# Supplementary material for: Whole-body connectome of a segmented annelid larva
Source: eLife. 2025 Aug 27;13:RP97964. doi: 10.7554/eLife.97964 (PMC12387772; doi:10.7554/eLife.97964)
Supplement: Figure 1—source data 1. [file elife-97964-fig1-data1.txt]

neuron	nm	synapses	neuron_type	synapse_type	mean
1	MC	0	0	MN	post	0.00418410041841004
2	MC	2000	0	MN	post	0.0251046025104603
3	MC	3000	0	MN	post	0.129707112970711
4	MC	4000	0	MN	post	0.384937238493724
5	MC	5000	0	MN	post	0.397489539748954
6	MC	6000	1	MN	post	0.380753138075314
7	MC	7000	0	MN	post	0.531380753138075
8	MC	8000	2	MN	post	0.422594142259414
9	MC	9000	2	MN	post	0.451882845188285
10	MC	10000	0	MN	post	0.430962343096234
11	MC	11000	0	MN	post	0.502092050209205
12	MC	12000	2	MN	post	0.502092050209205
13	MC	13000	0	MN	post	0.430962343096234
14	MC	14000	1	MN	post	0.393305439330544
15	MC	15000	0	MN	post	0.456066945606695
16	MC	16000	0	MN	post	0.451882845188285
17	MC	17000	2	MN	post	0.527196652719665
18	MC	18000	0	MN	post	0.493723849372385
19	MC	19000	1	MN	post	0.502092050209205
20	MC	20000	0	MN	post	0.556485355648536
21	MC	21000	0	MN	post	0.414225941422594
22	MC	22000	0	MN	post	0.451882845188285
23	MC	23000	1	MN	post	0.502092050209205
24	MC	24000	2	MN	post	0.456066945606695
25	MC	25000	3	MN	post	0.405857740585774
26	MC	26000	3	MN	post	0.384937238493724
27	MC	27000	2	MN	post	0.447698744769874
28	MC	28000	1	MN	post	0.439330543933054
29	MC	29000	0	MN	post	0.510460251046025
30	MC	30000	1	MN	post	0.405857740585774
31	MC	31000	0	MN	post	0.338912133891213
32	MC	32000	1	MN	post	0.242677824267782
33	MC	33000	2	MN	post	0.205020920502092
34	MC	34000	1	MN	post	0.142259414225941
35	MC	35000	1	MN	post	0.200836820083682
36	MC	36000	0	MN	post	0.271966527196653
37	MC	37000	4	MN	post	0.251046025104602
38	MC	38000	3	MN	post	0.221757322175732
39	MC	39000	0	MN	post	0.188284518828452
40	MC	40000	1	MN	post	0.167364016736402
41	MC	41000	3	MN	post	0.205020920502092
42	MC	42000	1	MN	post	0.175732217573222
43	MC	43000	3	MN	post	0.179916317991632
44	MC	44000	1	MN	post	0.108786610878661
45	MC	45000	0	MN	post	0.117154811715481
46	MC	46000	1	MN	post	0.0376569037656904
47	MC	47000	1	MN	post	0.108786610878661
48	MC	48000	0	MN	post	0.0836820083682008
49	MC	49000	5	MN	post	0.112970711297071
50	MC	50000	7	MN	post	0.0878661087866109
51	MC	51000	3	MN	post	0.108786610878661
52	MC	52000	1	MN	post	0.121338912133891
53	MC	53000	2	MN	post	0.0669456066945607
54	MC	54000	2	MN	post	0.108786610878661
55	MC	55000	1	MN	post	0.0502092050209205
56	MC	56000	0	MN	post	0.096234309623431
57	MC	57000	0	MN	post	0.0836820083682008
58	MC	58000	1	MN	post	0.0711297071129707
59	MC	59000	1	MN	post	0.112970711297071
60	MC	60000	1	MN	post	0.0836820083682008
61	MC	61000	1	MN	post	0.0460251046025105
62	MC	62000	4	MN	post	0.104602510460251
63	MC	63000	1	MN	post	0.0711297071129707
64	MC	64000	1	MN	post	0.0627615062761506
65	MC	65000	10	MN	post	0.146443514644351
66	MC	66000	5	MN	post	0.112970711297071
67	MC	67000	2	MN	post	0.125523012552301
68	MC	68000	0	MN	post	0.108786610878661
69	MC	69000	1	MN	post	0.096234309623431
70	MC	70000	4	MN	post	0.0878661087866109
71	MC	71000	7	MN	post	0.0794979079497908
72	MC	72000	2	MN	post	0.0794979079497908
73	MC	73000	0	MN	post	0.0585774058577406
74	MC	74000	0	MN	post	0.0836820083682008
75	MC	75000	1	MN	post	0.0878661087866109
76	MC	76000	2	MN	post	0.0585774058577406
77	MC	77000	2	MN	post	0.0502092050209205
78	MC	78000	0	MN	post	0.0794979079497908
79	MC	79000	3	MN	post	0.0878661087866109
80	MC	80000	1	MN	post	0.0627615062761506
81	MC	81000	0	MN	post	0.0753138075313808
82	MC	82000	0	MN	post	0.0669456066945607
83	MC	83000	0	MN	post	0.0376569037656904
84	MC	84000	0	MN	post	0.0543933054393305
85	MC	85000	0	MN	post	0.0627615062761506
86	MC	86000	0	MN	post	0.0251046025104603
87	MC	87000	0	MN	post	0.0627615062761506
88	MC	88000	0	MN	post	0.0460251046025105
89	MC	89000	0	MN	post	0.0209205020920502
90	MC	90000	0	MN	post	0.0502092050209205
91	MC	91000	0	MN	post	0.0167364016736402
92	MC	92000	0	MN	post	0.0125523012552301
93	MC	93000	0	MN	post	0.0334728033472803
94	MC	94000	0	MN	post	0.00836820083682008
95	MC	95000	0	MN	post	0.0167364016736402
96	MC	96000	0	MN	post	0.00836820083682008
97	MC	97000	0	MN	post	0.00418410041841004
98	MC	98000	0	MN	post	0.0167364016736402
99	MC	99000	0	MN	post	0.0167364016736402
100	MC	100000	0	MN	post	0.0292887029288703
101	MC	101000	0	MN	post	0.0209205020920502
102	MC	102000	0	MN	post	0.0125523012552301
103	MC	104000	0	MN	post	0.00836820083682008
104	MC	105000	0	MN	post	0.00418410041841004
105	MC	109000	0	MN	post	0.00836820083682008
106	MC	110000	0	MN	post	0.00836820083682008
107	MC	111000	0	MN	post	0.00836820083682008
108	MC	112000	0	MN	post	0.0209205020920502
109	MC	113000	0	MN	post	0.0125523012552301
110	MC	114000	0	MN	post	0.0167364016736402
111	MC	115000	0	MN	post	0.0209205020920502
112	MC	116000	0	MN	post	0.00836820083682008
113	MC	117000	0	MN	post	0.00418410041841004
114	MC	118000	0	MN	post	0.00836820083682008
115	MC	120000	0	MN	post	0.00418410041841004
116	MC	122000	0	MN	post	0.00418410041841004
117	MC	125000	0	MN	post	0.00836820083682008
118	MC	127000	0	MN	post	0.0209205020920502
119	MC	130000	0	MN	post	0.00836820083682008
120	MC	131000	0	MN	post	0.00836820083682008
121	MC	132000	0	MN	post	0.00418410041841004
122	MC	133000	0	MN	post	0.00418410041841004
123	MC	134000	0	MN	post	0.00836820083682008
124	MC	135000	0	MN	post	0.0209205020920502
125	MC	137000	0	MN	post	0.00418410041841004
126	MC	139000	0	MN	post	0.0125523012552301
127	MC	140000	0	MN	post	0.00836820083682008
128	MC	142000	0	MN	post	0.00418410041841004
129	MC	143000	0	MN	post	0.00418410041841004
130	MC	146000	0	MN	post	0.00836820083682008
131	MC	148000	0	MN	post	0.00418410041841004
132	MC	152000	0	MN	post	0.00418410041841004
133	MC	154000	0	MN	post	0.00418410041841004
134	MC	155000	0	MN	post	0.00418410041841004
135	MC	159000	0	MN	post	0.00418410041841004
136	MC	165000	0	MN	post	0.00418410041841004
137	MN1_l	0	0	MN	post	0.00418410041841004
138	MN1_l	2000	2	MN	post	0.0251046025104603
139	MN1_l	3000	12	MN	post	0.129707112970711
140	MN1_l	4000	10	MN	post	0.384937238493724
141	MN1_l	5000	3	MN	post	0.397489539748954
142	MN1_l	6000	9	MN	post	0.380753138075314
143	MN1_l	7000	3	MN	post	0.531380753138075
144	MN1_l	8000	2	MN	post	0.422594142259414
145	MN1_l	9000	2	MN	post	0.451882845188285
146	MN1_l	10000	5	MN	post	0.430962343096234
147	MN1_l	11000	2	MN	post	0.502092050209205
148	MN1_l	12000	0	MN	post	0.502092050209205
149	MN1_l	13000	2	MN	post	0.430962343096234
150	MN1_l	14000	0	MN	post	0.393305439330544
151	MN1_l	15000	5	MN	post	0.456066945606695
152	MN1_l	16000	3	MN	post	0.451882845188285
153	MN1_l	17000	5	MN	post	0.527196652719665
154	MN1_l	18000	5	MN	post	0.493723849372385
155	MN1_l	19000	3	MN	post	0.502092050209205
156	MN1_l	20000	2	MN	post	0.556485355648536
157	MN1_l	21000	4	MN	post	0.414225941422594
158	MN1_l	22000	1	MN	post	0.451882845188285
159	MN1_l	23000	0	MN	post	0.502092050209205
160	MN1_l	24000	1	MN	post	0.456066945606695
161	MN1_l	25000	0	MN	post	0.405857740585774
162	MN1_l	26000	0	MN	post	0.384937238493724
163	MN1_l	27000	5	MN	post	0.447698744769874
164	MN1_l	28000	10	MN	post	0.439330543933054
165	MN1_l	29000	20	MN	post	0.510460251046025
166	MN1_l	30000	16	MN	post	0.405857740585774
167	MN1_l	31000	4	MN	post	0.338912133891213
168	MN1_l	32000	4	MN	post	0.242677824267782
169	MN1_l	33000	4	MN	post	0.205020920502092
170	MN1_l	34000	0	MN	post	0.142259414225941
171	MN1_l	35000	0	MN	post	0.200836820083682
172	MN1_l	36000	0	MN	post	0.271966527196653
173	MN1_l	37000	0	MN	post	0.251046025104602
174	MN1_l	38000	0	MN	post	0.221757322175732
175	MN1_l	39000	0	MN	post	0.188284518828452
176	MN1_l	40000	0	MN	post	0.167364016736402
177	MN1_l	41000	0	MN	post	0.205020920502092
178	MN1_l	42000	0	MN	post	0.175732217573222
179	MN1_l	43000	0	MN	post	0.179916317991632
180	MN1_l	44000	0	MN	post	0.108786610878661
181	MN1_l	45000	0	MN	post	0.117154811715481
182	MN1_l	46000	0	MN	post	0.0376569037656904
183	MN1_l	47000	0	MN	post	0.108786610878661
184	MN1_l	48000	1	MN	post	0.0836820083682008
185	MN1_l	49000	0	MN	post	0.112970711297071
186	MN1_l	50000	0	MN	post	0.0878661087866109
187	MN1_l	51000	0	MN	post	0.108786610878661
188	MN1_l	52000	0	MN	post	0.121338912133891
189	MN1_l	53000	1	MN	post	0.0669456066945607
190	MN1_l	54000	0	MN	post	0.108786610878661
191	MN1_l	55000	0	MN	post	0.0502092050209205
192	MN1_l	56000	0	MN	post	0.096234309623431
193	MN1_l	57000	0	MN	post	0.0836820083682008
194	MN1_l	58000	0	MN	post	0.0711297071129707
195	MN1_l	59000	0	MN	post	0.112970711297071
196	MN1_l	60000	0	MN	post	0.0836820083682008
197	MN1_l	61000	0	MN	post	0.0460251046025105
198	MN1_l	62000	0	MN	post	0.104602510460251
199	MN1_l	63000	0	MN	post	0.0711297071129707
200	MN1_l	64000	0	MN	post	0.0627615062761506
201	MN1_l	65000	0	MN	post	0.146443514644351
202	MN1_l	66000	0	MN	post	0.112970711297071
203	MN1_l	67000	0	MN	post	0.125523012552301
204	MN1_l	68000	0	MN	post	0.108786610878661
205	MN1_l	69000	0	MN	post	0.096234309623431
206	MN1_l	70000	0	MN	post	0.0878661087866109
207	MN1_l	71000	0	MN	post	0.0794979079497908
208	MN1_l	72000	0	MN	post	0.0794979079497908
209	MN1_l	73000	0	MN	post	0.0585774058577406
210	MN1_l	74000	0	MN	post	0.0836820083682008
211	MN1_l	75000	0	MN	post	0.0878661087866109
212	MN1_l	76000	0	MN	post	0.0585774058577406
213	MN1_l	77000	0	MN	post	0.0502092050209205
214	MN1_l	78000	0	MN	post	0.0794979079497908
215	MN1_l	79000	0	MN	post	0.0878661087866109
216	MN1_l	80000	0	MN	post	0.0627615062761506
217	MN1_l	81000	0	MN	post	0.0753138075313808
218	MN1_l	82000	0	MN	post	0.0669456066945607
219	MN1_l	83000	0	MN	post	0.0376569037656904
220	MN1_l	84000	0	MN	post	0.0543933054393305
221	MN1_l	85000	0	MN	post	0.0627615062761506
222	MN1_l	86000	0	MN	post	0.0251046025104603
223	MN1_l	87000	0	MN	post	0.0627615062761506
224	MN1_l	88000	0	MN	post	0.0460251046025105
225	MN1_l	89000	0	MN	post	0.0209205020920502
226	MN1_l	90000	0	MN	post	0.0502092050209205
227	MN1_l	91000	0	MN	post	0.0167364016736402
228	MN1_l	92000	0	MN	post	0.0125523012552301
229	MN1_l	93000	0	MN	post	0.0334728033472803
230	MN1_l	94000	0	MN	post	0.00836820083682008
231	MN1_l	95000	0	MN	post	0.0167364016736402
232	MN1_l	96000	0	MN	post	0.00836820083682008
233	MN1_l	97000	0	MN	post	0.00418410041841004
234	MN1_l	98000	0	MN	post	0.0167364016736402
235	MN1_l	99000	0	MN	post	0.0167364016736402
236	MN1_l	100000	0	MN	post	0.0292887029288703
237	MN1_l	101000	0	MN	post	0.0209205020920502
238	MN1_l	102000	0	MN	post	0.0125523012552301
239	MN1_l	104000	0	MN	post	0.00836820083682008
240	MN1_l	105000	0	MN	post	0.00418410041841004
241	MN1_l	109000	0	MN	post	0.00836820083682008
242	MN1_l	110000	0	MN	post	0.00836820083682008
243	MN1_l	111000	0	MN	post	0.00836820083682008
244	MN1_l	112000	0	MN	post	0.0209205020920502
245	MN1_l	113000	0	MN	post	0.0125523012552301
246	MN1_l	114000	0	MN	post	0.0167364016736402
247	MN1_l	115000	0	MN	post	0.0209205020920502
248	MN1_l	116000	0	MN	post	0.00836820083682008
249	MN1_l	117000	0	MN	post	0.00418410041841004
250	MN1_l	118000	0	MN	post	0.00836820083682008
251	MN1_l	120000	0	MN	post	0.00418410041841004
252	MN1_l	122000	0	MN	post	0.00418410041841004
253	MN1_l	125000	0	MN	post	0.00836820083682008
254	MN1_l	127000	0	MN	post	0.0209205020920502
255	MN1_l	130000	0	MN	post	0.00836820083682008
256	MN1_l	131000	0	MN	post	0.00836820083682008
257	MN1_l	132000	0	MN	post	0.00418410041841004
258	MN1_l	133000	0	MN	post	0.00418410041841004
259	MN1_l	134000	0	MN	post	0.00836820083682008
260	MN1_l	135000	3	MN	post	0.0209205020920502
261	MN1_l	137000	0	MN	post	0.00418410041841004
262	MN1_l	139000	1	MN	post	0.0125523012552301
263	MN1_l	140000	0	MN	post	0.00836820083682008
264	MN1_l	142000	0	MN	post	0.00418410041841004
265	MN1_l	143000	0	MN	post	0.00418410041841004
266	MN1_l	146000	0	MN	post	0.00836820083682008
267	MN1_l	148000	0	MN	post	0.00418410041841004
268	MN1_l	152000	0	MN	post	0.00418410041841004
269	MN1_l	154000	0	MN	post	0.00418410041841004
270	MN1_l	155000	0	MN	post	0.00418410041841004
271	MN1_l	159000	0	MN	post	0.00418410041841004
272	MN1_l	165000	0	MN	post	0.00418410041841004
273	Ser-h1_l	0	0	MN	post	0.00418410041841004
274	Ser-h1_l	2000	0	MN	post	0.0251046025104603
275	Ser-h1_l	3000	0	MN	post	0.129707112970711
276	Ser-h1_l	4000	0	MN	post	0.384937238493724
277	Ser-h1_l	5000	0	MN	post	0.397489539748954
278	Ser-h1_l	6000	0	MN	post	0.380753138075314
279	Ser-h1_l	7000	0	MN	post	0.531380753138075
280	Ser-h1_l	8000	0	MN	post	0.422594142259414
281	Ser-h1_l	9000	0	MN	post	0.451882845188285
282	Ser-h1_l	10000	0	MN	post	0.430962343096234
283	Ser-h1_l	11000	0	MN	post	0.502092050209205
284	Ser-h1_l	12000	0	MN	post	0.502092050209205
285	Ser-h1_l	13000	0	MN	post	0.430962343096234
286	Ser-h1_l	14000	0	MN	post	0.393305439330544
287	Ser-h1_l	15000	0	MN	post	0.456066945606695
288	Ser-h1_l	16000	0	MN	post	0.451882845188285
289	Ser-h1_l	17000	0	MN	post	0.527196652719665
290	Ser-h1_l	18000	0	MN	post	0.493723849372385
291	Ser-h1_l	19000	0	MN	post	0.502092050209205
292	Ser-h1_l	20000	0	MN	post	0.556485355648536
293	Ser-h1_l	21000	0	MN	post	0.414225941422594
294	Ser-h1_l	22000	0	MN	post	0.451882845188285
295	Ser-h1_l	23000	0	MN	post	0.502092050209205
296	Ser-h1_l	24000	1	MN	post	0.456066945606695
297	Ser-h1_l	25000	2	MN	post	0.405857740585774
298	Ser-h1_l	26000	2	MN	post	0.384937238493724
299	Ser-h1_l	27000	8	MN	post	0.447698744769874
300	Ser-h1_l	28000	10	MN	post	0.439330543933054
301	Ser-h1_l	29000	6	MN	post	0.510460251046025
302	Ser-h1_l	30000	10	MN	post	0.405857740585774
303	Ser-h1_l	31000	11	MN	post	0.338912133891213
304	Ser-h1_l	32000	4	MN	post	0.242677824267782
305	Ser-h1_l	33000	1	MN	post	0.205020920502092
306	Ser-h1_l	34000	0	MN	post	0.142259414225941
307	Ser-h1_l	35000	0	MN	post	0.200836820083682
308	Ser-h1_l	36000	0	MN	post	0.271966527196653
309	Ser-h1_l	37000	0	MN	post	0.251046025104602
310	Ser-h1_l	38000	2	MN	post	0.221757322175732
311	Ser-h1_l	39000	1	MN	post	0.188284518828452
312	Ser-h1_l	40000	1	MN	post	0.167364016736402
313	Ser-h1_l	41000	0	MN	post	0.205020920502092
314	Ser-h1_l	42000	5	MN	post	0.175732217573222
315	Ser-h1_l	43000	0	MN	post	0.179916317991632
316	Ser-h1_l	44000	2	MN	post	0.108786610878661
317	Ser-h1_l	45000	0	MN	post	0.117154811715481
318	Ser-h1_l	46000	0	MN	post	0.0376569037656904
319	Ser-h1_l	47000	0	MN	post	0.108786610878661
320	Ser-h1_l	48000	0	MN	post	0.0836820083682008
321	Ser-h1_l	49000	2	MN	post	0.112970711297071
322	Ser-h1_l	50000	0	MN	post	0.0878661087866109
323	Ser-h1_l	51000	0	MN	post	0.108786610878661
324	Ser-h1_l	52000	0	MN	post	0.121338912133891
325	Ser-h1_l	53000	0	MN	post	0.0669456066945607
326	Ser-h1_l	54000	2	MN	post	0.108786610878661
327	Ser-h1_l	55000	0	MN	post	0.0502092050209205
328	Ser-h1_l	56000	2	MN	post	0.096234309623431
329	Ser-h1_l	57000	1	MN	post	0.0836820083682008
330	Ser-h1_l	58000	0	MN	post	0.0711297071129707
331	Ser-h1_l	59000	0	MN	post	0.112970711297071
332	Ser-h1_l	60000	1	MN	post	0.0836820083682008
333	Ser-h1_l	61000	0	MN	post	0.0460251046025105
334	Ser-h1_l	62000	0	MN	post	0.104602510460251
335	Ser-h1_l	63000	0	MN	post	0.0711297071129707
336	Ser-h1_l	64000	2	MN	post	0.0627615062761506
337	Ser-h1_l	65000	0	MN	post	0.146443514644351
338	Ser-h1_l	66000	0	MN	post	0.112970711297071
339	Ser-h1_l	67000	0	MN	post	0.125523012552301
340	Ser-h1_l	68000	3	MN	post	0.108786610878661
341	Ser-h1_l	69000	3	MN	post	0.096234309623431
342	Ser-h1_l	70000	2	MN	post	0.0878661087866109
343	Ser-h1_l	71000	0	MN	post	0.0794979079497908
344	Ser-h1_l	72000	2	MN	post	0.0794979079497908
345	Ser-h1_l	73000	1	MN	post	0.0585774058577406
346	Ser-h1_l	74000	0	MN	post	0.0836820083682008
347	Ser-h1_l	75000	2	MN	post	0.0878661087866109
348	Ser-h1_l	76000	0	MN	post	0.0585774058577406
349	Ser-h1_l	77000	0	MN	post	0.0502092050209205
350	Ser-h1_l	78000	1	MN	post	0.0794979079497908
351	Ser-h1_l	79000	2	MN	post	0.0878661087866109
352	Ser-h1_l	80000	0	MN	post	0.0627615062761506
353	Ser-h1_l	81000	1	MN	post	0.0753138075313808
354	Ser-h1_l	82000	1	MN	post	0.0669456066945607
355	Ser-h1_l	83000	0	MN	post	0.0376569037656904
356	Ser-h1_l	84000	2	MN	post	0.0543933054393305
357	Ser-h1_l	85000	3	MN	post	0.0627615062761506
358	Ser-h1_l	86000	0	MN	post	0.0251046025104603
359	Ser-h1_l	87000	0	MN	post	0.0627615062761506
360	Ser-h1_l	88000	0	MN	post	0.0460251046025105
361	Ser-h1_l	89000	0	MN	post	0.0209205020920502
362	Ser-h1_l	90000	1	MN	post	0.0502092050209205
363	Ser-h1_l	91000	0	MN	post	0.0167364016736402
364	Ser-h1_l	92000	0	MN	post	0.0125523012552301
365	Ser-h1_l	93000	1	MN	post	0.0334728033472803
366	Ser-h1_l	94000	1	MN	post	0.00836820083682008
367	Ser-h1_l	95000	1	MN	post	0.0167364016736402
368	Ser-h1_l	96000	0	MN	post	0.00836820083682008
369	Ser-h1_l	97000	0	MN	post	0.00418410041841004
370	Ser-h1_l	98000	0	MN	post	0.0167364016736402
371	Ser-h1_l	99000	0	MN	post	0.0167364016736402
372	Ser-h1_l	100000	0	MN	post	0.0292887029288703
373	Ser-h1_l	101000	0	MN	post	0.0209205020920502
374	Ser-h1_l	102000	0	MN	post	0.0125523012552301
375	Ser-h1_l	104000	0	MN	post	0.00836820083682008
376	Ser-h1_l	105000	0	MN	post	0.00418410041841004
377	Ser-h1_l	109000	0	MN	post	0.00836820083682008
378	Ser-h1_l	110000	0	MN	post	0.00836820083682008
379	Ser-h1_l	111000	0	MN	post	0.00836820083682008
380	Ser-h1_l	112000	2	MN	post	0.0209205020920502
381	Ser-h1_l	113000	0	MN	post	0.0125523012552301
382	Ser-h1_l	114000	0	MN	post	0.0167364016736402
383	Ser-h1_l	115000	0	MN	post	0.0209205020920502
384	Ser-h1_l	116000	1	MN	post	0.00836820083682008
385	Ser-h1_l	117000	0	MN	post	0.00418410041841004
386	Ser-h1_l	118000	0	MN	post	0.00836820083682008
387	Ser-h1_l	120000	0	MN	post	0.00418410041841004
388	Ser-h1_l	122000	0	MN	post	0.00418410041841004
389	Ser-h1_l	125000	1	MN	post	0.00836820083682008
390	Ser-h1_l	127000	0	MN	post	0.0209205020920502
391	Ser-h1_l	130000	0	MN	post	0.00836820083682008
392	Ser-h1_l	131000	1	MN	post	0.00836820083682008
393	Ser-h1_l	132000	0	MN	post	0.00418410041841004
394	Ser-h1_l	133000	0	MN	post	0.00418410041841004
395	Ser-h1_l	134000	0	MN	post	0.00836820083682008
396	Ser-h1_l	135000	1	MN	post	0.0209205020920502
397	Ser-h1_l	137000	0	MN	post	0.00418410041841004
398	Ser-h1_l	139000	1	MN	post	0.0125523012552301
399	Ser-h1_l	140000	1	MN	post	0.00836820083682008
400	Ser-h1_l	142000	0	MN	post	0.00418410041841004
401	Ser-h1_l	143000	0	MN	post	0.00418410041841004
402	Ser-h1_l	146000	0	MN	post	0.00836820083682008
403	Ser-h1_l	148000	0	MN	post	0.00418410041841004
404	Ser-h1_l	152000	0	MN	post	0.00418410041841004
405	Ser-h1_l	154000	0	MN	post	0.00418410041841004
406	Ser-h1_l	155000	0	MN	post	0.00418410041841004
407	Ser-h1_l	159000	0	MN	post	0.00418410041841004
408	Ser-h1_l	165000	0	MN	post	0.00418410041841004
409	MN1_r	0	0	MN	post	0.00418410041841004
410	MN1_r	2000	2	MN	post	0.0251046025104603
411	MN1_r	3000	3	MN	post	0.129707112970711
412	MN1_r	4000	7	MN	post	0.384937238493724
413	MN1_r	5000	5	MN	post	0.397489539748954
414	MN1_r	6000	0	MN	post	0.380753138075314
415	MN1_r	7000	2	MN	post	0.531380753138075
416	MN1_r	8000	12	MN	post	0.422594142259414
417	MN1_r	9000	9	MN	post	0.451882845188285
418	MN1_r	10000	5	MN	post	0.430962343096234
419	MN1_r	11000	14	MN	post	0.502092050209205
420	MN1_r	12000	5	MN	post	0.502092050209205
421	MN1_r	13000	1	MN	post	0.430962343096234
422	MN1_r	14000	3	MN	post	0.393305439330544
423	MN1_r	15000	2	MN	post	0.456066945606695
424	MN1_r	16000	8	MN	post	0.451882845188285
425	MN1_r	17000	10	MN	post	0.527196652719665
426	MN1_r	18000	12	MN	post	0.493723849372385
427	MN1_r	19000	7	MN	post	0.502092050209205
428	MN1_r	20000	10	MN	post	0.556485355648536
429	MN1_r	21000	1	MN	post	0.414225941422594
430	MN1_r	22000	0	MN	post	0.451882845188285
431	MN1_r	23000	0	MN	post	0.502092050209205
432	MN1_r	24000	0	MN	post	0.456066945606695
433	MN1_r	25000	0	MN	post	0.405857740585774
434	MN1_r	26000	0	MN	post	0.384937238493724
435	MN1_r	27000	0	MN	post	0.447698744769874
436	MN1_r	28000	4	MN	post	0.439330543933054
437	MN1_r	29000	14	MN	post	0.510460251046025
438	MN1_r	30000	9	MN	post	0.405857740585774
439	MN1_r	31000	5	MN	post	0.338912133891213
440	MN1_r	32000	6	MN	post	0.242677824267782
441	MN1_r	33000	0	MN	post	0.205020920502092
442	MN1_r	34000	2	MN	post	0.142259414225941
443	MN1_r	35000	0	MN	post	0.200836820083682
444	MN1_r	36000	1	MN	post	0.271966527196653
445	MN1_r	37000	0	MN	post	0.251046025104602
446	MN1_r	38000	0	MN	post	0.221757322175732
447	MN1_r	39000	0	MN	post	0.188284518828452
448	MN1_r	40000	0	MN	post	0.167364016736402
449	MN1_r	41000	1	MN	post	0.205020920502092
450	MN1_r	42000	0	MN	post	0.175732217573222
451	MN1_r	43000	0	MN	post	0.179916317991632
452	MN1_r	44000	0	MN	post	0.108786610878661
453	MN1_r	45000	0	MN	post	0.117154811715481
454	MN1_r	46000	0	MN	post	0.0376569037656904
455	MN1_r	47000	0	MN	post	0.108786610878661
456	MN1_r	48000	0	MN	post	0.0836820083682008
457	MN1_r	49000	0	MN	post	0.112970711297071
458	MN1_r	50000	0	MN	post	0.0878661087866109
459	MN1_r	51000	0	MN	post	0.108786610878661
460	MN1_r	52000	0	MN	post	0.121338912133891
461	MN1_r	53000	0	MN	post	0.0669456066945607
462	MN1_r	54000	0	MN	post	0.108786610878661
463	MN1_r	55000	0	MN	post	0.0502092050209205
464	MN1_r	56000	0	MN	post	0.096234309623431
465	MN1_r	57000	0	MN	post	0.0836820083682008
466	MN1_r	58000	0	MN	post	0.0711297071129707
467	MN1_r	59000	0	MN	post	0.112970711297071
468	MN1_r	60000	0	MN	post	0.0836820083682008
469	MN1_r	61000	0	MN	post	0.0460251046025105
470	MN1_r	62000	0	MN	post	0.104602510460251
471	MN1_r	63000	0	MN	post	0.0711297071129707
472	MN1_r	64000	0	MN	post	0.0627615062761506
473	MN1_r	65000	0	MN	post	0.146443514644351
474	MN1_r	66000	0	MN	post	0.112970711297071
475	MN1_r	67000	0	MN	post	0.125523012552301
476	MN1_r	68000	0	MN	post	0.108786610878661
477	MN1_r	69000	0	MN	post	0.096234309623431
478	MN1_r	70000	0	MN	post	0.0878661087866109
479	MN1_r	71000	0	MN	post	0.0794979079497908
480	MN1_r	72000	0	MN	post	0.0794979079497908
481	MN1_r	73000	0	MN	post	0.0585774058577406
482	MN1_r	74000	0	MN	post	0.0836820083682008
483	MN1_r	75000	0	MN	post	0.0878661087866109
484	MN1_r	76000	0	MN	post	0.0585774058577406
485	MN1_r	77000	0	MN	post	0.0502092050209205
486	MN1_r	78000	0	MN	post	0.0794979079497908
487	MN1_r	79000	0	MN	post	0.0878661087866109
488	MN1_r	80000	0	MN	post	0.0627615062761506
489	MN1_r	81000	0	MN	post	0.0753138075313808
490	MN1_r	82000	0	MN	post	0.0669456066945607
491	MN1_r	83000	0	MN	post	0.0376569037656904
492	MN1_r	84000	0	MN	post	0.0543933054393305
493	MN1_r	85000	0	MN	post	0.0627615062761506
494	MN1_r	86000	0	MN	post	0.0251046025104603
495	MN1_r	87000	0	MN	post	0.0627615062761506
496	MN1_r	88000	0	MN	post	0.0460251046025105
497	MN1_r	89000	0	MN	post	0.0209205020920502
498	MN1_r	90000	0	MN	post	0.0502092050209205
499	MN1_r	91000	0	MN	post	0.0167364016736402
500	MN1_r	92000	0	MN	post	0.0125523012552301
501	MN1_r	93000	0	MN	post	0.0334728033472803
502	MN1_r	94000	0	MN	post	0.00836820083682008
503	MN1_r	95000	0	MN	post	0.0167364016736402
504	MN1_r	96000	0	MN	post	0.00836820083682008
505	MN1_r	97000	0	MN	post	0.00418410041841004
506	MN1_r	98000	0	MN	post	0.0167364016736402
507	MN1_r	99000	0	MN	post	0.0167364016736402
508	MN1_r	100000	0	MN	post	0.0292887029288703
509	MN1_r	101000	0	MN	post	0.0209205020920502
510	MN1_r	102000	0	MN	post	0.0125523012552301
511	MN1_r	104000	0	MN	post	0.00836820083682008
512	MN1_r	105000	0	MN	post	0.00418410041841004
513	MN1_r	109000	0	MN	post	0.00836820083682008
514	MN1_r	110000	0	MN	post	0.00836820083682008
515	MN1_r	111000	0	MN	post	0.00836820083682008
516	MN1_r	112000	0	MN	post	0.0209205020920502
517	MN1_r	113000	0	MN	post	0.0125523012552301
518	MN1_r	114000	0	MN	post	0.0167364016736402
519	MN1_r	115000	0	MN	post	0.0209205020920502
520	MN1_r	116000	0	MN	post	0.00836820083682008
521	MN1_r	117000	0	MN	post	0.00418410041841004
522	MN1_r	118000	0	MN	post	0.00836820083682008
523	MN1_r	120000	0	MN	post	0.00418410041841004
524	MN1_r	122000	0	MN	post	0.00418410041841004
525	MN1_r	125000	0	MN	post	0.00836820083682008
526	MN1_r	127000	0	MN	post	0.0209205020920502
527	MN1_r	130000	0	MN	post	0.00836820083682008
528	MN1_r	131000	0	MN	post	0.00836820083682008
529	MN1_r	132000	0	MN	post	0.00418410041841004
530	MN1_r	133000	0	MN	post	0.00418410041841004
531	MN1_r	134000	0	MN	post	0.00836820083682008
532	MN1_r	135000	0	MN	post	0.0209205020920502
533	MN1_r	137000	0	MN	post	0.00418410041841004
534	MN1_r	139000	0	MN	post	0.0125523012552301
535	MN1_r	140000	0	MN	post	0.00836820083682008
536	MN1_r	142000	0	MN	post	0.00418410041841004
537	MN1_r	143000	0	MN	post	0.00418410041841004
538	MN1_r	146000	0	MN	post	0.00836820083682008
539	MN1_r	148000	0	MN	post	0.00418410041841004
540	MN1_r	152000	1	MN	post	0.00418410041841004
541	MN1_r	154000	0	MN	post	0.00418410041841004
542	MN1_r	155000	0	MN	post	0.00418410041841004
543	MN1_r	159000	0	MN	post	0.00418410041841004
544	MN1_r	165000	0	MN	post	0.00418410041841004
545	cioMNcover_l1	0	0	MN	post	0.00418410041841004
546	cioMNcover_l1	2000	0	MN	post	0.0251046025104603
547	cioMNcover_l1	3000	0	MN	post	0.129707112970711
548	cioMNcover_l1	4000	0	MN	post	0.384937238493724
549	cioMNcover_l1	5000	0	MN	post	0.397489539748954
550	cioMNcover_l1	6000	0	MN	post	0.380753138075314
551	cioMNcover_l1	7000	0	MN	post	0.531380753138075
552	cioMNcover_l1	8000	0	MN	post	0.422594142259414
553	cioMNcover_l1	9000	0	MN	post	0.451882845188285
554	cioMNcover_l1	10000	0	MN	post	0.430962343096234
555	cioMNcover_l1	11000	1	MN	post	0.502092050209205
556	cioMNcover_l1	12000	0	MN	post	0.502092050209205
557	cioMNcover_l1	13000	0	MN	post	0.430962343096234
558	cioMNcover_l1	14000	0	MN	post	0.393305439330544
559	cioMNcover_l1	15000	0	MN	post	0.456066945606695
560	cioMNcover_l1	16000	0	MN	post	0.451882845188285
561	cioMNcover_l1	17000	0	MN	post	0.527196652719665
562	cioMNcover_l1	18000	0	MN	post	0.493723849372385
563	cioMNcover_l1	19000	0	MN	post	0.502092050209205
564	cioMNcover_l1	20000	0	MN	post	0.556485355648536
565	cioMNcover_l1	21000	0	MN	post	0.414225941422594
566	cioMNcover_l1	22000	0	MN	post	0.451882845188285
567	cioMNcover_l1	23000	0	MN	post	0.502092050209205
568	cioMNcover_l1	24000	0	MN	post	0.456066945606695
569	cioMNcover_l1	25000	0	MN	post	0.405857740585774
570	cioMNcover_l1	26000	0	MN	post	0.384937238493724
571	cioMNcover_l1	27000	0	MN	post	0.447698744769874
572	cioMNcover_l1	28000	0	MN	post	0.439330543933054
573	cioMNcover_l1	29000	0	MN	post	0.510460251046025
574	cioMNcover_l1	30000	0	MN	post	0.405857740585774
575	cioMNcover_l1	31000	0	MN	post	0.338912133891213
576	cioMNcover_l1	32000	0	MN	post	0.242677824267782
577	cioMNcover_l1	33000	0	MN	post	0.205020920502092
578	cioMNcover_l1	34000	0	MN	post	0.142259414225941
579	cioMNcover_l1	35000	0	MN	post	0.200836820083682
580	cioMNcover_l1	36000	0	MN	post	0.271966527196653
581	cioMNcover_l1	37000	1	MN	post	0.251046025104602
582	cioMNcover_l1	38000	0	MN	post	0.221757322175732
583	cioMNcover_l1	39000	0	MN	post	0.188284518828452
584	cioMNcover_l1	40000	0	MN	post	0.167364016736402
585	cioMNcover_l1	41000	0	MN	post	0.205020920502092
586	cioMNcover_l1	42000	0	MN	post	0.175732217573222
587	cioMNcover_l1	43000	0	MN	post	0.179916317991632
588	cioMNcover_l1	44000	0	MN	post	0.108786610878661
589	cioMNcover_l1	45000	0	MN	post	0.117154811715481
590	cioMNcover_l1	46000	0	MN	post	0.0376569037656904
591	cioMNcover_l1	47000	0	MN	post	0.108786610878661
592	cioMNcover_l1	48000	0	MN	post	0.0836820083682008
593	cioMNcover_l1	49000	0	MN	post	0.112970711297071
594	cioMNcover_l1	50000	0	MN	post	0.0878661087866109
595	cioMNcover_l1	51000	0	MN	post	0.108786610878661
596	cioMNcover_l1	52000	0	MN	post	0.121338912133891
597	cioMNcover_l1	53000	0	MN	post	0.0669456066945607
598	cioMNcover_l1	54000	0	MN	post	0.108786610878661
599	cioMNcover_l1	55000	0	MN	post	0.0502092050209205
600	cioMNcover_l1	56000	0	MN	post	0.096234309623431
601	cioMNcover_l1	57000	0	MN	post	0.0836820083682008
602	cioMNcover_l1	58000	0	MN	post	0.0711297071129707
603	cioMNcover_l1	59000	0	MN	post	0.112970711297071
604	cioMNcover_l1	60000	0	MN	post	0.0836820083682008
605	cioMNcover_l1	61000	0	MN	post	0.0460251046025105
606	cioMNcover_l1	62000	0	MN	post	0.104602510460251
607	cioMNcover_l1	63000	0	MN	post	0.0711297071129707
608	cioMNcover_l1	64000	0	MN	post	0.0627615062761506
609	cioMNcover_l1	65000	0	MN	post	0.146443514644351
610	cioMNcover_l1	66000	0	MN	post	0.112970711297071
611	cioMNcover_l1	67000	0	MN	post	0.125523012552301
612	cioMNcover_l1	68000	0	MN	post	0.108786610878661
613	cioMNcover_l1	69000	0	MN	post	0.096234309623431
614	cioMNcover_l1	70000	0	MN	post	0.0878661087866109
615	cioMNcover_l1	71000	0	MN	post	0.0794979079497908
616	cioMNcover_l1	72000	0	MN	post	0.0794979079497908
617	cioMNcover_l1	73000	0	MN	post	0.0585774058577406
618	cioMNcover_l1	74000	0	MN	post	0.0836820083682008
619	cioMNcover_l1	75000	0	MN	post	0.0878661087866109
620	cioMNcover_l1	76000	0	MN	post	0.0585774058577406
621	cioMNcover_l1	77000	0	MN	post	0.0502092050209205
622	cioMNcover_l1	78000	0	MN	post	0.0794979079497908
623	cioMNcover_l1	79000	0	MN	post	0.0878661087866109
624	cioMNcover_l1	80000	0	MN	post	0.0627615062761506
625	cioMNcover_l1	81000	0	MN	post	0.0753138075313808
626	cioMNcover_l1	82000	0	MN	post	0.0669456066945607
627	cioMNcover_l1	83000	0	MN	post	0.0376569037656904
628	cioMNcover_l1	84000	0	MN	post	0.0543933054393305
629	cioMNcover_l1	85000	0	MN	post	0.0627615062761506
630	cioMNcover_l1	86000	0	MN	post	0.0251046025104603
631	cioMNcover_l1	87000	0	MN	post	0.0627615062761506
632	cioMNcover_l1	88000	0	MN	post	0.0460251046025105
633	cioMNcover_l1	89000	0	MN	post	0.0209205020920502
634	cioMNcover_l1	90000	0	MN	post	0.0502092050209205
635	cioMNcover_l1	91000	0	MN	post	0.0167364016736402
636	cioMNcover_l1	92000	0	MN	post	0.0125523012552301
637	cioMNcover_l1	93000	0	MN	post	0.0334728033472803
638	cioMNcover_l1	94000	0	MN	post	0.00836820083682008
639	cioMNcover_l1	95000	0	MN	post	0.0167364016736402
640	cioMNcover_l1	96000	0	MN	post	0.00836820083682008
641	cioMNcover_l1	97000	0	MN	post	0.00418410041841004
642	cioMNcover_l1	98000	0	MN	post	0.0167364016736402
643	cioMNcover_l1	99000	0	MN	post	0.0167364016736402
644	cioMNcover_l1	100000	0	MN	post	0.0292887029288703
645	cioMNcover_l1	101000	0	MN	post	0.0209205020920502
646	cioMNcover_l1	102000	0	MN	post	0.0125523012552301
647	cioMNcover_l1	104000	1	MN	post	0.00836820083682008
648	cioMNcover_l1	105000	0	MN	post	0.00418410041841004
649	cioMNcover_l1	109000	0	MN	post	0.00836820083682008
650	cioMNcover_l1	110000	0	MN	post	0.00836820083682008
651	cioMNcover_l1	111000	0	MN	post	0.00836820083682008
652	cioMNcover_l1	112000	0	MN	post	0.0209205020920502
653	cioMNcover_l1	113000	0	MN	post	0.0125523012552301
654	cioMNcover_l1	114000	0	MN	post	0.0167364016736402
655	cioMNcover_l1	115000	0	MN	post	0.0209205020920502
656	cioMNcover_l1	116000	0	MN	post	0.00836820083682008
657	cioMNcover_l1	117000	0	MN	post	0.00418410041841004
658	cioMNcover_l1	118000	0	MN	post	0.00836820083682008
659	cioMNcover_l1	120000	0	MN	post	0.00418410041841004
660	cioMNcover_l1	122000	0	MN	post	0.00418410041841004
661	cioMNcover_l1	125000	0	MN	post	0.00836820083682008
662	cioMNcover_l1	127000	0	MN	post	0.0209205020920502
663	cioMNcover_l1	130000	0	MN	post	0.00836820083682008
664	cioMNcover_l1	131000	0	MN	post	0.00836820083682008
665	cioMNcover_l1	132000	0	MN	post	0.00418410041841004
666	cioMNcover_l1	133000	0	MN	post	0.00418410041841004
667	cioMNcover_l1	134000	0	MN	post	0.00836820083682008
668	cioMNcover_l1	135000	0	MN	post	0.0209205020920502
669	cioMNcover_l1	137000	0	MN	post	0.00418410041841004
670	cioMNcover_l1	139000	0	MN	post	0.0125523012552301
671	cioMNcover_l1	140000	0	MN	post	0.00836820083682008
672	cioMNcover_l1	142000	0	MN	post	0.00418410041841004
673	cioMNcover_l1	143000	1	MN	post	0.00418410041841004
674	cioMNcover_l1	146000	0	MN	post	0.00836820083682008
675	cioMNcover_l1	148000	1	MN	post	0.00418410041841004
676	cioMNcover_l1	152000	0	MN	post	0.00418410041841004
677	cioMNcover_l1	154000	0	MN	post	0.00418410041841004
678	cioMNcover_l1	155000	0	MN	post	0.00418410041841004
679	cioMNcover_l1	159000	0	MN	post	0.00418410041841004
680	cioMNcover_l1	165000	0	MN	post	0.00418410041841004
681	cioMNcover_r	0	0	MN	post	0.00418410041841004
682	cioMNcover_r	2000	0	MN	post	0.0251046025104603
683	cioMNcover_r	3000	0	MN	post	0.129707112970711
684	cioMNcover_r	4000	0	MN	post	0.384937238493724
685	cioMNcover_r	5000	0	MN	post	0.397489539748954
686	cioMNcover_r	6000	0	MN	post	0.380753138075314
687	cioMNcover_r	7000	0	MN	post	0.531380753138075
688	cioMNcover_r	8000	0	MN	post	0.422594142259414
689	cioMNcover_r	9000	0	MN	post	0.451882845188285
690	cioMNcover_r	10000	0	MN	post	0.430962343096234
691	cioMNcover_r	11000	0	MN	post	0.502092050209205
692	cioMNcover_r	12000	1	MN	post	0.502092050209205
693	cioMNcover_r	13000	0	MN	post	0.430962343096234
694	cioMNcover_r	14000	0	MN	post	0.393305439330544
695	cioMNcover_r	15000	0	MN	post	0.456066945606695
696	cioMNcover_r	16000	0	MN	post	0.451882845188285
697	cioMNcover_r	17000	1	MN	post	0.527196652719665
698	cioMNcover_r	18000	0	MN	post	0.493723849372385
699	cioMNcover_r	19000	0	MN	post	0.502092050209205
700	cioMNcover_r	20000	0	MN	post	0.556485355648536
701	cioMNcover_r	21000	0	MN	post	0.414225941422594
702	cioMNcover_r	22000	0	MN	post	0.451882845188285
703	cioMNcover_r	23000	0	MN	post	0.502092050209205
704	cioMNcover_r	24000	0	MN	post	0.456066945606695
705	cioMNcover_r	25000	0	MN	post	0.405857740585774
706	cioMNcover_r	26000	0	MN	post	0.384937238493724
707	cioMNcover_r	27000	0	MN	post	0.447698744769874
708	cioMNcover_r	28000	0	MN	post	0.439330543933054
709	cioMNcover_r	29000	0	MN	post	0.510460251046025
710	cioMNcover_r	30000	0	MN	post	0.405857740585774
711	cioMNcover_r	31000	0	MN	post	0.338912133891213
712	cioMNcover_r	32000	0	MN	post	0.242677824267782
713	cioMNcover_r	33000	0	MN	post	0.205020920502092
714	cioMNcover_r	34000	0	MN	post	0.142259414225941
715	cioMNcover_r	35000	0	MN	post	0.200836820083682
716	cioMNcover_r	36000	0	MN	post	0.271966527196653
717	cioMNcover_r	37000	0	MN	post	0.251046025104602
718	cioMNcover_r	38000	0	MN	post	0.221757322175732
719	cioMNcover_r	39000	0	MN	post	0.188284518828452
720	cioMNcover_r	40000	0	MN	post	0.167364016736402
721	cioMNcover_r	41000	0	MN	post	0.205020920502092
722	cioMNcover_r	42000	0	MN	post	0.175732217573222
723	cioMNcover_r	43000	0	MN	post	0.179916317991632
724	cioMNcover_r	44000	0	MN	post	0.108786610878661
725	cioMNcover_r	45000	0	MN	post	0.117154811715481
726	cioMNcover_r	46000	0	MN	post	0.0376569037656904
727	cioMNcover_r	47000	1	MN	post	0.108786610878661
728	cioMNcover_r	48000	0	MN	post	0.0836820083682008
729	cioMNcover_r	49000	0	MN	post	0.112970711297071
730	cioMNcover_r	50000	0	MN	post	0.0878661087866109
731	cioMNcover_r	51000	0	MN	post	0.108786610878661
732	cioMNcover_r	52000	0	MN	post	0.121338912133891
733	cioMNcover_r	53000	0	MN	post	0.0669456066945607
734	cioMNcover_r	54000	0	MN	post	0.108786610878661
735	cioMNcover_r	55000	0	MN	post	0.0502092050209205
736	cioMNcover_r	56000	0	MN	post	0.096234309623431
737	cioMNcover_r	57000	0	MN	post	0.0836820083682008
738	cioMNcover_r	58000	0	MN	post	0.0711297071129707
739	cioMNcover_r	59000	0	MN	post	0.112970711297071
740	cioMNcover_r	60000	0	MN	post	0.0836820083682008
741	cioMNcover_r	61000	0	MN	post	0.0460251046025105
742	cioMNcover_r	62000	0	MN	post	0.104602510460251
743	cioMNcover_r	63000	0	MN	post	0.0711297071129707
744	cioMNcover_r	64000	0	MN	post	0.0627615062761506
745	cioMNcover_r	65000	0	MN	post	0.146443514644351
746	cioMNcover_r	66000	0	MN	post	0.112970711297071
747	cioMNcover_r	67000	0	MN	post	0.125523012552301
748	cioMNcover_r	68000	0	MN	post	0.108786610878661
749	cioMNcover_r	69000	0	MN	post	0.096234309623431
750	cioMNcover_r	70000	0	MN	post	0.0878661087866109
751	cioMNcover_r	71000	0	MN	post	0.0794979079497908
752	cioMNcover_r	72000	0	MN	post	0.0794979079497908
753	cioMNcover_r	73000	0	MN	post	0.0585774058577406
754	cioMNcover_r	74000	1	MN	post	0.0836820083682008
755	cioMNcover_r	75000	0	MN	post	0.0878661087866109
756	cioMNcover_r	76000	0	MN	post	0.0585774058577406
757	cioMNcover_r	77000	0	MN	post	0.0502092050209205
758	cioMNcover_r	78000	0	MN	post	0.0794979079497908
759	cioMNcover_r	79000	0	MN	post	0.0878661087866109
760	cioMNcover_r	80000	0	MN	post	0.0627615062761506
761	cioMNcover_r	81000	0	MN	post	0.0753138075313808
762	cioMNcover_r	82000	0	MN	post	0.0669456066945607
763	cioMNcover_r	83000	0	MN	post	0.0376569037656904
764	cioMNcover_r	84000	0	MN	post	0.0543933054393305
765	cioMNcover_r	85000	0	MN	post	0.0627615062761506
766	cioMNcover_r	86000	0	MN	post	0.0251046025104603
767	cioMNcover_r	87000	0	MN	post	0.0627615062761506
768	cioMNcover_r	88000	0	MN	post	0.0460251046025105
769	cioMNcover_r	89000	0	MN	post	0.0209205020920502
770	cioMNcover_r	90000	0	MN	post	0.0502092050209205
771	cioMNcover_r	91000	0	MN	post	0.0167364016736402
772	cioMNcover_r	92000	0	MN	post	0.0125523012552301
773	cioMNcover_r	93000	0	MN	post	0.0334728033472803
774	cioMNcover_r	94000	0	MN	post	0.00836820083682008
775	cioMNcover_r	95000	0	MN	post	0.0167364016736402
776	cioMNcover_r	96000	0	MN	post	0.00836820083682008
777	cioMNcover_r	97000	0	MN	post	0.00418410041841004
778	cioMNcover_r	98000	0	MN	post	0.0167364016736402
779	cioMNcover_r	99000	0	MN	post	0.0167364016736402
780	cioMNcover_r	100000	0	MN	post	0.0292887029288703
781	cioMNcover_r	101000	0	MN	post	0.0209205020920502
782	cioMNcover_r	102000	0	MN	post	0.0125523012552301
783	cioMNcover_r	104000	0	MN	post	0.00836820083682008
784	cioMNcover_r	105000	0	MN	post	0.00418410041841004
785	cioMNcover_r	109000	0	MN	post	0.00836820083682008
786	cioMNcover_r	110000	0	MN	post	0.00836820083682008
787	cioMNcover_r	111000	0	MN	post	0.00836820083682008
788	cioMNcover_r	112000	0	MN	post	0.0209205020920502
789	cioMNcover_r	113000	0	MN	post	0.0125523012552301
790	cioMNcover_r	114000	0	MN	post	0.0167364016736402
791	cioMNcover_r	115000	0	MN	post	0.0209205020920502
792	cioMNcover_r	116000	0	MN	post	0.00836820083682008
793	cioMNcover_r	117000	0	MN	post	0.00418410041841004
794	cioMNcover_r	118000	0	MN	post	0.00836820083682008
795	cioMNcover_r	120000	0	MN	post	0.00418410041841004
796	cioMNcover_r	122000	0	MN	post	0.00418410041841004
797	cioMNcover_r	125000	0	MN	post	0.00836820083682008
798	cioMNcover_r	127000	0	MN	post	0.0209205020920502
799	cioMNcover_r	130000	0	MN	post	0.00836820083682008
800	cioMNcover_r	131000	1	MN	post	0.00836820083682008
801	cioMNcover_r	132000	1	MN	post	0.00418410041841004
802	cioMNcover_r	133000	0	MN	post	0.00418410041841004
803	cioMNcover_r	134000	0	MN	post	0.00836820083682008
804	cioMNcover_r	135000	0	MN	post	0.0209205020920502
805	cioMNcover_r	137000	0	MN	post	0.00418410041841004
806	cioMNcover_r	139000	0	MN	post	0.0125523012552301
807	cioMNcover_r	140000	0	MN	post	0.00836820083682008
808	cioMNcover_r	142000	0	MN	post	0.00418410041841004
809	cioMNcover_r	143000	0	MN	post	0.00418410041841004
810	cioMNcover_r	146000	0	MN	post	0.00836820083682008
811	cioMNcover_r	148000	0	MN	post	0.00418410041841004
812	cioMNcover_r	152000	0	MN	post	0.00418410041841004
813	cioMNcover_r	154000	0	MN	post	0.00418410041841004
814	cioMNcover_r	155000	0	MN	post	0.00418410041841004
815	cioMNcover_r	159000	0	MN	post	0.00418410041841004
816	cioMNcover_r	165000	0	MN	post	0.00418410041841004
817	MC3cover_l	0	0	MN	post	0.00418410041841004
818	MC3cover_l	2000	0	MN	post	0.0251046025104603
819	MC3cover_l	3000	0	MN	post	0.129707112970711
820	MC3cover_l	4000	0	MN	post	0.384937238493724
821	MC3cover_l	5000	1	MN	post	0.397489539748954
822	MC3cover_l	6000	2	MN	post	0.380753138075314
823	MC3cover_l	7000	1	MN	post	0.531380753138075
824	MC3cover_l	8000	1	MN	post	0.422594142259414
825	MC3cover_l	9000	2	MN	post	0.451882845188285
826	MC3cover_l	10000	2	MN	post	0.430962343096234
827	MC3cover_l	11000	1	MN	post	0.502092050209205
828	MC3cover_l	12000	4	MN	post	0.502092050209205
829	MC3cover_l	13000	4	MN	post	0.430962343096234
830	MC3cover_l	14000	2	MN	post	0.393305439330544
831	MC3cover_l	15000	1	MN	post	0.456066945606695
832	MC3cover_l	16000	2	MN	post	0.451882845188285
833	MC3cover_l	17000	0	MN	post	0.527196652719665
834	MC3cover_l	18000	0	MN	post	0.493723849372385
835	MC3cover_l	19000	1	MN	post	0.502092050209205
836	MC3cover_l	20000	0	MN	post	0.556485355648536
837	MC3cover_l	21000	3	MN	post	0.414225941422594
838	MC3cover_l	22000	1	MN	post	0.451882845188285
839	MC3cover_l	23000	1	MN	post	0.502092050209205
840	MC3cover_l	24000	1	MN	post	0.456066945606695
841	MC3cover_l	25000	2	MN	post	0.405857740585774
842	MC3cover_l	26000	4	MN	post	0.384937238493724
843	MC3cover_l	27000	4	MN	post	0.447698744769874
844	MC3cover_l	28000	2	MN	post	0.439330543933054
845	MC3cover_l	29000	1	MN	post	0.510460251046025
846	MC3cover_l	30000	0	MN	post	0.405857740585774
847	MC3cover_l	31000	0	MN	post	0.338912133891213
848	MC3cover_l	32000	1	MN	post	0.242677824267782
849	MC3cover_l	33000	0	MN	post	0.205020920502092
850	MC3cover_l	34000	0	MN	post	0.142259414225941
851	MC3cover_l	35000	0	MN	post	0.200836820083682
852	MC3cover_l	36000	2	MN	post	0.271966527196653
853	MC3cover_l	37000	1	MN	post	0.251046025104602
854	MC3cover_l	38000	0	MN	post	0.221757322175732
855	MC3cover_l	39000	0	MN	post	0.188284518828452
856	MC3cover_l	40000	0	MN	post	0.167364016736402
857	MC3cover_l	41000	2	MN	post	0.205020920502092
858	MC3cover_l	42000	0	MN	post	0.175732217573222
859	MC3cover_l	43000	2	MN	post	0.179916317991632
860	MC3cover_l	44000	2	MN	post	0.108786610878661
861	MC3cover_l	45000	0	MN	post	0.117154811715481
862	MC3cover_l	46000	0	MN	post	0.0376569037656904
863	MC3cover_l	47000	1	MN	post	0.108786610878661
864	MC3cover_l	48000	0	MN	post	0.0836820083682008
865	MC3cover_l	49000	0	MN	post	0.112970711297071
866	MC3cover_l	50000	0	MN	post	0.0878661087866109
867	MC3cover_l	51000	1	MN	post	0.108786610878661
868	MC3cover_l	52000	0	MN	post	0.121338912133891
869	MC3cover_l	53000	0	MN	post	0.0669456066945607
870	MC3cover_l	54000	0	MN	post	0.108786610878661
871	MC3cover_l	55000	0	MN	post	0.0502092050209205
872	MC3cover_l	56000	0	MN	post	0.096234309623431
873	MC3cover_l	57000	0	MN	post	0.0836820083682008
874	MC3cover_l	58000	0	MN	post	0.0711297071129707
875	MC3cover_l	59000	0	MN	post	0.112970711297071
876	MC3cover_l	60000	2	MN	post	0.0836820083682008
877	MC3cover_l	61000	1	MN	post	0.0460251046025105
878	MC3cover_l	62000	0	MN	post	0.104602510460251
879	MC3cover_l	63000	0	MN	post	0.0711297071129707
880	MC3cover_l	64000	1	MN	post	0.0627615062761506
881	MC3cover_l	65000	3	MN	post	0.146443514644351
882	MC3cover_l	66000	0	MN	post	0.112970711297071
883	MC3cover_l	67000	0	MN	post	0.125523012552301
884	MC3cover_l	68000	1	MN	post	0.108786610878661
885	MC3cover_l	69000	2	MN	post	0.096234309623431
886	MC3cover_l	70000	2	MN	post	0.0878661087866109
887	MC3cover_l	71000	1	MN	post	0.0794979079497908
888	MC3cover_l	72000	0	MN	post	0.0794979079497908
889	MC3cover_l	73000	3	MN	post	0.0585774058577406
890	MC3cover_l	74000	3	MN	post	0.0836820083682008
891	MC3cover_l	75000	2	MN	post	0.0878661087866109
892	MC3cover_l	76000	0	MN	post	0.0585774058577406
893	MC3cover_l	77000	1	MN	post	0.0502092050209205
894	MC3cover_l	78000	0	MN	post	0.0794979079497908
895	MC3cover_l	79000	2	MN	post	0.0878661087866109
896	MC3cover_l	80000	1	MN	post	0.0627615062761506
897	MC3cover_l	81000	2	MN	post	0.0753138075313808
898	MC3cover_l	82000	1	MN	post	0.0669456066945607
899	MC3cover_l	83000	0	MN	post	0.0376569037656904
900	MC3cover_l	84000	3	MN	post	0.0543933054393305
901	MC3cover_l	85000	0	MN	post	0.0627615062761506
902	MC3cover_l	86000	0	MN	post	0.0251046025104603
903	MC3cover_l	87000	1	MN	post	0.0627615062761506
904	MC3cover_l	88000	0	MN	post	0.0460251046025105
905	MC3cover_l	89000	0	MN	post	0.0209205020920502
906	MC3cover_l	90000	0	MN	post	0.0502092050209205
907	MC3cover_l	91000	0	MN	post	0.0167364016736402
908	MC3cover_l	92000	0	MN	post	0.0125523012552301
909	MC3cover_l	93000	0	MN	post	0.0334728033472803
910	MC3cover_l	94000	0	MN	post	0.00836820083682008
911	MC3cover_l	95000	1	MN	post	0.0167364016736402
912	MC3cover_l	96000	0	MN	post	0.00836820083682008
913	MC3cover_l	97000	0	MN	post	0.00418410041841004
914	MC3cover_l	98000	0	MN	post	0.0167364016736402
915	MC3cover_l	99000	0	MN	post	0.0167364016736402
916	MC3cover_l	100000	0	MN	post	0.0292887029288703
917	MC3cover_l	101000	0	MN	post	0.0209205020920502
918	MC3cover_l	102000	0	MN	post	0.0125523012552301
919	MC3cover_l	104000	0	MN	post	0.00836820083682008
920	MC3cover_l	105000	0	MN	post	0.00418410041841004
921	MC3cover_l	109000	0	MN	post	0.00836820083682008
922	MC3cover_l	110000	0	MN	post	0.00836820083682008
923	MC3cover_l	111000	0	MN	post	0.00836820083682008
924	MC3cover_l	112000	0	MN	post	0.0209205020920502
925	MC3cover_l	113000	0	MN	post	0.0125523012552301
926	MC3cover_l	114000	0	MN	post	0.0167364016736402
927	MC3cover_l	115000	0	MN	post	0.0209205020920502
928	MC3cover_l	116000	0	MN	post	0.00836820083682008
929	MC3cover_l	117000	0	MN	post	0.00418410041841004
930	MC3cover_l	118000	0	MN	post	0.00836820083682008
931	MC3cover_l	120000	0	MN	post	0.00418410041841004
932	MC3cover_l	122000	0	MN	post	0.00418410041841004
933	MC3cover_l	125000	0	MN	post	0.00836820083682008
934	MC3cover_l	127000	0	MN	post	0.0209205020920502
935	MC3cover_l	130000	0	MN	post	0.00836820083682008
936	MC3cover_l	131000	0	MN	post	0.00836820083682008
937	MC3cover_l	132000	0	MN	post	0.00418410041841004
938	MC3cover_l	133000	0	MN	post	0.00418410041841004
939	MC3cover_l	134000	0	MN	post	0.00836820083682008
940	MC3cover_l	135000	0	MN	post	0.0209205020920502
941	MC3cover_l	137000	0	MN	post	0.00418410041841004
942	MC3cover_l	139000	0	MN	post	0.0125523012552301
943	MC3cover_l	140000	0	MN	post	0.00836820083682008
944	MC3cover_l	142000	0	MN	post	0.00418410041841004
945	MC3cover_l	143000	0	MN	post	0.00418410041841004
946	MC3cover_l	146000	0	MN	post	0.00836820083682008
947	MC3cover_l	148000	0	MN	post	0.00418410041841004
948	MC3cover_l	152000	0	MN	post	0.00418410041841004
949	MC3cover_l	154000	0	MN	post	0.00418410041841004
950	MC3cover_l	155000	0	MN	post	0.00418410041841004
951	MC3cover_l	159000	0	MN	post	0.00418410041841004
952	MC3cover_l	165000	0	MN	post	0.00418410041841004
953	Ser-h1_r	0	0	MN	post	0.00418410041841004
954	Ser-h1_r	2000	0	MN	post	0.0251046025104603
955	Ser-h1_r	3000	0	MN	post	0.129707112970711
956	Ser-h1_r	4000	0	MN	post	0.384937238493724
957	Ser-h1_r	5000	0	MN	post	0.397489539748954
958	Ser-h1_r	6000	0	MN	post	0.380753138075314
959	Ser-h1_r	7000	0	MN	post	0.531380753138075
960	Ser-h1_r	8000	0	MN	post	0.422594142259414
961	Ser-h1_r	9000	0	MN	post	0.451882845188285
962	Ser-h1_r	10000	0	MN	post	0.430962343096234
963	Ser-h1_r	11000	0	MN	post	0.502092050209205
964	Ser-h1_r	12000	0	MN	post	0.502092050209205
965	Ser-h1_r	13000	0	MN	post	0.430962343096234
966	Ser-h1_r	14000	0	MN	post	0.393305439330544
967	Ser-h1_r	15000	0	MN	post	0.456066945606695
968	Ser-h1_r	16000	0	MN	post	0.451882845188285
969	Ser-h1_r	17000	0	MN	post	0.527196652719665
970	Ser-h1_r	18000	0	MN	post	0.493723849372385
971	Ser-h1_r	19000	0	MN	post	0.502092050209205
972	Ser-h1_r	20000	0	MN	post	0.556485355648536
973	Ser-h1_r	21000	0	MN	post	0.414225941422594
974	Ser-h1_r	22000	0	MN	post	0.451882845188285
975	Ser-h1_r	23000	0	MN	post	0.502092050209205
976	Ser-h1_r	24000	0	MN	post	0.456066945606695
977	Ser-h1_r	25000	0	MN	post	0.405857740585774
978	Ser-h1_r	26000	0	MN	post	0.384937238493724
979	Ser-h1_r	27000	0	MN	post	0.447698744769874
980	Ser-h1_r	28000	0	MN	post	0.439330543933054
981	Ser-h1_r	29000	1	MN	post	0.510460251046025
982	Ser-h1_r	30000	0	MN	post	0.405857740585774
983	Ser-h1_r	31000	0	MN	post	0.338912133891213
984	Ser-h1_r	32000	0	MN	post	0.242677824267782
985	Ser-h1_r	33000	1	MN	post	0.205020920502092
986	Ser-h1_r	34000	0	MN	post	0.142259414225941
987	Ser-h1_r	35000	8	MN	post	0.200836820083682
988	Ser-h1_r	36000	10	MN	post	0.271966527196653
989	Ser-h1_r	37000	8	MN	post	0.251046025104602
990	Ser-h1_r	38000	6	MN	post	0.221757322175732
991	Ser-h1_r	39000	11	MN	post	0.188284518828452
992	Ser-h1_r	40000	7	MN	post	0.167364016736402
993	Ser-h1_r	41000	9	MN	post	0.205020920502092
994	Ser-h1_r	42000	9	MN	post	0.175732217573222
995	Ser-h1_r	43000	1	MN	post	0.179916317991632
996	Ser-h1_r	44000	1	MN	post	0.108786610878661
997	Ser-h1_r	45000	2	MN	post	0.117154811715481
998	Ser-h1_r	46000	0	MN	post	0.0376569037656904
999	Ser-h1_r	47000	2	MN	post	0.108786610878661
1000	Ser-h1_r	48000	0	MN	post	0.0836820083682008
1001	Ser-h1_r	49000	1	MN	post	0.112970711297071
1002	Ser-h1_r	50000	0	MN	post	0.0878661087866109
1003	Ser-h1_r	51000	1	MN	post	0.108786610878661
1004	Ser-h1_r	52000	0	MN	post	0.121338912133891
1005	Ser-h1_r	53000	0	MN	post	0.0669456066945607
1006	Ser-h1_r	54000	0	MN	post	0.108786610878661
1007	Ser-h1_r	55000	0	MN	post	0.0502092050209205
1008	Ser-h1_r	56000	2	MN	post	0.096234309623431
1009	Ser-h1_r	57000	0	MN	post	0.0836820083682008
1010	Ser-h1_r	58000	1	MN	post	0.0711297071129707
1011	Ser-h1_r	59000	0	MN	post	0.112970711297071
1012	Ser-h1_r	60000	0	MN	post	0.0836820083682008
1013	Ser-h1_r	61000	1	MN	post	0.0460251046025105
1014	Ser-h1_r	62000	1	MN	post	0.104602510460251
1015	Ser-h1_r	63000	0	MN	post	0.0711297071129707
1016	Ser-h1_r	64000	0	MN	post	0.0627615062761506
1017	Ser-h1_r	65000	0	MN	post	0.146443514644351
1018	Ser-h1_r	66000	0	MN	post	0.112970711297071
1019	Ser-h1_r	67000	2	MN	post	0.125523012552301
1020	Ser-h1_r	68000	0	MN	post	0.108786610878661
1021	Ser-h1_r	69000	0	MN	post	0.096234309623431
1022	Ser-h1_r	70000	4	MN	post	0.0878661087866109
1023	Ser-h1_r	71000	1	MN	post	0.0794979079497908
1024	Ser-h1_r	72000	2	MN	post	0.0794979079497908
1025	Ser-h1_r	73000	0	MN	post	0.0585774058577406
1026	Ser-h1_r	74000	1	MN	post	0.0836820083682008
1027	Ser-h1_r	75000	0	MN	post	0.0878661087866109
1028	Ser-h1_r	76000	0	MN	post	0.0585774058577406
1029	Ser-h1_r	77000	0	MN	post	0.0502092050209205
1030	Ser-h1_r	78000	1	MN	post	0.0794979079497908
1031	Ser-h1_r	79000	0	MN	post	0.0878661087866109
1032	Ser-h1_r	80000	0	MN	post	0.0627615062761506
1033	Ser-h1_r	81000	1	MN	post	0.0753138075313808
1034	Ser-h1_r	82000	0	MN	post	0.0669456066945607
1035	Ser-h1_r	83000	0	MN	post	0.0376569037656904
1036	Ser-h1_r	84000	2	MN	post	0.0543933054393305
1037	Ser-h1_r	85000	0	MN	post	0.0627615062761506
1038	Ser-h1_r	86000	2	MN	post	0.0251046025104603
1039	Ser-h1_r	87000	5	MN	post	0.0627615062761506
1040	Ser-h1_r	88000	0	MN	post	0.0460251046025105
1041	Ser-h1_r	89000	0	MN	post	0.0209205020920502
1042	Ser-h1_r	90000	0	MN	post	0.0502092050209205
1043	Ser-h1_r	91000	0	MN	post	0.0167364016736402
1044	Ser-h1_r	92000	0	MN	post	0.0125523012552301
1045	Ser-h1_r	93000	0	MN	post	0.0334728033472803
1046	Ser-h1_r	94000	0	MN	post	0.00836820083682008
1047	Ser-h1_r	95000	0	MN	post	0.0167364016736402
1048	Ser-h1_r	96000	0	MN	post	0.00836820083682008
1049	Ser-h1_r	97000	0	MN	post	0.00418410041841004
1050	Ser-h1_r	98000	1	MN	post	0.0167364016736402
1051	Ser-h1_r	99000	0	MN	post	0.0167364016736402
1052	Ser-h1_r	100000	1	MN	post	0.0292887029288703
1053	Ser-h1_r	101000	0	MN	post	0.0209205020920502
1054	Ser-h1_r	102000	0	MN	post	0.0125523012552301
1055	Ser-h1_r	104000	0	MN	post	0.00836820083682008
1056	Ser-h1_r	105000	0	MN	post	0.00418410041841004
1057	Ser-h1_r	109000	0	MN	post	0.00836820083682008
1058	Ser-h1_r	110000	0	MN	post	0.00836820083682008
1059	Ser-h1_r	111000	0	MN	post	0.00836820083682008
1060	Ser-h1_r	112000	0	MN	post	0.0209205020920502
1061	Ser-h1_r	113000	0	MN	post	0.0125523012552301
1062	Ser-h1_r	114000	1	MN	post	0.0167364016736402
1063	Ser-h1_r	115000	0	MN	post	0.0209205020920502
1064	Ser-h1_r	116000	0	MN	post	0.00836820083682008
1065	Ser-h1_r	117000	0	MN	post	0.00418410041841004
1066	Ser-h1_r	118000	1	MN	post	0.00836820083682008
1067	Ser-h1_r	120000	0	MN	post	0.00418410041841004
1068	Ser-h1_r	122000	0	MN	post	0.00418410041841004
1069	Ser-h1_r	125000	0	MN	post	0.00836820083682008
1070	Ser-h1_r	127000	0	MN	post	0.0209205020920502
1071	Ser-h1_r	130000	0	MN	post	0.00836820083682008
1072	Ser-h1_r	131000	0	MN	post	0.00836820083682008
1073	Ser-h1_r	132000	0	MN	post	0.00418410041841004
1074	Ser-h1_r	133000	0	MN	post	0.00418410041841004
1075	Ser-h1_r	134000	0	MN	post	0.00836820083682008
1076	Ser-h1_r	135000	0	MN	post	0.0209205020920502
1077	Ser-h1_r	137000	0	MN	post	0.00418410041841004
1078	Ser-h1_r	139000	0	MN	post	0.0125523012552301
1079	Ser-h1_r	140000	0	MN	post	0.00836820083682008
1080	Ser-h1_r	142000	0	MN	post	0.00418410041841004
1081	Ser-h1_r	143000	0	MN	post	0.00418410041841004
1082	Ser-h1_r	146000	0	MN	post	0.00836820083682008
1083	Ser-h1_r	148000	0	MN	post	0.00418410041841004
1084	Ser-h1_r	152000	0	MN	post	0.00418410041841004
1085	Ser-h1_r	154000	0	MN	post	0.00418410041841004
1086	Ser-h1_r	155000	0	MN	post	0.00418410041841004
1087	Ser-h1_r	159000	0	MN	post	0.00418410041841004
1088	Ser-h1_r	165000	0	MN	post	0.00418410041841004
1089	MN3_l	0	0	MN	post	0.00418410041841004
1090	MN3_l	2000	0	MN	post	0.0251046025104603
1091	MN3_l	3000	0	MN	post	0.129707112970711
1092	MN3_l	4000	0	MN	post	0.384937238493724
1093	MN3_l	5000	0	MN	post	0.397489539748954
1094	MN3_l	6000	2	MN	post	0.380753138075314
1095	MN3_l	7000	0	MN	post	0.531380753138075
1096	MN3_l	8000	12	MN	post	0.422594142259414
1097	MN3_l	9000	3	MN	post	0.451882845188285
1098	MN3_l	10000	2	MN	post	0.430962343096234
1099	MN3_l	11000	1	MN	post	0.502092050209205
1100	MN3_l	12000	2	MN	post	0.502092050209205
1101	MN3_l	13000	0	MN	post	0.430962343096234
1102	MN3_l	14000	1	MN	post	0.393305439330544
1103	MN3_l	15000	1	MN	post	0.456066945606695
1104	MN3_l	16000	5	MN	post	0.451882845188285
1105	MN3_l	17000	0	MN	post	0.527196652719665
1106	MN3_l	18000	0	MN	post	0.493723849372385
1107	MN3_l	19000	6	MN	post	0.502092050209205
1108	MN3_l	20000	2	MN	post	0.556485355648536
1109	MN3_l	21000	0	MN	post	0.414225941422594
1110	MN3_l	22000	0	MN	post	0.451882845188285
1111	MN3_l	23000	1	MN	post	0.502092050209205
1112	MN3_l	24000	2	MN	post	0.456066945606695
1113	MN3_l	25000	3	MN	post	0.405857740585774
1114	MN3_l	26000	11	MN	post	0.384937238493724
1115	MN3_l	27000	6	MN	post	0.447698744769874
1116	MN3_l	28000	3	MN	post	0.439330543933054
1117	MN3_l	29000	1	MN	post	0.510460251046025
1118	MN3_l	30000	1	MN	post	0.405857740585774
1119	MN3_l	31000	0	MN	post	0.338912133891213
1120	MN3_l	32000	0	MN	post	0.242677824267782
1121	MN3_l	33000	1	MN	post	0.205020920502092
1122	MN3_l	34000	0	MN	post	0.142259414225941
1123	MN3_l	35000	0	MN	post	0.200836820083682
1124	MN3_l	36000	0	MN	post	0.271966527196653
1125	MN3_l	37000	0	MN	post	0.251046025104602
1126	MN3_l	38000	0	MN	post	0.221757322175732
1127	MN3_l	39000	0	MN	post	0.188284518828452
1128	MN3_l	40000	1	MN	post	0.167364016736402
1129	MN3_l	41000	0	MN	post	0.205020920502092
1130	MN3_l	42000	0	MN	post	0.175732217573222
1131	MN3_l	43000	0	MN	post	0.179916317991632
1132	MN3_l	44000	0	MN	post	0.108786610878661
1133	MN3_l	45000	0	MN	post	0.117154811715481
1134	MN3_l	46000	0	MN	post	0.0376569037656904
1135	MN3_l	47000	0	MN	post	0.108786610878661
1136	MN3_l	48000	0	MN	post	0.0836820083682008
1137	MN3_l	49000	0	MN	post	0.112970711297071
1138	MN3_l	50000	0	MN	post	0.0878661087866109
1139	MN3_l	51000	0	MN	post	0.108786610878661
1140	MN3_l	52000	0	MN	post	0.121338912133891
1141	MN3_l	53000	0	MN	post	0.0669456066945607
1142	MN3_l	54000	0	MN	post	0.108786610878661
1143	MN3_l	55000	0	MN	post	0.0502092050209205
1144	MN3_l	56000	0	MN	post	0.096234309623431
1145	MN3_l	57000	0	MN	post	0.0836820083682008
1146	MN3_l	58000	0	MN	post	0.0711297071129707
1147	MN3_l	59000	1	MN	post	0.112970711297071
1148	MN3_l	60000	0	MN	post	0.0836820083682008
1149	MN3_l	61000	1	MN	post	0.0460251046025105
1150	MN3_l	62000	0	MN	post	0.104602510460251
1151	MN3_l	63000	0	MN	post	0.0711297071129707
1152	MN3_l	64000	0	MN	post	0.0627615062761506
1153	MN3_l	65000	0	MN	post	0.146443514644351
1154	MN3_l	66000	0	MN	post	0.112970711297071
1155	MN3_l	67000	0	MN	post	0.125523012552301
1156	MN3_l	68000	0	MN	post	0.108786610878661
1157	MN3_l	69000	0	MN	post	0.096234309623431
1158	MN3_l	70000	0	MN	post	0.0878661087866109
1159	MN3_l	71000	0	MN	post	0.0794979079497908
1160	MN3_l	72000	0	MN	post	0.0794979079497908
1161	MN3_l	73000	0	MN	post	0.0585774058577406
1162	MN3_l	74000	1	MN	post	0.0836820083682008
1163	MN3_l	75000	0	MN	post	0.0878661087866109
1164	MN3_l	76000	0	MN	post	0.0585774058577406
1165	MN3_l	77000	1	MN	post	0.0502092050209205
1166	MN3_l	78000	0	MN	post	0.0794979079497908
1167	MN3_l	79000	2	MN	post	0.0878661087866109
1168	MN3_l	80000	0	MN	post	0.0627615062761506
1169	MN3_l	81000	0	MN	post	0.0753138075313808
1170	MN3_l	82000	1	MN	post	0.0669456066945607
1171	MN3_l	83000	0	MN	post	0.0376569037656904
1172	MN3_l	84000	0	MN	post	0.0543933054393305
1173	MN3_l	85000	0	MN	post	0.0627615062761506
1174	MN3_l	86000	0	MN	post	0.0251046025104603
1175	MN3_l	87000	0	MN	post	0.0627615062761506
1176	MN3_l	88000	0	MN	post	0.0460251046025105
1177	MN3_l	89000	0	MN	post	0.0209205020920502
1178	MN3_l	90000	0	MN	post	0.0502092050209205
1179	MN3_l	91000	0	MN	post	0.0167364016736402
1180	MN3_l	92000	0	MN	post	0.0125523012552301
1181	MN3_l	93000	0	MN	post	0.0334728033472803
1182	MN3_l	94000	0	MN	post	0.00836820083682008
1183	MN3_l	95000	0	MN	post	0.0167364016736402
1184	MN3_l	96000	1	MN	post	0.00836820083682008
1185	MN3_l	97000	0	MN	post	0.00418410041841004
1186	MN3_l	98000	0	MN	post	0.0167364016736402
1187	MN3_l	99000	0	MN	post	0.0167364016736402
1188	MN3_l	100000	0	MN	post	0.0292887029288703
1189	MN3_l	101000	0	MN	post	0.0209205020920502
1190	MN3_l	102000	0	MN	post	0.0125523012552301
1191	MN3_l	104000	0	MN	post	0.00836820083682008
1192	MN3_l	105000	0	MN	post	0.00418410041841004
1193	MN3_l	109000	0	MN	post	0.00836820083682008
1194	MN3_l	110000	1	MN	post	0.00836820083682008
1195	MN3_l	111000	0	MN	post	0.00836820083682008
1196	MN3_l	112000	0	MN	post	0.0209205020920502
1197	MN3_l	113000	0	MN	post	0.0125523012552301
1198	MN3_l	114000	1	MN	post	0.0167364016736402
1199	MN3_l	115000	3	MN	post	0.0209205020920502
1200	MN3_l	116000	1	MN	post	0.00836820083682008
1201	MN3_l	117000	0	MN	post	0.00418410041841004
1202	MN3_l	118000	1	MN	post	0.00836820083682008
1203	MN3_l	120000	0	MN	post	0.00418410041841004
1204	MN3_l	122000	0	MN	post	0.00418410041841004
1205	MN3_l	125000	1	MN	post	0.00836820083682008
1206	MN3_l	127000	1	MN	post	0.0209205020920502
1207	MN3_l	130000	1	MN	post	0.00836820083682008
1208	MN3_l	131000	0	MN	post	0.00836820083682008
1209	MN3_l	132000	0	MN	post	0.00418410041841004
1210	MN3_l	133000	0	MN	post	0.00418410041841004
1211	MN3_l	134000	0	MN	post	0.00836820083682008
1212	MN3_l	135000	0	MN	post	0.0209205020920502
1213	MN3_l	137000	0	MN	post	0.00418410041841004
1214	MN3_l	139000	0	MN	post	0.0125523012552301
1215	MN3_l	140000	0	MN	post	0.00836820083682008
1216	MN3_l	142000	0	MN	post	0.00418410041841004
1217	MN3_l	143000	0	MN	post	0.00418410041841004
1218	MN3_l	146000	0	MN	post	0.00836820083682008
1219	MN3_l	148000	0	MN	post	0.00418410041841004
1220	MN3_l	152000	0	MN	post	0.00418410041841004
1221	MN3_l	154000	0	MN	post	0.00418410041841004
1222	MN3_l	155000	0	MN	post	0.00418410041841004
1223	MN3_l	159000	0	MN	post	0.00418410041841004
1224	MN3_l	165000	0	MN	post	0.00418410041841004
1225	MN2_r	0	0	MN	post	0.00418410041841004
1226	MN2_r	2000	0	MN	post	0.0251046025104603
1227	MN2_r	3000	2	MN	post	0.129707112970711
1228	MN2_r	4000	18	MN	post	0.384937238493724
1229	MN2_r	5000	15	MN	post	0.397489539748954
1230	MN2_r	6000	15	MN	post	0.380753138075314
1231	MN2_r	7000	19	MN	post	0.531380753138075
1232	MN2_r	8000	1	MN	post	0.422594142259414
1233	MN2_r	9000	3	MN	post	0.451882845188285
1234	MN2_r	10000	1	MN	post	0.430962343096234
1235	MN2_r	11000	0	MN	post	0.502092050209205
1236	MN2_r	12000	2	MN	post	0.502092050209205
1237	MN2_r	13000	1	MN	post	0.430962343096234
1238	MN2_r	14000	1	MN	post	0.393305439330544
1239	MN2_r	15000	1	MN	post	0.456066945606695
1240	MN2_r	16000	2	MN	post	0.451882845188285
1241	MN2_r	17000	2	MN	post	0.527196652719665
1242	MN2_r	18000	0	MN	post	0.493723849372385
1243	MN2_r	19000	1	MN	post	0.502092050209205
1244	MN2_r	20000	0	MN	post	0.556485355648536
1245	MN2_r	21000	2	MN	post	0.414225941422594
1246	MN2_r	22000	4	MN	post	0.451882845188285
1247	MN2_r	23000	1	MN	post	0.502092050209205
1248	MN2_r	24000	2	MN	post	0.456066945606695
1249	MN2_r	25000	0	MN	post	0.405857740585774
1250	MN2_r	26000	5	MN	post	0.384937238493724
1251	MN2_r	27000	4	MN	post	0.447698744769874
1252	MN2_r	28000	1	MN	post	0.439330543933054
1253	MN2_r	29000	0	MN	post	0.510460251046025
1254	MN2_r	30000	1	MN	post	0.405857740585774
1255	MN2_r	31000	3	MN	post	0.338912133891213
1256	MN2_r	32000	2	MN	post	0.242677824267782
1257	MN2_r	33000	0	MN	post	0.205020920502092
1258	MN2_r	34000	0	MN	post	0.142259414225941
1259	MN2_r	35000	0	MN	post	0.200836820083682
1260	MN2_r	36000	1	MN	post	0.271966527196653
1261	MN2_r	37000	0	MN	post	0.251046025104602
1262	MN2_r	38000	0	MN	post	0.221757322175732
1263	MN2_r	39000	0	MN	post	0.188284518828452
1264	MN2_r	40000	0	MN	post	0.167364016736402
1265	MN2_r	41000	0	MN	post	0.205020920502092
1266	MN2_r	42000	0	MN	post	0.175732217573222
1267	MN2_r	43000	0	MN	post	0.179916317991632
1268	MN2_r	44000	0	MN	post	0.108786610878661
1269	MN2_r	45000	0	MN	post	0.117154811715481
1270	MN2_r	46000	0	MN	post	0.0376569037656904
1271	MN2_r	47000	0	MN	post	0.108786610878661
1272	MN2_r	48000	0	MN	post	0.0836820083682008
1273	MN2_r	49000	0	MN	post	0.112970711297071
1274	MN2_r	50000	0	MN	post	0.0878661087866109
1275	MN2_r	51000	0	MN	post	0.108786610878661
1276	MN2_r	52000	0	MN	post	0.121338912133891
1277	MN2_r	53000	0	MN	post	0.0669456066945607
1278	MN2_r	54000	0	MN	post	0.108786610878661
1279	MN2_r	55000	0	MN	post	0.0502092050209205
1280	MN2_r	56000	0	MN	post	0.096234309623431
1281	MN2_r	57000	0	MN	post	0.0836820083682008
1282	MN2_r	58000	0	MN	post	0.0711297071129707
1283	MN2_r	59000	0	MN	post	0.112970711297071
1284	MN2_r	60000	0	MN	post	0.0836820083682008
1285	MN2_r	61000	0	MN	post	0.0460251046025105
1286	MN2_r	62000	0	MN	post	0.104602510460251
1287	MN2_r	63000	0	MN	post	0.0711297071129707
1288	MN2_r	64000	0	MN	post	0.0627615062761506
1289	MN2_r	65000	0	MN	post	0.146443514644351
1290	MN2_r	66000	0	MN	post	0.112970711297071
1291	MN2_r	67000	0	MN	post	0.125523012552301
1292	MN2_r	68000	0	MN	post	0.108786610878661
1293	MN2_r	69000	0	MN	post	0.096234309623431
1294	MN2_r	70000	0	MN	post	0.0878661087866109
1295	MN2_r	71000	0	MN	post	0.0794979079497908
1296	MN2_r	72000	0	MN	post	0.0794979079497908
1297	MN2_r	73000	0	MN	post	0.0585774058577406
1298	MN2_r	74000	0	MN	post	0.0836820083682008
1299	MN2_r	75000	0	MN	post	0.0878661087866109
1300	MN2_r	76000	0	MN	post	0.0585774058577406
1301	MN2_r	77000	0	MN	post	0.0502092050209205
1302	MN2_r	78000	0	MN	post	0.0794979079497908
1303	MN2_r	79000	0	MN	post	0.0878661087866109
1304	MN2_r	80000	1	MN	post	0.0627615062761506
1305	MN2_r	81000	0	MN	post	0.0753138075313808
1306	MN2_r	82000	1	MN	post	0.0669456066945607
1307	MN2_r	83000	0	MN	post	0.0376569037656904
1308	MN2_r	84000	1	MN	post	0.0543933054393305
1309	MN2_r	85000	0	MN	post	0.0627615062761506
1310	MN2_r	86000	0	MN	post	0.0251046025104603
1311	MN2_r	87000	0	MN	post	0.0627615062761506
1312	MN2_r	88000	0	MN	post	0.0460251046025105
1313	MN2_r	89000	0	MN	post	0.0209205020920502
1314	MN2_r	90000	1	MN	post	0.0502092050209205
1315	MN2_r	91000	0	MN	post	0.0167364016736402
1316	MN2_r	92000	0	MN	post	0.0125523012552301
1317	MN2_r	93000	1	MN	post	0.0334728033472803
1318	MN2_r	94000	0	MN	post	0.00836820083682008
1319	MN2_r	95000	0	MN	post	0.0167364016736402
1320	MN2_r	96000	0	MN	post	0.00836820083682008
1321	MN2_r	97000	0	MN	post	0.00418410041841004
1322	MN2_r	98000	0	MN	post	0.0167364016736402
1323	MN2_r	99000	0	MN	post	0.0167364016736402
1324	MN2_r	100000	0	MN	post	0.0292887029288703
1325	MN2_r	101000	0	MN	post	0.0209205020920502
1326	MN2_r	102000	0	MN	post	0.0125523012552301
1327	MN2_r	104000	0	MN	post	0.00836820083682008
1328	MN2_r	105000	0	MN	post	0.00418410041841004
1329	MN2_r	109000	0	MN	post	0.00836820083682008
1330	MN2_r	110000	0	MN	post	0.00836820083682008
1331	MN2_r	111000	0	MN	post	0.00836820083682008
1332	MN2_r	112000	0	MN	post	0.0209205020920502
1333	MN2_r	113000	0	MN	post	0.0125523012552301
1334	MN2_r	114000	0	MN	post	0.0167364016736402
1335	MN2_r	115000	0	MN	post	0.0209205020920502
1336	MN2_r	116000	0	MN	post	0.00836820083682008
1337	MN2_r	117000	0	MN	post	0.00418410041841004
1338	MN2_r	118000	0	MN	post	0.00836820083682008
1339	MN2_r	120000	0	MN	post	0.00418410041841004
1340	MN2_r	122000	0	MN	post	0.00418410041841004
1341	MN2_r	125000	0	MN	post	0.00836820083682008
1342	MN2_r	127000	0	MN	post	0.0209205020920502
1343	MN2_r	130000	0	MN	post	0.00836820083682008
1344	MN2_r	131000	0	MN	post	0.00836820083682008
1345	MN2_r	132000	0	MN	post	0.00418410041841004
1346	MN2_r	133000	0	MN	post	0.00418410041841004
1347	MN2_r	134000	0	MN	post	0.00836820083682008
1348	MN2_r	135000	0	MN	post	0.0209205020920502
1349	MN2_r	137000	0	MN	post	0.00418410041841004
1350	MN2_r	139000	0	MN	post	0.0125523012552301
1351	MN2_r	140000	0	MN	post	0.00836820083682008
1352	MN2_r	142000	0	MN	post	0.00418410041841004
1353	MN2_r	143000	0	MN	post	0.00418410041841004
1354	MN2_r	146000	1	MN	post	0.00836820083682008
1355	MN2_r	148000	0	MN	post	0.00418410041841004
1356	MN2_r	152000	0	MN	post	0.00418410041841004
1357	MN2_r	154000	0	MN	post	0.00418410041841004
1358	MN2_r	155000	0	MN	post	0.00418410041841004
1359	MN2_r	159000	0	MN	post	0.00418410041841004
1360	MN2_r	165000	0	MN	post	0.00418410041841004
1361	MNperif_luqin_sg2l	0	0	MN	post	0.00418410041841004
1362	MNperif_luqin_sg2l	2000	1	MN	post	0.0251046025104603
1363	MNperif_luqin_sg2l	3000	0	MN	post	0.129707112970711
1364	MNperif_luqin_sg2l	4000	0	MN	post	0.384937238493724
1365	MNperif_luqin_sg2l	5000	0	MN	post	0.397489539748954
1366	MNperif_luqin_sg2l	6000	0	MN	post	0.380753138075314
1367	MNperif_luqin_sg2l	7000	0	MN	post	0.531380753138075
1368	MNperif_luqin_sg2l	8000	0	MN	post	0.422594142259414
1369	MNperif_luqin_sg2l	9000	0	MN	post	0.451882845188285
1370	MNperif_luqin_sg2l	10000	0	MN	post	0.430962343096234
1371	MNperif_luqin_sg2l	11000	0	MN	post	0.502092050209205
1372	MNperif_luqin_sg2l	12000	0	MN	post	0.502092050209205
1373	MNperif_luqin_sg2l	13000	0	MN	post	0.430962343096234
1374	MNperif_luqin_sg2l	14000	0	MN	post	0.393305439330544
1375	MNperif_luqin_sg2l	15000	2	MN	post	0.456066945606695
1376	MNperif_luqin_sg2l	16000	2	MN	post	0.451882845188285
1377	MNperif_luqin_sg2l	17000	4	MN	post	0.527196652719665
1378	MNperif_luqin_sg2l	18000	2	MN	post	0.493723849372385
1379	MNperif_luqin_sg2l	19000	1	MN	post	0.502092050209205
1380	MNperif_luqin_sg2l	20000	0	MN	post	0.556485355648536
1381	MNperif_luqin_sg2l	21000	2	MN	post	0.414225941422594
1382	MNperif_luqin_sg2l	22000	0	MN	post	0.451882845188285
1383	MNperif_luqin_sg2l	23000	1	MN	post	0.502092050209205
1384	MNperif_luqin_sg2l	24000	0	MN	post	0.456066945606695
1385	MNperif_luqin_sg2l	25000	0	MN	post	0.405857740585774
1386	MNperif_luqin_sg2l	26000	0	MN	post	0.384937238493724
1387	MNperif_luqin_sg2l	27000	0	MN	post	0.447698744769874
1388	MNperif_luqin_sg2l	28000	0	MN	post	0.439330543933054
1389	MNperif_luqin_sg2l	29000	0	MN	post	0.510460251046025
1390	MNperif_luqin_sg2l	30000	0	MN	post	0.405857740585774
1391	MNperif_luqin_sg2l	31000	0	MN	post	0.338912133891213
1392	MNperif_luqin_sg2l	32000	0	MN	post	0.242677824267782
1393	MNperif_luqin_sg2l	33000	0	MN	post	0.205020920502092
1394	MNperif_luqin_sg2l	34000	0	MN	post	0.142259414225941
1395	MNperif_luqin_sg2l	35000	0	MN	post	0.200836820083682
1396	MNperif_luqin_sg2l	36000	0	MN	post	0.271966527196653
1397	MNperif_luqin_sg2l	37000	0	MN	post	0.251046025104602
1398	MNperif_luqin_sg2l	38000	0	MN	post	0.221757322175732
1399	MNperif_luqin_sg2l	39000	0	MN	post	0.188284518828452
1400	MNperif_luqin_sg2l	40000	0	MN	post	0.167364016736402
1401	MNperif_luqin_sg2l	41000	0	MN	post	0.205020920502092
1402	MNperif_luqin_sg2l	42000	0	MN	post	0.175732217573222
1403	MNperif_luqin_sg2l	43000	0	MN	post	0.179916317991632
1404	MNperif_luqin_sg2l	44000	0	MN	post	0.108786610878661
1405	MNperif_luqin_sg2l	45000	0	MN	post	0.117154811715481
1406	MNperif_luqin_sg2l	46000	0	MN	post	0.0376569037656904
1407	MNperif_luqin_sg2l	47000	0	MN	post	0.108786610878661
1408	MNperif_luqin_sg2l	48000	0	MN	post	0.0836820083682008
1409	MNperif_luqin_sg2l	49000	0	MN	post	0.112970711297071
1410	MNperif_luqin_sg2l	50000	0	MN	post	0.0878661087866109
1411	MNperif_luqin_sg2l	51000	0	MN	post	0.108786610878661
1412	MNperif_luqin_sg2l	52000	0	MN	post	0.121338912133891
1413	MNperif_luqin_sg2l	53000	0	MN	post	0.0669456066945607
1414	MNperif_luqin_sg2l	54000	0	MN	post	0.108786610878661
1415	MNperif_luqin_sg2l	55000	0	MN	post	0.0502092050209205
1416	MNperif_luqin_sg2l	56000	0	MN	post	0.096234309623431
1417	MNperif_luqin_sg2l	57000	0	MN	post	0.0836820083682008
1418	MNperif_luqin_sg2l	58000	0	MN	post	0.0711297071129707
1419	MNperif_luqin_sg2l	59000	0	MN	post	0.112970711297071
1420	MNperif_luqin_sg2l	60000	0	MN	post	0.0836820083682008
1421	MNperif_luqin_sg2l	61000	0	MN	post	0.0460251046025105
1422	MNperif_luqin_sg2l	62000	0	MN	post	0.104602510460251
1423	MNperif_luqin_sg2l	63000	0	MN	post	0.0711297071129707
1424	MNperif_luqin_sg2l	64000	0	MN	post	0.0627615062761506
1425	MNperif_luqin_sg2l	65000	0	MN	post	0.146443514644351
1426	MNperif_luqin_sg2l	66000	0	MN	post	0.112970711297071
1427	MNperif_luqin_sg2l	67000	0	MN	post	0.125523012552301
1428	MNperif_luqin_sg2l	68000	0	MN	post	0.108786610878661
1429	MNperif_luqin_sg2l	69000	0	MN	post	0.096234309623431
1430	MNperif_luqin_sg2l	70000	0	MN	post	0.0878661087866109
1431	MNperif_luqin_sg2l	71000	0	MN	post	0.0794979079497908
1432	MNperif_luqin_sg2l	72000	0	MN	post	0.0794979079497908
1433	MNperif_luqin_sg2l	73000	0	MN	post	0.0585774058577406
1434	MNperif_luqin_sg2l	74000	0	MN	post	0.0836820083682008
1435	MNperif_luqin_sg2l	75000	0	MN	post	0.0878661087866109
1436	MNperif_luqin_sg2l	76000	0	MN	post	0.0585774058577406
1437	MNperif_luqin_sg2l	77000	0	MN	post	0.0502092050209205
1438	MNperif_luqin_sg2l	78000	0	MN	post	0.0794979079497908
1439	MNperif_luqin_sg2l	79000	0	MN	post	0.0878661087866109
1440	MNperif_luqin_sg2l	80000	0	MN	post	0.0627615062761506
1441	MNperif_luqin_sg2l	81000	0	MN	post	0.0753138075313808
1442	MNperif_luqin_sg2l	82000	0	MN	post	0.0669456066945607
1443	MNperif_luqin_sg2l	83000	0	MN	post	0.0376569037656904
1444	MNperif_luqin_sg2l	84000	0	MN	post	0.0543933054393305
1445	MNperif_luqin_sg2l	85000	0	MN	post	0.0627615062761506
1446	MNperif_luqin_sg2l	86000	0	MN	post	0.0251046025104603
1447	MNperif_luqin_sg2l	87000	0	MN	post	0.0627615062761506
1448	MNperif_luqin_sg2l	88000	0	MN	post	0.0460251046025105
1449	MNperif_luqin_sg2l	89000	0	MN	post	0.0209205020920502
1450	MNperif_luqin_sg2l	90000	0	MN	post	0.0502092050209205
1451	MNperif_luqin_sg2l	91000	0	MN	post	0.0167364016736402
1452	MNperif_luqin_sg2l	92000	0	MN	post	0.0125523012552301
1453	MNperif_luqin_sg2l	93000	0	MN	post	0.0334728033472803
1454	MNperif_luqin_sg2l	94000	0	MN	post	0.00836820083682008
1455	MNperif_luqin_sg2l	95000	0	MN	post	0.0167364016736402
1456	MNperif_luqin_sg2l	96000	0	MN	post	0.00836820083682008
1457	MNperif_luqin_sg2l	97000	0	MN	post	0.00418410041841004
1458	MNperif_luqin_sg2l	98000	0	MN	post	0.0167364016736402
1459	MNperif_luqin_sg2l	99000	0	MN	post	0.0167364016736402
1460	MNperif_luqin_sg2l	100000	0	MN	post	0.0292887029288703
1461	MNperif_luqin_sg2l	101000	0	MN	post	0.0209205020920502
1462	MNperif_luqin_sg2l	102000	0	MN	post	0.0125523012552301
1463	MNperif_luqin_sg2l	104000	0	MN	post	0.00836820083682008
1464	MNperif_luqin_sg2l	105000	0	MN	post	0.00418410041841004
1465	MNperif_luqin_sg2l	109000	0	MN	post	0.00836820083682008
1466	MNperif_luqin_sg2l	110000	0	MN	post	0.00836820083682008
1467	MNperif_luqin_sg2l	111000	0	MN	post	0.00836820083682008
1468	MNperif_luqin_sg2l	112000	0	MN	post	0.0209205020920502
1469	MNperif_luqin_sg2l	113000	0	MN	post	0.0125523012552301
1470	MNperif_luqin_sg2l	114000	0	MN	post	0.0167364016736402
1471	MNperif_luqin_sg2l	115000	0	MN	post	0.0209205020920502
1472	MNperif_luqin_sg2l	116000	0	MN	post	0.00836820083682008
1473	MNperif_luqin_sg2l	117000	0	MN	post	0.00418410041841004
1474	MNperif_luqin_sg2l	118000	0	MN	post	0.00836820083682008
1475	MNperif_luqin_sg2l	120000	0	MN	post	0.00418410041841004
1476	MNperif_luqin_sg2l	122000	0	MN	post	0.00418410041841004
1477	MNperif_luqin_sg2l	125000	0	MN	post	0.00836820083682008
1478	MNperif_luqin_sg2l	127000	0	MN	post	0.0209205020920502
1479	MNperif_luqin_sg2l	130000	0	MN	post	0.00836820083682008
1480	MNperif_luqin_sg2l	131000	0	MN	post	0.00836820083682008
1481	MNperif_luqin_sg2l	132000	0	MN	post	0.00418410041841004
1482	MNperif_luqin_sg2l	133000	0	MN	post	0.00418410041841004
1483	MNperif_luqin_sg2l	134000	0	MN	post	0.00836820083682008
1484	MNperif_luqin_sg2l	135000	0	MN	post	0.0209205020920502
1485	MNperif_luqin_sg2l	137000	0	MN	post	0.00418410041841004
1486	MNperif_luqin_sg2l	139000	0	MN	post	0.0125523012552301
1487	MNperif_luqin_sg2l	140000	0	MN	post	0.00836820083682008
1488	MNperif_luqin_sg2l	142000	0	MN	post	0.00418410041841004
1489	MNperif_luqin_sg2l	143000	0	MN	post	0.00418410041841004
1490	MNperif_luqin_sg2l	146000	0	MN	post	0.00836820083682008
1491	MNperif_luqin_sg2l	148000	0	MN	post	0.00418410041841004
1492	MNperif_luqin_sg2l	152000	0	MN	post	0.00418410041841004
1493	MNperif_luqin_sg2l	154000	0	MN	post	0.00418410041841004
1494	MNperif_luqin_sg2l	155000	0	MN	post	0.00418410041841004
1495	MNperif_luqin_sg2l	159000	0	MN	post	0.00418410041841004
1496	MNperif_luqin_sg2l	165000	0	MN	post	0.00418410041841004
1497	MNpostacic_sg1r2	0	0	MN	post	0.00418410041841004
1498	MNpostacic_sg1r2	2000	0	MN	post	0.0251046025104603
1499	MNpostacic_sg1r2	3000	0	MN	post	0.129707112970711
1500	MNpostacic_sg1r2	4000	0	MN	post	0.384937238493724
1501	MNpostacic_sg1r2	5000	0	MN	post	0.397489539748954
1502	MNpostacic_sg1r2	6000	0	MN	post	0.380753138075314
1503	MNpostacic_sg1r2	7000	0	MN	post	0.531380753138075
1504	MNpostacic_sg1r2	8000	0	MN	post	0.422594142259414
1505	MNpostacic_sg1r2	9000	0	MN	post	0.451882845188285
1506	MNpostacic_sg1r2	10000	0	MN	post	0.430962343096234
1507	MNpostacic_sg1r2	11000	0	MN	post	0.502092050209205
1508	MNpostacic_sg1r2	12000	0	MN	post	0.502092050209205
1509	MNpostacic_sg1r2	13000	0	MN	post	0.430962343096234
1510	MNpostacic_sg1r2	14000	0	MN	post	0.393305439330544
1511	MNpostacic_sg1r2	15000	0	MN	post	0.456066945606695
1512	MNpostacic_sg1r2	16000	0	MN	post	0.451882845188285
1513	MNpostacic_sg1r2	17000	0	MN	post	0.527196652719665
1514	MNpostacic_sg1r2	18000	0	MN	post	0.493723849372385
1515	MNpostacic_sg1r2	19000	0	MN	post	0.502092050209205
1516	MNpostacic_sg1r2	20000	0	MN	post	0.556485355648536
1517	MNpostacic_sg1r2	21000	0	MN	post	0.414225941422594
1518	MNpostacic_sg1r2	22000	0	MN	post	0.451882845188285
1519	MNpostacic_sg1r2	23000	0	MN	post	0.502092050209205
1520	MNpostacic_sg1r2	24000	0	MN	post	0.456066945606695
1521	MNpostacic_sg1r2	25000	0	MN	post	0.405857740585774
1522	MNpostacic_sg1r2	26000	0	MN	post	0.384937238493724
1523	MNpostacic_sg1r2	27000	0	MN	post	0.447698744769874
1524	MNpostacic_sg1r2	28000	0	MN	post	0.439330543933054
1525	MNpostacic_sg1r2	29000	1	MN	post	0.510460251046025
1526	MNpostacic_sg1r2	30000	2	MN	post	0.405857740585774
1527	MNpostacic_sg1r2	31000	2	MN	post	0.338912133891213
1528	MNpostacic_sg1r2	32000	0	MN	post	0.242677824267782
1529	MNpostacic_sg1r2	33000	1	MN	post	0.205020920502092
1530	MNpostacic_sg1r2	34000	1	MN	post	0.142259414225941
1531	MNpostacic_sg1r2	35000	0	MN	post	0.200836820083682
1532	MNpostacic_sg1r2	36000	0	MN	post	0.271966527196653
1533	MNpostacic_sg1r2	37000	0	MN	post	0.251046025104602
1534	MNpostacic_sg1r2	38000	0	MN	post	0.221757322175732
1535	MNpostacic_sg1r2	39000	0	MN	post	0.188284518828452
1536	MNpostacic_sg1r2	40000	0	MN	post	0.167364016736402
1537	MNpostacic_sg1r2	41000	0	MN	post	0.205020920502092
1538	MNpostacic_sg1r2	42000	0	MN	post	0.175732217573222
1539	MNpostacic_sg1r2	43000	0	MN	post	0.179916317991632
1540	MNpostacic_sg1r2	44000	0	MN	post	0.108786610878661
1541	MNpostacic_sg1r2	45000	0	MN	post	0.117154811715481
1542	MNpostacic_sg1r2	46000	0	MN	post	0.0376569037656904
1543	MNpostacic_sg1r2	47000	0	MN	post	0.108786610878661
1544	MNpostacic_sg1r2	48000	1	MN	post	0.0836820083682008
1545	MNpostacic_sg1r2	49000	0	MN	post	0.112970711297071
1546	MNpostacic_sg1r2	50000	0	MN	post	0.0878661087866109
1547	MNpostacic_sg1r2	51000	0	MN	post	0.108786610878661
1548	MNpostacic_sg1r2	52000	0	MN	post	0.121338912133891
1549	MNpostacic_sg1r2	53000	0	MN	post	0.0669456066945607
1550	MNpostacic_sg1r2	54000	0	MN	post	0.108786610878661
1551	MNpostacic_sg1r2	55000	0	MN	post	0.0502092050209205
1552	MNpostacic_sg1r2	56000	0	MN	post	0.096234309623431
1553	MNpostacic_sg1r2	57000	0	MN	post	0.0836820083682008
1554	MNpostacic_sg1r2	58000	0	MN	post	0.0711297071129707
1555	MNpostacic_sg1r2	59000	0	MN	post	0.112970711297071
1556	MNpostacic_sg1r2	60000	0	MN	post	0.0836820083682008
1557	MNpostacic_sg1r2	61000	0	MN	post	0.0460251046025105
1558	MNpostacic_sg1r2	62000	2	MN	post	0.104602510460251
1559	MNpostacic_sg1r2	63000	0	MN	post	0.0711297071129707
1560	MNpostacic_sg1r2	64000	0	MN	post	0.0627615062761506
1561	MNpostacic_sg1r2	65000	0	MN	post	0.146443514644351
1562	MNpostacic_sg1r2	66000	0	MN	post	0.112970711297071
1563	MNpostacic_sg1r2	67000	0	MN	post	0.125523012552301
1564	MNpostacic_sg1r2	68000	0	MN	post	0.108786610878661
1565	MNpostacic_sg1r2	69000	0	MN	post	0.096234309623431
1566	MNpostacic_sg1r2	70000	0	MN	post	0.0878661087866109
1567	MNpostacic_sg1r2	71000	0	MN	post	0.0794979079497908
1568	MNpostacic_sg1r2	72000	0	MN	post	0.0794979079497908
1569	MNpostacic_sg1r2	73000	0	MN	post	0.0585774058577406
1570	MNpostacic_sg1r2	74000	0	MN	post	0.0836820083682008
1571	MNpostacic_sg1r2	75000	0	MN	post	0.0878661087866109
1572	MNpostacic_sg1r2	76000	0	MN	post	0.0585774058577406
1573	MNpostacic_sg1r2	77000	0	MN	post	0.0502092050209205
1574	MNpostacic_sg1r2	78000	0	MN	post	0.0794979079497908
1575	MNpostacic_sg1r2	79000	0	MN	post	0.0878661087866109
1576	MNpostacic_sg1r2	80000	0	MN	post	0.0627615062761506
1577	MNpostacic_sg1r2	81000	0	MN	post	0.0753138075313808
1578	MNpostacic_sg1r2	82000	0	MN	post	0.0669456066945607
1579	MNpostacic_sg1r2	83000	0	MN	post	0.0376569037656904
1580	MNpostacic_sg1r2	84000	0	MN	post	0.0543933054393305
1581	MNpostacic_sg1r2	85000	0	MN	post	0.0627615062761506
1582	MNpostacic_sg1r2	86000	0	MN	post	0.0251046025104603
1583	MNpostacic_sg1r2	87000	0	MN	post	0.0627615062761506
1584	MNpostacic_sg1r2	88000	0	MN	post	0.0460251046025105
1585	MNpostacic_sg1r2	89000	0	MN	post	0.0209205020920502
1586	MNpostacic_sg1r2	90000	0	MN	post	0.0502092050209205
1587	MNpostacic_sg1r2	91000	0	MN	post	0.0167364016736402
1588	MNpostacic_sg1r2	92000	0	MN	post	0.0125523012552301
1589	MNpostacic_sg1r2	93000	0	MN	post	0.0334728033472803
1590	MNpostacic_sg1r2	94000	0	MN	post	0.00836820083682008
1591	MNpostacic_sg1r2	95000	0	MN	post	0.0167364016736402
1592	MNpostacic_sg1r2	96000	0	MN	post	0.00836820083682008
1593	MNpostacic_sg1r2	97000	0	MN	post	0.00418410041841004
1594	MNpostacic_sg1r2	98000	0	MN	post	0.0167364016736402
1595	MNpostacic_sg1r2	99000	0	MN	post	0.0167364016736402
1596	MNpostacic_sg1r2	100000	0	MN	post	0.0292887029288703
1597	MNpostacic_sg1r2	101000	0	MN	post	0.0209205020920502
1598	MNpostacic_sg1r2	102000	0	MN	post	0.0125523012552301
1599	MNpostacic_sg1r2	104000	0	MN	post	0.00836820083682008
1600	MNpostacic_sg1r2	105000	0	MN	post	0.00418410041841004
1601	MNpostacic_sg1r2	109000	0	MN	post	0.00836820083682008
1602	MNpostacic_sg1r2	110000	0	MN	post	0.00836820083682008
1603	MNpostacic_sg1r2	111000	0	MN	post	0.00836820083682008
1604	MNpostacic_sg1r2	112000	0	MN	post	0.0209205020920502
1605	MNpostacic_sg1r2	113000	0	MN	post	0.0125523012552301
1606	MNpostacic_sg1r2	114000	0	MN	post	0.0167364016736402
1607	MNpostacic_sg1r2	115000	0	MN	post	0.0209205020920502
1608	MNpostacic_sg1r2	116000	0	MN	post	0.00836820083682008
1609	MNpostacic_sg1r2	117000	0	MN	post	0.00418410041841004
1610	MNpostacic_sg1r2	118000	0	MN	post	0.00836820083682008
1611	MNpostacic_sg1r2	120000	0	MN	post	0.00418410041841004
1612	MNpostacic_sg1r2	122000	0	MN	post	0.00418410041841004
1613	MNpostacic_sg1r2	125000	0	MN	post	0.00836820083682008
1614	MNpostacic_sg1r2	127000	0	MN	post	0.0209205020920502
1615	MNpostacic_sg1r2	130000	0	MN	post	0.00836820083682008
1616	MNpostacic_sg1r2	131000	0	MN	post	0.00836820083682008
1617	MNpostacic_sg1r2	132000	0	MN	post	0.00418410041841004
1618	MNpostacic_sg1r2	133000	0	MN	post	0.00418410041841004
1619	MNpostacic_sg1r2	134000	0	MN	post	0.00836820083682008
1620	MNpostacic_sg1r2	135000	0	MN	post	0.0209205020920502
1621	MNpostacic_sg1r2	137000	0	MN	post	0.00418410041841004
1622	MNpostacic_sg1r2	139000	0	MN	post	0.0125523012552301
1623	MNpostacic_sg1r2	140000	0	MN	post	0.00836820083682008
1624	MNpostacic_sg1r2	142000	0	MN	post	0.00418410041841004
1625	MNpostacic_sg1r2	143000	0	MN	post	0.00418410041841004
1626	MNpostacic_sg1r2	146000	0	MN	post	0.00836820083682008
1627	MNpostacic_sg1r2	148000	0	MN	post	0.00418410041841004
1628	MNpostacic_sg1r2	152000	0	MN	post	0.00418410041841004
1629	MNpostacic_sg1r2	154000	0	MN	post	0.00418410041841004
1630	MNpostacic_sg1r2	155000	0	MN	post	0.00418410041841004
1631	MNpostacic_sg1r2	159000	0	MN	post	0.00418410041841004
1632	MNpostacic_sg1r2	165000	0	MN	post	0.00418410041841004
1633	MNring_sg3l1	0	0	MN	post	0.00418410041841004
1634	MNring_sg3l1	2000	0	MN	post	0.0251046025104603
1635	MNring_sg3l1	3000	0	MN	post	0.129707112970711
1636	MNring_sg3l1	4000	0	MN	post	0.384937238493724
1637	MNring_sg3l1	5000	0	MN	post	0.397489539748954
1638	MNring_sg3l1	6000	0	MN	post	0.380753138075314
1639	MNring_sg3l1	7000	0	MN	post	0.531380753138075
1640	MNring_sg3l1	8000	0	MN	post	0.422594142259414
1641	MNring_sg3l1	9000	2	MN	post	0.451882845188285
1642	MNring_sg3l1	10000	1	MN	post	0.430962343096234
1643	MNring_sg3l1	11000	1	MN	post	0.502092050209205
1644	MNring_sg3l1	12000	1	MN	post	0.502092050209205
1645	MNring_sg3l1	13000	0	MN	post	0.430962343096234
1646	MNring_sg3l1	14000	1	MN	post	0.393305439330544
1647	MNring_sg3l1	15000	0	MN	post	0.456066945606695
1648	MNring_sg3l1	16000	0	MN	post	0.451882845188285
1649	MNring_sg3l1	17000	2	MN	post	0.527196652719665
1650	MNring_sg3l1	18000	0	MN	post	0.493723849372385
1651	MNring_sg3l1	19000	0	MN	post	0.502092050209205
1652	MNring_sg3l1	20000	3	MN	post	0.556485355648536
1653	MNring_sg3l1	21000	1	MN	post	0.414225941422594
1654	MNring_sg3l1	22000	0	MN	post	0.451882845188285
1655	MNring_sg3l1	23000	0	MN	post	0.502092050209205
1656	MNring_sg3l1	24000	0	MN	post	0.456066945606695
1657	MNring_sg3l1	25000	0	MN	post	0.405857740585774
1658	MNring_sg3l1	26000	0	MN	post	0.384937238493724
1659	MNring_sg3l1	27000	0	MN	post	0.447698744769874
1660	MNring_sg3l1	28000	0	MN	post	0.439330543933054
1661	MNring_sg3l1	29000	0	MN	post	0.510460251046025
1662	MNring_sg3l1	30000	0	MN	post	0.405857740585774
1663	MNring_sg3l1	31000	0	MN	post	0.338912133891213
1664	MNring_sg3l1	32000	0	MN	post	0.242677824267782
1665	MNring_sg3l1	33000	0	MN	post	0.205020920502092
1666	MNring_sg3l1	34000	0	MN	post	0.142259414225941
1667	MNring_sg3l1	35000	0	MN	post	0.200836820083682
1668	MNring_sg3l1	36000	0	MN	post	0.271966527196653
1669	MNring_sg3l1	37000	0	MN	post	0.251046025104602
1670	MNring_sg3l1	38000	0	MN	post	0.221757322175732
1671	MNring_sg3l1	39000	0	MN	post	0.188284518828452
1672	MNring_sg3l1	40000	0	MN	post	0.167364016736402
1673	MNring_sg3l1	41000	0	MN	post	0.205020920502092
1674	MNring_sg3l1	42000	0	MN	post	0.175732217573222
1675	MNring_sg3l1	43000	0	MN	post	0.179916317991632
1676	MNring_sg3l1	44000	0	MN	post	0.108786610878661
1677	MNring_sg3l1	45000	0	MN	post	0.117154811715481
1678	MNring_sg3l1	46000	0	MN	post	0.0376569037656904
1679	MNring_sg3l1	47000	0	MN	post	0.108786610878661
1680	MNring_sg3l1	48000	0	MN	post	0.0836820083682008
1681	MNring_sg3l1	49000	0	MN	post	0.112970711297071
1682	MNring_sg3l1	50000	0	MN	post	0.0878661087866109
1683	MNring_sg3l1	51000	0	MN	post	0.108786610878661
1684	MNring_sg3l1	52000	0	MN	post	0.121338912133891
1685	MNring_sg3l1	53000	0	MN	post	0.0669456066945607
1686	MNring_sg3l1	54000	0	MN	post	0.108786610878661
1687	MNring_sg3l1	55000	0	MN	post	0.0502092050209205
1688	MNring_sg3l1	56000	0	MN	post	0.096234309623431
1689	MNring_sg3l1	57000	0	MN	post	0.0836820083682008
1690	MNring_sg3l1	58000	0	MN	post	0.0711297071129707
1691	MNring_sg3l1	59000	0	MN	post	0.112970711297071
1692	MNring_sg3l1	60000	0	MN	post	0.0836820083682008
1693	MNring_sg3l1	61000	0	MN	post	0.0460251046025105
1694	MNring_sg3l1	62000	0	MN	post	0.104602510460251
1695	MNring_sg3l1	63000	0	MN	post	0.0711297071129707
1696	MNring_sg3l1	64000	0	MN	post	0.0627615062761506
1697	MNring_sg3l1	65000	0	MN	post	0.146443514644351
1698	MNring_sg3l1	66000	0	MN	post	0.112970711297071
1699	MNring_sg3l1	67000	0	MN	post	0.125523012552301
1700	MNring_sg3l1	68000	0	MN	post	0.108786610878661
1701	MNring_sg3l1	69000	0	MN	post	0.096234309623431
1702	MNring_sg3l1	70000	0	MN	post	0.0878661087866109
1703	MNring_sg3l1	71000	0	MN	post	0.0794979079497908
1704	MNring_sg3l1	72000	0	MN	post	0.0794979079497908
1705	MNring_sg3l1	73000	0	MN	post	0.0585774058577406
1706	MNring_sg3l1	74000	0	MN	post	0.0836820083682008
1707	MNring_sg3l1	75000	0	MN	post	0.0878661087866109
1708	MNring_sg3l1	76000	0	MN	post	0.0585774058577406
1709	MNring_sg3l1	77000	0	MN	post	0.0502092050209205
1710	MNring_sg3l1	78000	0	MN	post	0.0794979079497908
1711	MNring_sg3l1	79000	0	MN	post	0.0878661087866109
1712	MNring_sg3l1	80000	0	MN	post	0.0627615062761506
1713	MNring_sg3l1	81000	0	MN	post	0.0753138075313808
1714	MNring_sg3l1	82000	0	MN	post	0.0669456066945607
1715	MNring_sg3l1	83000	0	MN	post	0.0376569037656904
1716	MNring_sg3l1	84000	0	MN	post	0.0543933054393305
1717	MNring_sg3l1	85000	0	MN	post	0.0627615062761506
1718	MNring_sg3l1	86000	0	MN	post	0.0251046025104603
1719	MNring_sg3l1	87000	0	MN	post	0.0627615062761506
1720	MNring_sg3l1	88000	0	MN	post	0.0460251046025105
1721	MNring_sg3l1	89000	0	MN	post	0.0209205020920502
1722	MNring_sg3l1	90000	0	MN	post	0.0502092050209205
1723	MNring_sg3l1	91000	0	MN	post	0.0167364016736402
1724	MNring_sg3l1	92000	0	MN	post	0.0125523012552301
1725	MNring_sg3l1	93000	0	MN	post	0.0334728033472803
1726	MNring_sg3l1	94000	0	MN	post	0.00836820083682008
1727	MNring_sg3l1	95000	0	MN	post	0.0167364016736402
1728	MNring_sg3l1	96000	0	MN	post	0.00836820083682008
1729	MNring_sg3l1	97000	0	MN	post	0.00418410041841004
1730	MNring_sg3l1	98000	0	MN	post	0.0167364016736402
1731	MNring_sg3l1	99000	0	MN	post	0.0167364016736402
1732	MNring_sg3l1	100000	0	MN	post	0.0292887029288703
1733	MNring_sg3l1	101000	0	MN	post	0.0209205020920502
1734	MNring_sg3l1	102000	0	MN	post	0.0125523012552301
1735	MNring_sg3l1	104000	0	MN	post	0.00836820083682008
1736	MNring_sg3l1	105000	0	MN	post	0.00418410041841004
1737	MNring_sg3l1	109000	0	MN	post	0.00836820083682008
1738	MNring_sg3l1	110000	0	MN	post	0.00836820083682008
1739	MNring_sg3l1	111000	0	MN	post	0.00836820083682008
1740	MNring_sg3l1	112000	0	MN	post	0.0209205020920502
1741	MNring_sg3l1	113000	0	MN	post	0.0125523012552301
1742	MNring_sg3l1	114000	0	MN	post	0.0167364016736402
1743	MNring_sg3l1	115000	0	MN	post	0.0209205020920502
1744	MNring_sg3l1	116000	0	MN	post	0.00836820083682008
1745	MNring_sg3l1	117000	0	MN	post	0.00418410041841004
1746	MNring_sg3l1	118000	0	MN	post	0.00836820083682008
1747	MNring_sg3l1	120000	0	MN	post	0.00418410041841004
1748	MNring_sg3l1	122000	0	MN	post	0.00418410041841004
1749	MNring_sg3l1	125000	0	MN	post	0.00836820083682008
1750	MNring_sg3l1	127000	0	MN	post	0.0209205020920502
1751	MNring_sg3l1	130000	0	MN	post	0.00836820083682008
1752	MNring_sg3l1	131000	0	MN	post	0.00836820083682008
1753	MNring_sg3l1	132000	0	MN	post	0.00418410041841004
1754	MNring_sg3l1	133000	0	MN	post	0.00418410041841004
1755	MNring_sg3l1	134000	0	MN	post	0.00836820083682008
1756	MNring_sg3l1	135000	0	MN	post	0.0209205020920502
1757	MNring_sg3l1	137000	0	MN	post	0.00418410041841004
1758	MNring_sg3l1	139000	0	MN	post	0.0125523012552301
1759	MNring_sg3l1	140000	0	MN	post	0.00836820083682008
1760	MNring_sg3l1	142000	0	MN	post	0.00418410041841004
1761	MNring_sg3l1	143000	0	MN	post	0.00418410041841004
1762	MNring_sg3l1	146000	0	MN	post	0.00836820083682008
1763	MNring_sg3l1	148000	0	MN	post	0.00418410041841004
1764	MNring_sg3l1	152000	0	MN	post	0.00418410041841004
1765	MNring_sg3l1	154000	0	MN	post	0.00418410041841004
1766	MNring_sg3l1	155000	0	MN	post	0.00418410041841004
1767	MNring_sg3l1	159000	0	MN	post	0.00418410041841004
1768	MNring_sg3l1	165000	0	MN	post	0.00418410041841004
1769	MNdecuss_l 656355	0	0	MN	post	0.00418410041841004
1770	MNdecuss_l 656355	2000	0	MN	post	0.0251046025104603
1771	MNdecuss_l 656355	3000	0	MN	post	0.129707112970711
1772	MNdecuss_l 656355	4000	0	MN	post	0.384937238493724
1773	MNdecuss_l 656355	5000	0	MN	post	0.397489539748954
1774	MNdecuss_l 656355	6000	0	MN	post	0.380753138075314
1775	MNdecuss_l 656355	7000	0	MN	post	0.531380753138075
1776	MNdecuss_l 656355	8000	0	MN	post	0.422594142259414
1777	MNdecuss_l 656355	9000	0	MN	post	0.451882845188285
1778	MNdecuss_l 656355	10000	0	MN	post	0.430962343096234
1779	MNdecuss_l 656355	11000	0	MN	post	0.502092050209205
1780	MNdecuss_l 656355	12000	0	MN	post	0.502092050209205
1781	MNdecuss_l 656355	13000	0	MN	post	0.430962343096234
1782	MNdecuss_l 656355	14000	0	MN	post	0.393305439330544
1783	MNdecuss_l 656355	15000	0	MN	post	0.456066945606695
1784	MNdecuss_l 656355	16000	0	MN	post	0.451882845188285
1785	MNdecuss_l 656355	17000	0	MN	post	0.527196652719665
1786	MNdecuss_l 656355	18000	0	MN	post	0.493723849372385
1787	MNdecuss_l 656355	19000	0	MN	post	0.502092050209205
1788	MNdecuss_l 656355	20000	0	MN	post	0.556485355648536
1789	MNdecuss_l 656355	21000	0	MN	post	0.414225941422594
1790	MNdecuss_l 656355	22000	0	MN	post	0.451882845188285
1791	MNdecuss_l 656355	23000	0	MN	post	0.502092050209205
1792	MNdecuss_l 656355	24000	0	MN	post	0.456066945606695
1793	MNdecuss_l 656355	25000	0	MN	post	0.405857740585774
1794	MNdecuss_l 656355	26000	2	MN	post	0.384937238493724
1795	MNdecuss_l 656355	27000	0	MN	post	0.447698744769874
1796	MNdecuss_l 656355	28000	0	MN	post	0.439330543933054
1797	MNdecuss_l 656355	29000	0	MN	post	0.510460251046025
1798	MNdecuss_l 656355	30000	0	MN	post	0.405857740585774
1799	MNdecuss_l 656355	31000	0	MN	post	0.338912133891213
1800	MNdecuss_l 656355	32000	0	MN	post	0.242677824267782
1801	MNdecuss_l 656355	33000	0	MN	post	0.205020920502092
1802	MNdecuss_l 656355	34000	0	MN	post	0.142259414225941
1803	MNdecuss_l 656355	35000	0	MN	post	0.200836820083682
1804	MNdecuss_l 656355	36000	0	MN	post	0.271966527196653
1805	MNdecuss_l 656355	37000	0	MN	post	0.251046025104602
1806	MNdecuss_l 656355	38000	0	MN	post	0.221757322175732
1807	MNdecuss_l 656355	39000	0	MN	post	0.188284518828452
1808	MNdecuss_l 656355	40000	0	MN	post	0.167364016736402
1809	MNdecuss_l 656355	41000	0	MN	post	0.205020920502092
1810	MNdecuss_l 656355	42000	0	MN	post	0.175732217573222
1811	MNdecuss_l 656355	43000	0	MN	post	0.179916317991632
1812	MNdecuss_l 656355	44000	0	MN	post	0.108786610878661
1813	MNdecuss_l 656355	45000	0	MN	post	0.117154811715481
1814	MNdecuss_l 656355	46000	0	MN	post	0.0376569037656904
1815	MNdecuss_l 656355	47000	0	MN	post	0.108786610878661
1816	MNdecuss_l 656355	48000	0	MN	post	0.0836820083682008
1817	MNdecuss_l 656355	49000	0	MN	post	0.112970711297071
1818	MNdecuss_l 656355	50000	0	MN	post	0.0878661087866109
1819	MNdecuss_l 656355	51000	0	MN	post	0.108786610878661
1820	MNdecuss_l 656355	52000	0	MN	post	0.121338912133891
1821	MNdecuss_l 656355	53000	0	MN	post	0.0669456066945607
1822	MNdecuss_l 656355	54000	0	MN	post	0.108786610878661
1823	MNdecuss_l 656355	55000	0	MN	post	0.0502092050209205
1824	MNdecuss_l 656355	56000	0	MN	post	0.096234309623431
1825	MNdecuss_l 656355	57000	0	MN	post	0.0836820083682008
1826	MNdecuss_l 656355	58000	0	MN	post	0.0711297071129707
1827	MNdecuss_l 656355	59000	0	MN	post	0.112970711297071
1828	MNdecuss_l 656355	60000	0	MN	post	0.0836820083682008
1829	MNdecuss_l 656355	61000	0	MN	post	0.0460251046025105
1830	MNdecuss_l 656355	62000	0	MN	post	0.104602510460251
1831	MNdecuss_l 656355	63000	0	MN	post	0.0711297071129707
1832	MNdecuss_l 656355	64000	0	MN	post	0.0627615062761506
1833	MNdecuss_l 656355	65000	0	MN	post	0.146443514644351
1834	MNdecuss_l 656355	66000	0	MN	post	0.112970711297071
1835	MNdecuss_l 656355	67000	0	MN	post	0.125523012552301
1836	MNdecuss_l 656355	68000	0	MN	post	0.108786610878661
1837	MNdecuss_l 656355	69000	0	MN	post	0.096234309623431
1838	MNdecuss_l 656355	70000	0	MN	post	0.0878661087866109
1839	MNdecuss_l 656355	71000	0	MN	post	0.0794979079497908
1840	MNdecuss_l 656355	72000	0	MN	post	0.0794979079497908
1841	MNdecuss_l 656355	73000	0	MN	post	0.0585774058577406
1842	MNdecuss_l 656355	74000	0	MN	post	0.0836820083682008
1843	MNdecuss_l 656355	75000	0	MN	post	0.0878661087866109
1844	MNdecuss_l 656355	76000	2	MN	post	0.0585774058577406
1845	MNdecuss_l 656355	77000	1	MN	post	0.0502092050209205
1846	MNdecuss_l 656355	78000	0	MN	post	0.0794979079497908
1847	MNdecuss_l 656355	79000	0	MN	post	0.0878661087866109
1848	MNdecuss_l 656355	80000	0	MN	post	0.0627615062761506
1849	MNdecuss_l 656355	81000	0	MN	post	0.0753138075313808
1850	MNdecuss_l 656355	82000	0	MN	post	0.0669456066945607
1851	MNdecuss_l 656355	83000	0	MN	post	0.0376569037656904
1852	MNdecuss_l 656355	84000	0	MN	post	0.0543933054393305
1853	MNdecuss_l 656355	85000	0	MN	post	0.0627615062761506
1854	MNdecuss_l 656355	86000	0	MN	post	0.0251046025104603
1855	MNdecuss_l 656355	87000	0	MN	post	0.0627615062761506
1856	MNdecuss_l 656355	88000	0	MN	post	0.0460251046025105
1857	MNdecuss_l 656355	89000	0	MN	post	0.0209205020920502
1858	MNdecuss_l 656355	90000	0	MN	post	0.0502092050209205
1859	MNdecuss_l 656355	91000	0	MN	post	0.0167364016736402
1860	MNdecuss_l 656355	92000	0	MN	post	0.0125523012552301
1861	MNdecuss_l 656355	93000	0	MN	post	0.0334728033472803
1862	MNdecuss_l 656355	94000	0	MN	post	0.00836820083682008
1863	MNdecuss_l 656355	95000	0	MN	post	0.0167364016736402
1864	MNdecuss_l 656355	96000	0	MN	post	0.00836820083682008
1865	MNdecuss_l 656355	97000	0	MN	post	0.00418410041841004
1866	MNdecuss_l 656355	98000	0	MN	post	0.0167364016736402
1867	MNdecuss_l 656355	99000	0	MN	post	0.0167364016736402
1868	MNdecuss_l 656355	100000	0	MN	post	0.0292887029288703
1869	MNdecuss_l 656355	101000	0	MN	post	0.0209205020920502
1870	MNdecuss_l 656355	102000	0	MN	post	0.0125523012552301
1871	MNdecuss_l 656355	104000	0	MN	post	0.00836820083682008
1872	MNdecuss_l 656355	105000	0	MN	post	0.00418410041841004
1873	MNdecuss_l 656355	109000	0	MN	post	0.00836820083682008
1874	MNdecuss_l 656355	110000	0	MN	post	0.00836820083682008
1875	MNdecuss_l 656355	111000	0	MN	post	0.00836820083682008
1876	MNdecuss_l 656355	112000	0	MN	post	0.0209205020920502
1877	MNdecuss_l 656355	113000	0	MN	post	0.0125523012552301
1878	MNdecuss_l 656355	114000	0	MN	post	0.0167364016736402
1879	MNdecuss_l 656355	115000	0	MN	post	0.0209205020920502
1880	MNdecuss_l 656355	116000	0	MN	post	0.00836820083682008
1881	MNdecuss_l 656355	117000	0	MN	post	0.00418410041841004
1882	MNdecuss_l 656355	118000	0	MN	post	0.00836820083682008
1883	MNdecuss_l 656355	120000	0	MN	post	0.00418410041841004
1884	MNdecuss_l 656355	122000	0	MN	post	0.00418410041841004
1885	MNdecuss_l 656355	125000	0	MN	post	0.00836820083682008
1886	MNdecuss_l 656355	127000	0	MN	post	0.0209205020920502
1887	MNdecuss_l 656355	130000	0	MN	post	0.00836820083682008
1888	MNdecuss_l 656355	131000	0	MN	post	0.00836820083682008
1889	MNdecuss_l 656355	132000	0	MN	post	0.00418410041841004
1890	MNdecuss_l 656355	133000	0	MN	post	0.00418410041841004
1891	MNdecuss_l 656355	134000	0	MN	post	0.00836820083682008
1892	MNdecuss_l 656355	135000	0	MN	post	0.0209205020920502
1893	MNdecuss_l 656355	137000	0	MN	post	0.00418410041841004
1894	MNdecuss_l 656355	139000	0	MN	post	0.0125523012552301
1895	MNdecuss_l 656355	140000	0	MN	post	0.00836820083682008
1896	MNdecuss_l 656355	142000	0	MN	post	0.00418410041841004
1897	MNdecuss_l 656355	143000	0	MN	post	0.00418410041841004
1898	MNdecuss_l 656355	146000	0	MN	post	0.00836820083682008
1899	MNdecuss_l 656355	148000	0	MN	post	0.00418410041841004
1900	MNdecuss_l 656355	152000	0	MN	post	0.00418410041841004
1901	MNdecuss_l 656355	154000	0	MN	post	0.00418410041841004
1902	MNdecuss_l 656355	155000	0	MN	post	0.00418410041841004
1903	MNdecuss_l 656355	159000	0	MN	post	0.00418410041841004
1904	MNdecuss_l 656355	165000	0	MN	post	0.00418410041841004
1905	MNbiramous_sg1r1	0	0	MN	post	0.00418410041841004
1906	MNbiramous_sg1r1	2000	0	MN	post	0.0251046025104603
1907	MNbiramous_sg1r1	3000	0	MN	post	0.129707112970711
1908	MNbiramous_sg1r1	4000	0	MN	post	0.384937238493724
1909	MNbiramous_sg1r1	5000	0	MN	post	0.397489539748954
1910	MNbiramous_sg1r1	6000	0	MN	post	0.380753138075314
1911	MNbiramous_sg1r1	7000	0	MN	post	0.531380753138075
1912	MNbiramous_sg1r1	8000	0	MN	post	0.422594142259414
1913	MNbiramous_sg1r1	9000	0	MN	post	0.451882845188285
1914	MNbiramous_sg1r1	10000	0	MN	post	0.430962343096234
1915	MNbiramous_sg1r1	11000	0	MN	post	0.502092050209205
1916	MNbiramous_sg1r1	12000	0	MN	post	0.502092050209205
1917	MNbiramous_sg1r1	13000	0	MN	post	0.430962343096234
1918	MNbiramous_sg1r1	14000	0	MN	post	0.393305439330544
1919	MNbiramous_sg1r1	15000	0	MN	post	0.456066945606695
1920	MNbiramous_sg1r1	16000	0	MN	post	0.451882845188285
1921	MNbiramous_sg1r1	17000	1	MN	post	0.527196652719665
1922	MNbiramous_sg1r1	18000	7	MN	post	0.493723849372385
1923	MNbiramous_sg1r1	19000	4	MN	post	0.502092050209205
1924	MNbiramous_sg1r1	20000	0	MN	post	0.556485355648536
1925	MNbiramous_sg1r1	21000	0	MN	post	0.414225941422594
1926	MNbiramous_sg1r1	22000	0	MN	post	0.451882845188285
1927	MNbiramous_sg1r1	23000	1	MN	post	0.502092050209205
1928	MNbiramous_sg1r1	24000	0	MN	post	0.456066945606695
1929	MNbiramous_sg1r1	25000	0	MN	post	0.405857740585774
1930	MNbiramous_sg1r1	26000	0	MN	post	0.384937238493724
1931	MNbiramous_sg1r1	27000	0	MN	post	0.447698744769874
1932	MNbiramous_sg1r1	28000	0	MN	post	0.439330543933054
1933	MNbiramous_sg1r1	29000	0	MN	post	0.510460251046025
1934	MNbiramous_sg1r1	30000	0	MN	post	0.405857740585774
1935	MNbiramous_sg1r1	31000	0	MN	post	0.338912133891213
1936	MNbiramous_sg1r1	32000	0	MN	post	0.242677824267782
1937	MNbiramous_sg1r1	33000	2	MN	post	0.205020920502092
1938	MNbiramous_sg1r1	34000	1	MN	post	0.142259414225941
1939	MNbiramous_sg1r1	35000	0	MN	post	0.200836820083682
1940	MNbiramous_sg1r1	36000	0	MN	post	0.271966527196653
1941	MNbiramous_sg1r1	37000	0	MN	post	0.251046025104602
1942	MNbiramous_sg1r1	38000	0	MN	post	0.221757322175732
1943	MNbiramous_sg1r1	39000	0	MN	post	0.188284518828452
1944	MNbiramous_sg1r1	40000	0	MN	post	0.167364016736402
1945	MNbiramous_sg1r1	41000	0	MN	post	0.205020920502092
1946	MNbiramous_sg1r1	42000	0	MN	post	0.175732217573222
1947	MNbiramous_sg1r1	43000	0	MN	post	0.179916317991632
1948	MNbiramous_sg1r1	44000	0	MN	post	0.108786610878661
1949	MNbiramous_sg1r1	45000	0	MN	post	0.117154811715481
1950	MNbiramous_sg1r1	46000	0	MN	post	0.0376569037656904
1951	MNbiramous_sg1r1	47000	0	MN	post	0.108786610878661
1952	MNbiramous_sg1r1	48000	0	MN	post	0.0836820083682008
1953	MNbiramous_sg1r1	49000	0	MN	post	0.112970711297071
1954	MNbiramous_sg1r1	50000	0	MN	post	0.0878661087866109
1955	MNbiramous_sg1r1	51000	0	MN	post	0.108786610878661
1956	MNbiramous_sg1r1	52000	0	MN	post	0.121338912133891
1957	MNbiramous_sg1r1	53000	0	MN	post	0.0669456066945607
1958	MNbiramous_sg1r1	54000	0	MN	post	0.108786610878661
1959	MNbiramous_sg1r1	55000	0	MN	post	0.0502092050209205
1960	MNbiramous_sg1r1	56000	0	MN	post	0.096234309623431
1961	MNbiramous_sg1r1	57000	0	MN	post	0.0836820083682008
1962	MNbiramous_sg1r1	58000	0	MN	post	0.0711297071129707
1963	MNbiramous_sg1r1	59000	0	MN	post	0.112970711297071
1964	MNbiramous_sg1r1	60000	0	MN	post	0.0836820083682008
1965	MNbiramous_sg1r1	61000	0	MN	post	0.0460251046025105
1966	MNbiramous_sg1r1	62000	0	MN	post	0.104602510460251
1967	MNbiramous_sg1r1	63000	0	MN	post	0.0711297071129707
1968	MNbiramous_sg1r1	64000	0	MN	post	0.0627615062761506
1969	MNbiramous_sg1r1	65000	0	MN	post	0.146443514644351
1970	MNbiramous_sg1r1	66000	0	MN	post	0.112970711297071
1971	MNbiramous_sg1r1	67000	0	MN	post	0.125523012552301
1972	MNbiramous_sg1r1	68000	0	MN	post	0.108786610878661
1973	MNbiramous_sg1r1	69000	0	MN	post	0.096234309623431
1974	MNbiramous_sg1r1	70000	0	MN	post	0.0878661087866109
1975	MNbiramous_sg1r1	71000	0	MN	post	0.0794979079497908
1976	MNbiramous_sg1r1	72000	0	MN	post	0.0794979079497908
1977	MNbiramous_sg1r1	73000	0	MN	post	0.0585774058577406
1978	MNbiramous_sg1r1	74000	0	MN	post	0.0836820083682008
1979	MNbiramous_sg1r1	75000	0	MN	post	0.0878661087866109
1980	MNbiramous_sg1r1	76000	0	MN	post	0.0585774058577406
1981	MNbiramous_sg1r1	77000	0	MN	post	0.0502092050209205
1982	MNbiramous_sg1r1	78000	0	MN	post	0.0794979079497908
1983	MNbiramous_sg1r1	79000	0	MN	post	0.0878661087866109
1984	MNbiramous_sg1r1	80000	0	MN	post	0.0627615062761506
1985	MNbiramous_sg1r1	81000	0	MN	post	0.0753138075313808
1986	MNbiramous_sg1r1	82000	0	MN	post	0.0669456066945607
1987	MNbiramous_sg1r1	83000	0	MN	post	0.0376569037656904
1988	MNbiramous_sg1r1	84000	0	MN	post	0.0543933054393305
1989	MNbiramous_sg1r1	85000	0	MN	post	0.0627615062761506
1990	MNbiramous_sg1r1	86000	0	MN	post	0.0251046025104603
1991	MNbiramous_sg1r1	87000	0	MN	post	0.0627615062761506
1992	MNbiramous_sg1r1	88000	0	MN	post	0.0460251046025105
1993	MNbiramous_sg1r1	89000	0	MN	post	0.0209205020920502
1994	MNbiramous_sg1r1	90000	0	MN	post	0.0502092050209205
1995	MNbiramous_sg1r1	91000	0	MN	post	0.0167364016736402
1996	MNbiramous_sg1r1	92000	0	MN	post	0.0125523012552301
1997	MNbiramous_sg1r1	93000	0	MN	post	0.0334728033472803
1998	MNbiramous_sg1r1	94000	0	MN	post	0.00836820083682008
1999	MNbiramous_sg1r1	95000	0	MN	post	0.0167364016736402
[truncated: 505,428 more rows]
