# Supplementary material for: Whole-body connectome of a segmented annelid larva
Source: eLife. 2025 Aug 27;13:RP97964. doi: 10.7554/eLife.97964 (PMC12387772; doi:10.7554/eLife.97964)
Supplement: Figure 1—figure supplement 2—source data 1. [file elife-97964-fig1-figsupp2-data1.txt]

skid	root	nodes	segments	branchpoints	endpoints	cable.length	nTrees	neuron_type	presyn_sites	postsyn_sites	connectors	nsoma	neuron_names
6743	549	580	13	5	8	85060.61281747489	1	sensory neuron	21	4	NA	NA	PRC_al3
7501	604	734	16	7	9	94870.432230158	1	sensory neuron	27	1	NA	NA	PRC_al4
10536	512	556	18	8	10	91899.32239020578	1	sensory neuron	26	2	NA	NA	PRC_al5
11135	562	562	8	3	5	58849.045223394576	1	sensory neuron	5	1	NA	NA	PRC_al7
12115	430	562	8	3	5	74401.2158616999	1	sensory neuron	10	0	NA	NA	PRC_al1
13459	637	728	23	11	13	85186.90041572334	1	sensory neuron	29	5	NA	NA	PRC_pl1
14162	600	677	10	4	6	79335.53402517884	1	sensory neuron	21	2	NA	NA	PRC_pl2
15519	777	895	8	3	5	70870.67365854779	1	sensory neuron	7	0	NA	NA	PRC_pr2
16668	851	988	23	10	13	103059.41922515832	1	sensory neuron	5	3	NA	NA	PRC_pr1
16719	176	993	50	23	27	146973.90564347815	1	sensory neuron	122	15	NA	NA	MS1
19515	693	757	17	7	10	98847.2977627522	1	sensory neuron	19	3	NA	NA	PRC_pr3
22876	595	627	20	9	11	90248.63660401313	1	sensory neuron	18	1	NA	NA	PRC_pr4
23921	607	721	20	9	11	103130.48854259949	1	sensory neuron	27	1	NA	NA	PRC_ar1
24659	391	487	15	6	9	75768.34273273301	1	sensory neuron	13	3	NA	NA	PRC_ar2
25010	518	802	37	16	21	132680.54747786268	1	sensory neuron	33	2	NA	NA	PRC_ar4
26163	508	599	20	9	11	110601.38587764066	1	sensory neuron	20	0	NA	NA	PRC_ar5
27064	435	564	15	6	9	95542.84405550612	1	sensory neuron	11	1	NA	NA	PRC_ar6
27917	529	649	10	4	6	73428.37113913131	1	sensory neuron	7	0	NA	NA	PRC_ar7
44863	396	749	24	11	13	109901.4829225656	1	sensory neuron	1	16	NA	NA	SN-DLSO1.1NP_l
57341	460	1010	25	11	14	146500.32429964328	1	sensory neuron	55	1	NA	NA	eyespot-PRCR3_r
58694	794	899	15	6	9	88880.14029851949	1	sensory neuron	25	1	NA	NA	PRC_pl3
58877	871	982	10	4	6	81156.20545682046	1	sensory neuron	14	2	NA	NA	PRC_pl4
58968	846	916	16	7	9	78333.34826240214	1	sensory neuron	3	1	NA	NA	PRC_pl5
59671	451	588	12	5	7	67196.89957664655	1	sensory neuron	13	0	NA	NA	PRC_pr5
64258	2121	2680	48	22	26	267526.56872693525	1	sensory neuron	76	39	NA	NA	MS4
77507	316	928	24	11	13	96958.9740106549	1	sensory neuron	36	1	NA	NA	SNhook_l
77552	252	989	19	8	11	96730.1623047038	1	sensory neuron	9	3	NA	NA	SNaant_3l
81251	239	2817	107	52	55	339924.5601016458	1	sensory neuron	14	1	NA	NA	SN-IRP2-burs
115486	47	797	16	7	9	113052.9635693681	1	sensory neuron	14	4	NA	NA	MS3_l
118101	49	981	18	8	10	116023.1380175042	1	sensory neuron	25	2	NA	NA	MS3_r
139142	2063	2123	25	10	15	234240.213132223	1	sensory neuron	3	1	NA	NA	MS5_l
139303	2905	3840	18	8	10	315224.0468366803	1	sensory neuron	26	12	NA	NA	doCRunp
139543	1910	2084	33	15	18	206097.6995624967	1	sensory neuron	19	14	NA	NA	MS5_r
151847	523	604	19	7	12	88090.00534237306	1	sensory neuron	14	0	NA	NA	PRC_al2
153151	150	2180	2	0	2	167304.72843409958	1	sensory neuron	51	20	NA	NA	hCR_2_r; SN
156947	59	1851	8	3	5	118058.49049189092	1	sensory neuron	14	8	NA	NA	hCirrusPU_c1r
160141	258	753	8	3	5	58293.036727841194	1	sensory neuron	6	1	NA	NA	antPUc_1r; SN
167671	457	1033	29	13	16	148569.84456797707	1	sensory neuron	50	0	NA	NA	eyespot-PRCR3_l
174199	178	1380	36	17	19	140739.4661343365	1	sensory neuron	17	11	NA	NA	hPUc1_l
177343	94	1077	25	11	14	106806.75285020376	1	sensory neuron	14	5	NA	NA	hPUc1_r
181663	189	1569	19	8	11	127496.99829218473	1	sensory neuron	11	8	NA	NA	hPU_c_3l; SN
183077	176	926	16	7	9	73635.09321126372	1	sensory neuron	10	2	NA	NA	hPU_c_2l; SN
185562	204	1640	18	8	10	135565.77428375534	1	sensory neuron	24	8	NA	NA	hPU_c_3r; SN
189615	137	769	12	4	8	69520.55875906053	1	sensory neuron	6	0	NA	NA	hPU_c_2r; SN
192051	263	710	8	3	5	55605.64746297266	1	sensory neuron	2	2	NA	NA	antPUc_4r; SN
192214	223	1314	18	8	10	141900.70269163258	1	sensory neuron	1	4	NA	NA	hCR_antCR_5r; SN
192436	316	1392	18	8	10	139972.6025772195	1	sensory neuron	14	10	NA	NA	hCR_antCR_4r; SN
192812	370	778	8	3	5	52928.9000393013	1	sensory neuron	2	3	NA	NA	antPUc_3r; SN
193819	96	2095	8	3	5	154563.56421405435	1	sensory neuron	20	4	NA	NA	hCR_antCR_3r; SN
241978	1038	1235	48	23	26	151909.4605031871	1	sensory neuron	58	1	NA	NA	cPRC_r1
247535	267	1182	40	19	21	136358.2705381075	1	sensory neuron	1	10	NA	NA	SN-NS20_l
248696	1168	1293	40	19	21	146616.14727843195	1	sensory neuron	1	43	NA	NA	SN-NS19_l
250842	255	3068	109	53	56	309436.06759780034	1	sensory neuron	25	43	NA	NA	SN-ASTC_1r
252137	783	1377	58	28	30	175137.24603906687	1	sensory neuron	74	0	NA	NA	cPRC_r2
252608	1232	1306	48	23	25	144765.70724558536	1	sensory neuron	67	2	NA	NA	cPRC_l1
252853	1460	1617	84	39	45	251048.32929269024	1	sensory neuron	81	7	NA	NA	cPRC_l2
265148	147	1410	40	19	21	146902.12220775057	1	sensory neuron	0	10	NA	NA	SN-NS20_r
269876	216	1326	28	13	15	164774.74286988992	1	sensory neuron	21	7	NA	NA	SNbicil_r
273576	1112	1343	45	21	24	149148.18591995552	1	sensory neuron	2	28	NA	NA	SN-NS19_r
275699	37	896	34	16	18	114709.76807306668	1	sensory neuron	5	7	NA	NA	SN-DLSO3_3l
276547	130	764	18	8	10	81854.26705071364	1	sensory neuron	4	1	NA	NA	SNMB with bubble 2
277200	268	2019	82	40	42	217139.017053802	1	sensory neuron	11	31	NA	NA	SN-MIP1_l
290858	1117	2594	73	35	38	249534.8168502111	1	sensory neuron	14	2	NA	NA	SN-NS3_r
295849	2533	3552	132	64	68	427782.7058273128	1	sensory neuron	78	8	NA	NA	SN47Ach
298685	77	700	26	12	14	99535.41295197047	1	sensory neuron	4	3	NA	NA	SN-DLSO3_5l2
300976	561	3593	153	74	80	473919.48123383976	1	sensory neuron	2	22	NA	NA	SN-WLD_1l
306623	174	2712	25	11	14	197141.11881547063	1	sensory neuron	1	5	NA	NA	SN-DSO18
309165	319	991	22	10	12	119984.89754007812	1	sensory neuron	2	2	NA	NA	SNadNS22_r
318576	58	1363	59	28	31	171776.855698902	1	sensory neuron	11	6	NA	NA	SN-NS5_r
320687	18	704	22	10	12	78679.83084323663	1	sensory neuron	5	5	NA	NA	SNhead20_l
324793	174	2714	16	7	9	214054.13091109163	1	sensory neuron	82	7	NA	NA	hCR_dscoCR_2r
346796	817	919	32	15	17	117692.21887361493	1	sensory neuron	13	13	NA	NA	SN-LSO_r; INintr2
370978	12019	12343	76	37	39	985190.3762015288	1	sensory neuron	236	96	NA	NA	pygPBunp
390240	1031	1087	15	7	9	111996.18591750338	1	sensory neuron	7	9	NA	NA	SNstiff_sg0r1
394735	562	854	4	1	3	46654.87530017424	1	sensory neuron	1	3	NA	NA	SNpyg_l post SC 394736 GJ
399192	807	967	16	7	9	104615.20229151132	1	sensory neuron	9	6	NA	NA	SN-DLSO1.2-3_r6
399266	1079	1281	36	17	19	139817.89590748906	1	sensory neuron	19	14	NA	NA	SN-DLSO1.2-3_r2
423498	122	1379	32	15	17	163312.78009911507	1	sensory neuron	4	3	NA	NA	SN-NS1_l
429993	662	920	24	11	13	118421.63182022668	1	sensory neuron	2	15	NA	NA	SN-DLSO2_l
430600	476	682	14	6	8	82819.19697760866	1	sensory neuron	5	3	NA	NA	SN-DLSO2_1l
431489	1296	1553	38	18	20	146912.10626456965	1	sensory neuron	1	4	NA	NA	SN-DLSO1.2-3_r10
436248	172	2984	145	70	75	385495.6585255842	1	sensory neuron	5	7	NA	NA	SN-ASTC_1l
441817	157	799	26	12	14	115941.48645211778	1	sensory neuron	26	7	NA	NA	SNgolden_l
442961	457	2798	134	64	70	380147.1015276831	1	sensory neuron	1	24	NA	NA	SN-WLD_1r
449841	436	599	24	11	13	95361.24198240692	1	sensory neuron	4	1	NA	NA	sensory25;SN
452157	649	1410	44	21	23	146659.3403864753	1	sensory neuron	5	6	NA	NA	SN-NS22_l
452180	180	1623	36	17	19	161082.2716620196	1	sensory neuron	10	5	NA	NA	SN-NS16_r
454054	719	1254	26	12	14	127742.6158659622	1	sensory neuron	2	3	NA	NA	SN-DLSO1.2-3_5l_DLSOl10
463126	120	784	8	3	5	58838.30326430786	1	sensory neuron	2	6	NA	NA	SN28l
463617	110	2145	4	1	3	149137.23860226132	1	sensory neuron	54	18	NA	NA	SNblunt_l
476224	840	980	22	10	12	119957.53071533448	1	sensory neuron	4	4	NA	NA	SN-DLSO1.3_PDF_4r
482732	1018	1246	26	12	14	139401.63383538107	1	sensory neuron	4	4	NA	NA	SN-DLSO1.2-3_l1
485566	354	1163	30	14	16	123858.00343231896	1	sensory neuron	12	2	NA	NA	SN-NS15_l
486036	754	1208	21	9	12	126952.24702041344	1	sensory neuron	2	4	NA	NA	SN-DLSO1.2-3_2l_DLSOl8
486654	24	1905	44	20	24	218947.5408461197	1	sensory neuron	7	0	NA	NA	SN-NS29_r
488162	160	807	24	11	13	81813.44634132208	1	sensory neuron	3	1	NA	NA	SNaant_2l; SN_38
493278	375	2908	98	48	50	325306.3768079166	1	sensory neuron	6	11	NA	NA	SN-MIP1_r
497208	920	983	29	13	17	125902.00806182176	1	sensory neuron	3	13	NA	NA	SNMBdev1_r
508114	684	908	21	9	12	113287.89434686526	1	sensory neuron	4	5	NA	NA	SN0DLSO1.2-4_lPDF-dcl2
523862	295	682	24	11	13	97463.1519945259	1	sensory neuron	1	7	NA	NA	SN-DLSO1.2-1_l
531949	1591	1834	28	13	15	165013.0872485196	1	sensory neuron	15	23	NA	NA	SNnuchNS_r2
532764	308	2129	73	34	39	234343.51603833836	1	sensory neuron	6	7	NA	NA	SN-IRP2-FMRF
537125	157	1500	57	27	30	172922.71816275184	1	sensory neuron	12	5	NA	NA	SN-NS5_l
541367	592	974	22	10	12	105703.25479575654	1	sensory neuron	3	1	NA	NA	SN-DLSO1.2-3_2r_DLSOr9
588869	347	1318	28	13	15	126568.11716917642	1	sensory neuron	10	7	NA	NA	SN-NS16_l
608460	612	657	4	1	3	60192.035841344994	1	sensory neuron	8	2	NA	NA	PB_ventralParaPB2_sg1r
612991	715	849	28	13	15	112090.563486179	1	sensory neuron	1	6	NA	NA	SN-DLSO1.2-3_r5
629210	1532	1626	50	24	26	194808.21070222135	1	sensory neuron	8	1	NA	NA	SN-NS18_r
633874	295	1890	55	26	29	206104.2321412295	1	sensory neuron	22	18	NA	NA	SN-DLSO3-PDF_dcr2
660463	1211	1397	32	15	17	173530.53964994874	1	sensory neuron	3	7	NA	NA	SNhead_l; INintl2
668812	1843	2173	6	2	4	117256.56646900871	1	sensory neuron	33	15	NA	NA	SNpygM_l
669558	621	649	12	5	7	100854.43246135637	1	sensory neuron	9	1	NA	NA	SNMB3_l
672228	156	402	10	4	6	65282.72333352858	1	sensory neuron	5	3	NA	NA	SN-DLSO3_1r
673344	298	813	10	4	6	79269.42946492085	1	sensory neuron	5	1	NA	NA	SNadNS22_l
738760	211	628	4	1	3	47969.071419797016	1	sensory neuron	6	1	NA	NA	antPUc_1l; SN
758789	226	623	20	9	11	91040.8473685	1	sensory neuron	10	7	NA	NA	SNMB 758790
766165	454	720	22	10	12	110364.97886363306	1	sensory neuron	16	6	NA	NA	eyespot-PRCR1_l
770802	705	1008	23	11	13	127276.6112390746	1	sensory neuron	25	2	NA	NA	eyespot-PRCR1_r
780577	615	904	30	14	17	118703.38337283029	1	sensory neuron	1	15	NA	NA	SN-DLSO1.1NP_r
796391	610	1911	20	9	11	205326.88265294983	1	sensory neuron	30	9	NA	NA	hCR_dscoCR_1r; PDF
796862	829	1032	26	12	15	126679.59204702626	1	sensory neuron	6	11	NA	NA	SN-DLSO1.2-3__DLSOr11
837128	653	949	19	8	11	122481.86243294268	1	sensory neuron	7	14	NA	NA	SN-DLSO2_necklace-l
837942	785	1313	30	13	17	128847.26123255644	1	sensory neuron	23	15	NA	NA	SNnuchPDF_Vl
839186	575	660	10	4	6	79745.54043657686	1	sensory neuron	4	3	NA	NA	SN 839187
982688	188	1040	18	8	10	103996.8587541371	1	sensory neuron	24	4	NA	NA	SNaant_3r
983759	127	825	8	3	5	83767.77387002089	1	sensory neuron	7	0	NA	NA	SNaant_1r
984413	151	697	12	5	7	67098.89229269745	1	sensory neuron	9	3	NA	NA	SNaant_2r
1065166	365	1291	8	3	5	131183.69167094794	1	sensory neuron	7	10	NA	NA	SNbicil_l
1065178	873	1231	34	16	18	145591.21684375373	1	sensory neuron	15	14	NA	NA	SNnuch-downloop_l
1068584	766	1139	16	7	9	108792.62834044152	1	sensory neuron	14	11	NA	NA	SNnuchPDF_Vr
1069423	949	1316	16	7	9	115246.14393198508	1	sensory neuron	8	5	NA	NA	SNnuch_l6
1070612	856	1083	28	13	15	149269.49276418806	1	sensory neuron	14	7	NA	NA	SNnuch_DAr
1072496	899	2507	38	18	20	229737.40539136023	1	sensory neuron	79	7	NA	NA	SNantlerPDF_r
1074256	1189	1360	42	20	22	172514.18021105725	1	sensory neuron	17	5	NA	NA	SNnuch_DAl
1075718	588	984	36	17	19	135401.53368899663	1	sensory neuron	11	5	NA	NA	SNPDF-dc_l1_DLSO1.1_4l
1075760	830	1122	14	6	8	132405.2642743996	1	sensory neuron	20	9	NA	NA	SNnuch-downloop_r
1077241	1219	1550	23	10	13	145642.23088540544	1	sensory neuron	37	8	NA	NA	SNnuch_l2
1077309	918	1238	41	20	22	161429.82584894868	1	sensory neuron	8	9	NA	NA	SNPDF-dc_r1_DLSO1.1_4r
1089948	995	1206	31	15	17	134304.04019594818	1	sensory neuron	13	23	NA	NA	SN-DLSO1.2-3_l2
1092264	428	548	20	9	12	101492.28548339671	1	sensory neuron	20	8	NA	NA	SN-DLSO1.0_1l
1092863	789	893	16	7	9	107989.42792908452	1	sensory neuron	3	1	NA	NA	SN-DLSO1.2-3_l4
1101784	568	856	16	7	9	85112.29523461343	1	sensory neuron	4	4	NA	NA	SNnuch_l7
1103961	800	1131	20	9	11	109873.90345816768	1	sensory neuron	9	11	NA	NA	SNnuch_Do2r
1108642	946	1237	26	12	14	132643.22781748412	1	sensory neuron	5	2	NA	NA	SNnuch_Do2l
1113404	1030	1124	21	9	12	115366.44979090428	1	sensory neuron	28	10	NA	NA	SNnuch_Do1l
1116504	214	867	18	7	11	89065.31322567753	1	sensory neuron	7	5	NA	NA	SN28r
1117148	169	672	8	3	5	53106.63290977062	1	sensory neuron	0	4	NA	NA	SN-HSG3_1r
1118465	807	1029	18	8	10	93072.57394363104	1	sensory neuron	0	9	NA	NA	SNnuch_l14 fork
1120455	883	1077	32	15	17	143578.25592012476	1	sensory neuron	2	7	NA	NA	SN-DLSO1.2-3_l8
1122238	343	733	14	6	8	85450.17557300386	1	sensory neuron	6	6	NA	NA	SN 1122239
1123072	373	640	12	5	7	87286.82549063316	1	sensory neuron	3	2	NA	NA	SN-DLSO1.1_3r_116r
1123964	364	638	16	7	9	86980.92030591713	1	sensory neuron	3	2	NA	NA	SN-DLSO1.2-3_r 1123965
1125044	1106	1271	20	9	11	120230.24438939776	1	sensory neuron	6	2	NA	NA	SNnuch_l3
1126354	626	874	7	2	5	83003.40009528157	1	sensory neuron	2	7	NA	NA	SNnuch_Dl
1130360	138	1144	24	11	13	152512.8254190632	1	sensory neuron	27	8	NA	NA	SN-DSO_10
1155295	732	916	34	16	18	127802.94567416604	1	sensory neuron	12	5	NA	NA	SN 1155296
1155695	388	462	12	5	7	96204.36068455728	1	sensory neuron	2	4	NA	NA	SN-DLSO1.4_1l
1156145	771	908	36	17	19	120209.69180998372	1	sensory neuron	8	7	NA	NA	SN-DLSO1.2-3_l6
1156418	1219	1438	28	13	15	148424.3470930153	1	sensory neuron	1	3	NA	NA	SN-DLSO1.3_4l_DLSOl11
1156554	1502	1645	42	20	22	185721.60760633487	1	sensory neuron	3	5	NA	NA	SN-NS18_l
1158821	135	445	14	6	8	75140.9988985532	1	sensory neuron	6	1	NA	NA	SN-DLSO3_5r2
1159301	110	710	21	9	12	92661.26153974191	1	sensory neuron	5	3	NA	NA	SN-DLSO3_5r1
1160628	31	915	45	21	24	146548.60462842576	1	sensory neuron	10	12	NA	NA	SN-DLSO3_3r
1161034	480	707	16	7	9	96438.60927960264	1	sensory neuron	5	1	NA	NA	SN-DLSO1.1_3l_116l
1163030	322	531	9	4	6	103286.5664443928	1	sensory neuron	12	0	NA	NA	SN-DLSO1.3_2l
1166446	589	907	4	1	3	50573.67236650138	1	sensory neuron	4	2	NA	NA	pygCirrusPU_2r post-r 1166447
1178663	1165	1365	6	2	4	78145.51097609996	1	sensory neuron	21	2	NA	NA	ventralpygCR_2_r
1204176	746	1066	30	14	17	170005.7366351438	1	sensory neuron	19	5	NA	NA	SNstiff_sg0r2
1209702	594	646	20	9	11	88516.59448757353	1	sensory neuron	4	0	NA	NA	SNMB 1209703
1211899	677	1025	20	8	12	117616.88628639246	1	sensory neuron	8	4	NA	NA	SNnuchBx_l
1212800	249	1674	61	29	32	172991.60139994737	1	sensory neuron	27	4	NA	NA	SNMIP-vc_r
1214973	1163	1325	32	15	17	145982.55912007464	1	sensory neuron	19	4	NA	NA	SNnuch_l4
1264486	1356	1538	32	15	17	147884.68590219753	1	sensory neuron	4	3	NA	NA	SNnuchNS_r1
1270523	109	626	14	6	8	49532.3948973234	1	sensory neuron	1	3	NA	NA	SN-HSG3_6r; sensory64;SN
1271778	127	2164	4	1	3	155210.83040066212	1	sensory neuron	36	16	NA	NA	SNblunt_r
1271928	38	649	20	9	11	80228.0916614059	1	sensory neuron	4	4	NA	NA	SN 1271929
1272664	100	1011	4	1	3	91828.72101740216	1	sensory neuron	7	5	NA	NA	hCR_3r; SN
1272719	106	1488	6	2	4	119989.29689167211	1	sensory neuron	7	4	NA	NA	hCR_3l; SN
1272941	118	1356	14	6	8	122806.9246449716	1	sensory neuron	9	0	NA	NA	hCR_antCR_4l; SN
1273022	817	1024	40	19	21	144420.12483826152	1	sensory neuron	57	39	NA	NA	SNlasso_r
1273155	502	1322	47	22	25	172991.1465981542	1	sensory neuron	10	5	NA	NA	SN-DLSO3-PDF_l
1274053	1410	1512	10	4	6	81594.23393090854	1	sensory neuron	18	18	NA	NA	ventralpygCR_unp
1274302	546	892	4	1	3	67205.21801029379	1	sensory neuron	3	2	NA	NA	parapodPU_ventralpostParaPUc2_sg2l1
1275026	1100	1224	15	6	9	73285.76752288177	1	sensory neuron	9	10	NA	NA	ventralpygCR_1_l
1275053	1081	1174	8	3	5	69252.6603282646	1	sensory neuron	5	12	NA	NA	ventralpygCR_1_r
1275135	4075	4264	42	19	23	289102.2759183465	1	sensory neuron	63	47	NA	NA	SNPDF-pyg_r
1275357	584	641	4	1	3	40542.992034089046	1	sensory neuron	7	4	NA	NA	PB_ventralpygPB_1l
1275823	795	837	8	3	5	50736.19891815502	1	sensory neuron	7	1	NA	NA	PB_ventralCirrusPB1_pygr
1275865	254	656	17	7	10	95283.1579202349	1	sensory neuron	19	1	NA	NA	SN-DSO_6
1275880	315	426	10	4	6	67113.08150907615	1	sensory neuron	3	3	NA	NA	SN-DSO_11
1275907	18	606	25	11	14	92954.85694331652	1	sensory neuron	4	3	NA	NA	SN-DSO_8
1276462	1703	1768	40	19	21	161381.17272129754	1	sensory neuron	10	13	NA	NA	SN 1070398
1276909	361	1003	22	10	12	113136.77162953049	1	sensory neuron	47	5	NA	NA	SNhook_r
1276971	70	887	8	3	5	95055.50988912364	1	sensory neuron	4	3	NA	NA	PB_dorsalParaPB2_sg2l
1276992	339	818	4	1	3	92239.98193889056	1	sensory neuron	5	2	NA	NA	PB_dorsalTeloPB1l
1277851	1527	1675	6	2	4	94193.86862455582	1	sensory neuron	19	13	NA	NA	SNFVa_sg3r1
1278038	1713	1926	10	4	6	99274.11888098836	1	sensory neuron	13	27	NA	NA	SNFVa_sg3l1
1278185	904	1305	6	2	4	69968.36870130542	1	sensory neuron	6	4	NA	NA	pygCirrusPU_4r
1278565	152	744	18	8	11	83482.32393196457	1	sensory neuron	8	1	NA	NA	sensory67;SN
1278598	990	1237	4	1	3	69479.4184895567	1	sensory neuron	28	6	NA	NA	PB_pygCirrusPBcl4
1278688	1172	1398	6	2	4	70385.85516457199	1	sensory neuron	31	13	NA	NA	ventralpygCR_2_l
1278697	1694	1840	14	6	8	101074.4518879743	1	sensory neuron	32	18	NA	NA	ventralpygCR_3l
1278903	2001	2227	2	0	2	121827.56719255749	1	sensory neuron	37	18	NA	NA	pygCirrusCR1l
1279508	2290	2686	4	1	3	132108.98322170333	1	sensory neuron	57	6	NA	NA	pygCirrusPU_c3r_SC pygidium 1279509
1279518	828	1226	4	1	3	71157.4899821308	1	sensory neuron	5	5	NA	NA	PB_pygCirrusPBc1r
1279525	1561	1907	18	8	10	109219.73201906544	1	sensory neuron	16	5	NA	NA	pygCirrusPU_c2r; pygCirrusMSPUc2r pygidium 1279526
1279543	970	1292	6	2	4	66050.55103179949	1	sensory neuron	16	4	NA	NA	pygCirrusPU_c1r_Hair_cell pygidium 1279544
1279563	1900	2296	8	3	5	116025.92925772758	1	sensory neuron	40	11	NA	NA	pygCirrusCR2_r
1280134	1838	1839	13	6	8	122813.79729449634	1	sensory neuron	29	17	NA	NA	SNFVa_sg2l1
1281060	696	1428	15	7	9	172477.7674261454	1	sensory neuron	20	4	NA	NA	hCR_dscoCR_3r
1281169	126	616	10	4	6	64481.42664379339	1	sensory neuron	9	1	NA	NA	PB_hPBc1r
1281333	645	796	14	6	8	93827.74485232412	1	sensory neuron	4	0	NA	NA	hCR_dscoCR_4r
1281886	299	906	29	13	16	136265.80730122226	1	sensory neuron	7	2	NA	NA	SN-NS17_l
1281939	991	1037	29	13	16	117413.20843254925	1	sensory neuron	45	26	NA	NA	SNlasso_l
1282428	402	648	22	10	12	84792.16552898129	1	sensory neuron	2	2	NA	NA	SNMB2_1l
1282965	226	2188	2	0	2	145930.38576946442	1	sensory neuron	36	10	NA	NA	hCR_1_r1; hCR_antCR_1r; SN
1283038	233	1290	26	12	14	121759.60934634764	1	sensory neuron	0	4	NA	NA	SN 1283039
1283053	89	489	4	1	3	40996.600156807	1	sensory neuron	7	3	NA	NA	hPU_1_r; SN
1284704	247	1218	35	16	19	155909.32692570167	1	sensory neuron	2	6	NA	NA	SN-NS17_r
1284780	233	730	14	6	8	102237.68051647628	1	sensory neuron	16	2	NA	NA	SNMB2_3l
1285367	145	719	20	9	11	86406.1496986992	1	sensory neuron	19	1	NA	NA	SN-NS15_r
1285696	182	1129	34	16	18	125455.62669318797	1	sensory neuron	0	6	NA	NA	SN0DLSO1.2-4_rPDF-dcr3
1285768	213	1596	48	23	25	198353.3365695579	1	sensory neuron	11	7	NA	NA	SN-NS1_r
1285842	359	648	17	7	10	77340.90850896302	1	sensory neuron	7	1	NA	NA	SNMB ventral head r 1285843
1285969	9	1106	35	16	19	129671.07902179164	1	sensory neuron	2	3	NA	NA	SN-DSO19
1287162	781	1060	4	1	3	62147.24948749892	1	sensory neuron	8	3	NA	NA	pygCirrusCR_2l
1292186	652	1949	52	25	27	202310.13781536408	1	sensory neuron	4	2	NA	NA	SN-NS29_l
1292228	1072	3242	103	49	54	389084.62168608233	1	sensory neuron	47	11	NA	NA	SNasym_l
1293404	18	621	16	7	9	100213.23029129772	1	sensory neuron	4	0	NA	NA	SNMB 1293405
1294400	349	429	4	1	3	56095.52029142926	1	sensory neuron	1	3	NA	NA	SN-DLSO1.3_1r
1294413	340	719	10	4	6	87959.97550501964	1	sensory neuron	11	0	NA	NA	SN-DLSO1.3_2r
1298294	252	838	16	7	9	77686.75190863098	1	sensory neuron	6	2	NA	NA	parapodPU_ventralpostParaPUc1_sg2r
1298552	553	823	16	7	9	112184.1011166265	1	sensory neuron	17	0	NA	NA	dsoPU_c1unp
1299041	522	576	22	10	12	92585.95518502314	1	sensory neuron	1	6	NA	NA	SNMB 1299042
1299267	665	823	23	10	13	132291.81729138634	1	sensory neuron	26	5	NA	NA	SNhorn_l
1300731	529	1332	24	10	14	155543.84792425868	1	sensory neuron	52	4	NA	NA	SNantlerPDF_l
1302513	167	668	20	9	11	77280.77519948676	1	sensory neuron	10	2	NA	NA	SNMB 1302514
1302663	899	969	37	17	20	123014.45529065609	1	sensory neuron	2	2	NA	NA	SNMB 1302664
1306016	1157	1934	28	13	15	169789.2727067188	1	sensory neuron	9	3	NA	NA	SNnuch_r7; fork
1306131	712	976	17	7	10	89181.062112319	1	sensory neuron	2	5	NA	NA	SNnuch_Dr
1306147	989	1159	12	5	7	110147.09211769668	1	sensory neuron	4	4	NA	NA	SNnuch_r3
1306155	1170	1478	32	15	17	165774.71220511716	1	sensory neuron	15	5	NA	NA	SNnuch_r9
1306268	836	919	8	3	5	76498.921995739	1	sensory neuron	1	4	NA	NA	SNnuch_r10
1307230	330	1291	6	2	4	107930.16697667884	1	sensory neuron	8	1	NA	NA	interparaPUc1_sg1r
1307247	192	2196	16	7	9	159315.4607563292	1	sensory neuron	27	13	NA	NA	interparaPU1_sg1r
1309222	1205	1507	28	13	15	133987.97735651175	1	sensory neuron	11	3	NA	NA	SNnuch_r4
1309228	947	1058	16	7	9	115037.08670547808	1	sensory neuron	18	11	NA	NA	SNnuch_Do1r
1310016	155	739	12	5	7	52614.19652601797	1	sensory neuron	5	1	NA	NA	SN 1310017
1311558	151	637	12	5	7	61719.79254887698	1	sensory neuron	5	0	NA	NA	SNMB ventral head 1311559
1311597	527	604	17	8	10	87665.07821241513	1	sensory neuron	4	5	NA	NA	SNMBdev2_r
1311712	216	799	22	9	13	77464.02689790762	1	sensory neuron	0	4	NA	NA	SN-HSG3_4r
1312187	140	701	18	8	10	92382.27106681497	1	sensory neuron	7	1	NA	NA	dsoPU_1unp
1312647	233	475	17	7	10	89104.62863827018	1	sensory neuron	-2	7	NA	NA	VentraltrunkPUunp_Glialike_sg2
1312731	897	1977	20	9	11	165585.21036592158	1	sensory neuron	108	21	NA	NA	chaeMech_sg1l2
1315271	734	884	20	9	11	94493.59527052756	1	sensory neuron	3	1	NA	NA	SN-DLSO1.2-3_r 1315272
1316107	292	788	10	4	6	96569.33019623104	1	sensory neuron	29	5	NA	NA	SNtorii_r
1316424	219	530	2	0	2	51792.20325697952	1	sensory neuron	4	0	NA	NA	SNMB 1316425
1316451	404	728	15	7	9	106982.53292675113	1	sensory neuron	26	1	NA	NA	SNtorii_l
1317564	6	706	9	3	6	87196.30392671989	1	sensory neuron	11	1	NA	NA	dsoPU_3unp
1318311	123	708	14	6	8	76823.31970427721	1	sensory neuron	11	1	NA	NA	SNMB1_l 1318312
1318325	233	607	10	4	6	73015.9124447266	1	sensory neuron	4	0	NA	NA	SNMB 1318326
1318919	263	821	9	3	6	61114.38251222699	1	sensory neuron	5	8	NA	NA	antPUc_3l; SN
1318929	343	859	10	4	6	66927.84979094421	1	sensory neuron	2	4	NA	NA	antPUc_2l; SN
1319070	607	885	12	5	7	94501.96261848246	1	sensory neuron	6	5	NA	NA	SNnuchBx_r
1319384	401	628	2	0	2	49687.624206274704	1	sensory neuron	7	1	NA	NA	SNnuch_r18
1319649	791	893	18	8	10	107678.63669277773	1	sensory neuron	4	5	NA	NA	SN-DLSO1.2-3_r1
1319657	427	637	19	9	11	100447.04479223442	1	sensory neuron	11	2	NA	NA	SN-DLSO1.0_1r
1319751	578	864	12	5	7	91855.90233508062	1	sensory neuron	0	4	NA	NA	SNr 1319752
1320798	177	760	24	11	13	85478.70673533267	1	sensory neuron	5	4	NA	NA	SN-DSO20
1322645	363	800	10	4	6	63039.36749364259	1	sensory neuron	16	2	NA	NA	SNantimp 1322646
1323363	332	796	10	4	6	55974.38397959823	1	sensory neuron	4	0	NA	NA	SN1323364
1323536	322	871	12	5	7	76677.132321348	1	sensory neuron	5	0	NA	NA	SN 1323537
1324518	921	1164	2	0	2	58048.89380195481	1	sensory neuron	39	7	NA	NA	PB_pygCirrusPBc12
1324546	124	714	10	4	6	59285.49275363509	1	sensory neuron	4	1	NA	NA	antPUc_6l; SN
1324600	2236	2551	4	1	3	127267.20957534286	1	sensory neuron	59	15	NA	NA	pygCirrusCR3r
1325625	325	745	11	4	7	77564.58148445471	1	sensory neuron	13	1	NA	NA	SNpalp 1325626
1325633	319	639	16	7	9	68505.2106713647	1	sensory neuron	4	1	NA	NA	SNpalp 1325634
1325682	435	720	14	6	8	95344.5398035036	1	sensory neuron	10	0	NA	NA	SN HC 1325683
1325700	333	1041	44	21	23	125718.79072271794	1	sensory neuron	7	2	NA	NA	SN HC 1325701
1325843	682	721	8	3	5	103229.26153237058	1	sensory neuron	17	2	NA	NA	SNMB3_r
1325883	722	838	20	9	11	94837.83775452204	1	sensory neuron	2	3	NA	NA	SNMB 1325884
1326324	473	473	6	2	4	56622.91027580036	1	sensory neuron	3	1	NA	NA	SNbicilDhead_r
1326518	491	566	14	6	8	83495.43801815822	1	sensory neuron	7	2	NA	NA	SNr 1326535
1326689	304	626	18	8	10	91540.86881604562	1	sensory neuron	3	1	NA	NA	SNMB2_r 1326587
1326921	638	716	8	3	5	84130.05582983478	1	sensory neuron	6	0	NA	NA	SNMB 1326922
1327607	499	779	25	11	14	118491.71324291796	1	sensory neuron	0	11	NA	NA	SN-DLSO1.2-1_r
1327767	557	756	12	5	7	100199.27104360893	1	sensory neuron	1	3	NA	NA	SN-DLSO1.3_3r
1328429	7	907	20	9	11	79798.91869723849	1	sensory neuron	16	0	NA	NA	SNant 1328430
1329204	42	857	22	10	12	87678.60681308644	1	sensory neuron	9	5	NA	NA	SNimmature 1329205
1329666	342	886	12	5	7	72464.84479919162	1	sensory neuron	9	0	NA	NA	SNant 1329667
1330509	558	767	18	8	10	91799.85401631908	1	sensory neuron	6	2	NA	NA	SNmus_r
1332367	219	813	31	14	17	117020.78542626876	1	sensory neuron	9	2	NA	NA	SNMB2_3r
1332516	122	1056	17	8	10	113950.14036608508	1	sensory neuron	6	2	NA	NA	SN-DSO_1
1333158	457	741	20	9	11	122506.74186052672	1	sensory neuron	30	6	NA	NA	SNhorn_r
1335597	58	876	13	5	8	81631.95443354764	1	sensory neuron	6	3	NA	NA	SNMB1_r 1335598
1335777	613	929	4	1	3	47958.17814841105	1	sensory neuron	19	8	NA	NA	PB_pygCirrusPBc13
1335790	647	694	4	1	3	38601.47496429658	1	sensory neuron	0	8	NA	NA	UnicilNonP_SNpost 1335791
1335807	363	723	10	4	6	41399.48463977942	1	sensory neuron	8	1	NA	NA	pygCirrusPUSM_l
1335832	844	1096	2	0	2	60744.97773045138	1	sensory neuron	8	4	NA	NA	pygCirrusPU_SNpyg_l 1335833
1335845	724	1043	4	1	3	56486.144738367635	1	sensory neuron	12	9	NA	NA	pygCirrusPU_SNpyg 1335846_putPU
1336723	150	1994	68	33	35	220423.4529790308	1	sensory neuron	32	11	NA	NA	SNMIP-vc_l
1337798	432	866	6	2	4	92593.98299710116	1	sensory neuron	18	2	NA	NA	PB_dorsalTeloPB1r
1337804	543	1189	16	7	9	118670.36754809896	1	sensory neuron	2	3	NA	NA	trochPU_dorsalTeloPUc_1r
1338735	701	954	10	4	6	92038.14990876328	1	sensory neuron	11	0	NA	NA	PB_ventraltrunkPB1_sg2r_PKD2-1+
1339088	634	736	10	4	6	66358.71109919462	1	sensory neuron	6	2	NA	NA	parapodPU_notopodPUc1_sg3l
1342725	1830	2232	6	2	4	117756.3927862604	1	sensory neuron	44	10	NA	NA	SNpygM_r
1342819	5	601	6	2	4	77330.22014515821	1	sensory neuron	4	1	NA	NA	SNpalp 1342820
1342970	350	1078	21	9	12	100649.67576398728	1	sensory neuron	8	2	NA	NA	SNMB 1342971
1342975	132	928	18	8	10	96459.89344826994	1	sensory neuron	6	6	NA	NA	SNtrpa_r
1344565	418	797	4	1	3	44278.2029648189	1	sensory neuron	3	0	NA	NA	pygCirrusPU_3r
1344599	1130	1604	8	3	5	92621.90525156488	1	sensory neuron	3	8	NA	NA	pygCirrusPU_5r
1345862	759	921	14	6	8	102170.74806012512	1	sensory neuron	6	2	NA	NA	SNstiff_pstl2
1348649	85	1281	20	9	11	106613.88331407882	1	sensory neuron	17	2	NA	NA	PB_ventraltrunkPB1_sg1l
1348661	97	652	12	5	7	61256.21234231459	1	sensory neuron	1	4	NA	NA	trochPU_ventraltrunkPU1_sg1l; SN
1348770	170	985	6	2	4	74645.25999192444	1	sensory neuron	18	2	NA	NA	PB_ventraltrunkPB1_sg1r
1349004	725	948	8	3	5	70892.4683590935	1	sensory neuron	18	3	NA	NA	PB_ventralTeloPB1r
1349009	334	731	6	2	4	64553.76280425291	1	sensory neuron	15	2	NA	NA	trochPU_ventralTeloPUc_2r
1349023	328	1066	6	2	4	75603.22806674098	1	sensory neuron	0	5	NA	NA	PB_spinPB1_sg3r
1349034	946	1122	4	1	3	68841.71825727451	1	sensory neuron	12	5	NA	NA	ventralpygCR_3r
1349051	266	948	4	1	3	70384.5445743104	1	sensory neuron	7	1	NA	NA	PB_spinPB1_sg3l
1349386	952	1276	6	2	4	72503.950958252	1	sensory neuron	36	24	NA	NA	PB_pygCirrusPBc1l
1349942	346	680	10	4	6	82684.75296986509	1	sensory neuron	8	1	NA	NA	interparaPM1_sg1l
1349949	788	1252	6	2	4	106233.91162552466	1	sensory neuron	24	2	NA	NA	interparapodCR1_sg1l
1350368	126	513	14	6	8	53873.25570992891	1	sensory neuron	2	4	NA	NA	metatrochNPU1r; SN
1351071	471	894	6	2	4	45913.520752499535	1	sensory neuron	2	7	NA	NA	pygCirrusPU_1351072
1354532	463	792	6	2	4	48961.26111587597	1	sensory neuron	7	1	NA	NA	SNpyg 1354533
1355427	347	589	4	1	3	49341.43993680425	1	sensory neuron	7	0	NA	NA	SNMB 1355428
1355911	638	695	19	8	11	82982.31080549856	1	sensory neuron	11	4	NA	NA	SNMB 1355912
1356982	183	899	10	4	6	77942.64305365093	1	sensory neuron	9	3	NA	NA	trochPU_ventraltrunkPU1_sg1r
1360565	701	1005	12	5	7	96659.68728671753	1	sensory neuron	14	1	NA	NA	interparaPM1_sg2r
1360843	596	841	8	3	5	59014.65278573481	1	sensory neuron	24	1	NA	NA	PB_ventraltrunkPB1_sg3l_PKD2-1+
1360893	221	706	8	3	5	56255.89697645943	1	sensory neuron	11	2	NA	NA	PB_ventralParaPB1_sg2l
1360967	526	949	4	1	3	48557.15041565776	1	sensory neuron	6	0	NA	NA	SN-immature_pyg
1361146	234	1450	12	5	7	103732.34941988294	1	sensory neuron	32	4	NA	NA	trochPU_ventralParaPU1_sg1r
1361174	308	1859	12	5	7	116711.31940938886	1	sensory neuron	21	9	NA	NA	trochPU_ventralParaPU1_sg1l
1361208	705	1086	16	7	9	75404.41770398142	1	sensory neuron	7	6	NA	NA	trochPU_ventralTeloPUc_1r
1361264	1239	1378	10	4	6	78730.66575859209	1	sensory neuron	28	17	NA	NA	trochPU_ventralpygPU1unp
1361481	52	346	8	3	5	45118.789309243344	1	sensory neuron	2	2	NA	NA	PB_ventralParaPB1_sg1l
1361489	165	584	4	1	3	62782.20590391612	1	sensory neuron	10	1	NA	NA	trochPU_ventralParaPU2_sg1r
1361497	100	598	8	3	5	46466.04325583816	1	sensory neuron	10	3	NA	NA	PB_ventralParaPB1_sg1r
1363796	656	1518	18	8	10	136147.9579774537	1	sensory neuron	37	14	NA	NA	chaeMech_sg1l1
1364769	553	834	10	4	6	96219.96250956572	1	sensory neuron	8	1	NA	NA	dsoPU_2unp
1366275	947	1193	8	3	5	68867.5740471825	1	sensory neuron	4	8	NA	NA	pygCirrusCR1_r
1367387	434	1576	20	9	11	138519.62139553958	1	sensory neuron	28	4	NA	NA	hPU2l-asymPDF
1367776	413	484	14	6	8	80240.06122640631	1	sensory neuron	4	1	NA	NA	SNMB 1367777
1370203	1017	1114	10	4	6	79311.03313343566	1	sensory neuron	26	7	NA	NA	SN-sg3r 1370204
1372056	551	739	11	5	7	69154.55856631717	1	sensory neuron	0	6	NA	NA	SN-sg0l
1372330	482	541	10	4	6	64494.08108377565	1	sensory neuron	4	0	NA	NA	SNMB 1372331
1374124	364	751	17	8	10	76748.31047651212	1	sensory neuron	4	0	NA	NA	SNpalp 1374125
1374369	482	512	15	6	9	79953.32529202005	1	sensory neuron	3	2	NA	NA	SN-DSO_7
1374514	811	868	19	8	11	110051.3002343656	1	sensory neuron	2	2	NA	NA	SNMB 1374515
1374631	882	1065	44	21	23	149807.87057713032	1	sensory neuron	12	8	NA	NA	SNMBdev1_l
1377175	414	488	6	2	4	48041.95383889341	1	sensory neuron	6	1	NA	NA	parapodPU_ventralpostParaPUc1_sg1l
1377198	806	998	11	4	7	100534.64125354568	1	sensory neuron	0	5	NA	NA	interparaPU1_sg2r
1377866	186	819	24	11	13	105608.70094068177	1	sensory neuron	18	6	NA	NA	SNgolden_r
1381127	1684	1996	16	7	9	105785.71828563102	1	sensory neuron	21	21	NA	NA	chaeMech_sg3l1
1382959	1523	1862	22	10	12	123890.72235768268	1	sensory neuron	18	4	NA	NA	chaeMech_sg3r2
1382978	1830	2170	20	9	11	133349.87431634663	1	sensory neuron	56	14	NA	NA	chaeMech_sg3r1
1383986	2706	2820	24	11	13	158807.71859531282	1	sensory neuron	141	19	NA	NA	chaeMech_sg3l2
1386177	4271	4475	36	17	19	259600.83425131103	1	sensory neuron	53	47	NA	NA	SNPDF-pyg_l
1386539	486	1070	16	7	9	71604.45173294871	1	sensory neuron	5	3	NA	NA	parapodPU_ventralpostParaPUc1_sg2l
1387465	866	1609	16	7	9	116679.09487016362	1	sensory neuron	21	10	NA	NA	chaeMech_sg3l4
1388614	450	1233	7	3	5	92972.74851394224	1	sensory neuron	8	0	NA	NA	spinPU_2_sg3l
1388649	1260	1760	4	1	3	113332.12866913324	1	sensory neuron	16	3	NA	NA	PB_spinPB2_sg3l
1388660	764	1272	4	1	3	101579.197953894	1	sensory neuron	18	3	NA	NA	spinPU_3_sg3l
1390749	1863	2443	4	1	3	151454.8230493187	1	sensory neuron	42	10	NA	NA	PB_spinPB2_sg3r
1391602	324	1118	6	2	4	74941.45633357341	1	sensory neuron	7	5	NA	NA	SN-l 1391603
1394281	412	1257	6	2	4	111080.2867778792	1	sensory neuron	10	3	NA	NA	trochPU_dorsalParaPUc1_sg2l
1394792	207	1024	4	1	3	93699.67363084327	1	sensory neuron	9	2	NA	NA	PB_spinPB3_sg2l
1397111	791	847	21	10	12	104823.10642906392	1	sensory neuron	7	3	NA	NA	SNMB6_r 1397112
1402559	228	574	10	4	6	75297.18456246004	1	sensory neuron	2	3	NA	NA	SN-DLSO1.3_3l
1406349	500	792	14	6	8	106554.56227388224	1	sensory neuron	9	2	NA	NA	SNMB 1406350
1411577	179	903	30	13	17	105249.1056540262	1	sensory neuron	1	13	NA	NA	SNMB2_1r
1411593	303	698	25	11	14	112702.96069223134	1	sensory neuron	16	2	NA	NA	SNMB2_2r
1411627	1173	1401	29	14	16	169643.73333111423	1	sensory neuron	7	9	NA	NA	SN-DLSO1.2-3_l3
1411715	455	1221	40	19	21	166452.60376580415	1	sensory neuron	5	1	NA	NA	SN-NS27_r
1412575	267	1460	10	4	6	126243.49345437509	1	sensory neuron	31	6	NA	NA	interparapodCR1_sg1r
1415508	280	896	16	7	9	96536.06457424436	1	sensory neuron	6	2	NA	NA	parapodPU_neuropodPUc1_sg1r; SN
1415528	666	2242	16	7	9	139610.89702504585	1	sensory neuron	56	13	NA	NA	chaeMech_sg1r1
1415537	904	1080	7	3	5	90476.90362090792	1	sensory neuron	14	1	NA	NA	SN 1415538
1417810	604	2411	16	7	9	177374.30556382966	1	sensory neuron	61	9	NA	NA	SNbronto_r
1418928	2568	3087	126	61	65	367566.163638924	1	sensory neuron	16	22	NA	NA	SN-YF5cil
1419056	1103	1487	30	14	16	169193.5493575231	1	sensory neuron	4	0	NA	NA	SN-NS27_l
1419152	585	1699	63	30	33	215976.46981800508	1	sensory neuron	9	6	NA	NA	SN-NS4
1419787	412	560	18	8	10	79421.44482356169	1	sensory neuron	4	2	NA	NA	SN 1419788
1425347	654	1013	8	3	5	95802.41186041864	1	sensory neuron	30	6	NA	NA	PB_spinPB3_sg3r
1434484	328	453	6	2	4	23731.84414714089	1	sensory neuron	0	4	NA	NA	SNpyg 1434485
1434961	476	928	12	5	7	93795.99814870102	1	sensory neuron	7	1	NA	NA	chaeMech_sg3r4
1439840	337	514	2	0	2	59150.20693895524	1	sensory neuron	5	1	NA	NA	SN-DLSO1.1_2r
1442492	340	416	12	5	7	79230.41451085501	1	sensory neuron	6	1	NA	NA	SNMB 1442493
1442970	873	1462	8	3	5	100731.79309337604	1	sensory neuron	10	8	NA	NA	spinPU__sg3r
1443411	512	2209	18	8	10	165208.3931817413	1	sensory neuron	116	26	NA	NA	chaeMech_sg1r2
1449610	2189	2310	8	3	5	159037.42143104307	1	sensory neuron	4	7	NA	NA	SN-sg3r 1449611
1455582	383	725	20	9	11	99569.8235978616	1	sensory neuron	3	1	NA	NA	SNMB2_4l
1464604	224	234	2	0	2	47270.9989248006	1	sensory neuron	4	0	NA	NA	trochPU_ventralParaPU1_sg2r
1466076	186	647	12	5	7	66568.21337758593	1	sensory neuron	4	0	NA	NA	SNpalp 1325687
1470406	69	552	14	5	9	102080.29690243788	1	sensory neuron	6	1	NA	NA	SNpalpPU 1470407
1471420	375	648	10	4	6	71672.10493734799	1	sensory neuron	7	0	NA	NA	SNpalp 1372849
1472553	343	444	8	3	5	69936.68924982475	1	sensory neuron	3	8	NA	NA	SN-DLSO1.3_1l
1473311	170	360	10	4	6	52714.600634850176	1	sensory neuron	6	1	NA	NA	SNMB 1660629
1473904	107	1303	43	21	23	165528.26922313854	1	sensory neuron	8	2	NA	NA	SNMB5_l 1473905
1482574	1922	2141	14	6	8	136544.00333322032	1	sensory neuron	61	17	NA	NA	SNFVa_sg2r1
1498439	479	1326	16	6	10	82850.43407467793	1	sensory neuron	5	4	NA	NA	SNtrunk_sgl1 1582321
1516536	1144	1325	10	4	6	88890.91494626472	1	sensory neuron	11	4	NA	NA	trochPU_ventralTeloPUc_1l
1541658	1489	1548	18	8	10	97571.60453433834	1	sensory neuron	8	23	NA	NA	UnicilNonP_SNpost 1175413
1547439	477	866	12	5	7	90702.99198979155	1	sensory neuron	3	2	NA	NA	SNnuch_r19
1567572	533	620	4	1	3	64019.88099826267	1	sensory neuron	0	4	NA	NA	parapodPU_notopodPUc1_sg2r
1588419	1477	2015	6	2	4	142962.3007519333	1	sensory neuron	17	0	NA	NA	parapodPU_notopodPUc1_sg1l (deprecatedMNperif) 1588420
1591471	814	906	15	7	9	72268.86344276501	1	sensory neuron	3	1	NA	NA	SN 1591472
1594313	588	1107	10	4	6	66142.21352022757	1	sensory neuron	13	0	NA	NA	pygCirrusPUSM_r
1609864	1695	2780	18	8	10	190415.93970700665	1	sensory neuron	137	28	NA	NA	chaeMech_sg2r3
1625158	606	904	8	3	5	77128.656587663	1	sensory neuron	5	3	NA	NA	PB_spinPB3_sg3l
1631145	352	724	2	0	2	39235.94811566436	1	sensory neuron	6	0	NA	NA	parapodPU_neuropodPUc1_sg3l
1639124	1080	1329	14	6	8	127650.3219426185	1	sensory neuron	5	2	NA	NA	SNimmature_sg0l 1655416
1639584	606	867	21	9	12	124012.4705655828	1	sensory neuron	8	8	NA	NA	SN-DLSO2_necklace-r
1639675	382	578	14	6	8	74719.651919014	1	sensory neuron	4	0	NA	NA	SN 1639676
1675823	26	1787	4	1	3	137078.8808278755	1	sensory neuron	20	4	NA	NA	SNdors_sg1r
1688689	157	2030	4	1	3	151118.46821724123	1	sensory neuron	45	15	NA	NA	hCR_1_r; SN
1690116	26	941	2	0	2	95569.85140678164	1	sensory neuron	6	8	NA	NA	trochPU_dorsalParaPU2_sg2r
1691763	1596	1670	18	8	10	126567.5418013072	1	sensory neuron	18	16	NA	NA	chaeMech_sg3l3
1699713	632	899	6	2	4	66123.29818064404	1	sensory neuron	9	2	NA	NA	trochPU_ventralTeloPUc_2l
1700859	1651	1962	24	11	13	196085.608737355	1	sensory neuron	16	14	NA	NA	trochPU_dorsalTeloPU2l
1700942	1	799	4	1	3	87792.04964021842	1	sensory neuron	3	3	NA	NA	trochPU_dorsalTeloPUc_1l
1721342	207	602	14	6	8	77186.08802541457	1	sensory neuron	8	4	NA	NA	SNMB2_2l
1730175	612	1011	6	2	4	52931.67130868579	1	sensory neuron	5	1	NA	NA	SNpyg 1354804
1730785	238	371	4	1	3	40708.2780173544	1	sensory neuron	4	4	NA	NA	trochPU_ventralParaPU2_sg2l
1731062	2189	2294	23	10	13	163785.03424879623	1	sensory neuron	88	21	NA	NA	chaeMech_sg3r3
1732349	474	672	6	2	4	77518.96779409451	1	sensory neuron	8	0	NA	NA	interparaPM1_sg2l
1736843	141	967	12	5	7	84817.24953234238	1	sensory neuron	3	1	NA	NA	hCR_antCR_5l; SN
1736887	425	1721	8	3	5	167502.4410601734	1	sensory neuron	19	7	NA	NA	hCR_dscoCR_1l
1737105	304	1057	78	35	43	207780.03436215332	1	sensory neuron	158	22	NA	NA	MS2
1756581	32	1467	4	1	3	96521.06087104628	1	sensory neuron	19	4	NA	NA	trochPU_ventralParaPU2_sg2r
1764464	609	1037	6	2	4	73154.58582796427	1	sensory neuron	27	0	NA	NA	PB_ventraltrunkPB1_sg2l
1769485	432	535	8	3	5	62840.77591626645	1	sensory neuron	1	4	NA	NA	SNimmature_pstr 1769486
1770014	13	923	5	2	4	87569.77098814838	1	sensory neuron	11	2	NA	NA	SNcir 1770015
1777190	936	973	25	11	14	155426.3937762485	1	sensory neuron	5	7	NA	NA	SN 1777191
1778482	468	797	12	5	7	72437.90140207305	1	sensory neuron	4	0	NA	NA	parapodPU_ventralpostParaPUc1_sg1r
1784864	125	727	17	7	10	66327.87710318775	1	sensory neuron	0	4	NA	NA	SN-HSG3_1l
1785146	966	1121	28	13	15	137591.07118702336	1	sensory neuron	2	2	NA	NA	SN-DLSO2_l 1639380
1791241	341	475	14	6	8	80611.71365020717	1	sensory neuron	5	1	NA	NA	SNMB 1374585
1815592	1654	2735	10	4	6	203975.48230723295	1	sensory neuron	7	6	NA	NA	trochPU_dorsalParaPU1_sg2r
1837982	2560	3133	40	19	21	243151.79280905344	1	sensory neuron	113	56	NA	NA	chaeMech_sg2r1
1845760	1463	2263	18	8	10	168712.87895128	1	sensory neuron	45	9	NA	NA	chaeMech_sg2r4
1847252	938	1058	20	9	11	110787.75003552716	1	sensory neuron	6	8	NA	NA	SNstiff_sg0l1
1847754	620	1014	6	2	4	79474.97253128779	1	sensory neuron	3	6	NA	NA	parapodPU_neuropodPUc1_sg2l
1847818	932	978	12	5	7	79818.25426236012	1	sensory neuron	6	0	NA	NA	parapodPU_neuropodPUc2_sg2l
1848592	869	1325	12	5	7	103588.45556353168	1	sensory neuron	12	8	NA	NA	PB_ventralParaPB2_sg2l_PKD2-1+
1849185	1262	1339	10	4	6	90662.14634194942	1	sensory neuron	10	3	NA	NA	trochPU_ventralParaPU4_sg2l
1849294	661	1610	6	2	4	137469.07345103522	1	sensory neuron	9	4	NA	NA	SNdors_sg1l
1849623	288	848	4	1	3	60442.17966129346	1	sensory neuron	6	0	NA	NA	chaeMech_sg2l2
1849863	748	1578	10	4	6	133122.90715834196	1	sensory neuron	19	4	NA	NA	interparaPU1_sg2l
1850496	871	1848	8	3	5	148416.04517228404	1	sensory neuron	28	6	NA	NA	chaeMech_sg2l3
1923672	430	2129	8	3	5	146938.1017441139	1	sensory neuron	71	6	NA	NA	SNbronto_l
1950241	214	1400	8	3	5	110191.8713840411	1	sensory neuron	21	3	NA	NA	SN-sg2l
1952161	732	2087	4	1	3	137234.21129026276	1	sensory neuron	22	2	NA	NA	SN-gland_sg2l
1959492	382	785	16	6	10	65943.83124176903	1	sensory neuron	10	0	NA	NA	SNant_r 1959493
1975364	1199	1447	20	9	11	135154.24702734186	1	sensory neuron	4	3	NA	NA	interparaPUc1_sg2l
1999932	611	2743	13	6	8	191637.4632064069	1	sensory neuron	14	9	NA	NA	parapodPU_notopodPUc1_sg1r
2008327	141	947	4	1	3	88318.59297017049	1	sensory neuron	5	3	NA	NA	chaeMech_sg2l4
2008469	337	1049	3	1	3	103746.6342895908	1	sensory neuron	7	5	NA	NA	spinPU_3_sg2l
2008588	76	1132	4	1	3	91441.49783037088	1	sensory neuron	13	0	NA	NA	PB_spinPB1_sg2l
2008640	1088	2185	24	11	13	144469.48801473467	1	sensory neuron	61	9	NA	NA	chaeMech_sg2l1
2008663	1780	2890	10	4	6	197125.9389263471	1	sensory neuron	20	13	NA	NA	PB_spinPB2_sg2l
2015119	126	2307	6	2	4	166167.89261162447	1	sensory neuron	47	17	NA	NA	hCR_2_l; SN
2015193	281	2733	19	8	11	227364.30843663236	1	sensory neuron	47	9	NA	NA	hCR_dscoCR_2l; PDF
2015233	148	2151	4	1	3	146853.62849425725	1	sensory neuron	50	16	NA	NA	hCR_1_l2; SN
2015241	144	2041	6	2	4	144260.49843312812	1	sensory neuron	27	8	NA	NA	hCR_1_l1; SN
2015704	246	1523	8	3	5	105930.09138562402	1	sensory neuron	15	5	NA	NA	hCirrusPU_1l
2015759	198	1042	9	4	6	94747.382884935	1	sensory neuron	4	2	NA	NA	SN-sg0l 1732520
2294656	700	1789	6	2	4	116490.1405725412	1	sensory neuron	25	8	NA	NA	trochPU_ventralParaPU2_sg1l
2294779	899	924	24	11	13	110676.99234382344	1	sensory neuron	5	3	NA	NA	SNMB4_l 1374501
2312939	48	1122	14	6	8	119474.10270969383	1	sensory neuron	6	3	NA	NA	SN68_r
2337812	567	807	22	10	12	71616.4291866309	1	sensory neuron	7	1	NA	NA	antenna_right8;SN
22159	1012	1074	71	33	38	149771.09293923865	1	interneuron	25	59	NA	NA	IN1_al
32142	1155	1384	91	42	49	208099.34214540507	1	interneuron	41	130	NA	NA	IN1_pl
32460	650	747	25	11	14	99366.4990234086	1	interneuron	18	10	NA	NA	INton_l1
34044	827	946	58	27	31	160483.53671414361	1	interneuron	33	67	NA	NA	IN1_ar
35154	79	491	20	9	11	64394.3368928535	1	interneuron	5	9	NA	NA	INvc_r2
37580	1146	1457	95	45	50	206871.7337390957	1	interneuron	20	114	NA	NA	IN1_pr
40141	596	654	33	15	18	113339.08871729318	1	interneuron	9	11	NA	NA	INintr4
41848	312	705	26	11	15	104159.3191028194	1	interneuron	12	1	NA	NA	INpear_l2
45548	616	696	43	19	24	124174.5895324027	1	interneuron	18	10	NA	NA	INpreMN_3l
48718	755	857	20	9	11	88645.12814045406	1	interneuron	2	7	NA	NA	INintr5
54090	92	711	37	17	20	92236.72882135167	1	interneuron	37	33	NA	NA	INsn_r1
54909	88	1146	16	7	9	120979.5242653351	1	interneuron	2	10	NA	NA	INdecuss_l 54909
54919	1231	1320	29	13	16	150975.61752683742	1	interneuron	1	7	NA	NA	INhead_r; INintr6
55057	2638	2971	42	20	22	194621.5868190476	1	interneuron	54	4	NA	NA	INATOpyg_l
55225	2155	2212	6	2	4	134669.65981151882	1	interneuron	14	12	NA	NA	INcommascL_FMRFa_sg2r
55238	686	800	22	10	12	79811.83772716229	1	interneuron	2	5	NA	NA	INintl4
55935	418	591	18	6	12	88023.74769928184	1	interneuron	10	11	NA	NA	INton_l2
56100	89	628	18	8	10	65141.27973930421	1	interneuron	20	8	NA	NA	INantlercurve 56101
57508	60	1034	32	15	17	107426.29586546872	1	interneuron	4	10	NA	NA	IN 57509
57553	86	697	26	11	15	80608.10910555307	1	interneuron	36	30	NA	NA	INsn_l2
67795	1111	1142	37	16	21	133437.39075687336	1	interneuron	5	2	NA	NA	INR1_l2
68613	428	654	38	17	21	126058.55872427757	1	interneuron	9	8	NA	NA	INton_r1
71248	414	517	27	12	15	94539.29173597616	1	interneuron	6	5	NA	NA	INton_r2
71800	509	757	12	5	7	46594.852204802344	1	interneuron	1	3	NA	NA	INsplit_sg1 r 1316197
73027	48	666	32	14	18	98468.162069129	1	interneuron	17	12	NA	NA	INvc_l5 73028
73059	782	837	18	8	10	81245.18342494467	1	interneuron	5	11	NA	NA	INintl5
73954	593	688	28	12	16	91143.68089034848	1	interneuron	6	9	NA	NA	INdc_l1
74477	52	559	22	9	13	61124.06311893573	1	interneuron	9	3	NA	NA	INexsn_l
85530	3841	5975	60	29	31	598923.2021412664	1	interneuron	167	28	NA	NA	cMNPDF-vcl1
85723	353	1139	12	5	7	88939.44735241556	1	interneuron	1	3	NA	NA	IN_FMRFa-_right5_withSoma
92619	57	2533	40	19	21	205216.9252281119	1	interneuron	31	16	NA	NA	INpro_l1
106879	93	1108	18	8	10	88554.72795701628	1	interneuron	1	5	NA	NA	INdesc_l 106879
108173	54	1951	35	16	19	166395.05333335235	1	interneuron	5	23	NA	NA	INproT2_r1; INpro_r4
110892	1466	1839	26	12	14	142764.52791279656	1	interneuron	27	16	NA	NA	INiaStiff_sg1l
111231	104	957	12	5	7	87151.55937863307	1	interneuron	1	6	NA	NA	INdecuss_r 111232
111828	85	837	6	2	4	80980.21744430061	1	interneuron	3	3	NA	NA	IN PDF-left1 target 111829
111948	42	2000	14	6	8	149621.9728754629	1	interneuron	14	15	NA	NA	INdecussM_PDF_r
117385	111	2487	40	19	21	229076.7501776573	1	interneuron	24	50	NA	NA	INCrossbow_l
119436	49	3531	91	44	47	397599.8849662248	1	interneuron	19	51	NA	NA	INCrossbow_r
135113	75	1219	17	8	10	80886.72694790662	1	interneuron	16	10	NA	NA	MNVNC_1A_sg2l
147361	651	976	12	5	7	74138.5373769251	1	interneuron	1	7	NA	NA	INcomm_sg1l 147361
154304	951	1797	22	10	12	149448.06125889596	1	interneuron	18	6	NA	NA	INsplit_sg1r 154304
161743	485	3489	32	15	17	237714.9626127835	1	interneuron	154	50	NA	NA	INrope_r1
169574	76	533	4	1	3	29716.24125590514	1	interneuron	2	8	NA	NA	IN 169575
172769	991	3714	26	12	14	254828.05119453877	1	interneuron	41	69	NA	NA	INsplitPBant_sg1l
185521	83	3437	28	13	15	189821.35914175553	1	interneuron	22	17	NA	NA	INipsidesc_sg1 185521
190983	991	1070	42	18	24	126601.43445625524	1	interneuron	14	10	NA	NA	INpreMN_3r
224238	945	1560	10	4	6	98592.34490090872	1	interneuron	7	11	NA	NA	INcommasc_sg2r 1597115
227221	179	3711	42	20	22	247197.9888863724	1	interneuron	77	25	NA	NA	INbiped_sg1r
246584	818	2634	103	49	54	322998.3986729301	1	interneuron	45	110	NA	NA	INRGWa_dcr1
247790	2192	2279	22	10	12	140051.20152025318	1	interneuron	9	7	NA	NA	INcommasc_sg2r 247790
251790	517	2410	103	50	54	270896.3540724375	1	interneuron	36	80	NA	NA	INRGWa_dcl1
257885	587	1755	56	27	29	188042.3489602802	1	interneuron	24	28	NA	NA	INNOS_dr
259763	719	1317	10	4	6	82706.69551060551	1	interneuron	6	2	NA	NA	INipsiasc_sg1r 259764
280016	992	1067	16	7	9	79522.00178179842	1	interneuron	18	11	NA	NA	INPDF_sg2r
296186	648	1285	19	8	11	112017.93315095776	1	interneuron	18	10	NA	NA	INMBdesc2_l 296187
313716	1	1407	39	19	21	150373.4515681836	1	interneuron	37	15	NA	NA	INNOS_vr
328632	712	778	31	14	17	114022.78491942112	1	interneuron	2	18	NA	NA	INintr1
331495	803	934	20	9	11	114019.23049196073	1	interneuron	0	7	NA	NA	INMBdesc3_r 331495
333054	819	885	12	5	7	93076.00084081112	1	interneuron	3	3	NA	NA	IN_mn4 333054
335229	603	1559	38	18	20	156739.81134799222	1	interneuron	12	15	NA	NA	INdesc_r 335229
347709	40	498	10	4	6	46815.23022692501	1	interneuron	2	4	NA	NA	INvc_r1 347710
355224	43	433	20	9	11	78081.157776486	1	interneuron	20	8	NA	NA	INpreMN_2l
357455	79	766	28	13	15	83542.012211684	1	interneuron	2	11	NA	NA	IN_vc_r8 357456-RRT with soma
359612	72	649	10	4	6	51322.06632942903	1	interneuron	2	8	NA	NA	INvc_r3 359613
361741	417	2030	28	13	15	157349.29867558827	1	interneuron	25	28	NA	NA	INtorii_l
364674	317	709	22	10	12	100170.72033250844	1	interneuron	6	5	NA	NA	INmus_r
366190	1134	4271	57	26	31	325092.55618130486	1	interneuron	59	48	NA	NA	INpro_r1
366449	83	744	64	28	36	144063.94945955335	1	interneuron	39	15	NA	NA	INsn_r2
369396	2912	3050	26	12	14	174316.44056911187	1	interneuron	54	35	NA	NA	INFVa-pyg_r1
370662	60	640	37	16	21	109838.06543870602	1	interneuron	31	12	NA	NA	INsn_l3
380842	101	2151	30	14	16	177323.3620001011	1	interneuron	26	11	NA	NA	INdesc_exsn_r; sn_like
385141	80	2846	26	12	14	196601.86852166083	1	interneuron	25	22	NA	NA	INproT2_l2; INpro_l2
386260	529	553	28	13	15	82827.90164827715	1	interneuron	5	0	NA	NA	INMBdev 386261
386671	382	3944	40	19	21	241844.8262820613	1	interneuron	251	69	NA	NA	INrope_l1
387680	497	595	19	8	11	78151.79121903126	1	interneuron	11	16	NA	NA	INintl1
392410	58	484	36	16	20	110297.07696157569	1	interneuron	3	5	NA	NA	INhead_r; INintr3
393182	340	1301	3	1	3	116479.9086358484	1	interneuron	0	7	NA	NA	INdesc_r 393182
401601	694	741	38	18	20	106014.09006205424	1	interneuron	1	8	NA	NA	IN cPRC_postsyn_IN3
409861	698	767	24	10	14	98438.4987165746	1	interneuron	26	7	NA	NA	INdc_l2
411531	71	638	36	16	20	105288.4448930272	1	interneuron	45	17	NA	NA	INsn_l4
414949	59	572	24	11	13	76207.65345766682	1	interneuron	5	9	NA	NA	INdc_r1
422125	1520	3727	18	8	10	250224.0675188546	1	interneuron	70	9	NA	NA	INsplitPB-RF/Ya_sg1l
445419	1596	1632	12	5	7	91151.40517707788	1	interneuron	16	32	NA	NA	INasc-pyg_r2-MIP
445828	1376	2492	32	15	17	143248.50580285536	1	interneuron	26	45	NA	NA	INsplitPB_sg2l2
469848	689	761	35	16	19	112513.67806448309	1	interneuron	2	9	NA	NA	INr 469849
478001	468	668	4	1	3	37775.13753831563	1	interneuron	7	11	NA	NA	INipsiasc_sg3r 478001
493121	486	1062	16	7	9	72029.97667794088	1	interneuron	14	8	NA	NA	INsplitPU_sg2r 493122
493317	580	687	17	7	10	95137.21253650612	1	interneuron	7	14	NA	NA	INMBtype2_l1
493786	80	1749	16	7	9	143195.80269601432	1	interneuron	27	15	NA	NA	INpro_r2; INvc_r7
498302	83	2224	37	16	21	191079.11429431228	1	interneuron	14	19	NA	NA	INpro_l2; INvc_l2
499451	99	2820	54	26	28	227134.76556803205	1	interneuron	27	28	NA	NA	INpro_l3
503432	50	932	32	15	17	106547.45316331356	1	interneuron	2	7	NA	NA	INvc_l3 503433
505209	1979	2130	5	2	4	123413.75928226532	1	interneuron	2	10	NA	NA	INipsiasc_sg2l 505209
515762	75	947	20	9	11	106674.99537095032	1	interneuron	0	14	NA	NA	INW_r2; INvc_r5
523874	95	433	16	7	9	85862.77193998577	1	interneuron	3	3	NA	NA	IN 523875
525800	1056	1568	12	5	7	87552.81863449179	1	interneuron	23	18	NA	NA	INsplitPB_sg3l2
528241	51	1020	22	10	12	78297.73389257131	1	interneuron	5	3	NA	NA	IN FVa-right4_sigold
537119	719	940	30	14	16	103711.97547104314	1	interneuron	1	9	NA	NA	INhead_l 537119
556718	12	2754	37	18	20	202839.9274783156	1	interneuron	24	12	NA	NA	INdecuss_r 1363308
557944	63	1718	22	10	12	155928.79070681246	1	interneuron	11	5	NA	NA	INproT3_r1; INpro_r3
565079	1387	1517	10	4	6	96418.07330332592	1	interneuron	0	6	NA	NA	INipsiasc_sg3l 565080
577483	1323	1727	12	5	7	142941.53707214486	1	interneuron	0	4	NA	NA	INbackcross_3_r
584184	798	872	24	11	13	101774.68520220328	1	interneuron	0	5	NA	NA	IN 584185
585558	19	509	10	4	6	38145.4614551055	1	interneuron	0	8	NA	NA	luqin4-postsynaptic5
590953	67	677	38	16	22	108996.65292047418	1	interneuron	53	10	NA	NA	INsn_r4
628517	795	1931	25	11	14	129328.70818030417	1	interneuron	13	10	NA	NA	INbiaxHmid_sg2r
637265	665	3531	46	22	24	258026.36585077425	1	interneuron	14	56	NA	NA	INarc2_r
649899	122	892	18	8	10	83464.18884518227	1	interneuron	6	18	NA	NA	INhead_l 649900
653848	1229	3128	55	27	29	230260.45119786775	1	interneuron	8	23	NA	NA	INdinofl_vnc_r5 653848
657898	834	893	25	11	14	111380.17383276737	1	interneuron	2	2	NA	NA	luq47_left-FVa_middle_right-postsyn1
671957	112	542	12	5	7	64630.24550386404	1	interneuron	2	6	NA	NA	INdc_r3
672986	106	585	15	6	9	75911.8968849509	1	interneuron	1	6	NA	NA	IN 672987
689547	2069	2227	12	5	7	136069.53322741363	1	interneuron	7	8	NA	NA	INcommasc_sg2l 1307803
705116	793	1432	6	2	4	86514.15984741076	1	interneuron	0	17	NA	NA	INipsiasc_sg2r 2000807 FMRFa_right3
707997	1441	1930	18	8	10	101915.9116282352	1	interneuron	8	8	NA	NA	INsplit_sg3l 707998
708202	2082	3016	40	19	21	178084.38629358957	1	interneuron	53	34	NA	NA	INsplitCRATO_sg3l
708228	587	814	17	7	10	62247.14450441954	1	interneuron	4	4	NA	NA	INsplitPB_sg2l4
756864	409	467	18	8	10	62289.59982562118	1	interneuron	0	10	NA	NA	INvc_l7 756865
758871	128	1304	17	8	10	90599.0937268134	1	interneuron	5	16	NA	NA	INipsidesc_sg2r 758872
759694	1297	3597	20	9	11	217692.1930998678	1	interneuron	12	46	NA	NA	INsplitCR_sg1r2
762387	39	619	30	13	17	80677.20294972272	1	interneuron	1	6	NA	NA	INbush 762388
764615	1419	1812	14	6	8	110056.92806009827	1	interneuron	30	19	NA	NA	INipsiasc_sg2l 764616
766682	48	536	13	5	8	69161.92569845325	1	interneuron	1	5	NA	NA	INangle_r 766683
768500	49	2019	24	11	13	163507.9166902039	1	interneuron	14	10	NA	NA	INvc_l8
774105	300	1708	53	24	29	199947.72584350224	1	interneuron	13	78	NA	NA	INarc1_r
776455	337	605	35	16	20	101577.10369167665	1	interneuron	2	5	NA	NA	INcross_l1; INvc_l1
780915	182	2115	24	11	13	187075.38286903087	1	interneuron	28	7	NA	NA	INdecuss_l 780916
786570	615	704	46	21	25	138159.47381281885	1	interneuron	4	5	NA	NA	INMBdev_r 786570
798041	1606	4741	32	15	17	361209.4548542823	1	interneuron	51	30	NA	NA	INbiax_r
801132	1664	2314	36	17	19	230511.4326455404	1	interneuron	23	20	NA	NA	INbiax_l
802066	395	1060	12	5	7	87291.34921374686	1	interneuron	15	8	NA	NA	INcommasc_sg1l 802067
802199	632	737	12	5	7	55521.101023757605	1	interneuron	1	6	NA	NA	IN with trunk soma 802200
812240	41	528	30	14	16	75396.90588653341	1	interneuron	0	4	NA	NA	IN 812241
813171	7	1053	42	19	24	135667.34741960108	1	interneuron	5	14	NA	NA	INmantis_l
813772	144	700	35	16	19	95985.17082234874	1	interneuron	5	4	NA	NA	IN 813773
824903	1137	1202	29	14	16	182021.8584494714	1	interneuron	20	10	NA	NA	INmeta_sg0r
827510	1997	2040	32	15	17	225068.98414605265	1	interneuron	25	9	NA	NA	INcomm-Upcross_sg1l1
854174	739	848	25	11	14	120336.7865114133	1	interneuron	13	20	NA	NA	INZ_r1
854770	503	1004	27	12	15	111169.55904232374	1	interneuron	0	9	NA	NA	IN_closetoMC3
857325	443	540	26	12	15	96848.30563904785	1	interneuron	13	3	NA	NA	INpear_r2
893804	52	659	20	9	11	77721.77305902253	1	interneuron	4	3	NA	NA	IN 893805
908068	1612	1684	13	6	8	151025.62256031053	1	interneuron	8	14	NA	NA	INcomm-Upcross_sg1r1; INcomm-Uparc_sg1r
923710	66	2250	34	16	18	168419.13824673125	1	interneuron	19	22	NA	NA	INproT2_r2; INpro_r2
932287	122	2473	22	10	12	165231.72728529366	1	interneuron	21	21	NA	NA	INipsidesc_sg1l1 932288
932505	1220	2568	22	10	12	130725.61241450456	1	interneuron	16	20	NA	NA	INsplitPB_sg2l3
945180	1789	1836	28	13	15	139502.0431239314	1	interneuron	3	15	NA	NA	INcommasc_sg2r2
954295	837	2117	27	12	15	131811.8154690324	1	interneuron	20	6	NA	NA	INsplitATO_sg1r
955370	1444	1508	16	7	9	117280.88266095308	1	interneuron	3	9	NA	NA	INcommasc_RYa_sg2l
958099	517	607	8	3	5	58791.81172174349	1	interneuron	4	5	NA	NA	INcomm_sg2r 958100
961337	224	386	4	1	3	40503.12043607412	1	interneuron	1	3	NA	NA	INcomm_sg2l 961337
962326	76	89	2	0	2	11617.35887527804	1	interneuron	0	4	NA	NA	INvnc_r3 962327
962948	2108	2557	18	8	10	153785.79523488152	1	interneuron	37	11	NA	NA	INsplit_sg2r luqin-postsynaptic5
981467	57	1272	57	27	30	169177.05921795988	1	interneuron	29	23	NA	NA	INsqNSasym_r
987008	2361	4138	29	14	16	312578.8243823348	1	interneuron	125	19	NA	NA	INsplitPB-RF/Ya_sg1r
1000272	35	1860	25	12	14	107439.45742983105	1	interneuron	15	19	NA	NA	INipsidesc_sg1r 1000273
1016678	629	734	14	6	8	78786.44486561234	1	interneuron	3	2	NA	NA	INMB_r 149323
1018303	450	922	18	8	10	81053.10224458524	1	interneuron	1	3	NA	NA	INcommasc_sg1r 1018304
1018325	51	1195	10	4	6	88517.41086365494	1	interneuron	18	3	NA	NA	INcommdesc_sg1l 1018326
1024095	64	860	23	10	13	102217.0553348085	1	interneuron	5	8	NA	NA	IN 1024096
1048573	49	1036	18	8	10	83757.91961102646	1	interneuron	1	10	NA	NA	VNC 1048574
1050287	40	446	8	3	5	37768.0641268804	1	interneuron	5	2	NA	NA	IN 1050288
1054945	70	651	31	14	17	82798.96161224303	1	interneuron	25	13	NA	NA	INpreMN_1l
1064990	84	765	22	10	12	79010.23271553294	1	interneuron	34	19	NA	NA	INfoot_r1
1065030	1959	2004	15	7	9	116909.9609916812	1	interneuron	12	11	NA	NA	INcommascFV_sg2r
1065083	616	831	16	7	9	80916.21149770833	1	interneuron	2	3	NA	NA	INr 1065084
1082470	531	808	10	4	6	64511.31942932363	1	interneuron	3	1	NA	NA	INipsiasc_sg1l 1082471
1086656	61	580	18	8	10	58489.54786065616	1	interneuron	1	3	NA	NA	IN 1086657-Reza
1104824	155	707	27	12	15	106222.85092848194	1	interneuron	5	5	NA	NA	IN 1104825
1129677	616	699	24	11	13	94200.85938061832	1	interneuron	1	7	NA	NA	IN MIP 1129678
1157465	704	780	6	2	4	81786.05004020303	1	interneuron	18	4	NA	NA	INhead_l 1157465
1166368	639	1072	7	3	5	67663.18433857872	1	interneuron	6	10	NA	NA	INsplit_sg3r 1166369
1172402	86	461	8	3	5	39214.57808959336	1	interneuron	2	2	NA	NA	IN 1172403
1173303	953	1172	8	3	5	104843.08661627425	1	interneuron	0	7	NA	NA	INcommasc_sg1r 1173304
1173400	44	437	14	6	8	42111.39179069183	1	interneuron	0	4	NA	NA	VNC IN 1173401
1178653	483	550	10	4	6	33573.074575139384	1	interneuron	1	7	NA	NA	INipsiasc-short_sg3r 1178654
1185115	8	547	18	8	10	97456.91394871815	1	interneuron	7	2	NA	NA	INlasso_r4
1185175	706	827	14	6	8	95452.53916077976	1	interneuron	3	5	NA	NA	INMBPDF_l2; INvc_l6
1215017	1208	1934	26	12	14	181288.2934446949	1	interneuron	20	10	NA	NA	INbigloop_r2
1224630	615	647	15	7	9	82351.21668869395	1	interneuron	3	11	NA	NA	INMBtype7_l1
1250520	1800	1994	20	9	11	176043.33553836387	1	interneuron	11	13	NA	NA	INcommasc_sg2l 1250521
1258527	72	1302	52	24	28	143598.20375575754	1	interneuron	12	5	NA	NA	IN 1258528
1261995	681	808	22	10	12	97119.55309956917	1	interneuron	4	9	NA	NA	INheadPDF_l 1261996
1263275	61	543	18	7	11	66378.76100483403	1	interneuron	2	2	NA	NA	IN 1263276
1264498	60	3030	29	13	16	220212.8581514094	1	interneuron	18	22	NA	NA	INdecussn2_l 1264499
1265745	60	619	11	4	7	70747.07699206307	1	interneuron	8	0	NA	NA	IN 1265746
1265951	1160	1235	36	17	19	130355.91808398828	1	interneuron	6	13	NA	NA	INR1_l1
1271721	42	499	18	8	10	59589.921878140856	1	interneuron	8	10	NA	NA	INDLSO_l1
1271737	112	453	4	1	3	39407.74736896137	1	interneuron	3	3	NA	NA	IN_l 1271738
1271860	112	330	7	3	5	65626.78502262036	1	interneuron	2	4	NA	NA	IN 1271861
1271884	270	345	8	3	5	47073.395463604335	1	interneuron	1	9	NA	NA	IN 1271885
1271920	66	535	17	6	11	73693.87995079758	1	interneuron	2	6	NA	NA	IN 1271921
1272459	83	2293	44	21	23	184907.79316612903	1	interneuron	27	51	NA	NA	INW_r1
1272523	65	547	35	16	20	78200.89423614752	1	interneuron	0	6	NA	NA	INr 1272524
1272534	76	824	40	17	23	99675.55189513968	1	interneuron	4	16	NA	NA	INhead_l 1272535
1273131	1113	1181	26	12	14	128939.84201631112	1	interneuron	34	21	NA	NA	INlasso-postSN_r1
1273359	418	504	10	4	6	73433.87511917528	1	interneuron	6	3	NA	NA	INlasso_l3
1273539	85	543	4	1	3	41305.56269773656	1	interneuron	3	2	NA	NA	INhead_l 1273540
1273554	26	875	20	9	11	88854.5876538808	1	interneuron	3	7	NA	NA	INhead_l 1273555
1273563	46	779	18	8	10	63264.34587110069	1	interneuron	7	14	NA	NA	INhead_l 1273564
1274440	2061	2144	6	2	4	150426.72391192924	1	interneuron	6	6	NA	NA	INipsiasc_sg3l 1274440
1274485	253	786	4	1	3	39016.522741736975	1	interneuron	3	2	NA	NA	IN 1274486
1274820	592	1620	14	6	8	85175.73252881269	1	interneuron	35	5	NA	NA	INsplit_sg2l 1274821
1275230	1047	1738	16	7	9	91736.18576897864	1	interneuron	28	11	NA	NA	INsplit_sg3l 1275230
1275243	1870	1938	20	9	11	139559.51626651853	1	interneuron	9	5	NA	NA	INipsiasc_sg3l 1275244
1275367	1507	1578	12	5	7	85144.23854009259	1	interneuron	2	6	NA	NA	INcomm-Upstairs_pygl2
1275388	162	554	15	6	9	75394.74606397291	1	interneuron	0	4	NA	NA	IN 1275389
1275444	262	646	14	6	8	76324.07681233509	1	interneuron	3	2	NA	NA	IN 1275445
1275591	559	605	10	4	6	73285.1467312753	1	interneuron	4	1	NA	NA	INr 1275592
1275595	867	931	28	13	15	107587.7775110359	1	interneuron	4	28	NA	NA	INasym_r
1275768	503	622	2	0	2	56838.894506024175	1	interneuron	0	4	NA	NA	IN r 1275769
1275801	655	1237	20	9	11	68511.03303894585	1	interneuron	6	5	NA	NA	INsplit_sg2l 1275802
1275916	72	652	20	9	11	91089.57724491796	1	interneuron	8	3	NA	NA	INhead_l 1275917
1276040	173	503	23	10	13	68304.40659441658	1	interneuron	13	2	NA	NA	INfoot_l2
1276147	155	505	12	5	7	58746.15123646828	1	interneuron	13	11	NA	NA	INhead_l 1276148
1276473	532	791	17	7	10	84607.96454165383	1	interneuron	0	4	NA	NA	IN PDF gold 1276474
1276485	828	886	24	11	13	93870.84845333076	1	interneuron	3	6	NA	NA	IN 1276486
1276652	524	658	34	16	18	106528.68031613751	1	interneuron	25	12	NA	NA	INZ_l2
1276717	428	538	8	3	5	52754.97514289071	1	interneuron	0	7	NA	NA	INMBdev 1276718
1278418	840	903	6	2	4	48240.96114496294	1	interneuron	0	4	NA	NA	INipsiasc_sg3r 1278419
1278774	536	607	14	6	8	47156.87953149596	1	interneuron	0	6	NA	NA	INcomm-Upstairs_pygl_immature
1278947	510	1169	8	3	5	65005.75891218617	1	interneuron	5	10	NA	NA	INsplit_sg3l 1278948
1278959	30	1175	24	11	13	82342.35344082597	1	interneuron	10	19	NA	NA	INcomm-Downarc_sg2r1
1279252	462	952	18	8	10	71096.60821226699	1	interneuron	12	11	NA	NA	INsplit_sg3l 1279253
1279721	707	760	2	0	2	56245.34465159372	1	interneuron	0	5	NA	NA	INipsiasc_sg2l 1395123
1280329	1544	1850	22	10	12	156787.3034828619	1	interneuron	12	21	NA	NA	INiaStiff_sg1r
1280537	74	900	12	5	7	84493.77816255786	1	interneuron	6	8	NA	NA	INhead_r 1280538
1281424	898	970	12	5	7	59205.18833705587	1	interneuron	5	2	NA	NA	INcomm-Upstairs_pygl3
1281433	779	829	12	5	7	57063.51700268408	1	interneuron	6	0	NA	NA	INcommasc_sg3l 1281433
1281473	837	912	11	5	7	78580.77689187022	1	interneuron	21	11	NA	NA	INcommasc_sg2r 1281474
1281988	267	519	14	6	8	71608.13251687915	1	interneuron	10	2	NA	NA	INhead_l 1321570
1283875	933	954	22	10	12	118097.19376931664	1	interneuron	0	6	NA	NA	IN 1283876
1284610	244	668	27	12	15	107839.20188951577	1	interneuron	22	16	NA	NA	INhook_r
1285075	330	568	12	5	7	69017.71816039401	1	interneuron	10	4	NA	NA	INpear_l1
1285267	139	1128	43	20	23	124179.8721291564	1	interneuron	7	7	NA	NA	INmantis_r
1285301	70	953	32	15	17	99073.84052735152	1	interneuron	14	2	NA	NA	INDLSO_r2
1285306	62	639	22	10	12	62425.919596479405	1	interneuron	12	7	NA	NA	INhead_r 1285307
1285310	49	572	20	9	11	79476.1638567833	1	interneuron	32	2	NA	NA	INpreMN_2r
1285327	47	434	11	4	7	60279.168941596225	1	interneuron	3	3	NA	NA	IN 1285328
1285393	920	1041	24	11	13	124097.8535075886	1	interneuron	32	6	NA	NA	INpreSer_r
1285875	76	1050	16	7	9	109135.6678028152	1	interneuron	16	8	NA	NA	INpro_r6
1286825	77	727	29	13	16	79467.9478684665	1	interneuron	7	3	NA	NA	INexsn_r
1287449	53	975	4	1	3	97087.44311111823	1	interneuron	0	12	NA	NA	INMBPDF_r2
1292352	43	1313	34	15	19	97516.932214313	1	interneuron	13	11	NA	NA	INcommdesc_sg1l 1292353
1292427	27	2010	92	43	49	243274.99551040737	1	interneuron	50	64	NA	NA	INRGWa_dcl2
1292458	307	1143	41	20	22	149103.8527331339	1	interneuron	30	13	NA	NA	INNOS_vl
1292932	1436	1534	87	42	45	216248.7286438819	1	interneuron	73	56	NA	NA	INRGWa_dcr2
1292947	59	877	12	5	7	84354.29134079759	1	interneuron	6	3	NA	NA	INpro_r7
1293005	646	3763	51	24	27	287523.4480569176	1	interneuron	66	51	NA	NA	INdescLuqinPDF_r
1293381	466	502	10	4	6	65747.90461030681	1	interneuron	0	6	NA	NA	IN 1293382
1293518	1159	1615	22	10	12	140004.7437127019	1	interneuron	8	20	NA	NA	INMBPDF_r1
1293815	7	334	2	0	2	44475.79197481463	1	interneuron	4	4	NA	NA	INcomm_sg2r 1293816
1294206	732	821	30	14	16	120052.1762486754	1	interneuron	3	5	NA	NA	IN 1294207
1295161	86	263	6	2	4	36332.79249900468	1	interneuron	0	4	NA	NA	IN 1295162
1295231	682	1161	22	10	12	90068.34156127588	1	interneuron	8	7	NA	NA	INcommdesc_sg2r 1295232
1295406	799	908	10	4	6	69460.64524148684	1	interneuron	6	5	NA	NA	IN-biaxonal_ipsi_l_VNC 1295407
1295953	1351	1389	25	11	14	113094.2678009916	1	interneuron	1	7	NA	NA	INcommascATO_sg2l
1296919	201	420	4	1	3	30161.47193529777	1	interneuron	0	6	NA	NA	INVNC_sg1r 1296920
1297501	90	1411	12	5	7	75830.07749359697	1	interneuron	6	6	NA	NA	INipsidesc_sg1l 1297502
1298484	1840	2117	14	6	8	120984.8307352524	1	interneuron	2	5	NA	NA	INcommascATO_sg3l2
1298856	342	515	12	5	7	56882.2604054886	1	interneuron	4	7	NA	NA	IN 1298857
1298898	78	783	26	12	14	77030.28662667943	1	interneuron	23	13	NA	NA	INfoot_l1
1299051	612	692	12	5	7	69414.05788391728	1	interneuron	4	2	NA	NA	IN 1299052
1299058	769	813	20	9	11	93767.17595882191	1	interneuron	5	8	NA	NA	INMBtype2_r1
1299490	41	486	22	9	13	63876.17823053746	1	interneuron	0	5	NA	NA	INbush 1299491
1299586	24	544	27	12	15	68108.83599186382	1	interneuron	0	4	NA	NA	INmidL_r2
1300035	379	475	13	5	8	72225.03790733767	1	interneuron	4	12	NA	NA	INhead_l 1300036
1301268	165	1045	22	10	12	116469.8153953174	1	interneuron	34	7	NA	NA	INpreSer_l
1301923	305	793	6	2	4	87995.50717609264	1	interneuron	2	4	NA	NA	INface_r
1301967	53	295	6	2	4	27158.779147300433	1	interneuron	3	1	NA	NA	IN 1301968
1302031	83	654	10	4	6	77445.4238007964	1	interneuron	8	7	NA	NA	INpro_l4
1302040	342	354	6	2	4	34861.877728397885	1	interneuron	0	5	NA	NA	INasc 1302041
1302082	54	337	10	4	6	44907.740821767286	1	interneuron	2	4	NA	NA	INcross_l4
1302189	3065	8056	94	45	49	894803.0585854773	1	interneuron	200	65	NA	NA	cMNATO
1302247	271	3043	43	21	23	201605.52435906525	1	interneuron	54	26	NA	NA	INbiaxH_sg2l2
1302266	60	2744	20	9	11	175514.52684337844	1	interneuron	22	20	NA	NA	INdescRGWa_r
1302345	33	1048	18	8	10	92816.0679992502	1	interneuron	9	6	NA	NA	IN 1302346-RGWa-post2
1303153	103	556	28	13	15	77630.74672768802	1	interneuron	4	5	NA	NA	IN 1303154
1303297	257	359	10	4	6	44888.001035908106	1	interneuron	5	3	NA	NA	INMBdev 1303297
1303655	554	658	21	10	12	83907.69882865492	1	interneuron	7	4	NA	NA	INhead 1303656
1303909	55	719	26	12	14	88235.54860282455	1	interneuron	7	2	NA	NA	INlasso_l1
1304469	433	599	12	5	7	69648.5130602677	1	interneuron	5	2	NA	NA	INpear_r1
1304654	1001	2011	14	6	8	125245.43630785392	1	interneuron	26	16	NA	NA	INbiaxH_sg1l
1304775	53	649	28	13	15	83625.47967854983	1	interneuron	7	5	NA	NA	INlasso_r3
1304924	1101	2738	28	13	15	179498.3032240387	1	interneuron	59	72	NA	NA	INsplitPB_ATO_sg2r1
1304968	65	635	25	11	14	86321.76037098316	1	interneuron	22	7	NA	NA	INpreMN_1r
1304979	67	731	17	7	10	63193.91928361357	1	interneuron	3	5	NA	NA	INhead_r 1304980
1304990	1342	3732	30	14	16	256153.2234461009	1	interneuron	39	33	NA	NA	INsplitPBant_sg1r
1305461	58	636	10	4	6	56135.026513307435	1	interneuron	1	8	NA	NA	INipsidesc_sg1l 1305462
1306490	732	888	32	15	17	99468.14907955502	1	interneuron	4	3	NA	NA	IN 1306491
1306584	547	4258	54	26	28	318728.19738788984	1	interneuron	46	61	NA	NA	INarc2_l
1306608	1548	2198	18	8	10	145847.14972853285	1	interneuron	37	28	NA	NA	INcosplit_sg2l 1306608
1306859	77	2371	34	16	18	160057.45529885826	1	interneuron	14	13	NA	NA	INcommdesc_sg1r 1306860
1306906	146	523	16	7	9	65227.51222707351	1	interneuron	4	7	NA	NA	IN r 1306907
1307663	975	1070	18	8	10	126047.81924555697	1	interneuron	5	5	NA	NA	INbigloop_r1
1307745	836	1310	24	11	13	137352.98740395292	1	interneuron	1	7	NA	NA	INMBdecussdesc_l 1307746
1308022	103	1038	22	10	12	81302.42436210474	1	interneuron	10	14	NA	NA	INcommdesc_sg1l1 1308022
1308347	973	1150	20	9	11	101133.46790162649	1	interneuron	5	7	NA	NA	INsplit_sg1l 1308348
1308413	664	2597	14	6	8	142890.23719214075	1	interneuron	17	21	NA	NA	INsplitCR_sg1l4
1308877	1175	1422	8	3	5	120937.758688626	1	interneuron	3	6	NA	NA	INipsiasc_sg1l 1308878
1309032	77	1795	31	14	18	117547.08848721308	1	interneuron	11	10	NA	NA	INipsidesc_sg1l 1309033
1310144	1176	1241	26	12	14	97215.10998363858	1	interneuron	11	1	NA	NA	INVNC_sg1l 1310144
1310363	1719	1913	22	10	12	162168.39165043255	1	interneuron	15	8	NA	NA	INsplitCR_sg1r1
1311006	87	1796	27	12	15	161340.90871631354	1	interneuron	5	8	NA	NA	INW_l3
1311483	61	774	18	8	10	108156.92799227205	1	interneuron	19	21	NA	NA	INZ_r2
1311697	965	1065	41	19	22	179054.2087747236	1	interneuron	23	8	NA	NA	INMB_r 1311698
1311897	96	1084	44	21	23	126456.1359029046	1	interneuron	25	9	NA	NA	INDLSO_r1
1312224	40	578	10	4	6	53298.579922647135	1	interneuron	2	4	NA	NA	IN 1312225
1312289	3851	3918	34	16	18	258245.3217373684	1	interneuron	36	96	NA	NA	INasc-pyg_r1
1312363	563	1152	12	5	7	79242.71091242603	1	interneuron	21	20	NA	NA	INcommdescFVa_sg2l
1312390	2415	3077	21	10	12	161970.96645317922	1	interneuron	8	19	NA	NA	INsplit_sg3l
1312586	916	976	16	7	9	81777.9202692481	1	interneuron	5	14	NA	NA	INcommasc_sg1r 1312587
1312678	1138	1550	32	15	17	141071.0228266844	1	interneuron	51	97	NA	NA	INCM_sg1l1
1313126	3345	3437	10	4	6	178438.12087360735	1	interneuron	5	22	NA	NA	INcomm-Upstairs_FVa_PDF_pygl1
1313186	1271	1323	2	0	2	72083.65085703578	1	interneuron	1	4	NA	NA	INcommasc_sg2l 1313187
1313602	595	658	8	3	5	66652.94848388183	1	interneuron	2	2	NA	NA	INcommATO_sg1r
1314140	1204	1798	12	5	7	117282.21508057906	1	interneuron	23	22	NA	NA	INcosplit_sg2r 1314140
1314425	244	713	28	13	15	94587.74583768938	1	interneuron	21	11	NA	NA	INhook_l
1314734	77	766	14	6	8	87799.95484388656	1	interneuron	7	18	NA	NA	INlasso_r1
1314929	341	480	8	3	5	47166.2272976438	1	interneuron	6	2	NA	NA	INcomm_sg3l4
1316038	103	558	26	12	14	70780.9653622315	1	interneuron	1	5	NA	NA	IN 1316039
1316130	342	378	6	2	4	59268.83208577238	1	interneuron	0	5	NA	NA	IN 1316131
1316332	339	397	6	2	4	50055.5227688544	1	interneuron	2	4	NA	NA	INMBdev 1316333
1316531	415	469	14	6	8	66071.15866695615	1	interneuron	7	20	NA	NA	INMBtype1_l
1316572	910	1013	24	11	13	114543.3094782407	1	interneuron	5	2	NA	NA	INbigloop_l2
1317111	2	1464	60	29	32	176428.6639602222	1	interneuron	20	25	NA	NA	INNOS_dl
1317375	93	531	8	3	5	33712.800102800626	1	interneuron	2	5	NA	NA	INhead_l 1317376
1317942	403	655	25	11	14	88219.49648350338	1	interneuron	6	0	NA	NA	INcross_l2
1318071	545	580	6	2	4	46336.26063666664	1	interneuron	1	3	NA	NA	IN 1318072
1318236	73	877	6	2	4	86715.31551730873	1	interneuron	3	2	NA	NA	INdecuss_l 1318237
1318495	41	742	20	9	11	92209.73336617454	1	interneuron	11	4	NA	NA	INpara_l1
1318602	548	1225	14	6	8	111112.38170488008	1	interneuron	7	2	NA	NA	INhead_l 1318603
1318965	143	608	20	9	11	76472.67980007724	1	interneuron	9	3	NA	NA	INhead 1318966
1318986	2	634	17	7	10	79226.84665580305	1	interneuron	8	5	NA	NA	IN 1318987
1319704	649	715	6	2	4	78050.09535402308	1	interneuron	8	7	NA	NA	IN 1319705
1319881	64	522	6	2	4	35372.01888036917	1	interneuron	2	3	NA	NA	IN 1319882
1320921	1032	2116	18	8	10	165464.92925035325	1	interneuron	10	9	NA	NA	INMBdescFMRF_l
1320938	1251	1567	28	13	15	137934.76269404186	1	interneuron	4	22	NA	NA	INUturnMB_l
1321044	265	331	13	5	8	50369.36905730093	1	interneuron	1	3	NA	NA	IN 1321045
1321475	81	1155	16	7	9	111042.71269311814	1	interneuron	26	11	NA	NA	INMC3_r
1321532	99	1760	14	6	8	159781.60692692394	1	interneuron	6	10	NA	NA	INdecuss_l 1321532
1321665	70	835	14	6	8	91357.39713445146	1	interneuron	8	14	NA	NA	INpro_r4
1321672	45	533	12	5	7	52643.00176369971	1	interneuron	1	3	NA	NA	INcross_r4
1322586	585	684	22	10	12	79481.70879136579	1	interneuron	3	1	NA	NA	IN 1322587
1323773	617	1058	2	0	2	76165.27263132192	1	interneuron	19	3	NA	NA	INipsidesc_sg2l
1323828	493	589	8	3	5	38918.87878820897	1	interneuron	1	3	NA	NA	IN 1323829
1323882	1311	1603	18	8	10	105768.29256326809	1	interneuron	4	15	NA	NA	INcommasc_sg3r 1323883
1324060	258	502	8	3	5	40248.90946164619	1	interneuron	5	2	NA	NA	IN 1324061
1324107	1322	1752	14	6	8	114296.23022944234	1	interneuron	18	28	NA	NA	INsplit_sg3r 1324108
1325272	244	771	26	12	14	96120.27523485413	1	interneuron	17	6	NA	NA	IN 1325273
1325812	522	594	14	6	8	91636.21154761664	1	interneuron	9	6	NA	NA	INMBtype1_r
1326008	180	412	9	3	6	60173.33764310543	1	interneuron	3	4	NA	NA	INpara_l2
1328126	553	1263	19	9	11	92005.0209397428	1	interneuron	10	1	NA	NA	INsplit_sg1l 1328127
1328483	666	1107	16	7	9	73477.25228428526	1	interneuron	3	16	NA	NA	INsplit_sg1l 1328484
1328673	508	570	9	3	6	56813.391683261	1	interneuron	4	1	NA	NA	INr 1328674
1328854	1375	1458	37	17	20	147374.47974177945	1	interneuron	15	13	NA	NA	INR1_r1
1329166	1880	2218	30	14	16	156109.81352402168	1	interneuron	22	9	NA	NA	INsplit_sg2l 1329167
1329247	36	280	8	3	5	35921.282686720886	1	interneuron	11	0	NA	NA	IN 1329248
1329299	453	925	16	7	9	105268.80527756244	1	interneuron	2	12	NA	NA	INsplitPUh_r2
1329884	437	503	25	11	14	91305.36198610964	1	interneuron	11	7	NA	NA	INMBtype10_r6
1329930	150	1233	10	4	6	87420.2332149263	1	interneuron	8	6	NA	NA	INcosplit_sg2l2
1329970	15	600	20	9	11	94653.61770548676	1	interneuron	2	4	NA	NA	INMBtype3_r1
1330333	54	561	14	6	8	61263.56150819231	1	interneuron	6	4	NA	NA	IN 1330334
1330831	296	466	20	9	11	61960.67079166435	1	interneuron	15	5	NA	NA	INMBtype9_r1
1330878	113	597	22	10	12	61689.38016763874	1	interneuron	5	9	NA	NA	IN 1330879
1331032	606	664	12	5	7	90882.08099004216	1	interneuron	21	13	NA	NA	INlassoRGWa_r2
1331433	55	656	13	5	8	75718.31623129603	1	interneuron	3	1	NA	NA	IN 1331434
1331806	159	702	18	8	10	84541.47484598344	1	interneuron	6	0	NA	NA	IN 1331807
1332248	380	477	18	8	10	82351.7885164925	1	interneuron	6	3	NA	NA	INMBtype10_r1
1332260	558	613	20	9	11	85445.58308759192	1	interneuron	20	5	NA	NA	INMBtype6_r4
1332314	485	575	10	4	6	75336.66311091433	1	interneuron	13	4	NA	NA	INMBtype6_r3
1332389	288	850	25	11	14	96829.11608946911	1	interneuron	8	6	NA	NA	INMBtype6_r2
1332711	46	663	15	6	9	70408.1864758387	1	interneuron	3	1	NA	NA	IN 1332712
1332791	210	415	11	4	7	56045.41945763064	1	interneuron	1	3	NA	NA	IN 1332792
1333449	70	561	14	6	8	48084.412993505925	1	interneuron	4	1	NA	NA	IN 1333450
1333780	45	387	7	2	5	56624.28449726024	1	interneuron	4	4	NA	NA	IN r 1333781
1333887	96	405	25	11	14	73752.03286595506	1	interneuron	4	7	NA	NA	INcross_l3
1334138	66	499	4	1	3	38222.47330780073	1	interneuron	0	4	NA	NA	IN 1334139
1334234	427	613	18	8	10	73530.28235829117	1	interneuron	4	8	NA	NA	INmus_l
1335430	277	600	12	5	7	60963.24420195495	1	interneuron	2	2	NA	NA	IN 1335431
1335507	206	566	14	6	8	73403.94777044967	1	interneuron	8	6	NA	NA	INMBtype7_r2
1335645	589	623	30	14	16	92214.14408288294	1	interneuron	14	1	NA	NA	INMBtype5_l
1335727	33	330	27	12	15	65470.39689264285	1	interneuron	1	3	NA	NA	INMBdev 1335728
1336321	300	2356	21	9	12	194349.7736556669	1	interneuron	14	31	NA	NA	INUturn_r
1337005	591	640	15	7	9	77221.60517500955	1	interneuron	2	2	NA	NA	INMBdev1_r 1337005
1337258	1088	2296	16	7	9	176631.77666545392	1	interneuron	25	24	NA	NA	INMBPDF_l1
1337294	501	560	20	9	11	80308.62873791857	1	interneuron	4	7	NA	NA	INMBtype7_l2
1337354	110	630	12	5	7	54192.43386493466	1	interneuron	7	2	NA	NA	INhead_l 1337355
1338468	101	1536	28	13	15	140710.01483755812	1	interneuron	9	30	NA	NA	INdecussfoot_l
1338884	569	1048	12	5	7	82612.08930219049	1	interneuron	27	5	NA	NA	INcosplit_sg2l 1338884
1339023	640	2222	25	11	14	141482.47553665898	1	interneuron	43	13	NA	NA	INcommdescFVa_sg2r
1339180	286	766	8	3	5	66037.53472591608	1	interneuron	1	11	NA	NA	INVNC_sg3l 1339153
1339377	2219	2908	28	13	15	244021.0109742384	1	interneuron	4	9	NA	NA	INbackcross_1_l
1339608	69	3032	24	11	13	214568.08863944912	1	interneuron	24	50	NA	NA	INdecusshook_l
1340398	1177	1355	12	5	7	105258.93100934508	1	interneuron	8	3	NA	NA	INipsiasc_sg1r
1340501	1127	2160	30	14	16	128760.67509064286	1	interneuron	39	29	NA	NA	INsplitPB_sg2r2
1340647	813	860	30	14	16	108707.64658492769	1	interneuron	15	6	NA	NA	INhead_r 1340648
1340703	128	541	20	9	11	61837.68832999897	1	interneuron	12	9	NA	NA	INr 1340704
1340805	85	956	24	11	13	108525.01713086235	1	interneuron	11	16	NA	NA	INpro_l5
1340899	2578	2638	8	3	5	133824.80112072197	1	interneuron	44	20	NA	NA	INipsiascFVa_sg3r2
1341140	1640	2003	10	4	6	142921.75550503578	1	interneuron	32	9	NA	NA	INperiasc_sg3r 1341141
1341302	635	696	17	7	10	60585.79122385384	1	interneuron	1	3	NA	NA	IN trunk 1341303
1342071	530	603	14	6	8	69294.23739545199	1	interneuron	5	2	NA	NA	INMBtype10_l1
1342141	605	691	20	9	11	72353.22596501512	1	interneuron	4	1	NA	NA	INMBtype6_l1
1342632	733	882	41	18	23	121793.87427279404	1	interneuron	9	10	NA	NA	IN 854300
1342945	179	500	14	6	8	86286.68789791662	1	interneuron	3	3	NA	NA	IN 1342946
1343346	101	477	6	2	4	43281.40103094936	1	interneuron	4	1	NA	NA	IN 1343347
1343467	103	3031	24	11	13	216585.88785896832	1	interneuron	19	39	NA	NA	INdecusshook_r
1344084	24	256	15	6	9	35246.21421585239	1	interneuron	2	5	NA	NA	IN 1344085
1345150	142	541	12	5	7	64108.90945291117	1	interneuron	4	7	NA	NA	INl 1345151
1345237	52	435	14	6	8	54984.38285145421	1	interneuron	10	5	NA	NA	INhead_r 1345238
1345461	65	2147	44	21	23	175897.90635707518	1	interneuron	41	53	NA	NA	INdecussfoot_r
1345703	1012	1087	34	15	19	152028.06277033366	1	interneuron	28	22	NA	NA	INlasso-postSN_l1
1346362	523	570	4	1	3	76514.21739490292	1	interneuron	0	6	NA	NA	INMBdecussdesc_r 1346362
1346663	78	836	18	8	10	69442.52118286636	1	interneuron	3	1	NA	NA	IN 1346664
1347407	661	918	16	7	9	61129.402504953534	1	interneuron	9	10	NA	NA	INsplitHairy_sg2l1
1347815	491	709	15	6	9	67982.8171440657	1	interneuron	0	5	NA	NA	INcommasc_sg1l 1347816
1347891	701	745	18	8	10	105043.30276712363	1	interneuron	5	1	NA	NA	IN weird 1347892
1348199	139	1123	54	26	29	157533.90026158228	1	interneuron	18	17	NA	NA	INloop 1348200
1349820	75	918	32	15	17	115678.35561765316	1	interneuron	2	4	NA	NA	INW_l2
1349857	82	550	8	3	5	57691.53137776221	1	interneuron	1	5	NA	NA	INhead_l 1349858
1350126	733	761	23	10	13	75665.29674699958	1	interneuron	2	3	NA	NA	IN 1350127
1350197	114	447	12	5	7	58265.24055188553	1	interneuron	1	3	NA	NA	IN 1350198
1350394	934	1042	10	4	6	65959.08457535962	1	interneuron	5	7	NA	NA	VNC_sg1r 1350395
1350479	465	634	22	10	13	67148.9621742465	1	interneuron	6	2	NA	NA	IN 1350480
1351221	1167	1414	22	10	12	100613.86514755388	1	interneuron	26	14	NA	NA	INbiaxonCR_sg1l
1351280	1156	1486	28	13	15	100127.70410483053	1	interneuron	20	21	NA	NA	INsplitCR_sg2l1
1351307	680	3062	22	10	12	170151.23271419626	1	interneuron	25	30	NA	NA	INsplitCR_sg1l5
1351385	220	496	10	4	6	34695.28944291935	1	interneuron	0	6	NA	NA	IN 1351386
1351518	129	1036	14	6	8	114731.2836652127	1	interneuron	9	1	NA	NA	IN 1351519
1353303	706	822	22	10	12	70549.98510610971	1	interneuron	5	14	NA	NA	INcomm_sg3r
1353433	720	831	12	5	7	56319.06114797147	1	interneuron	4	2	NA	NA	INipsiasc_dorsalcellbo_r_1353434sg1
1354209	1185	1614	15	7	9	101008.4983962707	1	interneuron	22	10	NA	NA	INipsiasc_sg2l 1354210
1354390	748	793	18	8	10	97492.87832963324	1	interneuron	35	6	NA	NA	INlasso_l2
1354406	447	489	12	5	7	58383.90878030395	1	interneuron	25	11	NA	NA	INMBtype6_l2
1354525	695	751	30	14	16	92646.69706691816	1	interneuron	11	0	NA	NA	INMBtype5_r
1354628	51	738	9	3	6	63913.65694903233	1	interneuron	4	2	NA	NA	IN 1354629
1354681	764	836	28	13	15	89017.95338734063	1	interneuron	7	7	NA	NA	INMBdev_l 1354682
1354776	60	523	15	6	9	65313.32248628082	1	interneuron	7	6	NA	NA	INpara_r1
1354979	1245	3348	40	19	21	220814.43729667575	1	interneuron	27	48	NA	NA	INsplitCR_PDF_sg1l2
1355223	1117	1258	8	3	5	83367.90039837686	1	interneuron	12	3	NA	NA	INipsiasc_Latcb_r 1355224
1355728	1490	1852	22	10	12	172818.94702400104	1	interneuron	22	10	NA	NA	INcommasc_sg1l 1355728
1356178	59	1120	2	0	2	66645.3809232432	1	interneuron	18	4	NA	NA	INcommdesc_sg2l 1356178
1356253	1563	1888	32	15	17	155757.75469243736	1	interneuron	22	27	NA	NA	INhorn_l
1356560	523	897	14	6	8	91698.85568332148	1	interneuron	8	3	NA	NA	INface_l
1356811	512	1882	36	17	19	136677.23745386387	1	interneuron	2	2	NA	NA	INcomm_sg1l 1356812
1356971	976	1736	23	10	13	145046.63322670147	1	interneuron	18	7	NA	NA	INMBdesc2_r 1342039
1357166	1705	1891	10	4	6	135473.06073410437	1	interneuron	8	12	NA	NA	INperiasc_sg1r 1357167
1357597	2038	2113	10	4	6	148512.29829122667	1	interneuron	5	8	NA	NA	INcomm-Upcross_sg2r4
1358740	462	582	10	4	6	80484.03926033719	1	interneuron	12	6	NA	NA	INMBtype7_r1
1359237	677	2384	36	17	19	183053.1941958806	1	interneuron	12	40	NA	NA	INUturn_l
1359694	113	308	12	5	7	40259.908389821365	1	interneuron	1	6	NA	NA	INpara_r2
1359787	373	440	8	3	5	54558.201401356295	1	interneuron	8	1	NA	NA	IN_sg0l 1359788
1359995	220	669	10	4	6	69210.11642987296	1	interneuron	1	4	NA	NA	IN 1359996
1360456	72	623	16	7	9	69944.20246570355	1	interneuron	0	4	NA	NA	INhead_r 1360457
1361317	140	735	16	7	9	69794.22633981594	1	interneuron	25	5	NA	NA	INMBtype6_l3
1361951	47	382	6	2	4	33840.0229350031	1	interneuron	0	4	NA	NA	IN 1361952
1362300	3122	3214	9	4	6	182269.0583017407	1	interneuron	8	11	NA	NA	INcommasc_sg3l 1293982
1363316	55	651	12	5	7	78795.89619895663	1	interneuron	4	7	NA	NA	IN 1363317
1363985	611	753	12	5	7	51261.41550407993	1	interneuron	1	3	NA	NA	IN 1363986
1364158	739	1244	12	5	7	70903.30656136746	1	interneuron	26	40	NA	NA	INsplitPB_sg3l1
1364445	661	1505	18	8	10	105981.95654665097	1	interneuron	32	32	NA	NA	INsplitPBsg1l1
1365232	175	1480	18	8	10	83375.52433749316	1	interneuron	60	44	NA	NA	INsplitBronto_sg1l
1365661	77	955	12	5	7	89268.56270444085	1	interneuron	15	8	NA	NA	INMC3_l
1366160	1865	1934	31	14	17	119407.82365204708	1	interneuron	2	9	NA	NA	INipsiasc_pygr 1366161
1366501	751	1935	20	9	11	127323.20139685896	1	interneuron	23	47	NA	NA	INsplitPB_sg2l5
1366510	1551	2001	29	14	16	134081.75037433635	1	interneuron	14	7	NA	NA	INbiaxLeg_sg2l1
1367741	370	704	22	10	12	104014.79151012024	1	interneuron	8	15	NA	NA	INZ_l1
1369462	484	564	20	9	11	74406.87984266832	1	interneuron	2	4	NA	NA	INr 1369463
1370473	354	415	9	3	6	60307.79800754955	1	interneuron	2	2	NA	NA	INMBtype10_l2
1370693	390	453	7	3	5	50445.76041327568	1	interneuron	6	2	NA	NA	INipsiasc_sg0r_1370694
1371619	89	507	17	7	10	63146.852758798464	1	interneuron	22	3	NA	NA	INfoot_r2
1371847	127	708	16	7	9	84768.99679413273	1	interneuron	7	9	NA	NA	INhead_r 1371847
1371922	1858	2870	16	7	9	279693.5940196825	1	interneuron	1	7	NA	NA	INbackcross_1_r
1372018	347	410	7	2	5	44575.39533460602	1	interneuron	0	6	NA	NA	IN 1372019
1372363	952	1140	8	3	5	67876.22807677668	1	interneuron	3	6	NA	NA	INipsiasc_sg3r 1372364
1373064	161	844	14	6	8	78513.80636683803	1	interneuron	4	3	NA	NA	IN 1373065
1376251	155	695	8	3	5	64940.61382298896	1	interneuron	2	5	NA	NA	IN 1376252
1376350	561	950	9	4	6	72708.47672443226	1	interneuron	3	14	NA	NA	INcommasc_sg1r 1376351
1376459	253	1359	16	7	9	98426.7669527632	1	interneuron	32	18	NA	NA	INcosplit_sg1r 1376460
1377274	9	667	17	7	10	74838.7170007649	1	interneuron	6	0	NA	NA	INh_l
1378190	55	2648	11	5	7	131507.1650717337	1	interneuron	16	29	NA	NA	INipsidesc_sg1r 1378190
1378791	593	1698	23	10	13	142483.3939397332	1	interneuron	9	5	NA	NA	INcommFMRFa_sg1l
1379511	146	604	6	2	4	42781.27878818923	1	interneuron	9	3	NA	NA	INcosplit_sg2r 1379512
1379777	302	338	7	2	5	35725.93297691847	1	interneuron	0	4	NA	NA	INcomm_sg2r 1379778
1380067	256	353	6	2	4	40746.7564626021	1	interneuron	2	4	NA	NA	INcomm_sg2r 1380068
1380150	80	2029	27	12	15	117597.69930779716	1	interneuron	6	5	NA	NA	INcommdesc_sg1r 1380151
1380543	3841	3928	45	21	24	286891.57832498936	1	interneuron	30	45	NA	NA	INipsiasc_sg3r 1172370
1380903	1514	3335	52	25	27	245223.54724857103	1	interneuron	18	33	NA	NA	INstarFVa_sg3l 1380904
1381501	54	785	2	0	2	58023.15744153004	1	interneuron	4	8	NA	NA	INipsidesc_sg2l 1381502
1381575	929	963	8	3	5	60653.41142935932	1	interneuron	3	19	NA	NA	INipsiasc_sg3r 1381576
1381820	600	1413	16	7	9	92869.25535767124	1	interneuron	7	4	NA	NA	IN 1381821
1382194	959	1187	14	6	8	70568.9998260063	1	interneuron	13	6	NA	NA	INsplit_sg2l 1382195
1382859	805	1164	12	5	7	80987.29391653914	1	interneuron	15	6	NA	NA	INcosplit_sg3l
1382871	438	545	10	4	6	72683.6206203416	1	interneuron	2	5	NA	NA	INcosplit_sg2l 1382872
1383171	1466	2341	25	12	14	193735.7904372528	1	interneuron	14	18	NA	NA	INbiaxLeg_sg2r1
1383587	718	1122	24	11	13	79428.82194904333	1	interneuron	3	9	NA	NA	INsplit_sg2r 1383588
1383600	1135	1487	14	6	8	86383.36912392013	1	interneuron	19	18	NA	NA	INsplit_sg2r 1383601
1383699	1096	1222	14	6	8	82088.80623257572	1	interneuron	10	16	NA	NA	INcommasc_sg3l 1383700
1383723	621	790	22	10	12	61940.54139962571	1	interneuron	1	6	NA	NA	INVNC_sg3r 1383724
1384593	259	441	5	2	4	26675.828954695437	1	interneuron	2	4	NA	NA	INipsi-short_l 1384594
1385497	153	822	18	8	10	57854.79814328001	1	interneuron	3	6	NA	NA	INdecus-short_r 1385498_sg3
1385968	637	740	4	1	3	33833.45347794611	1	interneuron	1	5	NA	NA	INipsiasc_pygl 1385969
1386139	65	1070	14	6	9	82843.38626326548	1	interneuron	13	23	NA	NA	INcomm-DownL_sg2l1
1386275	555	988	8	3	5	49606.559443644794	1	interneuron	6	5	NA	NA	INsplit_sg3r 1386276
1386336	1117	1798	10	4	6	100006.83661087196	1	interneuron	13	8	NA	NA	INsplit_sg3l 1386337
1386659	767	811	14	6	8	53397.04287054854	1	interneuron	1	7	NA	NA	INipsiasc_sg3l1 1386659
1386950	55	915	18	8	10	71349.76908962686	1	interneuron	5	5	NA	NA	INcommdesc_sg3r 1386951
1387104	4102	4207	32	15	17	296467.2395162557	1	interneuron	27	47	NA	NA	INasc-pyg_l1
1387474	848	2826	14	6	8	158665.27739670247	1	interneuron	24	14	NA	NA	INsplitCR_sg1l3
1387674	326	514	10	4	6	36627.95132197962	1	interneuron	7	5	NA	NA	IN 1387675
1388788	29	476	6	2	4	34277.96265141245	1	interneuron	3	5	NA	NA	INipsiasc_sg3r 1388789
1389371	1056	1111	16	7	9	75902.64623905675	1	interneuron	1	10	NA	NA	INipsiasc_sg3l 1389372
1390047	1099	1186	14	6	8	69494.96755016664	1	interneuron	20	17	NA	NA	INsplitPB_sg3l3
1390541	2098	3332	33	16	18	195565.33860283735	1	interneuron	73	48	NA	NA	INsplitVent_sg2l
1390849	127	602	10	4	6	63680.6695739349	1	interneuron	7	8	NA	NA	INcommasc_sg3r 1390850
1391500	100	343	4	1	3	49700.43761190113	1	interneuron	7	4	NA	NA	INcomm_sg1l 1391501
1391561	728	753	20	9	11	85914.13216595321	1	interneuron	5	14	NA	NA	INperiasc_sg1l 1391562
1392932	53	585	14	6	8	46799.445457352	1	interneuron	13	6	NA	NA	INsplit_sg2r 1392933
1393034	84	716	18	8	10	58704.83049821414	1	interneuron	0	4	NA	NA	INcomm_sg3l 1393035
1393083	583	753	18	8	10	65986.03359460318	1	interneuron	0	15	NA	NA	INcomm_sg3r 1393084
1393552	501	773	15	7	9	67382.88775373044	1	interneuron	21	4	NA	NA	INcommasc_sg2r 1393553
1393787	739	1202	18	8	10	85978.84689474237	1	interneuron	17	17	NA	NA	INcommasc_sg3l 1393788
1394876	506	1940	34	16	19	131018.8406136157	1	interneuron	25	17	NA	NA	INpreMNob 1394877
1395840	996	997	8	3	5	56277.97116607002	1	interneuron	11	8	NA	NA	INipsiasc_sg2l 1395840
1395919	53	398	6	2	4	42081.18022422917	1	interneuron	4	4	NA	NA	INcomm_sg1l 1395920
1396068	381	818	22	10	12	62810.05961198088	1	interneuron	1	3	NA	NA	INshort-asc_l_vnc_l_immature? 1396069
1396320	1491	1969	18	8	10	140362.50498354938	1	interneuron	28	10	NA	NA	INcommasc_sg2r 1396320
1396374	192	886	14	6	8	82702.99034894515	1	interneuron	9	7	NA	NA	INcommasc_sg1r 1396375
1396754	863	1038	10	4	6	92534.21019477422	1	interneuron	4	2	NA	NA	INipsiasc_sg3l 1396755
1396790	643	799	15	7	9	51749.514349036326	1	interneuron	0	6	NA	NA	INcommasc_sg3l 1396791
1397285	4	848	12	5	7	59516.94722016593	1	interneuron	12	8	NA	NA	INcommasc_sg3r 1397286
1397326	242	1110	14	6	8	97353.18934071322	1	interneuron	25	18	NA	NA	INcommasc_sg3r 1397327
1397346	6	598	4	1	3	42330.95298617858	1	interneuron	6	7	NA	NA	INipsidesc_sg3l 1397347
1397352	255	2225	10	4	6	130225.22899928752	1	interneuron	24	22	NA	NA	INipsidesc_sg2l 1397353
1397627	433	541	8	3	5	51616.87488788034	1	interneuron	1	3	NA	NA	INcomm_sg3l 1397628
1397639	488	989	14	6	8	70538.89932519279	1	interneuron	7	9	NA	NA	INcommasc_sg3r 1397640
1397887	193	1483	6	2	4	85908.95023146717	1	interneuron	13	11	NA	NA	INipsidesc_sg1l 1397888
1398573	1054	1240	24	11	13	137227.25612381456	1	interneuron	4	0	NA	NA	INMBdesc2_r 1398574
1400126	1203	1404	26	12	14	167587.4108882692	1	interneuron	15	16	NA	NA	INcosplit_sg3r
1400382	1549	3137	26	12	14	169925.1427259744	1	interneuron	27	45	NA	NA	INsplitCRATO_sg3r
1400535	884	1248	17	8	10	87746.59926083326	1	interneuron	9	14	NA	NA	INipsiasc_sg3r 1400536
1400756	1816	1888	25	12	14	125861.98470718076	1	interneuron	25	45	NA	NA	INchaeMech_sg3l
1401122	662	1218	18	8	10	89860.99897358671	1	interneuron	11	11	NA	NA	INcommasc_sg3l 1401123
1402736	173	388	4	1	3	33248.06063355404	1	interneuron	0	4	NA	NA	IN 1402737
1403261	112	659	14	6	8	47343.67702549575	1	interneuron	4	3	NA	NA	INipsidesc_sg1r 1403262
1404083	278	396	4	1	3	33821.629827713325	1	interneuron	1	3	NA	NA	INsplit_sg3r 1404084
1404567	222	2789	38	18	20	185358.9814232697	1	interneuron	116	46	NA	NA	INleucoPU_sg1l
1404985	635	706	17	8	10	45619.66189175574	1	interneuron	0	4	NA	NA	INipsiasc_sg3r 1404986
1405190	328	380	8	3	5	46969.61187499486	1	interneuron	3	1	NA	NA	IN 1405191
1405399	43	787	10	4	6	50469.53379538722	1	interneuron	19	8	NA	NA	INipsidesc_sg1r 1405400
1405726	1235	2057	20	9	11	119086.63040987794	1	interneuron	43	14	NA	NA	INsplit_sg2l 1405727
1405840	553	1004	14	6	8	103173.49096903572	1	interneuron	28	10	NA	NA	INcosplit_sg2r 1405840
1406825	590	772	18	8	10	81642.81220887142	1	interneuron	2	5	NA	NA	INintl3
1407163	57	1200	8	3	5	79218.56795045483	1	interneuron	19	7	NA	NA	INcommdesc_sg1r 1407164
1407180	1208	1370	8	3	5	80189.87132793383	1	interneuron	3	5	NA	NA	INsplit_sg2l 1407181
1407854	1307	1477	12	5	7	86129.16366002194	1	interneuron	4	6	NA	NA	INipsiasc_sg3r 1378972
1407883	450	1052	18	8	10	85074.14278485253	1	interneuron	2	8	NA	NA	INcomm_sg2l 1407884
1408038	49	1273	21	9	12	78986.26765720866	1	interneuron	4	1	NA	NA	INipsidesc_sg1r 1408039
1409346	768	824	16	7	9	81143.04515161844	1	interneuron	4	5	NA	NA	INMBtype10_r2
1409561	2109	2232	18	8	10	137221.62828617432	1	interneuron	33	16	NA	NA	INipsiasc_sg3l 1409562
1409579	382	518	6	2	4	35356.52841826463	1	interneuron	1	3	NA	NA	INcomm_sg3l 1409580
1409671	918	1023	18	8	10	70144.27252647773	1	interneuron	3	3	NA	NA	INcomm-Upstairs_pygr2
1410728	916	1476	9	3	6	122180.05274643427	1	interneuron	3	1	NA	NA	INsplit_sg1l 1410729
1410776	597	664	8	3	5	40451.42697295222	1	interneuron	4	4	NA	NA	INcommasc_sg3r 1410777
1411126	101	595	8	3	5	52361.51985620503	1	interneuron	3	5	NA	NA	INcommdesc_sg3r 1411127
1411136	109	865	18	8	10	62427.373666396146	1	interneuron	2	4	NA	NA	IN 1411137
1411256	891	1242	35	15	20	88222.88182247666	1	interneuron	1	5	NA	NA	IN 1411257
1411609	52	446	8	3	5	56057.319049345286	1	interneuron	5	1	NA	NA	INvc 1411610
1412560	575	1244	24	11	13	70861.34440112079	1	interneuron	7	11	NA	NA	INsplitCR_sg2r4
1412893	299	539	18	8	10	59821.82926104731	1	interneuron	1	4	NA	NA	INcomm_sg3l 1412894
1413805	153	397	6	2	4	36648.46999548775	1	interneuron	0	10	NA	NA	INcommasc_sg2r 1413806
1414339	1002	1040	12	5	7	61962.15804271493	1	interneuron	1	3	NA	NA	INipsiasc_sg3l 1414340
1415436	740	782	16	7	9	49920.47963251627	1	interneuron	9	2	NA	NA	INsplit_sg3l 1415437
1416527	3654	3707	32	15	17	236467.49830530793	1	interneuron	9	21	NA	NA	INcomm-Upstair_sg3l1
1417265	457	497	6	2	4	41912.49555452321	1	interneuron	1	5	NA	NA	INcomm_sg3l 1417266
1417276	703	1046	1	0	2	74091.9725058766	1	interneuron	3	5	NA	NA	INcommasc_sg3r 1417277
1417675	194	757	2	0	2	53213.61276466947	1	interneuron	13	7	NA	NA	FVRIa-left 1417676
1419639	87	594	19	9	11	58085.974068825584	1	interneuron	1	6	NA	NA	INipsidesc_sg1l 1419640
1420085	560	1127	22	10	12	75962.05070238921	1	interneuron	7	8	NA	NA	INcommasc_sg3l 1420086
1420237	1718	3015	29	13	16	170627.23024543197	1	interneuron	13	17	NA	NA	INsplitCR_sg2r1
1420266	488	897	14	6	8	74254.51903448775	1	interneuron	3	2	NA	NA	IN 1420267
1420278	509	557	9	3	6	36709.73739744093	1	interneuron	1	3	NA	NA	IN 1420279
1421064	758	1342	10	4	6	87603.9061996122	1	interneuron	14	14	NA	NA	INsplitPB_sg3r2
1421212	251	554	14	6	8	53146.77883529152	1	interneuron	10	0	NA	NA	INcomm_sg2r 1421213
1421503	59	1033	14	6	8	69783.42297121779	1	interneuron	7	3	NA	NA	INcommdesc_sg3r 1421504
1421731	82	465	4	1	3	46506.52346047361	1	interneuron	4	0	NA	NA	IN 1421732
1421893	359	475	3	1	3	59654.10643762572	1	interneuron	34	12	NA	NA	INcommasc_sg2l 1421894
1422303	386	424	6	2	4	37588.739789830826	1	interneuron	0	7	NA	NA	INcomm_sg3l 1422304
1422387	49	193	4	1	3	20076.150127408444	1	interneuron	0	4	NA	NA	IN 1422388
1422853	426	900	15	7	9	69858.98090747405	1	interneuron	6	5	NA	NA	INsplit_sg3l 1422854
1422884	1201	1201	8	3	5	71480.70634270608	1	interneuron	17	7	NA	NA	INcommasc_sg3l 1422885
1423131	558	1079	24	11	13	78802.56167803117	1	interneuron	0	6	NA	NA	INsplit_sg3r 1423132
1424524	438	885	4	1	3	78082.44168382495	1	interneuron	12	5	NA	NA	INcommasc_sg2l 1424525
1424853	257	862	10	4	6	55254.005474723184	1	interneuron	7	5	NA	NA	INipsidesc_sg3l 1424854
1425033	50	1034	41	19	22	132061.8314480007	1	interneuron	9	3	NA	NA	INcross_r1
1425621	258	670	14	6	8	53794.81690008831	1	interneuron	10	8	NA	NA	INsplit_sg3r 1425622
1426413	62	527	10	4	6	53603.01693929918	1	interneuron	5	1	NA	NA	IN 1426414
1426565	61	1634	10	4	6	97333.1633090984	1	interneuron	16	4	NA	NA	INipsidesc_sg1r 1426566
1427287	114	441	10	4	6	38208.95163909504	1	interneuron	5	3	NA	NA	VNCneuron 1427288
1427617	130	1994	26	12	14	120496.06007881487	1	interneuron	7	27	NA	NA	INcommdesc_sg2r 1427618
1429160	195	324	6	2	4	29993.86156675773	1	interneuron	0	5	NA	NA	IN 1429161
1430233	72	852	18	8	10	89609.84596446907	1	interneuron	5	0	NA	NA	INhead_r 1430234
1430426	96	2063	24	11	13	165618.7066065142	1	interneuron	17	21	NA	NA	INproATO_r3
1430491	269	660	4	1	3	45997.9555829476	1	interneuron	2	5	NA	NA	INipsidesc_sg3l 1430492
1432915	902	907	6	2	4	66040.3757816659	1	interneuron	10	3	NA	NA	INpreLadder_sg3l
1433418	1051	2973	16	7	9	217429.90588927103	1	interneuron	54	23	NA	NA	INdecuss_r 1013576
1433751	128	489	8	3	5	41942.47858690074	1	interneuron	3	2	NA	NA	VNCneuron 1433752
1434209	465	519	14	6	8	46516.629326373695	1	interneuron	0	5	NA	NA	IN 1434210
1435058	86	729	4	1	3	43926.82682773559	1	interneuron	4	4	NA	NA	INipsidesc_sg3r 1435059
1436454	311	348	8	3	5	24929.97648587068	1	interneuron	0	5	NA	NA	IN 1436455
1436493	304	444	10	4	6	85507.888103554	1	interneuron	3	4	NA	NA	INcosplit_sg2r 1436494
1436506	486	905	10	4	6	68647.4661574186	1	interneuron	9	14	NA	NA	INcosplit_sg2l 1436507
1436570	548	1975	20	9	11	124012.24234761763	1	interneuron	19	1	NA	NA	INbiaxHmid_sg2l
1436895	520	1422	44	21	23	132401.27974801167	1	interneuron	6	10	NA	NA	INVNC_sg3r 1436896
1437030	1272	2257	28	13	15	142746.55700902577	1	interneuron	39	38	NA	NA	INsplitPB_sg3r1
1437617	1504	3717	25	12	14	259889.5203162366	1	interneuron	42	32	NA	NA	INsplitPDF_sg1l 1475456
1438682	272	1995	20	9	11	113896.35502236526	1	interneuron	52	28	NA	NA	INsplit_sg2l 1438683
1440653	624	1917	23	10	13	111727.30981493804	1	interneuron	30	9	NA	NA	INsplit_sg3l 1383185
1440756	76	666	6	2	4	41789.01661007288	1	interneuron	1	6	NA	NA	IN 1440757
1440816	541	751	12	5	7	61499.14391792614	1	interneuron	11	8	NA	NA	IN 1440817
1441050	1127	1264	10	4	6	77471.59686597367	1	interneuron	6	5	NA	NA	INipsiasc_sg2l 1441051
1441073	760	994	14	6	8	59278.72416665295	1	interneuron	12	15	NA	NA	INsplit_sg2r 1441074
1441373	711	750	6	2	4	54634.54104676518	1	interneuron	3	2	NA	NA	INipsiasc_sg2r 1441374
1441389	396	647	12	5	7	41065.48937126731	1	interneuron	7	4	NA	NA	INsplit_sg2r 1441390
1441614	791	885	4	1	3	66732.25588129695	1	interneuron	2	8	NA	NA	INipsiasc_sg2r 1441615
1442134	661	795	10	4	6	50358.22936392407	1	interneuron	6	6	NA	NA	INsplit_sg3l 1442135
1442568	82	410	2	0	2	42857.25541050298	1	interneuron	3	1	NA	NA	IN 1442569
1444674	468	1857	10	4	6	118374.3368214113	1	interneuron	7	9	NA	NA	INsplit_sg2r 1444675
1446191	646	786	8	3	5	48194.26883314227	1	interneuron	0	10	NA	NA	INipsiasc_sg2r 1446192
1446515	1920	2032	26	12	14	132276.77079270227	1	interneuron	7	11	NA	NA	INasc-r 1446516
1446561	865	1133	15	6	9	74973.56697661182	1	interneuron	3	8	NA	NA	INcommasc__sg2l
1446685	790	1134	8	3	5	63362.208432367865	1	interneuron	3	1	NA	NA	INipsiasc_sg3r 1446685
1447877	49	1240	10	4	6	94232.57526440072	1	interneuron	17	10	NA	NA	INipsidesc_sg1l 1447878
1447992	703	764	12	5	7	46683.765059407015	1	interneuron	3	3	NA	NA	INipsiasc_sg2r 1447993
1448244	322	354	20	9	11	41213.68068173259	1	interneuron	0	6	NA	NA	IN 1448245
1448858	1185	1262	24	11	13	82388.99826890622	1	interneuron	0	6	NA	NA	INipsiasc_sg2r 1448859
1449234	444	1305	10	4	6	94490.03589474168	1	interneuron	3	5	NA	NA	INMBproj 1449235
1449339	367	1129	14	6	8	103472.78095675056	1	interneuron	6	8	NA	NA	INdecuss_r 1449340
1450580	596	933	16	7	9	78714.06073863688	1	interneuron	2	2	NA	NA	IN 1450581
1450610	746	783	16	7	9	60913.9014429801	1	interneuron	2	9	NA	NA	INcommasc_sg3r 1450610
1450796	905	1150	10	4	6	68458.35636807131	1	interneuron	10	8	NA	NA	INipsiasc_sg2r 1454390
1453547	488	1668	26	12	14	129002.73150718762	1	interneuron	14	16	NA	NA	INsplit_sg1r 1453548
1454628	1291	1348	12	5	7	86643.22101182873	1	interneuron	0	10	NA	NA	INipsiasc_sg2r 1454629
1454804	554	570	18	8	10	103530.52640740896	1	interneuron	2	3	NA	NA	IN 1454805
1454846	94	573	10	4	6	51532.1106701678	1	interneuron	2	7	NA	NA	INhead_l 1454847
1454932	196	2309	42	20	23	145877.61417359248	1	interneuron	23	18	NA	NA	INsplit_sg2r 1454933
1455178	26	1049	10	4	6	65625.49950138349	1	interneuron	10	13	NA	NA	INipsidesc_sg1l 1455179
1456639	974	1006	18	8	10	67734.42599171874	1	interneuron	16	15	NA	NA	INipsiasc_sg2l 1456639
1457434	489	1460	10	4	6	125411.83056528724	1	interneuron	1	8	NA	NA	INcommasc_sg1r 1457435
1457578	486	967	26	12	14	71626.7744835382	1	interneuron	3	11	NA	NA	INsplit_sg2l 1457579
1459186	792	804	8	3	5	65225.52998733555	1	interneuron	6	1	NA	NA	INcommasc_sg2l 1459187
1460009	1749	1810	25	11	14	260719.5047469997	1	interneuron	7	10	NA	NA	INcomm-Upstairs_pygr1; INcomm-UpL_sg3r
1460631	464	520	2	0	2	37753.1444111715	1	interneuron	2	7	NA	NA	INipsiasc_sg2r 1460632
1460921	59	448	10	4	6	37439.20990140776	1	interneuron	0	5	NA	NA	VNCneuron 1460922
1461846	603	775	10	4	6	61922.42776403203	1	interneuron	3	2	NA	NA	INcommasc_sg2r 1461847
1462225	366	801	6	2	4	53438.66322152042	1	interneuron	2	6	NA	NA	INipsiasc_sg2l 1462226
1462290	487	771	12	5	7	49592.681858563345	1	interneuron	0	6	NA	NA	INipsiasc_sg2l 1462291
1465914	535	1694	18	8	10	143640.53101826867	1	interneuron	18	19	NA	NA	INpro_l6
1468079	341	891	12	5	7	80258.67819734717	1	interneuron	1	11	NA	NA	VNCneuron 1468080
1469434	302	573	10	4	6	38729.89752460804	1	interneuron	1	4	NA	NA	IN 1469435
1469561	78	1312	25	11	14	85528.3994632881	1	interneuron	0	4	NA	NA	INipsidesc_sg2r 1469562
1469605	62	389	12	5	7	40009.900027082906	1	interneuron	4	2	NA	NA	VNCneuron 1469606
1469615	41	899	8	3	5	58962.836769916656	1	interneuron	5	3	NA	NA	INipsidesc_sg2r 1469616
1470554	921	1001	20	9	11	104546.88482323824	1	interneuron	3	2	NA	NA	MBmouth_l3
1470654	1279	1399	21	9	12	136303.90158177458	1	interneuron	20	12	NA	NA	INbigloop_l1
1471324	822	873	13	5	8	80646.88243180055	1	interneuron	1	4	NA	NA	INMBdev_r 1471324
1471450	746	829	18	8	10	97483.32938293	1	interneuron	4	2	NA	NA	INMBtype8_l1
1472844	244	318	14	6	8	51309.68082239188	1	interneuron	3	1	NA	NA	IN 1472845
1472928	513	1185	10	4	6	97481.06516217548	1	interneuron	10	11	NA	NA	INcosplit_sg2l 1472929
1473074	50	767	20	9	11	88751.49166776054	1	interneuron	1	3	NA	NA	INdc_r2
1473202	1159	2617	28	13	15	203483.9245278874	1	interneuron	38	89	NA	NA	INsplitPBbiax_sg2r3
1474793	438	501	10	4	6	51528.66086974647	1	interneuron	1	12	NA	NA	INMBdev_r 1474794
1477378	121	579	12	5	7	42940.41883638493	1	interneuron	0	7	NA	NA	INipsidesc_sg2r 1477379
1479580	255	2006	47	22	26	138673.85451492682	1	interneuron	6	5	NA	NA	INcosplit_sg2l 1479581
1480211	239	1311	22	10	12	97159.55953263052	1	interneuron	5	11	NA	NA	INcommdescATO_sg1r
1482547	284	2495	20	9	11	199809.88054565323	1	interneuron	13	13	NA	NA	INdecuss_l 1354049
1482990	581	750	4	1	3	54857.669016329804	1	interneuron	3	6	NA	NA	INcomm_sg2r 1482991
1483032	401	800	14	6	8	59769.820899312246	1	interneuron	9	6	NA	NA	INipsiasc_sg2r 1483033
1483099	810	1163	10	4	6	73557.82772883927	1	interneuron	2	5	NA	NA	INcommasc_sg2l 1483100
1486136	714	968	14	6	8	75402.42342810988	1	interneuron	15	13	NA	NA	INcommdesc_sg2l 1486137
1487196	124	712	18	8	10	63651.51777434008	1	interneuron	15	4	NA	NA	INpreMNob_sg2l
1487501	335	383	13	6	8	68604.10926160736	1	interneuron	6	2	NA	NA	INMBdev 1487502
1488194	1128	2043	34	16	18	141808.83417158457	1	interneuron	48	93	NA	NA	INsplitCR_sg2r2
1488284	1988	2068	18	8	10	137197.78356783665	1	interneuron	21	11	NA	NA	INcomm-Upcross_sg2r3
1488795	59	1174	4	1	3	72853.9833622023	1	interneuron	9	1	NA	NA	INcommdesc_sg1l2 1488796
1489563	135	2255	38	17	21	208907.93199123832	1	interneuron	15	23	NA	NA	INproT2_l1
1489889	54	1132	8	3	5	72323.99457482992	1	interneuron	9	2	NA	NA	INipsidesc_sg1r 1489890
1490551	493	548	6	2	4	42142.95831639741	1	interneuron	11	4	NA	NA	INVNCdcv ipsiasc 1490552
1490675	202	964	14	6	8	67585.92465007257	1	interneuron	1	5	NA	NA	INcommasc_sg2l 1490676
1491577	310	1385	20	9	11	94933.68786186108	1	interneuron	3	16	NA	NA	INdesc_sg2r 1491578
1493426	383	796	18	8	10	81467.78157338474	1	interneuron	4	0	NA	NA	INcosplitATO_sg1l2
1498370	118	1914	10	4	6	117629.49109832894	1	interneuron	8	10	NA	NA	INdesc_l 1498371
1499594	51	578	10	4	6	39409.19458950132	1	interneuron	16	3	NA	NA	INipsidesc_sg1l 1499595
1500207	733	909	8	3	5	79581.40894254154	1	interneuron	18	9	NA	NA	INcommasc_sg2l 1500208
1509404	93	713	26	12	15	82146.88671537205	1	interneuron	2	2	NA	NA	INcomm_sg1r 1509405
1509512	477	1666	14	6	8	100434.40367141514	1	interneuron	71	71	NA	NA	INsplitSNFV_sg1r
1520675	663	1100	14	6	8	69918.33013327977	1	interneuron	29	3	NA	NA	INipsiasc_sg2l 1520676
1520958	1085	1230	6	2	4	72670.63234134419	1	interneuron	19	1	NA	NA	INsplit_sg2l 1520959
1521491	1091	1158	4	1	3	66392.07258586136	1	interneuron	0	17	NA	NA	INipsiasc_sg3l 1521492
1525669	897	943	12	5	7	65495.117799473126	1	interneuron	3	3	NA	NA	INcommascFV_sg2l2
1530009	919	1807	10	4	6	105304.11298518632	1	interneuron	33	18	NA	NA	INsplit_sg2r 1301718
1534074	51	367	4	1	3	33663.86660884891	1	interneuron	2	3	NA	NA	IN 1534075
1534321	1113	1173	8	3	5	61874.869013164105	1	interneuron	29	3	NA	NA	MNax_sg2l; IN 1534322
1541262	350	459	12	5	7	45712.37170092636	1	interneuron	0	4	NA	NA	VNCneuron 1541263
1544598	89	575	8	3	5	49193.40571456672	1	interneuron	1	3	NA	NA	IN 1544599
1545349	1069	1581	36	16	20	105705.5455420728	1	interneuron	37	80	NA	NA	INsplitCR_sg3l1
1545916	399	451	6	2	4	44694.33245057235	1	interneuron	1	4	NA	NA	INcomm_sg2l 1545917
1546007	2159	2259	15	7	9	138408.28615350198	1	interneuron	6	12	NA	NA	INipsiasc_sg2l 1279738
1548773	156	572	9	4	6	51467.335307915055	1	interneuron	2	2	NA	NA	IN-decus_l 1548774sg1
1551483	1960	2259	16	7	9	282350.001027784	1	interneuron	3	5	NA	NA	INbackcross_2_r
1560393	4932	6686	106	52	54	683800.3510037548	1	interneuron	94	51	NA	NA	cMNdc
1560655	685	1368	20	9	11	141576.5649686945	1	interneuron	7	6	NA	NA	INdecuss_l 1560655
1560783	1018	1055	24	11	13	88710.55554607773	1	interneuron	14	10	NA	NA	INcomm-Upcross_sg2r2
1562433	730	1066	16	7	9	77179.56633146368	1	interneuron	4	9	NA	NA	INbiaxH_sg1r
1562482	483	547	12	5	8	77874.31705851301	1	interneuron	2	4	NA	NA	IN 1562483
1563802	66	272	19	8	11	45497.79946715292	1	interneuron	5	1	NA	NA	IN 1563803
1565599	10	776	6	2	4	84154.31065503602	1	interneuron	5	7	NA	NA	IN 1565600
1567361	339	665	8	3	5	49470.8524762778	1	interneuron	0	9	NA	NA	INipsi-bifushort_r 1567362
1569660	273	1786	19	9	11	108076.1973968388	1	interneuron	82	71	NA	NA	INsplitBronto_sg1r; ATO
1570188	352	1139	4	1	3	128358.97070286523	1	interneuron	3	7	NA	NA	VNC 1570189
1570928	482	708	13	6	8	56444.01852080819	1	interneuron	8	3	NA	NA	INcomm_sg2l 1570929
1571286	673	2462	14	6	8	192025.07599632017	1	interneuron	12	27	NA	NA	INsplitPUh_r1
1571934	775	2263	6	2	4	136010.3092656702	1	interneuron	8	27	NA	NA	INsplitSpin_sg1r
1573224	35	337	8	3	5	57463.25900958298	1	interneuron	3	1	NA	NA	IN 1573225
1578084	262	1328	27	12	15	131269.04604157695	1	interneuron	4	10	NA	NA	INhead_r 1578085
1582275	221	832	6	2	4	55112.35606533248	1	interneuron	7	5	NA	NA	INcommdesc_sg1l 1582276
1582964	76	1142	4	1	3	64326.37359640804	1	interneuron	16	12	NA	NA	INipsidesc_sg1r 1582965
1583195	1086	1755	30	14	16	137327.76617064158	1	interneuron	16	10	NA	NA	INbiax_sg1r1 1583195
1587973	18	198	4	1	3	27332.81793141471	1	interneuron	0	5	NA	NA	IN 1587974
1588112	571	1037	15	7	9	123244.06123557744	1	interneuron	1	4	NA	NA	IN 1588113
1588133	957	1401	6	2	4	112365.76417207462	1	interneuron	8	5	NA	NA	INperifsplit_sg1l 1592517
1589782	12	570	17	7	10	57223.15055874893	1	interneuron	0	16	NA	NA	INVNC_sg1r 1589783
1592896	170	771	2	0	2	56145.45734237648	1	interneuron	8	5	NA	NA	INcommdesc_sg2l 1592896
1599765	710	1454	10	4	6	107238.35897088752	1	interneuron	1	4	NA	NA	INasc_sg1l 1599766
1600760	1698	2855	36	17	19	228530.03253442	1	interneuron	55	43	NA	NA	INsplitPBsg1r2
1600828	117	493	6	2	4	53672.53976403872	1	interneuron	9	12	NA	NA	INcosplit_sgr1
1600836	126	871	10	4	6	78960.09132712417	1	interneuron	4	4	NA	NA	INcommdesc_sg1r 1600837
1602680	905	1273	8	3	5	80549.29645582633	1	interneuron	1	11	NA	NA	INcommasc_sg1r 1602681
1602700	937	992	2	0	2	73722.74953933654	1	interneuron	2	2	NA	NA	INperiasc_sg1l
1603827	95	823	17	8	10	61365.2926647359	1	interneuron	5	6	NA	NA	INipsidesc_sg1r 1603828
1604316	51	515	6	2	4	44618.86896497082	1	interneuron	7	1	NA	NA	INipsidesc_sg1l 1604316
1607605	889	1293	20	9	11	100816.32366888456	1	interneuron	0	5	NA	NA	INipsiasc_sg1r 1607606
1608290	222	1406	12	5	7	72471.79316621249	1	interneuron	32	17	NA	NA	INsplitRYa_sg1l
1609129	310	724	14	6	8	56127.97184750565	1	interneuron	0	4	NA	NA	INshort_lmmature_l 1609130
1611442	80	747	6	2	4	58357.32265111188	1	interneuron	8	11	NA	NA	INipsidesc_sg2l 1611443
1611683	1199	1772	18	8	10	102273.44097906124	1	interneuron	14	51	NA	NA	INsplitCR_sg2r3
1612233	820	1723	28	13	15	117672.46021493478	1	interneuron	34	13	NA	NA	INsplit_sg1r 1612234
1613646	1290	1666	32	15	17	159208.94671633616	1	interneuron	80	96	NA	NA	INCM_sg1r1
1616482	628	730	19	9	11	138522.58330711466	1	interneuron	12	17	NA	NA	INshort 1616483
1616492	598	1113	26	12	14	78817.13105354185	1	interneuron	25	17	NA	NA	INsplit_sg2r 1616493
1616645	583	634	8	3	5	52532.359310521504	1	interneuron	13	29	NA	NA	INlongCR-UpL_sg3r1
1617129	1527	2598	31	15	17	162810.52075847512	1	interneuron	55	28	NA	NA	INbiaxH_sg2r
1624567	1337	2375	22	10	12	157958.21451367528	1	interneuron	34	31	NA	NA	INbiaxLeg_sg2l2
1626390	860	1251	20	9	11	131178.67655451	1	interneuron	8	11	NA	NA	INcosplit_sg2r1 1626390
1627479	353	495	6	2	4	37006.18012471742	1	interneuron	1	5	NA	NA	INhead_l 1627480
1635279	181	798	20	9	11	93799.86152187844	1	interneuron	1	4	NA	NA	INdecuss_l 1635280
1635416	311	493	16	7	9	64577.29808333694	1	interneuron	3	1	NA	NA	IN 1635417
1639181	838	993	10	4	6	95611.29992242085	1	interneuron	3	1	NA	NA	IN 1639182
1645026	147	2066	18	8	10	179873.82574605517	1	interneuron	18	13	NA	NA	INdecuss_r 1321500
1645747	1321	1592	18	8	10	112208.62412392753	1	interneuron	0	5	NA	NA	INasc-l 1645748
1645789	4	1193	16	7	9	84729.47764564957	1	interneuron	20	10	NA	NA	INipsidesc_sg1l 1645790
1646125	279	623	8	3	5	39114.57401041579	1	interneuron	2	2	NA	NA	IN 1646126
1646209	346	753	10	4	6	90269.00463143596	1	interneuron	2	10	NA	NA	INsplitPUh_l1
1650725	652	762	10	4	6	58294.24667692192	1	interneuron	8	1	NA	NA	INipsiasc_sg1r 1650726
1652177	57	2590	14	6	8	157317.53546282422	1	interneuron	44	18	NA	NA	INcomm-DownL_sg1r
1652654	83	572	24	10	14	70384.10020530147	1	interneuron	6	1	NA	NA	IN 1652655
1652811	400	534	12	5	7	72818.10815924317	1	interneuron	4	2	NA	NA	INVNC 1652812
1653907	876	1355	10	4	6	72515.1152262949	1	interneuron	15	28	NA	NA	INsplitCR_sg2l3; leuco
1654629	73	1976	18	8	10	173050.97040754062	1	interneuron	10	40	NA	NA	INdecussPre_r
1656440	1299	1592	4	1	3	107088.1939165382	1	interneuron	2	15	NA	NA	INcommasc_sg1l 1656441
1663434	51	642	4	1	3	53370.566023455955	1	interneuron	1	3	NA	NA	INperif 1663435
1674019	1423	1457	20	9	11	107133.21341597772	1	interneuron	11	8	NA	NA	INcomm-Upcross_sg2r1
1674499	145	423	6	2	4	51162.725087056264	1	interneuron	7	3	NA	NA	INcomm_sg1l 1674500
1675901	29	1969	26	12	14	135368.60561408065	1	interneuron	5	9	NA	NA	INcommdesc_sg1l 1675902
1678918	3257	3370	44	21	23	215801.12558859016	1	interneuron	48	34	NA	NA	INFVa-pyg_l1
1682794	132	263	8	3	5	32051.797581898176	1	interneuron	1	3	NA	NA	INshort 1682795
1683821	1752	1941	16	7	9	109767.92270462752	1	interneuron	18	21	NA	NA	INipsiasc_sg3l 1274482
1683885	797	1219	14	6	8	92100.50402180632	1	interneuron	5	5	NA	NA	INcommasc_sg2r 1683886
1696456	1192	1270	18	8	10	79478.28482994567	1	interneuron	4	4	NA	NA	INcomm-Upcross_sg2l2
1696562	848	1123	14	6	8	82174.3127083409	1	interneuron	0	4	NA	NA	INcosplit_sg3r 1696563
1699662	367	482	11	4	7	48946.36753204922	1	interneuron	0	4	NA	NA	INcomm_sg3l 1699663
1699767	327	492	8	3	5	38262.685436243744	1	interneuron	4	10	NA	NA	INipsiasc_sg3l 1699768
1701849	79	2197	30	14	16	174855.0818578118	1	interneuron	18	8	NA	NA	INdecuss_r 1701850
1704627	994	1039	34	16	18	125854.90413595432	1	interneuron	3	3	NA	NA	INR1_r2
1704860	59	2736	40	17	23	239450.74398952557	1	interneuron	15	18	NA	NA	INdecussPre_l
1705565	115	648	24	11	13	88503.56238185754	1	interneuron	2	3	NA	NA	INMBdev 1705565
1715549	529	598	16	7	9	86797.26789777403	1	interneuron	4	2	NA	NA	MBmouth _r3
1717380	1531	1890	28	13	15	166520.52483804675	1	interneuron	18	4	NA	NA	IN 1717381
1717565	88	550	16	7	9	54267.08401978631	1	interneuron	9	4	NA	NA	INMBtype9_l1
1725002	64	950	10	4	6	71054.22086794554	1	interneuron	9	8	NA	NA	INcommdesc_sg1l 1725003
1725169	967	1941	20	9	11	126486.4757991252	1	interneuron	21	18	NA	NA	INsplit_sg2r 1725170
1725480	1123	1529	27	13	15	99392.93711634414	1	interneuron	28	25	NA	NA	INsplitHairyCR_sg2r1
1725737	773	1115	23	10	13	96365.13117423483	1	interneuron	2	13	NA	NA	INcomm_sg1l 1725738
1726348	774	2060	20	9	11	180309.1677603987	1	interneuron	13	23	NA	NA	INsplitPUh_l2
1728550	1924	2137	10	4	6	183783.1885039028	1	interneuron	0	4	NA	NA	INbackcross_3_l
1729214	531	594	22	10	13	94955.29075151672	1	interneuron	3	1	NA	NA	INMBtype4_r3
1730843	294	721	6	2	4	46154.20741361751	1	interneuron	13	4	NA	NA	INcommdesc_sg3r 1730844
1731014	2143	3169	46	22	24	219368.11224452875	1	interneuron	79	48	NA	NA	INcosplit_sg2r1 1731014
1731304	1013	2842	14	6	8	160346.7457480749	1	interneuron	13	21	NA	NA	INsplitCR_sg1r3
1731420	61	1792	18	8	10	145569.06103072432	1	interneuron	9	11	NA	NA	INdesc_r 1731420
1731718	6	975	6	2	4	68370.9894822642	1	interneuron	18	9	NA	NA	INcommdesc_sg2r 1731719
1731953	1756	2681	24	11	13	166999.76940570422	1	interneuron	64	29	NA	NA	INsplitVent_sg2r
1732095	2151	3255	54	26	28	200181.24967846327	1	interneuron	42	105	NA	NA	INsplitCR_sg2l2
1732125	87	574	30	13	17	79568.80773547977	1	interneuron	0	7	NA	NA	INbush 1732126
1732257	243	927	2	0	2	65264.72924992271	1	interneuron	19	10	NA	NA	INcommasc_sg3l1 1732257
1732273	1843	1899	32	15	17	120748.2114067897	1	interneuron	0	11	NA	NA	INcomm_centralcb_sg3r 1732274
1732295	699	755	12	5	7	61506.41780035531	1	interneuron	11	4	NA	NA	INpreLadder_sg3r
1732300	2560	2732	18	8	10	152716.65501013905	1	interneuron	53	7	NA	NA	INATOpyg_r
1732322	978	1070	6	2	4	60757.78160240583	1	interneuron	2	4	NA	NA	INcommasc_sg3l 1732322
1732338	1474	1551	11	4	7	98852.17966558192	1	interneuron	7	8	NA	NA	INcomm-Upcross_sg2l1
1732420	59	1131	46	21	25	125808.4664293596	1	interneuron	16	11	NA	NA	INMIP_l 1732421
1732439	57	859	38	18	20	109356.38778412848	1	interneuron	16	9	NA	NA	INDLSO_l2
1732448	155	2385	56	27	29	234929.2379687676	1	interneuron	53	99	NA	NA	INarc1_l
1732697	184	1669	21	9	12	111282.08640386871	1	interneuron	8	15	NA	NA	INsplitCR_sg0r1
1739198	188	2293	14	6	8	133363.0564873803	1	interneuron	44	28	NA	NA	INcomm-DownL_sg1l
1741539	40	1034	20	9	12	90489.29457204124	1	interneuron	2	16	NA	NA	IN 1741540
1742500	148	923	16	7	9	81452.42145886329	1	interneuron	3	3	NA	NA	INipsidesc_sg1l 1742501
1742612	1218	1281	22	10	12	149527.30457457167	1	interneuron	18	7	NA	NA	INipsiasc_sg0r 1742613
1744577	72	1602	44	21	23	198639.75967055577	1	interneuron	6	17	NA	NA	INhead_r 1330968
1755464	793	1831	28	13	15	149139.87112707246	1	interneuron	6	12	NA	NA	INcommasc_sg1r
1784973	589	601	14	6	8	107565.44591572862	1	interneuron	5	2	NA	NA	IN 1784974
1789261	89	1563	16	7	9	134423.44370635352	1	interneuron	6	5	NA	NA	INdecuss_r 1272025
1794992	628	1094	8	3	5	68812.0077831955	1	interneuron	0	4	NA	NA	INipsiasc_sg1r 1357013
1797181	642	3552	33	15	18	238546.04285314295	1	interneuron	98	39	NA	NA	INdescLuqinPDF_l
1797187	111	1850	10	4	6	133760.0281843516	1	interneuron	20	12	NA	NA	INdesc_l 1259647
1806861	411	468	6	2	4	66940.67547618826	1	interneuron	2	2	NA	NA	MBmouthL2
1825348	31	927	4	1	3	55499.66105414831	1	interneuron	3	5	NA	NA	INcommdesc sg2r ganglion
1827444	1116	1506	12	5	7	134972.04548763623	1	interneuron	5	9	NA	NA	INipsiasc_sg1l 2001305
1828978	1456	2019	32	15	17	136701.4287690263	1	interneuron	34	20	NA	NA	INcommasc_sg2l 1828979
1829164	102	2413	28	13	15	155408.90887910605	1	interneuron	126	45	NA	NA	INleucoPU_sg1r
1829214	1298	1299	10	4	6	93722.72281157608	1	interneuron	36	15	NA	NA	INpreLadderATO_sg2r
1829398	164	733	20	9	12	77800.309058185	1	interneuron	6	4	NA	NA	INcomm_sg2l 1395576
1830524	948	1817	18	8	10	141777.38496232036	1	interneuron	4	17	NA	NA	INcommasc_sg1l 1830525
1839508	414	675	6	2	4	64606.42656361115	1	interneuron	7	2	NA	NA	INipsiasc_sg2r 1839509
1840169	317	410	6	2	4	30244.209641061578	1	interneuron	0	6	NA	NA	IN 1840170
1841158	628	765	6	2	4	62107.09656845196	1	interneuron	16	0	NA	NA	INipsiasc_sg2r 1841159
1841368	61	262	8	3	5	22232.53234104257	1	interneuron	0	6	NA	NA	IN 1841369
1841402	12	431	8	3	5	32972.2516090829	1	interneuron	0	5	NA	NA	INipsidesc_sg3r 1841403
1841743	1252	2279	30	14	16	126540.28909967116	1	interneuron	38	57	NA	NA	INsplitPB_FVa_sg2l1
1842067	54	1851	21	9	12	156553.39116614105	1	interneuron	4	12	NA	NA	INdecuss_l 241833
1845175	93	751	4	1	3	75392.85354943112	1	interneuron	3	2	NA	NA	PB_spinPB2_sg2r
1845305	1670	2098	5	2	4	147503.21869013755	1	interneuron	45	10	NA	NA	PB_spinPB3_sg2r
1845563	1228	3563	58	27	31	242158.94459215936	1	interneuron	64	40	NA	NA	INbiaxH_sg2l1
1845656	66	824	14	6	8	116762.29964138757	1	interneuron	4	1	NA	NA	INVNC_sg2l 1845657
1845774	637	860	12	5	7	55848.46090765895	1	interneuron	3	1	NA	NA	INsplit_sg2r 1845775
1845855	2985	3031	13	5	8	193079.01391524583	1	interneuron	6	27	NA	NA	INipsiasc_sg3r 1172205
1846187	35	603	4	1	3	63915.11356672303	1	interneuron	9	6	NA	NA	INcommdesc_sg1l 1846188
1846855	2898	3289	37	17	20	199816.7132790223	1	interneuron	20	24	NA	NA	INsplitPB_sg3r3
1848315	962	1806	18	8	10	146943.04258275995	1	interneuron	4	3	NA	NA	INperif_sg2l
1850079	1397	1445	7	2	5	101322.1879711474	1	interneuron	8	10	NA	NA	INcommasc_sg2r 1850080
1850681	2043	2109	13	6	8	142868.05655974275	1	interneuron	2	12	NA	NA	INipsiasc_sg2r 1850682
1854639	1842	3354	59	28	31	283835.58017588715	1	interneuron	8	31	NA	NA	INUturnMB_r
1855014	2120	2180	24	11	13	168801.72509559774	1	interneuron	16	19	NA	NA	INcommasc_sg1l 1855014
1855339	427	441	14	6	8	66703.62869840802	1	interneuron	0	13	NA	NA	INipsiasc_sg0r 1855340
1855915	123	2781	26	12	14	187230.8837605879	1	interneuron	20	13	NA	NA	INdecuss_l 1855915
1855933	84	2045	20	9	11	162146.00185258716	1	interneuron	14	23	NA	NA	INdecussM_l
1856288	723	773	10	4	6	45899.17398170983	1	interneuron	2	4	NA	NA	INipsiasc_sg1l 1856289
1856971	59	2108	25	11	14	164707.12648970104	1	interneuron	24	10	NA	NA	INdecuss_l 1856972
1860656	2529	2682	30	14	17	188225.0575628313	1	interneuron	10	26	NA	NA	INcommascFV_sg2l1
1860886	85	2187	44	21	23	182715.66499738433	1	interneuron	7	42	NA	NA	INW_l1
1920579	105	1555	14	6	8	99615.71392974105	1	interneuron	15	25	NA	NA	INsplitPB_sg1r2_nosoma
1928680	40	1016	18	8	10	103367.17796840733	1	interneuron	1	3	NA	NA	INdecuss_r 1928680
1928754	55	2575	28	13	15	176656.90509096815	1	interneuron	12	14	NA	NA	INdecuss_r 1928755
1932988	1059	2259	36	17	19	177024.9786075962	1	interneuron	11	9	NA	NA	INMBdesc2FMRFtype2_l
1934818	1891	2190	18	8	10	128340.44173583409	1	interneuron	17	14	NA	NA	INipsiasc_sg3r 1934818
1937281	84	1649	6	2	4	100305.44655778375	1	interneuron	16	5	NA	NA	INcommdesc_sg2l 1937282
1939662	2123	2221	20	9	11	116750.65241487935	1	interneuron	5	7	NA	NA	INcommascEnk_sg3l 1017681
1947255	2413	2476	12	5	7	171610.22488797296	1	interneuron	20	16	NA	NA	INcomm-Upcross_sg2l3
1947647	189	634	10	4	6	52481.5758081087	1	interneuron	3	5	NA	NA	INsplit_sg3r 1947648
1948151	770	1190	13	6	8	89216.57284956789	1	interneuron	16	14	NA	NA	INcommasc_sg2r 1948152
1950245	80	558	2	0	2	40655.66446210388	1	interneuron	2	3	NA	NA	INVNC_sg2l 1950246
1950393	44	1596	20	9	11	123763.5713289436	1	interneuron	9	13	NA	NA	INipsiasc_sg1l 1950394
1953098	43	849	2	0	2	95411.13118374089	1	interneuron	1	3	NA	NA	INperif_sg2r 1953099
1956009	1278	1329	18	8	10	114463.7375080768	1	interneuron	15	12	NA	NA	INcommasc_sg1r 1956010
1957108	128	919	4	1	3	59450.601177875826	1	interneuron	30	11	NA	NA	INipsidesc_sg2r
1957230	392	1259	14	6	8	95555.92146108998	1	interneuron	2	6	NA	NA	INcosplit_sg2l 1957231
1957288	1269	2877	40	19	21	247586.06749442944	1	interneuron	15	14	NA	NA	INMBdescFMRF_r
1957714	753	990	6	2	4	55713.54599025064	1	interneuron	12	8	NA	NA	INsplit_sg2l 1957715
1957722	1293	1516	12	5	7	113666.3429504556	1	interneuron	7	7	NA	NA	INipsiascATO_sg1r
1957859	1187	1381	4	1	3	78056.49608166146	1	interneuron	3	3	NA	NA	INipsiasc_sg2l 1957860
1959421	1226	1322	8	3	5	91510.1791565756	1	interneuron	5	8	NA	NA	INipsiasc_sg2l 1959422
1963755	1810	2283	16	7	9	145043.29595961832	1	interneuron	43	30	NA	NA	INchaeMech_sg3r
1968682	47	803	11	5	7	65710.52778853454	1	interneuron	0	8	NA	NA	IN 1968683
1971433	1081	1237	10	4	6	97032.28898230814	1	interneuron	30	12	NA	NA	INsplit_sg3l 1631437
1971452	64	1607	10	4	6	110252.33691801224	1	interneuron	21	13	NA	NA	INVNC 1971453
1971464	732	1076	14	6	8	92901.8990906754	1	interneuron	22	12	NA	NA	INcosplit_sg2r 1971465
1976063	1769	1844	16	7	9	112675.42609994208	1	interneuron	27	21	NA	NA	INipsiasc_sg3r 1976064
1980137	514	665	11	4	7	68320.4531236943	1	interneuron	2	2	NA	NA	VNCneuron 1980138
1987526	553	633	10	4	6	64945.12954226521	1	interneuron	5	4	NA	NA	INipsiasc_sg2l 1417624
1998558	35	1692	7	3	5	97479.7759753906	1	interneuron	12	8	NA	NA	INdesc_r 1998558
1999956	135	933	12	5	7	83413.4175182844	1	interneuron	0	8	NA	NA	VNC_sg1r 1999957
2000315	332	441	6	2	4	58031.46922278912	1	interneuron	5	3	NA	NA	INcomm_sg2l 961640
2000850	1445	1464	16	7	9	121029.67689958688	1	interneuron	37	20	NA	NA	INpreLadderATO_sg2l
2000955	1181	1243	6	2	4	82924.11186615212	1	interneuron	11	4	NA	NA	INipsiasc_sg3l 2000956
2000978	320	688	14	6	8	61806.38465352396	1	interneuron	3	1	NA	NA	IN 2000979
2001055	67	3628	37	17	20	379937.33967772906	1	interneuron	16	11	NA	NA	INdecuss_r 1796980
2001380	1395	1415	6	2	4	92718.05166527662	1	interneuron	5	10	NA	NA	INipsiasc_sg2l 2001381
2003558	678	826	22	10	12	106883.48595824522	1	interneuron	5	2	NA	NA	INMBtype8_r1
2007060	70	935	12	5	7	75479.93319061435	1	interneuron	0	12	NA	NA	INhead_r 2007061
2007389	49	1674	13	6	8	116180.26495485676	1	interneuron	11	10	NA	NA	INcommdesc_sg1l 1449055
2007954	473	890	16	7	9	84791.93593933107	1	interneuron	5	5	NA	NA	INcommascATO_sg2r2
2009602	1057	1387	22	10	12	102300.40874926955	1	interneuron	23	20	NA	NA	INcommasc_sg2r 2009603
2010225	396	870	10	4	6	89947.04023048621	1	interneuron	11	4	NA	NA	INcommasc_sg2l 2010225
2010340	68	1077	12	5	7	67980.00496148574	1	interneuron	37	3	NA	NA	INipsidesc_sg2r 2010340
2010859	653	1194	16	7	9	99786.69948786889	1	interneuron	31	15	NA	NA	INcommasc_sg2r 2010860
2010915	587	1685	22	10	12	111418.08927446844	1	interneuron	20	8	NA	NA	INcosplit_sg2r 2010916
2011670	79	722	12	5	7	85907.94780158617	1	interneuron	2	3	NA	NA	VNC_sg1r 2011671
2011760	637	1443	20	9	11	105397.77180538654	1	interneuron	7	7	NA	NA	INVNC_sg2r 2011761
2014813	697	994	8	3	5	73984.10006243065	1	interneuron	2	11	NA	NA	INcommasc_sg1l 1954576
2015432	1141	1216	5	2	4	81934.48758883215	1	interneuron	0	4	NA	NA	INipsiasc_sg2l 1686417
2015571	1417	1728	18	8	10	160825.02699737516	1	interneuron	7	18	NA	NA	INsplitCR_sg1l1
2015926	2338	2363	18	8	10	171293.34678860023	1	interneuron	2	23	NA	NA	INipsiasc_sg2l 1419967
2015966	780	1486	22	10	12	129540.9076923532	1	interneuron	8	3	NA	NA	INsplit_sg1l 2015949
2016881	1694	1830	22	10	12	156927.97775040692	1	interneuron	45	17	NA	NA	INcommasc_sg1r 921512
2017535	934	1929	32	15	17	168337.8932497818	1	interneuron	11	12	NA	NA	INdecuss_r 2017536
2019137	399	1779	16	7	9	145319.6772104515	1	interneuron	12	9	NA	NA	INdescRFa_r
2233438	1208	1295	20	9	11	107477.16220875994	1	interneuron	3	10	NA	NA	IN 2233439
2233700	407	1826	20	9	11	135124.0553298043	1	interneuron	4	28	NA	NA	INsplitSpin_sg1l
2294176	2132	2271	32	15	17	190354.8782067647	1	interneuron	33	54	NA	NA	INhorn_r
2294251	1077	1084	26	12	14	108317.80220206028	1	interneuron	7	9	NA	NA	INMBdesc3_l 2294252
2294357	818	1007	17	8	10	118589.83216124156	1	interneuron	5	1	NA	NA	MBmouth_r1
2294724	225	565	18	8	10	77076.74534341523	1	interneuron	3	1	NA	NA	INhead 1273950
2296864	1084	1754	24	11	13	147890.626680168	1	interneuron	32	22	NA	NA	INtorii_r
2306326	1449	2037	10	4	6	118989.03830610508	1	interneuron	9	11	NA	NA	IN_sg3 1528624
2313185	8	194	21	9	12	62654.634816413934	1	interneuron	3	3	NA	NA	INMBdev 2313186
2313882	3765	5154	61	29	32	394351.33265514334	1	interneuron	53	57	NA	NA	INasc-pyg_l2
2416412	438	554	21	9	12	64072.019352929616	1	interneuron	1	4	NA	NA	INvnc_l
60061	934	4843	115	55	61	745861.5255475976	1	motoneuron	349	121	NA	NA	MC
108826	278	4833	94	44	50	370237.99718694633	1	motoneuron	136	155	NA	NA	MN1_l
113999	2110	6828	99	48	51	654298.5400244697	1	motoneuron	207	112	NA	NA	Ser-h1_l
140828	107	5081	93	45	48	401693.8274329094	1	motoneuron	124	166	NA	NA	MN1_r
144261	6836	6916	56	27	29	573676.0006599227	1	motoneuron	105	5	NA	NA	cioMNcover_l1
228289	9178	9439	86	42	44	903986.8866160423	1	motoneuron	243	7	NA	NA	cioMNcover_r
261398	5069	8090	90	44	46	728159.62539343	1	motoneuron	46	88	NA	NA	MC3cover_l
284315	3301	7200	124	60	64	745150.7464315773	1	motoneuron	92	111	NA	NA	Ser-h1_r
344239	59	5257	114	56	58	448469.69914745167	1	motoneuron	135	87	NA	NA	MN3_l
359142	116	5205	84	40	44	418287.6523954438	1	motoneuron	127	116	NA	NA	MN2_r
423355	1067	1994	19	9	11	167386.4668682114	1	motoneuron	23	15	NA	NA	MNperif_luqin_sg2l
557901	88	1511	31	14	17	206223.26401258944	1	motoneuron	10	10	NA	NA	MNpostacic_sg1r2
579755	328	1832	29	13	16	198048.73721369889	1	motoneuron	17	13	NA	NA	MNring_sg3l1
656354	49	1540	16	7	9	144654.27305373445	1	motoneuron	7	5	NA	NA	MNdecuss_l 656355
715837	1471	2387	26	12	14	222537.65436804545	1	motoneuron	12	17	NA	NA	MNbiramous_sg1r1
826675	32	4644	78	37	41	383821.6155340872	1	motoneuron	134	104	NA	NA	MN2_l
907055	1486	2926	28	13	15	249248.5719470121	1	motoneuron	44	14	NA	NA	MNacic_sg3r
907144	983	1031	18	8	10	124946.86061408772	1	motoneuron	1	4	NA	NA	MNpostacic_sg3l1
932125	1288	1908	6	2	4	180572.26738633643	1	motoneuron	13	4	NA	NA	MNring_sg1r6
954910	51	2418	34	16	18	212785.33431421273	1	motoneuron	48	26	NA	NA	MNwave_sg3r1
955074	3010	6999	49	24	26	561506.0026749359	1	motoneuron	99	57	NA	NA	MNspider-ant_ATO_sg2r1
961644	322	1520	20	9	11	94795.68805115524	1	motoneuron	11	11	NA	NA	MNVNC_sg2r
982115	73	1036	16	7	9	98111.18564240792	1	motoneuron	0	7	NA	NA	MNheadV_l2
988822	69	1619	22	10	12	128961.91038002304	1	motoneuron	10	5	NA	NA	MNheadV_r1
1016172	101	1077	12	5	7	80229.23261667174	1	motoneuron	16	7	NA	NA	MNax_sg1l1
1026501	962	1853	36	17	20	225462.6980408891	1	motoneuron	53	36	NA	NA	MNring_sg3r1
1026962	1329	2608	26	12	14	235207.06740315244	1	motoneuron	71	34	NA	NA	MNcrab_sg3r1
1035809	87	1017	10	4	6	98765.75521502702	1	motoneuron	1	4	NA	NA	MNVNC_sg3l 10335809
1052127	264	1298	31	14	17	102587.10977559887	1	motoneuron	5	5	NA	NA	MNperif_sg3r 1052127
1135395	284	1274	18	8	10	98508.90367796374	1	motoneuron	10	4	NA	NA	MNpostv_sg3r
1166300	5555	9532	116	57	59	881376.0384596381	1	motoneuron	61	120	NA	NA	MC3cover_r
1181940	2067	3517	44	21	23	269236.95894768805	1	motoneuron	40	14	NA	NA	MNspider-ant_sg3r1
1216549	13	1645	37	17	20	127162.40183865352	1	motoneuron	32	45	NA	NA	MNacicX_sg3lr
1239327	3511	4443	46	22	24	347936.18775047205	1	motoneuron	92	35	NA	NA	MNcrab_sg3l1
1241266	63	1463	20	9	11	180840.25452022496	1	motoneuron	28	14	NA	NA	MNring_sg3r2
1244182	152	1163	8	3	5	117697.78671869688	1	motoneuron	1	5	NA	NA	MNring_sg3r3
1249546	1289	1337	12	5	7	153600.43461364848	1	motoneuron	10	5	NA	NA	MNring_sg2l2
1274799	5950	19683	219	108	111	1747320.3199654892	1	motoneuron	336	105	NA	NA	Ser-tr1_r
1277759	11202	11268	98	48	50	1109502.23211349	1	motoneuron	222	14	NA	NA	cioMNcover_l2
1277932	505	5120	50	24	26	364646.67163830495	1	motoneuron	27	15	NA	NA	CiomRaphe_n3_sg1l
1279078	1515	2089	20	9	11	146463.40340170913	1	motoneuron	11	14	NA	NA	MNdecus-branch_sg3l
1280027	4894	16568	200	98	102	1286870.1246631455	1	motoneuron	331	87	NA	NA	Loop_r
1280930	1025	1458	18	8	10	131042.10411659972	1	motoneuron	21	12	NA	NA	MNperif_sg2l 1280931
1285069	2834	7793	96	47	49	751252.1435027983	1	motoneuron	125	120	NA	NA	MNant_r
1293484	210	2313	35	17	19	217021.28088168977	1	motoneuron	28	20	NA	NA	MNbiramous_sg3r1
1294986	4961	16870	229	112	117	1474062.856653863	1	motoneuron	263	56	NA	NA	Ser-tr1_l
1295517	506	1825	14	6	8	177291.08749144882	1	motoneuron	12	20	NA	NA	MNbiramous_sg1l1
1295823	267	564	10	4	6	71929.43907566703	1	motoneuron	6	2	NA	NA	MNVNC 1295824
1296676	58	1676	14	6	8	116201.03134051942	1	motoneuron	16	1	NA	NA	MNVNC_sg1 1296677
1297489	533	1757	22	10	12	130418.74492802536	1	motoneuron	18	19	NA	NA	MNhose_sg1r1
1298426	3949	19194	242	120	122	1619729.1679791675	1	motoneuron	309	102	NA	NA	Loop_l
1301108	119	585	14	6	8	82407.64489997878	1	motoneuron	1	6	NA	NA	MN MIP?? 1301109
1305492	1507	2302	36	17	19	212417.6251889393	1	motoneuron	34	32	NA	NA	MNsmile_sg1l1
1307040	243	748	8	3	5	83668.22717710574	1	motoneuron	2	3	NA	NA	MNperif_sg1r 1307041
1307524	2781	6748	40	19	21	491864.3152147005	1	motoneuron	34	31	NA	NA	MNbow_sg2r1; proenk
1308618	1530	2450	25	11	14	222894.52839747648	1	motoneuron	27	20	NA	NA	MNring_sg1l1
1312505	1161	1721	26	12	14	154471.199625857	1	motoneuron	31	20	NA	NA	MNsmile_sg1r1
1321713	55	957	10	4	6	92266.80419105513	1	motoneuron	2	8	NA	NA	MNheadV_l1
1323621	183	704	8	3	5	52989.91364892154	1	motoneuron	8	2	NA	NA	MNob-ipsi_sg3r
1333311	3849	6628	97	48	50	506805.7817143949	1	motoneuron	143	148	NA	NA	MNspinning_sg2r
1333529	4523	6108	88	43	45	493048.3909160236	1	motoneuron	148	129	NA	NA	MNspinning_sg2l
1338917	364	1947	16	7	9	159470.98647656353	1	motoneuron	21	19	NA	NA	MNhose_sg1l1
1339008	769	1787	24	11	14	123226.4366847305	1	motoneuron	30	9	NA	NA	MNcross_sg2l2
1341740	202	1637	36	17	19	204010.1486662162	1	motoneuron	54	9	NA	NA	MNakro_r
1343244	683	1220	12	5	7	93956.47943328242	1	motoneuron	9	4	NA	NA	MNVNC_sg3r 1343036
1345337	91	1550	10	4	6	146205.11598552257	1	motoneuron	17	10	NA	NA	MNVNC_1A_sg2r
1348484	2734	3083	36	17	19	285989.89010706166	1	motoneuron	95	42	NA	NA	MNcrab_sg2r1
1355081	1934	2123	44	21	23	186791.61973503197	1	motoneuron	6	22	NA	NA	MNcommUpL_sg2r
1355372	3211	9558	139	68	71	959417.2490724107	1	motoneuron	140	143	NA	NA	MNant_l
1364226	342	964	4	1	3	116519.99239142275	1	motoneuron	13	4	NA	NA	MNpostacic_sg1r1
1364315	1130	2175	22	10	12	218012.80436944825	1	motoneuron	31	7	NA	NA	MNantacic_sg1r2
1366839	513	1235	8	3	5	134949.3158490303	1	motoneuron	21	1	NA	NA	MNVNC wave 1366840
1372913	50	2227	22	10	12	122902.80301279256	1	motoneuron	30	12	NA	NA	MNob-ipsi_sg2l
1377483	686	4769	31	14	17	317521.7793526989	1	motoneuron	19	21	NA	NA	MNcosplitN3r
1381662	105	1138	16	7	9	106420.02188181224	1	motoneuron	5	5	NA	NA	MNchae_sg2l2
1382729	555	1387	28	13	15	113951.84949040796	1	motoneuron	28	22	NA	NA	MNacicX_sg2r
1383001	48	1295	20	9	11	108409.48060927112	1	motoneuron	2	4	NA	NA	MNchae_sg3r1
1383418	1757	3296	30	14	16	287748.4160852224	1	motoneuron	17	17	NA	NA	MNspider-ant_sg3l1
1383962	353	1192	14	6	8	85424.1590583802	1	motoneuron	4	2	NA	NA	MNperif_sg3l 1383963
1384013	90	1195	15	7	9	89997.91052233717	1	motoneuron	7	7	NA	NA	MNchae_sg3l2
1387435	335	1183	24	11	13	86442.35483110274	1	motoneuron	32	24	NA	NA	MNhose_sg3r1
1387530	575	1376	18	8	10	100074.82220957644	1	motoneuron	15	9	NA	NA	MNarm_sg3l1
1387613	368	3668	46	22	24	289323.69869680284	1	motoneuron	52	38	NA	NA	MNgland-head_r
1391222	720	1483	28	13	15	96690.26520915808	1	motoneuron	40	22	NA	NA	MNhose_sg3l1
1391234	260	1652	33	16	18	157895.30680523135	1	motoneuron	9	24	NA	NA	MNwave_sg3l1
1391584	407	1308	16	7	9	103782.12020037438	1	motoneuron	23	8	NA	NA	MNsmile_sg1l4
1392926	817	1897	46	22	24	169287.74382314485	1	motoneuron	20	21	NA	NA	MNVNC_sg3l 1443617
1392970	1797	1875	43	20	23	221553.3505350616	1	motoneuron	34	40	NA	NA	MNring_sg3l2
1393942	1535	1599	16	7	9	90634.55912238295	1	motoneuron	1	9	NA	NA	MNcommUpL_sg3l; INcomm-UpL_sg3l1
1394905	1406	2202	26	12	14	194882.89956927375	1	motoneuron	20	37	NA	NA	MNspider-post_sg2l2
1394963	1917	2109	40	19	22	162939.11758076644	1	motoneuron	7	22	NA	NA	MNcommUpL_sg2l
1395094	1417	1478	15	6	9	97851.78618059866	1	motoneuron	3	11	NA	NA	MNcommUpL_sg3r
1395556	1925	4162	30	14	16	350681.14354092133	1	motoneuron	53	27	NA	NA	MNspider-ant_sg2l1
1395647	415	1651	26	12	15	199558.1597434517	1	motoneuron	24	17	NA	NA	MNring_sg2l1
1395980	524	1521	18	8	10	112607.01142822996	1	motoneuron	1	9	NA	NA	MNsmile_sg1l3
1396335	1115	1510	12	5	7	126446.8228020341	1	motoneuron	11	6	NA	NA	MNsmile_sg1r2
1396596	591	884	16	7	9	104245.1607675399	1	motoneuron	2	2	NA	NA	MNring_sg3l3
1398637	245	960	7	2	5	90772.45794222227	1	motoneuron	7	2	NA	NA	MNVNC 1398638
1398649	59	2315	12	5	7	185896.20944224097	1	motoneuron	17	9	NA	NA	MNwave_sg2l3
1399394	9	1981	18	8	10	177855.7948650571	1	motoneuron	24	20	NA	NA	MNwave_sg2l1
1399590	569	1831	18	8	10	187944.18938776973	1	motoneuron	20	5	NA	NA	MNantacic_sg2r2
1401321	93	1036	20	9	11	75201.11491212875	1	motoneuron	9	5	NA	NA	MN-oblique_sg3r2
1403656	73	2403	25	12	14	200002.1623833372	1	motoneuron	24	18	NA	NA	MNwave_sg2l2
1407835	1019	1135	10	4	6	85751.64246329402	1	motoneuron	14	4	NA	NA	MN-oblique_sg3l3
1407937	688	1570	17	7	10	147642.3855398742	1	motoneuron	11	3	NA	NA	MNVNC 1407938
1408867	641	3133	29	13	16	233834.5267426464	1	motoneuron	29	32	NA	NA	MNbiramous_sg3l1
1409372	796	1020	12	5	8	123606.30643997776	1	motoneuron	0	5	NA	NA	MNring_sg2r 8
1410274	389	712	6	2	4	52460.433567822816	1	motoneuron	17	5	NA	NA	MNipsiasc_sg3r 1410275
1410290	56	1181	4	1	3	187288.1716681147	1	motoneuron	11	1	NA	NA	MNVNC_ips_sg2r 1776778
1410390	148	918	12	5	7	81961.39876708057	1	motoneuron	1	6	NA	NA	MNVNC_sg2l 1442397
1414213	519	1979	34	16	18	172798.64522643876	1	motoneuron	23	28	NA	NA	MNacicX_sg3ll
1415266	585	1036	19	8	11	88875.61509250011	1	motoneuron	3	5	NA	NA	MNVNC 1415267
1415344	497	1857	23	11	13	147135.5022412282	1	motoneuron	23	3	NA	NA	MNchae_sg3l1
1415473	664	1364	9	4	6	91131.80947733312	1	motoneuron	9	1	NA	NA	MNarm_sg3l2
1419666	41	889	8	3	5	60219.129689866306	1	motoneuron	3	1	NA	NA	MNdesc_sg1 1419667
1420302	440	985	22	10	12	91384.59755130688	1	motoneuron	12	5	NA	NA	MNVNCax_sg3l 1420303
1420415	1083	1273	9	4	6	101999.60246229472	1	motoneuron	10	8	NA	NA	MNsmile_sg1l2
1421566	545	1290	12	5	7	75954.54904834536	1	motoneuron	17	2	NA	NA	MNVNC 1385476
1421680	718	1299	21	9	12	149051.84501955152	1	motoneuron	12	2	NA	NA	MNVNC 1421681
1421839	1197	1841	25	12	14	148754.17512206538	1	motoneuron	22	19	NA	NA	MNspider-post_sg3l2
1432357	113	1351	13	6	8	90858.11059042728	1	motoneuron	33	2	NA	NA	MNax_sg2r1
1433397	1433	1853	24	11	13	162809.94975409712	1	motoneuron	6	7	NA	NA	MNsmile_sg1l6
1434598	98	1377	23	11	13	149004.65878259722	1	motoneuron	31	3	NA	NA	MNring_pygr1
1434746	313	351	4	1	3	22741.00434264493	1	motoneuron	5	1	NA	NA	MNVNC 1434747
1435256	143	994	18	8	10	71514.2047650721	1	motoneuron	12	7	NA	NA	MN-oblique_sg3l2
1435324	673	722	12	5	7	79167.80795649564	1	motoneuron	12	3	NA	NA	MNVNC 1435325
1435418	692	781	10	4	6	50568.50966586459	1	motoneuron	12	6	NA	NA	MNantelope_sg3l
1435591	248	593	17	8	10	61895.730377149375	1	motoneuron	4	6	NA	NA	MNVNC 1435592
1436108	53	1252	22	10	12	110463.54906054972	1	motoneuron	11	10	NA	NA	MNchae_sg2l1
1436290	414	856	23	10	13	85199.53670944126	1	motoneuron	1	3	NA	NA	MNVNC 1436291
1441660	354	604	16	7	9	67938.28531689459	1	motoneuron	6	0	NA	NA	MNVNC_sg3 1441661
1441775	257	661	5	2	4	69232.0040641567	1	motoneuron	6	6	NA	NA	MNob_sg3r 1441776
1442572	61	616	8	3	5	46200.22535955139	1	motoneuron	7	3	NA	NA	MN 1442573
1447037	771	3036	32	15	17	216525.47493871217	1	motoneuron	28	14	NA	NA	MNacic_sg3l
1447180	492	1790	28	13	15	157947.72344863307	1	motoneuron	9	4	NA	NA	MNspider-post_sg3l3_immature
1452687	46	1320	14	6	8	112827.22458256676	1	motoneuron	5	10	NA	NA	MNob_sg2r 1452688
1457836	255	840	12	5	7	58198.65885222214	1	motoneuron	4	4	NA	NA	MNantelope_sg3r
1460113	361	677	6	2	4	44830.07542927132	1	motoneuron	7	1	NA	NA	MNcommdesc_sg3l 1460114
1460772	1462	1599	16	7	9	174219.48164456265	1	motoneuron	28	11	NA	NA	MNring_sg2r2
1460905	478	535	4	1	3	32254.503054649616	1	motoneuron	3	3	NA	NA	MNVNC 1460906
1461953	373	1176	16	7	9	157675.63686615237	1	motoneuron	8	13	NA	NA	MNring_sg2l4
1462145	55	848	6	2	4	75240.02481154936	1	motoneuron	8	2	NA	NA	MNVNC 1462146
1466424	1190	1261	16	7	9	165745.93293740205	1	motoneuron	6	4	NA	NA	MNring_sg2r3
1468265	1317	3367	44	21	23	273955.9525232906	1	motoneuron	29	5	NA	NA	MNVNC 1468266
1468636	105	771	4	1	3	55532.47951383427	1	motoneuron	4	11	NA	NA	MNob-ipsi_sg2r
1474100	443	782	8	3	5	69858.5916535592	1	motoneuron	6	5	NA	NA	MNVNC_sg3r 1044290
1477119	534	1082	16	7	9	76407.87901882174	1	motoneuron	18	10	NA	NA	MNpseu_sg2r
1486247	741	1465	17	7	10	158149.7019113945	1	motoneuron	13	16	NA	NA	MNring_sg2r4
1486363	1287	1388	12	5	7	158898.0538328147	1	motoneuron	12	10	NA	NA	MNring_sg2r6
1488411	915	1194	8	3	5	118327.810958381	1	motoneuron	0	4	NA	NA	MNring_sg1l3
1489640	60	2095	42	19	23	220867.18177035128	1	motoneuron	29	11	NA	NA	MNakro_l
1514869	418	885	8	3	5	77391.80692473787	1	motoneuron	7	4	NA	NA	MNcommdesc_sg1r 1514870
1520856	290	473	6	2	4	59547.26487896053	1	motoneuron	2	2	NA	NA	MNVNC 1520857
1525235	921	1219	16	7	9	130500.46861639147	1	motoneuron	20	6	NA	NA	MNperif 1525236
1525257	1634	3270	52	25	27	289188.35569875035	1	motoneuron	40	45	NA	NA	MNspider-post_sg2r2
1528697	640	1099	6	2	4	59434.8636788058	1	motoneuron	10	3	NA	NA	MNipsiasc_sg3r 1528698
1533719	379	1016	16	7	9	86798.531955251	1	motoneuron	4	2	NA	NA	MN 1533720
1541032	3	1440	10	4	6	120165.31502479476	1	motoneuron	6	4	NA	NA	MNarm_sg2l2
1547424	73	567	2	0	2	58025.5686415012	1	motoneuron	8	3	NA	NA	MNVNC 1547425
1549787	764	1174	10	4	6	87359.0717015656	1	motoneuron	21	4	NA	NA	MNsmile_sg1l7
1554019	36	1105	18	8	10	129459.8136971574	1	motoneuron	6	3	NA	NA	MNheadV_r2
1566960	1292	1667	10	4	6	139825.06752525925	1	motoneuron	22	9	NA	NA	MNarm_sg2r1
1567189	703	2310	42	20	22	262573.74413936917	1	motoneuron	27	22	NA	NA	MNbiramous_sg2r1
1578507	145	789	4	1	3	64183.53940963217	1	motoneuron	5	5	NA	NA	MNVNC_sg2r 1578508
1579204	1017	1586	17	8	10	148326.40340327795	1	motoneuron	13	5	NA	NA	MNantacic_sg2r1
1598752	95	3828	86	41	45	260652.61448331844	1	motoneuron	23	141	NA	NA	MNladder_sg1l
1663161	905	1040	6	2	4	101394.2856753828	1	motoneuron	7	2	NA	NA	MNperifac_sg1r2
1663439	1423	1458	13	6	8	113483.58101742702	1	motoneuron	7	1	NA	NA	MNperifob_sg1r
1665129	1206	1389	6	2	4	137309.67909559	1	motoneuron	15	2	NA	NA	MNperifche_sg1r
1671147	192	878	6	2	4	82582.18989072181	1	motoneuron	4	2	NA	NA	MNchae_sg1r
1674291	1175	1372	17	7	10	147143.30671078278	1	motoneuron	21	11	NA	NA	MNpostacic_sg1l1
1677407	7	1180	16	7	9	126842.64436058165	1	motoneuron	4	3	NA	NA	MNob-post_sg1r
1677775	976	1026	12	5	7	101971.82550526602	1	motoneuron	4	3	NA	NA	MNperiph 1677776
1678661	940	1186	6	2	4	126005.05726649192	1	motoneuron	5	3	NA	NA	MNring_sg1r2
1678692	75	990	10	4	6	116793.49488482295	1	motoneuron	11	5	NA	NA	MNob-post_sg1l
1679615	1247	1952	24	11	13	216231.29356453975	1	motoneuron	129	14	NA	NA	MNring_sg1r1
1684965	1456	1664	13	6	8	140849.82334109378	1	motoneuron	13	5	NA	NA	MNarm_sg2l1
1688755	196	935	10	4	6	71619.25395370871	1	motoneuron	6	2	NA	NA	MNax_sg1r2
1690429	308	924	6	2	4	108441.00058374992	1	motoneuron	19	2	NA	NA	MNac_sg1r 1690430
1697854	879	2084	26	12	14	178044.60318299482	1	motoneuron	20	19	NA	NA	MNspider-post_sg3r2
1700043	516	1042	18	8	10	105138.488651598	1	motoneuron	8	2	NA	NA	MNacicular_sg3l 1700044
1727474	4062	4416	46	22	24	399626.392063316	1	motoneuron	79	46	NA	NA	MNcrab_sg2l1
1728563	36	786	14	6	8	87321.96791100214	1	motoneuron	5	2	NA	NA	MNchae_sg2r
1729648	2606	6576	60	29	31	613348.7026122864	1	motoneuron	50	32	NA	NA	MNbow_sg2l1; proenk
1729830	908	973	14	6	8	112688.77714283924	1	motoneuron	15	14	NA	NA	MNVNC_sg3r 1729831
1732111	75	6438	166	80	86	613232.7164945481	1	motoneuron	169	117	NA	NA	MN3_r
1739384	112	3342	75	37	39	233155.53632778695	1	motoneuron	24	135	NA	NA	MNladder_sg1r
1741418	1590	3246	14	6	8	334924.66380032833	1	motoneuron	13	6	NA	NA	MNring_sg1l2
1741422	1786	2022	30	14	16	224850.85015285504	1	motoneuron	9	12	NA	NA	MNring_sg1l4
1752235	105	1892	10	4	6	170619.56967726335	1	motoneuron	10	16	NA	NA	MNwave_sg3r2
1753932	622	686	6	2	4	54179.61431815388	1	motoneuron	15	3	NA	NA	MNantelope_sg1r
1755080	762	1570	20	9	11	148779.27921759142	1	motoneuron	8	5	NA	NA	MNVNC_sg2l 1755081
1757115	373	734	6	2	4	77883.80537552008	1	motoneuron	5	3	NA	NA	MNarm_sg2r2
1763522	376	1185	8	3	5	125967.64880850428	1	motoneuron	16	2	NA	NA	MNacic_sg1r
1763749	553	968	12	5	7	128342.53924886108	1	motoneuron	18	0	NA	NA	MNchaet_sg3r3
1763759	699	1085	16	7	9	124603.1022270293	1	motoneuron	5	6	NA	NA	MNarm_sg3r
1776476	718	1123	6	2	4	159490.24006766782	1	motoneuron	11	0	NA	NA	MNring_sg2l3
1776504	26	950	12	5	7	151713.57200112072	1	motoneuron	7	1	NA	NA	MNring_sg2l5
1779518	644	2421	20	9	11	166388.890614625	1	motoneuron	34	21	NA	NA	MNob-contra_sg1l2
1792899	939	1104	8	3	5	133313.57219016412	1	motoneuron	1	3	NA	NA	MNVNC 1398670
1792917	50	891	2	0	2	129486.97413478588	1	motoneuron	6	4	NA	NA	MNring_sg2r5
1793408	949	1016	6	2	4	109800.94554151212	1	motoneuron	15	4	NA	NA	MNpostacic_sg1l2
1797698	1896	2378	18	8	10	144287.68567940558	1	motoneuron	33	15	NA	NA	MNob-contra_sg3r1
1813880	1621	1944	28	13	15	170631.6108335127	1	motoneuron	28	19	NA	NA	MNcomm_sg2r 1813881
1815732	762	2322	22	10	12	208998.6907377121	1	motoneuron	37	16	NA	NA	MN 1815733
1824208	68	1318	18	8	10	106309.09912521493	1	motoneuron	9	7	NA	NA	MNpostv_sg2r
1824372	337	1108	20	9	11	157047.80610647378	1	motoneuron	3	1	NA	NA	MNring_sg2l 7
1825922	378	1512	24	11	13	176305.9386040819	1	motoneuron	4	3	NA	NA	MNVNC 1825923
1828100	402	1195	30	14	16	100278.08329223184	1	motoneuron	19	11	NA	NA	MNpostv_sg3l
1830642	423	2804	38	18	20	214231.58450166328	1	motoneuron	38	32	NA	NA	MNcool 1830643
1831596	1161	1245	9	3	6	165954.97764248642	1	motoneuron	10	1	NA	NA	MNring_sg2l6
1831679	921	2058	30	14	16	126773.22452365956	1	motoneuron	41	11	NA	NA	MNhose_sg2l1
1832672	722	1188	8	3	5	120258.39419338836	1	motoneuron	6	7	NA	NA	MNring_sg1r3
1833415	1132	1439	12	5	7	166567.58161638194	1	motoneuron	7	4	NA	NA	MNantacic_sg1r1
1840971	84	644	7	3	5	86634.09548732343	1	motoneuron	1	3	NA	NA	MNVNC 1840972
1846918	950	1076	8	3	5	87372.28757628509	1	motoneuron	26	9	NA	NA	MN-oblique_sg3l1
1848249	458	733	6	2	4	61249.4633964512	1	motoneuron	2	9	NA	NA	MNVNC_sg2l 1848250
1849324	997	2465	26	12	14	209518.10984919453	1	motoneuron	14	26	NA	NA	MNbiramous_sg2l1
1850405	48	1240	25	11	14	118330.75289189845	1	motoneuron	5	2	NA	NA	MN 1850406
1850777	1456	1691	12	5	7	186014.28723859257	1	motoneuron	47	2	NA	NA	MNantacic_sg1l
1854746	11	938	14	6	8	92593.82876339142	1	motoneuron	19	1	NA	NA	MNperifac_sg1r1
1920885	767	822	8	3	5	77334.36237287842	1	motoneuron	22	6	NA	NA	MNipsiasc_sg2r 1920886
1928926	1768	2787	20	9	11	159565.91802578044	1	motoneuron	13	5	NA	NA	MNpseu_sg1r
1950602	569	760	4	1	3	86477.96603357494	1	motoneuron	8	0	NA	NA	MNpostacic_sg2r3
1951105	60	615	4	1	3	86925.3655497566	1	motoneuron	4	3	NA	NA	MNchae_sg1l
1953050	1186	1434	14	6	8	162604.20248967467	1	motoneuron	2	4	NA	NA	MNantacic_sg2l
1956332	885	2143	26	12	14	145915.2832880118	1	motoneuron	39	14	NA	NA	MNhose_sg2r1
1957250	143	668	8	3	6	81556.36584507833	1	motoneuron	3	2	NA	NA	MNVNClong_sg2l 1957251
1957809	507	617	10	4	6	77021.57032645769	1	motoneuron	5	3	NA	NA	MNpostacic_sg2r2
1971227	675	897	18	8	10	74242.54292066464	1	motoneuron	27	10	NA	NA	MNVNCob_sg2r 1971228
1971259	170	724	9	4	6	47015.36317722146	1	motoneuron	8	2	NA	NA	MNob-ipsi_sg3l
1971650	93	653	8	3	5	98817.7588849531	1	motoneuron	3	3	NA	NA	MNring_sg2r7
2001006	1539	1844	21	9	12	144182.14025730157	1	motoneuron	6	21	NA	NA	MNobFMRFa_sg2l
2007344	627	4528	56	27	29	326681.5767413425	1	motoneuron	72	32	NA	NA	MNgland-head_l
2008355	193	2217	22	10	12	185014.17751008164	1	motoneuron	36	17	NA	NA	MNob_sg2r 2008356
2008544	1055	1741	6	2	4	153507.23824966917	1	motoneuron	10	8	NA	NA	MNpostacic_sg2r1
2010309	699	893	8	3	5	77634.29924545043	1	motoneuron	5	3	NA	NA	MNVNCob_sg2r 1971477
2016553	343	686	4	1	3	83839.96881941172	1	motoneuron	6	1	NA	NA	MNVNC_chaetal_sg2r 2016554
2016896	36	2200	12	5	7	139731.59975900876	1	motoneuron	13	13	NA	NA	MNdesc_l 1325300
2016902	132	2331	24	11	13	196905.0690210957	1	motoneuron	21	15	NA	NA	MNdecuss_r 1593703
2028720	249	2151	22	10	12	157194.06571202076	1	motoneuron	26	8	NA	NA	MNpostv_sg2l
6496	1	23	1	0	2	1387.2050503988578	1	fragment	0	0	0	0	neuron 6497
21156	25	37	8	3	5	3747.326961323736	1	fragment	0	3	3	0	SHORTfrg
31790	7	8	2	0	2	664.5250499457218	1	fragment	0	1	1	0	SHORTfrg
37167	8	40	4	1	3	4007.1584638063514	1	fragment	0	1	1	0	piece 37167-RRT
37425	3	5	2	0	2	271.5352968977765	1	fragment	0	1	1	0	piece 37425-RRT
45598	3	17	5	1	4	1957.9596916077044	1	fragment	0	1	1	0	piece 45598-RRT
49080	2	2	1	0	2	12.16542073651734	1	fragment	0	0	0	0	Neuron 49081
49085	2	2	1	0	2	13.917941762434666	1	fragment	0	0	0	0	Neuron 49086
50328	38	39	2	0	2	1761.0775380403193	1	fragment	0	2	2	0	SHORTfrg 50329
50676	32	129	6	2	4	15721.888014045606	1	fragment	0	0	0	0	Neuron 50677
51738	1	26	5	2	4	2024.7039378986349	1	fragment	0	0	0	0	Neuron 51739
56165	35	47	5	2	4	4200.659212235369	1	fragment	0	0	0	0	neuron 56166
57870	8	9	2	0	2	431.7894189640392	1	fragment	0	0	0	0	Neuron 57871
63952	4	47	2	0	2	2448.0200946578157	1	fragment	0	4	4	0	SHORTFRG 63953
67367	45	92	4	1	3	5744.981391247086	1	fragment	0	0	0	0	Neuron 67368
70682	24	28	2	0	2	2400.542480526408	1	fragment	0	0	0	0	zbridge3
70694	8	9	2	0	2	514.1249828447214	1	fragment	0	0	0	0	zbridge4
71318	1	2	1	0	2	24.12725956785195	1	fragment	0	0	0	0	zbridge42
71916	9	35	6	2	4	2985.6709834525327	1	fragment	0	3	3	0	SHORTfrg 71917
75432	1	2	1	0	2	4.999259634274834	1	fragment	0	0	0	0	neuron 75433
75450	1	2	1	0	2	9.321999476307385	1	fragment	0	0	0	0	neuron 75451
77232	7	7	1	0	2	399.4672080286797	1	fragment	0	1	1	0	neuron 77233
89326	15	32	2	0	2	1891.0376449392515	1	fragment	0	1	1	0	SHORTfrg 89327
91501	6	8	3	1	3	914.4527587910984	1	fragment	0	1	1	0	SHORTfrg 91502
91612	11	28	4	1	3	3252.775848502357	1	fragment	0	0	0	0	neuron 91613
94626	5	71	2	0	2	10982.809580903424	1	fragment	0	0	0	0	neuron 94627
94631	1	24	1	0	2	1450.0243477153692	1	fragment	0	0	0	0	neuron 94632
94636	2	114	7	3	5	10457.298240059356	1	fragment	0	0	0	0	neuron 94637
98640	1	6	1	0	2	2036.458048128488	1	fragment	0	0	0	0	neuron 98641
101128	68	100	6	2	4	11500.1967206252	1	fragment	0	0	0	0	neuron 101129
106834	10	29	2	0	2	1534.600931828438	1	fragment	1	0	1	0	MN fragment 106835
108877	1	36	5	2	4	3191.904561055699	1	fragment	0	2	2	0	SHORTfrg 108878
109468	7	24	5	2	4	2023.6889814086264	1	fragment	0	2	2	0	SHORTfrg 109469
109495	2	10	3	1	3	1063.4337169074506	1	fragment	0	2	2	0	SHORTfrg 109496
110442	3	81	4	1	3	5604.831029685315	1	fragment	0	3	3	0	SHORTfragment 110443
110879	49	201	10	4	6	14996.293519314877	1	fragment	0	0	0	0	FMRFa/PDF-coexpressing-neuron_alternativesceleton_layer1407_up
110917	7	13	1	0	2	926.3736492181442	1	fragment	0	0	0	0	neuron 110918
110952	1	2	1	0	2	0.01380837352022622	1	fragment	0	0	0	0	neuron 110953
111011	1	2	1	0	2	0.02514950141932481	1	fragment	0	0	0	0	neuron 111012
111026	1	2	1	0	2	0.01751017534257798	1	fragment	0	0	0	0	neuron 111027
111051	2	4	1	0	2	715.9569712777786	1	fragment	0	0	0	0	neuron 111052
111056	1	2	1	0	2	0.559522204514467	1	fragment	0	0	0	0	neuron 111057
111066	1	2	1	0	2	0.02774967862433492	1	fragment	0	0	0	0	neuron 111067
111086	1	4	2	0	2	360.3398089495838	1	fragment	0	0	0	0	neuron 111087
111096	1	2	1	0	2	0.02061353022649337	1	fragment	0	0	0	0	neuron 111097
111121	1	2	1	0	2	0.02144699096929466	1	fragment	0	0	0	0	neuron 111122
111131	1	2	1	0	2	0.04135195681847305	1	fragment	0	0	0	0	neuron 111132
111136	1	2	1	0	2	0.1172275472249462	1	fragment	0	0	0	0	neuron 111137
111151	1	2	1	0	2	0.24179449797811753	1	fragment	0	0	0	0	neuron 111152
111171	1	2	1	0	2	0.02849462989017303	1	fragment	0	0	0	0	neuron 111172
111176	1	2	1	0	2	0.02528862731692829	1	fragment	0	0	0	0	neuron 111177
111181	1	2	1	0	2	0.03916739900047741	1	fragment	0	0	0	0	neuron 111182
111201	9	9	1	0	2	333.8376323588771	1	fragment	0	0	0	0	neuron 111202
111221	1	2	1	0	2	0.02689387834123626	1	fragment	0	0	0	0	neuron 111222
111236	1	2	1	0	2	0.06288400752090618	1	fragment	0	0	0	0	neuron 111237
111246	12	13	2	0	2	543.1124543862237	1	fragment	0	0	0	0	neuron 111247
111256	1	2	1	0	2	0.10649420829244748	1	fragment	0	0	0	0	neuron 111257
111261	1	2	1	0	2	0.05540235650156325	1	fragment	0	0	0	0	neuron 111262
111278	1	2	1	0	2	0.04768428521701871	1	fragment	0	0	0	0	neuron 111279
111310	1	11	1	0	2	458.5225443868567	1	fragment	0	0	0	0	neuron 111311
111349	1	2	1	0	2	0.10882401686298852	1	fragment	0	0	0	0	neuron 111350
111374	1	2	1	0	2	0.04163486494001493	1	fragment	0	0	0	0	neuron 111375
111409	1	2	1	0	2	0.03330534092756649	1	fragment	0	0	0	0	neuron 111410
111436	1	2	1	0	2	0.03370245591416335	1	fragment	0	0	0	0	neuron 111437
111495	1	2	1	0	2	0.03653174250271918	1	fragment	0	0	0	0	neuron 111496
111501	1	2	1	0	2	0.05865968624406607	1	fragment	0	0	0	0	neuron 111502
111585	1	2	1	0	2	0.02130030943191136	1	fragment	0	0	0	0	neuron 111586
111634	1	2	1	0	2	0.01620102700277928	1	fragment	0	0	0	0	neuron 111635
111674	410	500	37	17	20	39359.828256947985	1	fragment	5	4	9	0	fragment_ab 111675
111689	1	2	1	0	2	0.01809071792709898	1	fragment	0	0	0	0	neuron 111690
111738	17	17	1	0	2	1536.7332840009235	1	fragment	0	0	0	0	neuron 111739
111753	9	9	1	0	2	1045.9702770718616	1	fragment	0	0	0	0	neuron 111754
111778	19	19	1	0	2	776.0899585493879	1	fragment	0	0	0	0	neuron 111779
111808	15	15	1	0	2	588.6990486823721	1	fragment	0	0	0	0	neuron 111809
111818	1	2	1	0	2	0.01211083191441231	1	fragment	0	0	0	0	neuron 111819
111833	1	2	1	0	2	0.0305641729542486	1	fragment	0	0	0	0	neuron 111834
111968	6	7	2	0	2	368.98272860820896	1	fragment	0	0	0	0	neuron 111969
111993	1	2	1	0	2	0.03053575694453137	1	fragment	0	0	0	0	neuron 111994
111998	1	2	1	0	2	0.01273245476571143	1	fragment	0	0	0	0	neuron 111999
112018	1	2	1	0	2	0.01424526327681093	1	fragment	0	0	0	0	neuron 112019
112038	1	2	1	0	2	0.26319396180798227	1	fragment	0	0	0	0	neuron 112039
112043	1	2	1	0	2	0.03221994886687443	1	fragment	0	0	0	0	neuron 112044
112048	1	2	1	0	2	0.0720724654412805	1	fragment	0	0	0	0	neuron 112049
112053	1	2	1	0	2	0.01475400083337295	1	fragment	0	0	0	0	neuron 112054
112063	1	2	1	0	2	0.06156927522127103	1	fragment	0	0	0	0	neuron 112064
112073	1	2	1	0	2	0.12742842079549185	1	fragment	0	0	0	0	neuron 112074
112078	16	17	2	0	2	796.7978756823069	1	fragment	0	0	0	0	neuron 112079
112083	1	2	1	0	2	0.06209709921829982	1	fragment	0	0	0	0	neuron 112084
112088	1	2	1	0	2	0.1293968321306268	1	fragment	0	0	0	0	neuron 112089
112103	1	2	1	0	2	0.01244303528044949	1	fragment	0	0	0	0	neuron 112104
112178	1	2	1	0	2	0.02003321792959955	1	fragment	0	0	0	0	neuron 112179
113130	11	11	3	1	3	1275.4535991014804	1	fragment	0	0	0	0	neuron 113131
117895	20	24	4	1	3	3226.8346168468624	1	fragment	0	1	1	0	SHORTfrg 117896
118885	1	11	1	0	2	794.4941194912204	1	fragment	0	0	0	0	Neuron 118886
119195	13	15	4	1	3	2477.61669142702	1	fragment	0	1	1	0	SHORTfrg 119196
119551	121	160	14	6	8	14270.454863883257	1	fragment	0	3	3	0	SHORTfragment 119552
120065	11	15	2	0	2	858.0434395901577	1	fragment	0	0	0	0	neuron 120066
120080	8	8	1	0	2	512.1919987765351	1	fragment	0	0	0	0	neuron 120081
120092	11	12	2	0	2	535.96020103865	1	fragment	0	0	0	0	neuron 120093
121006	1	6	1	0	2	1837.6492538869925	1	fragment	0	0	0	0	neuron 121007
132431	93	138	16	7	9	14126.55145258212	1	fragment	0	0	0	0	FMRFa-neuron_left2_adjacentAxon
132867	41	53	4	1	3	4455.282540717165	1	fragment	0	1	1	0	FMRFa-neuron_left2/left5_postsynapticPartner
136207	1	24	1	0	2	8209.900717822495	1	fragment	0	0	0	0	Neuron 136208
138416	26	26	3	1	3	1608.0944447374754	1	fragment	0	1	1	0	piece Neuron 138417-RRT
139860	4	90	2	0	2	9157.418059796631	1	fragment	0	0	0	0	neuron 139861
145216	76	76	3	1	3	6047.5242939128975	1	fragment	0	0	0	0	Neuron 145217
148481	29	29	1	0	2	1319.5564534534872	1	fragment	0	0	0	0	neuron 148482
162660	57	77	6	2	4	4202.303250323312	1	fragment	0	4	4	0	neuron 162661
162921	23	32	2	0	2	1941.6445954773649	1	fragment	0	0	0	0	neuron 162922
163529	71	208	5	2	4	16155.128245299147	1	fragment	0	0	0	0	Neuron 163530
163895	5	28	6	2	4	1991.0956200177743	1	fragment	0	0	0	0	neuron S12
165015	13	13	2	0	2	2631.8234402705025	1	fragment	0	1	1	0	neuron 165016
169298	543	788	30	14	16	57481.513601838866	1	fragment	0	0	0	0	neuron 169299
170449	1	2	1	0	2	0.03534656555505176	1	fragment	0	1	1	0	neuron 170450
170992	13	13	2	0	2	1283.8886142945703	1	fragment	0	1	1	0	neuron 170993
173733	1	57	3	1	3	3070.9189501757496	1	fragment	0	0	0	0	neuron 173734
173797	15	21	2	0	2	1052.0640483687234	1	fragment	0	0	0	0	neuron 173798
181663	191	1831	82	39	43	151723.7085450912	1	fragment	11	8	19	1	hPU_c_3l; SN
188982	10	13	2	0	2	1449.3675393124925	1	fragment	0	1	1	0	neuron 188983
189122	14	17	4	1	3	2109.127847740559	1	fragment	0	1	1	0	neuron 189123
189550	7	8	2	0	2	365.04694624121174	1	fragment	0	0	0	0	neuron 189551
190388	8	18	4	1	3	1457.7998911052089	1	fragment	0	2	2	0	piece 190388-RRT
208259	1	76	3	1	3	7804.231621570912	1	fragment	0	0	0	0	Neuron 208260
217052	131	160	2	0	2	13674.591264775729	1	fragment	0	0	0	0	Neuron 217053
218636	21	22	2	0	2	1079.233429491512	1	fragment	0	1	1	0	neuron 218637
218837	29	54	4	1	3	2535.099955159814	1	fragment	0	1	1	0	neuron 218838
219488	6	12	2	0	2	761.4632709486364	1	fragment	0	0	0	0	neuron 219489
223119	4	48	2	0	2	5263.8366444010735	1	fragment	0	2	2	0	piece 223119-RRT
229370	120	120	7	3	5	9467.662272366244	1	fragment	0	0	0	0	Neuron 229371
229605	1	20	1	0	2	1037.1221562913613	1	fragment	0	0	0	0	Neuron 229606
242490	6	13	4	1	3	499.34950691286394	1	fragment	0	1	1	0	neuron 242491
260604	174	187	12	5	7	14130.269357148409	1	fragment	0	1	1	0	Neuron 260605
285487	359	364	35	16	19	43533.653645149985	1	fragment	5	2	7	0	fragment MC-presyn-n9 285487
287846	33	58	6	2	4	6882.604242204044	1	fragment	1	1	2	0	fragment 287847
292344	1299	1300	54	26	28	73377.80432230313	1	fragment	29	6	35	0	fragment PDF 292344
328550	21	60	2	0	2	3006.4118903736203	1	fragment	0	1	1	0	piece 32855-RRT
333054	1067	1133	82	40	42	124140.0509077501	1	fragment	3	3	6	1	IN_mn4 333054
342816	4	23	6	2	4	2046.726948699876	1	fragment	0	0	0	0	neuron 342817
350871	21	21	1	0	2	1268.270204210986	1	fragment	0	0	0	0	Neuron 350872
353448	5	10	2	0	2	838.3372870252781	1	fragment	0	1	1	0	piece 353448-RRT
358686	1	9	1	0	2	576.0321897830702	1	fragment	0	0	0	0	Neuron 358687
365080	2	7	2	0	2	557.7479734728979	1	fragment	0	1	1	0	piece 365080-RRT
365738	64	71	7	2	5	6946.405815065503	1	fragment	0	2	2	0	piece neuron 365739-RRT
365791	7	11	2	0	2	740.1197698015135	1	fragment	0	1	1	0	piece 365791-RRT
366145	9	11	2	0	2	638.9918318720449	1	fragment	0	1	1	0	piece 366146-T
366270	8	11	2	0	2	1638.354897124615	1	fragment	0	1	1	0	piece 366270-RRT
366394	9	28	2	0	2	1856.4551195048168	1	fragment	0	4	4	0	piece neuron 366395-RRT
366521	5	32	6	2	4	2322.7358100188108	1	fragment	0	2	2	0	piece neuron 366522-RRT
384630	7	24	8	3	5	2267.473025587896	1	fragment	0	1	1	0	piece neuron 384631-RRT
384957	2	9	2	0	2	574.1169968985507	1	fragment	0	1	1	0	piece neuron 384958-RRT
384976	3	10	2	0	2	1286.5430034832473	1	fragment	0	2	2	0	piece neuron 384977-RRT
385300	19	38	2	0	2	2241.903775084803	1	fragment	0	3	3	0	piece neuron 385301-RRT
411509	4	12	2	0	2	550.1765390532473	1	fragment	0	1	1	0	piece neuron 411510-RRT
413546	3	29	2	0	2	1338.5429133255348	1	fragment	0	1	1	0	piece 413547-RRT
413568	12	31	6	2	4	2595.450357217333	1	fragment	0	1	1	0	piece 413569-RRT
413613	5	10	4	1	3	702.0439782204039	1	fragment	0	1	1	0	piece 413614-RRT
413716	10	24	4	1	3	1753.9965130699054	1	fragment	0	1	1	0	piece 413717-RRT
413751	5	7	2	0	2	349.1491091799464	1	fragment	0	1	1	0	piece 413752-RRT-not-sure
414173	17	47	8	3	5	4053.3132727493858	1	fragment	0	3	3	0	piece 414174-RRT
414746	5	24	2	0	2	1087.3422055609672	1	fragment	0	2	2	0	piece 414747-RRT
421537	381	1139	68	32	36	71784.10570314052	1	fragment	27	7	34	0	fragment luqin 421537
422892	99	332	18	8	10	25276.633906683128	1	fragment	2	0	2	0	luqin3_left-sigold
431756	24	86	10	4	7	8147.53376919909	1	fragment	0	0	0	0	neuron 431757
434614	12	50	8	3	5	4200.4832222205705	1	fragment	0	0	0	0	neuron 434615
436862	155	775	45	20	25	66107.41232049251	1	fragment	0	1	1	0	neuron 436863
442258	2002	4586	213	104	110	369889.92337808554	1	fragment	20	25	45	0	fragment leucokinin 442258
462806	1	8	3	1	3	1013.4208530800628	1	fragment	0	0	0	0	Neuron 462807
462854	57	57	3	1	3	3332.6542580108735	1	fragment	3	1	4	0	Neuron 462855
464329	2	51	6	2	4	3911.451942255366	1	fragment	0	0	0	0	neuron 464330
466297	8	32	4	1	3	3201.7801561415577	1	fragment	0	0	0	0	neuron 466298
478878	22	30	2	0	2	4101.456107221602	1	fragment	0	0	0	0	neuron 478879
481765	4	64	11	4	7	7098.181589332583	1	fragment	0	0	0	0	neuron 481766
486449	1	24	1	0	2	975.3068869990764	1	fragment	0	0	0	0	Neuron 486450
489205	5	11	2	0	2	1663.702878089131	1	fragment	0	0	0	0	Neuron 489206
493192	37	112	14	6	9	14575.17937249774	1	fragment	2	0	2	0	Neuron 493193
493610	28	28	1	0	2	1109.445103328898	1	fragment	0	0	0	0	Neuron 493611
494063	5	7	2	0	2	747.6575617347075	1	fragment	0	1	1	0	piece 494064-RRT
494284	690	1478	100	48	52	99243.30482886164	1	fragment	26	13	39	0	fragment 494285-T
494300	1	8	1	0	2	355.02791388918746	1	fragment	0	0	0	0	neuron 494301
498161	10	12	4	1	3	2054.5902119626644	1	fragment	0	1	1	0	piece 498162-RRT
503950	1	14	1	0	2	1032.6228439202916	1	fragment	0	1	1	0	piece 503951-RRT
506328	6	77	5	1	4	5173.939355504773	1	fragment	0	1	1	0	neuron 506329
506631	10	174	22	10	12	19724.551506792464	1	fragment	0	0	0	0	neuron 506632
506981	2	10	4	1	3	913.6345040906662	1	fragment	0	0	0	0	neuron 506982
513668	37	45	4	1	3	3710.6642315308018	1	fragment	0	2	2	0	piece 513669-RRT
513725	12	18	2	0	2	1379.422632370368	1	fragment	0	1	1	0	piece 513726-RRT
522412	4	7	2	0	2	298.53025620204204	1	fragment	0	0	0	0	neuron 522413
525219	412	655	44	20	24	89903.59024919258	1	fragment	0	0	0	1	INhead_l 525220
527147	14	70	11	4	7	7131.1104298216915	1	fragment	0	0	0	0	neuron 527148
529028	8	46	6	2	4	3247.6618913417933	1	fragment	0	1	1	0	neuron 529029
530074	1	37	1	0	2	1602.7212982737915	1	fragment	0	0	0	0	Neuron 530075
532345	26	26	1	0	2	1790.663532020994	1	fragment	0	0	0	0	Sensory_apical_9_former_bipolarpartner[14059,10580,3115]
533198	8	9	2	0	2	443.9833010990007	1	fragment	0	0	0	0	Neuron 533199
537397	1	17	1	0	2	832.9054816403376	1	fragment	0	0	0	0	Neuron 537398
539378	29	42	4	1	3	2670.3833323443773	1	fragment	0	0	0	0	Neuron 539379
543807	24	40	11	4	8	5100.6008803102795	1	fragment	0	0	0	0	neuron 543808
543907	1	30	5	2	4	3828.212421279528	1	fragment	0	0	0	0	neuron 543908
544007	12	18	2	0	2	1832.9081364471888	1	fragment	0	0	0	0	neuron 544008
544130	11	51	2	0	2	2540.147555645025	1	fragment	0	1	1	0	neuron 544131
556245	2	8	2	0	2	287.5845189006717	1	fragment	0	1	1	0	piece 556246-RRT
556857	11	18	2	0	2	995.3392315923592	1	fragment	0	0	0	0	piece 556858-RRT
556882	14	21	2	0	2	901.551335186748	1	fragment	0	1	1	0	piece 556883-RRT
557178	4	6	2	0	2	354.3473816876512	1	fragment	0	1	1	0	piece 557179-RRT
564475	7	7	1	0	2	2050.856214731607	1	fragment	0	0	0	0	neuron 564476
564535	18	43	4	1	3	4440.86842660269	1	fragment	0	0	0	0	neuron 564536
564627	14	25	2	0	2	1024.0636088020358	1	fragment	0	0	0	0	neuron 564628
564660	6	50	5	2	4	4265.057345070729	1	fragment	0	0	0	0	neuron 564661
564835	1549	1572	30	14	16	88906.94111397039	1	fragment	20	6	26	0	fragment 564836
564844	13	18	2	0	2	3173.1744967354603	1	fragment	0	0	0	0	neuron 564845
564905	2	2	1	0	2	12027.146695337273	1	fragment	0	0	0	0	neuron 564906
564914	1	2	1	0	2	12581.027066191631	1	fragment	0	0	0	0	neuron 564915
564927	1	2	1	0	2	15033.77337960299	1	fragment	0	0	0	0	neuron 564928
565043	1	3	1	0	2	9236.026303469653	1	fragment	0	0	0	0	neuron 565044
565061	3	3	1	0	2	14371.918351735378	1	fragment	0	0	0	0	neuron 565062
565073	2	3	2	0	2	17734.55411339617	1	fragment	0	0	0	0	neuron 565074
565102	2	2	1	0	2	11914.043019415458	1	fragment	0	0	0	0	neuron 565103
565334	2	2	1	0	2	7784.131171843213	1	fragment	0	0	0	0	neuron 565335
566145	6	7	3	1	3	25908.3900821205	1	fragment	0	0	0	0	centerpoint1
568995	4	12	3	1	3	874.2542009198311	1	fragment	0	0	0	0	Neuron 568996
569277	59	238	36	17	19	33116.00668747335	1	fragment	0	0	0	0	Neuron 569278
569790	4	21	6	2	4	2554.957552835762	1	fragment	0	0	0	0	neuron 569791
570872	27	41	11	5	7	5691.6837744577015	1	fragment	0	0	0	0	neuron 570873
571233	20	29	9	3	6	4988.219661482749	1	fragment	0	0	0	0	neuron 571234
571305	28	79	20	9	11	32253.414928398164	1	fragment	0	0	0	0	neuron 571306
581101	162	175	4	1	3	10022.664179269965	1	fragment	0	0	0	0	piece 581102-RRT
585525	2	4	2	0	2	464.144379396016	1	fragment	0	1	1	0	luqin3-postsynaptic1-postsynaptic1
585543	3	8	2	0	2	553.0976759641926	1	fragment	0	1	1	0	luqin3-postsynaptic2
586478	3	19	3	1	3	731.8228126349054	1	fragment	0	0	0	0	Neuron 586479
589909	1	41	6	2	4	4763.444072372264	1	fragment	0	0	0	0	neuron 589910
590485	18	23	4	1	3	1576.1539189863272	1	fragment	0	1	1	0	luqin4-postsynaptic6
599199	7	45	7	3	5	5964.403761427391	1	fragment	0	1	1	0	neuron 599200
612907	4	9	2	0	2	337.465445951194	1	fragment	0	0	0	0	neuron 612908
614496	3	17	4	1	3	1492.2686873950684	1	fragment	0	1	1	0	Neuron 614497
615264	11	24	2	0	2	1535.6216068389865	1	fragment	0	0	0	0	neuron 615265
615270	273	678	49	23	26	53706.949820238755	1	fragment	2	2	4	0	neuron 615271
620194	14	38	4	1	3	3110.616125812861	1	fragment	0	0	0	0	neuron 620195
621076	14	41	4	1	3	3979.6723101055736	1	fragment	0	0	0	0	neuron 621077
621457	13	30	4	1	3	9171.001958837567	1	fragment	0	0	0	0	Neuron 621458
621486	4	35	4	1	3	4734.892227776241	1	fragment	0	0	0	0	neuron 621487
621529	4	121	6	2	4	7404.0893458152195	1	fragment	0	0	0	0	neuron 621530
621567	9	25	2	0	2	2760.2849660054335	1	fragment	0	0	0	0	neuron 621568
621672	13	14	3	1	3	1797.9359980231736	1	fragment	0	0	0	0	Neuron 621673
621776	4	8	2	0	2	328.68836143576766	1	fragment	0	1	1	0	luqin2-postsynaptic4
622426	7	17	4	1	3	1362.9992482548482	1	fragment	0	1	1	0	luqin4,7-postsynaptic3-postsynaptic1-postsynaptic2
624050	12	49	4	1	3	4724.647203714784	1	fragment	0	0	0	0	neuron 624051
624131	39	42	10	4	6	9619.61271328012	1	fragment	0	1	1	0	neuron 624132
625183	1	2	1	0	2	8494.13044985098	1	fragment	0	0	0	0	neuron 625184
625308	2	19	2	0	2	14927.430964988618	1	fragment	0	0	0	0	neuron 625309
631475	18	19	2	0	2	1183.6885567091172	1	fragment	0	0	0	0	neuron 631476
632001	5	33	2	0	2	2003.6580254510432	1	fragment	0	0	0	0	neuron 632002
632047	7	34	7	3	5	4021.019442345854	1	fragment	0	0	0	0	neuron 632048
634907	11	43	6	2	4	3256.389824203385	1	fragment	0	0	0	0	neuron 634908
634985	20	28	6	2	4	6223.039414850567	1	fragment	0	0	0	0	Neuron 634986
636745	21	24	2	0	2	1312.4155357134532	1	fragment	0	0	0	0	neuron 636746
637923	1	43	3	1	3	4309.314934428084	1	fragment	0	0	0	0	Neuron 637924
640113	7	11	2	0	2	491.4370562518365	1	fragment	0	0	0	0	neuron 640114
640595	53	78	4	1	3	5153.5308846375665	1	fragment	0	1	1	0	neuron 640596
641167	28	60	7	3	5	5198.630810482703	1	fragment	0	0	0	0	neuron 641168
641321	5	8	2	0	2	2805.380644842692	1	fragment	0	0	0	0	neuron 641322
642336	105	107	12	5	7	10620.656024361182	1	fragment	0	0	0	0	neuron 642337
642928	4	9	2	0	2	645.7261253384253	1	fragment	0	1	1	0	neuron 642929
643600	19	21	6	2	4	2193.8090396074845	1	fragment	0	0	0	0	neuron 643601
649605	1	56	7	2	5	5333.891725532103	1	fragment	0	0	0	0	neuron 649606
649844	27	35	6	2	4	2635.0178159408797	1	fragment	0	0	0	0	Neuron 649845
651321	1	12	1	0	2	455.7985316960615	1	fragment	0	0	0	0	Neuron 651322
651673	7	80	6	2	4	7574.748859642056	1	fragment	0	1	1	0	neuron 651674
654970	5	37	6	2	4	2733.2031613403683	1	fragment	0	0	0	0	neuron 654971
655319	24	31	9	4	6	5426.799108510557	1	fragment	0	0	0	0	neuron 655320
657709	47	90	4	1	3	8087.665829724368	1	fragment	0	3	3	0	luqin-FVRIa-postsynaptic2-postsynaptic1
657796	29	44	2	0	2	2235.194736510847	1	fragment	0	1	1	0	luqin2-postsynaptic1-postsynaptic1
658299	1	34	3	1	3	2980.787525280882	1	fragment	0	0	0	0	Neuron 658300
658775	1	7	1	0	2	263.97064249805186	1	fragment	0	0	0	0	Neuron 658776
659316	12	14	2	0	2	695.295581680822	1	fragment	0	1	1	0	piece 659317-RRT
660198	29	45	6	2	4	2621.619125328919	1	fragment	0	2	2	0	luqin4-postsynaptic-postsynaptic1
662018	6	6	1	0	2	423.510576151604	1	fragment	0	0	0	0	Neuron 662019
662758	4	6	2	0	2	706.5325144937968	1	fragment	0	0	0	0	Neuron 662759
662902	318	318	33	16	18	38660.83155257613	1	fragment	3	1	4	0	fragment 662903
665839	5	60	6	2	4	4713.671193952445	1	fragment	0	0	0	0	fragment 665840
666255	1	852	23	10	14	51582.5825704611	1	fragment	2	4	6	0	fragment 666255
667026	60	65	14	6	8	6015.962166486515	1	fragment	0	0	0	0	neuron 667027
670975	5	49	6	2	4	3304.610580414304	1	fragment	0	0	0	0	neuron 670976
675079	2	9	2	0	2	499.97485684414494	1	fragment	0	0	0	0	neuron 675080
678613	66	66	1	0	2	73421.75455980592	1	fragment	0	0	0	0	Neuron 678614
678618	9	16	1	0	2	26950.001763247084	1	fragment	0	0	0	0	Neuron 678619
678622	17	17	1	0	2	20746.038970004243	1	fragment	0	0	0	0	Neuron 678623
678626	39	39	1	0	2	17511.064901252317	1	fragment	0	0	0	0	Neuron 678627
678630	6	6	1	0	2	22459.589709294283	1	fragment	0	0	0	0	Neuron 678631
678648	15	19	1	0	2	19123.450647236496	1	fragment	0	0	0	0	Neuron 678649
678657	17	17	1	0	2	14272.540825706335	1	fragment	0	0	0	0	Neuron 678658
688410	1	15	3	1	3	2873.0705034041043	1	fragment	0	0	0	0	Neuron 688411
689571	1	2	1	0	2	0.06426359088530059	1	fragment	0	0	0	0	neuron 689572
689612	1	2	1	0	2	0.00703192281617156	1	fragment	0	0	0	0	neuron 689613
689622	1	2	1	0	2	0.02683104841742999	1	fragment	0	0	0	0	neuron 689623
689642	1	2	1	0	2	0.01497712144600122	1	fragment	0	0	0	0	neuron 689643
689648	1	2	1	0	2	0.01271811750025457	1	fragment	0	0	0	0	neuron 689649
690083	684	748	19	9	11	49816.60791009817	1	fragment	3	4	7	0	fragment 690084
695973	10	34	1	0	2	40806.67842747645	1	fragment	0	0	0	0	Neuron 695974
697553	13	13	1	0	2	522.8891367412843	1	fragment	0	0	0	0	neuron 697554
699393	3	13	2	0	2	2742.629270442527	1	fragment	0	0	0	0	neuron 699394
699505	6	6	1	0	2	577.1003490076788	1	fragment	0	0	0	0	Neuron 699506
701350	208	208	17	8	10	22477.23225466427	1	fragment	0	1	1	0	piece 701351-RRT
705888	6	6	1	0	2	343.36853985583275	1	fragment	0	0	0	0	Neuron 705889
707663	6	39	2	0	2	2856.1177178199723	1	fragment	0	1	1	0	neuron 707664
710191	4	20	5	2	4	1872.3799848829324	1	fragment	0	1	1	0	neuron 710192
710579	1	45	1	0	2	2487.855421965676	1	fragment	0	0	0	0	Neuron 710580
717747	20	26	4	1	3	1754.7933250951646	1	fragment	0	0	0	0	neuron 717748
718143	17	42	4	1	3	2634.685114307038	1	fragment	0	1	1	0	SHORTNOSOMAneuron 718144
733024	2	2	1	0	2	0.02517947765758876	1	fragment	0	0	0	0	neuron 733025
733031	2	2	1	0	2	0.00151875819223852	1	fragment	0	0	0	0	neuron 733032
737988	3	10	5	2	4	1209.0508447085906	1	fragment	0	0	0	0	neuron 737989
740033	1	7	1	0	2	286.34264254725326	1	fragment	0	1	1	0	Neuron 740034
743457	3	7	2	0	2	293.6442867417558	1	fragment	0	1	1	0	neuron 743458
743520	12	12	1	0	2	1150.6344141353538	1	fragment	0	0	0	0	Neuron 743521
745791	2	4	2	0	2	771.1702683096668	1	fragment	0	0	0	0	Neuron 745792
746777	2	2	1	0	2	0.00339170372177401	1	fragment	0	0	0	0	Neuron 746778
747578	35	44	4	1	3	3673.7662836065247	1	fragment	0	1	1	0	neuron 747579
753721	253	798	40	19	21	70082.97961054758	1	fragment	3	1	4	0	fragment 753722
756008	37	49	10	4	6	7338.476163905881	1	fragment	0	0	0	0	neuron 756009
756067	8	12	3	1	3	1840.5104862665105	1	fragment	0	0	0	0	neuron 756068
756193	1	4	1	0	2	195.15724701377084	1	fragment	0	1	1	0	piece 756194-RRT
757247	31	57	6	2	4	4336.727741595093	1	fragment	0	1	1	0	piece 757248-RRT
758728	22	25	6	2	4	3215.7837700431132	1	fragment	0	1	1	0	piece 758729-RRT
758887	17	29	2	0	2	1440.573232857722	1	fragment	0	1	1	0	neuron 758888
764635	3	4	2	0	2	304.2465603013927	1	fragment	0	0	0	0	Neuron 764636
766096	49	51	8	3	5	4810.502714622022	1	fragment	0	1	1	0	piece 766097-RRT
766605	2	17	2	0	2	1294.844877448636	1	fragment	0	0	0	0	Neuron 766606
766651	5	11	2	0	2	761.5355460119797	1	fragment	0	1	1	0	piece 766652-RRT
768964	29	36	6	2	4	3403.4512605260907	1	fragment	0	1	1	0	glia fragment 768965
769926	1	2	1	0	2	61.745469730509086	1	fragment	0	0	0	0	neuron 769927
771032	18	18	1	0	2	817.9481445085717	1	fragment	0	0	0	0	FVa_middle_right_alt_down
771530	1	23	3	1	3	1923.6800190676197	1	fragment	0	0	0	0	Neuron 771531
775250	82	203	4	1	3	11688.5259350403	1	fragment	0	2	2	0	neuron 775251
776072	24	46	2	0	2	2729.2599561036327	1	fragment	0	0	0	0	neuron 776073
776222	15	57	2	0	2	4034.569301863582	1	fragment	0	0	0	0	neuron 776223
776323	1	40	1	0	2	19439.494210376975	1	fragment	0	0	0	0	Neuron 776324
777659	210	232	8	3	6	17328.649197046445	1	fragment	0	2	2	0	neuron 777660
780348	8	46	3	1	3	6033.971513694474	1	fragment	0	0	0	0	neuron 780349
781341	14	31	3	1	3	2159.8544469875637	1	fragment	0	2	2	0	piece 781342-RRT
786317	2	25	2	0	2	1789.210502474149	1	fragment	1	3	4	0	fragment 786318
788930	44	50	4	1	3	4690.3764886041	1	fragment	0	0	0	0	neuron 788931
791775	2	44	5	2	4	2974.823829905384	1	fragment	0	0	0	0	Neuron 791776
793205	1	6	1	0	2	342.700790404985	1	fragment	0	0	0	0	neuron 793206
793323	15	15	1	0	2	1128.5025513844018	1	fragment	0	0	0	0	neuron 793324
793358	4	5	2	0	2	556.1477856290493	1	fragment	0	0	0	0	neuron 793359
793452	1	10	1	0	2	435.70440547357146	1	fragment	0	0	0	0	neuron 793453
793492	715	724	34	16	18	70582.19879414892	1	fragment	0	0	0	0	neuron 793493
793511	11	11	1	0	2	1251.124681808696	1	fragment	0	0	0	0	neuron 793512
800710	1	6	1	0	2	256.64645488002054	1	fragment	0	0	0	0	Neuron 800711
805875	12	12	1	0	2	627.1143229343585	1	fragment	0	0	0	0	Neuron 805876
813772	157	877	81	39	42	119236.33114798785	1	fragment	5	4	9	1	IN 813773
833813	31	61	8	3	5	6333.209499957019	1	fragment	0	2	2	0	piece 833814-RRT
835047	2	3	2	0	2	308.40362070821647	1	fragment	0	1	1	0	neuron 835048
841055	4	4	1	0	2	151.28774253300358	1	fragment	0	0	0	0	Neuron 841056
843373	7	64	2	0	2	3463.3172577968116	1	fragment	0	5	5	0	neuron 843374
843808	1	12	1	0	2	698.7053364253355	1	fragment	0	0	0	0	Neuron 843809
846553	25	30	2	0	2	1522.892991898546	1	fragment	0	1	1	0	Neuron 846554
847162	2	13	1	0	2	2643.5018193228384	1	fragment	0	0	0	0	Neuron 847163
[truncated: 14,448 more rows]
