# Supplementary material for: Whole-body connectome of a segmented annelid larva
Source: eLife. 2025 Aug 27;13:RP97964. doi: 10.7554/eLife.97964 (PMC12387772; doi:10.7554/eLife.97964)
Supplement: Figure 2—figure supplement 2—source data 1. [file elife-97964-fig2-figsupp2-data1.txt]

	NS	MB	mech (l)	mech (r)	visual	ciliomotor	pigment	postural	muscle 1	muscle 2	muscle 3	muscle 4	muscle 5
NS	3034	169	101	62	18	190	63	203	9	9	4	48	5
MB	167	1310	67	73	7	71	1	100	0	6	0	67	0
mech (l)	126	84	3640	173	7	153	40	27	95	150	19	114	32
mech (r)	106	123	161	3144	12	118	34	33	64	101	24	40	45
visual	37	18	5	13	648	0	0	33	0	0	0	4	0
ciliomotor	96	38	49	52	2	1388	7	103	5	20	1	20	11
pigment	18	1	13	7	0	2	533	1	0	1	0	0	0
postural	73	98	30	28	5	209	0	1820	7	50	0	51	21
muscle 1	3	1	2	9	0	7	0	11	704	17	1	7	0
muscle 2	1	0	67	22	0	4	0	44	25	1679	11	28	24
muscle 3	1	3	6	11	0	0	0	2	0	7	235	3	0
muscle 4	19	19	85	15	2	22	0	32	15	86	6	519	14
muscle 5	0	1	13	6	0	6	0	10	0	21	0	0	323
