# Supplementary material for: Whole-body connectome of a segmented annelid larva
Source: eLife. 2025 Aug 27;13:RP97964. doi: 10.7554/eLife.97964 (PMC12387772; doi:10.7554/eLife.97964)
Supplement: Figure 3—source data 1. [file elife-97964-fig3-data1.txt]

region	celltype	number	SN_MN_IN	sum_cells
1	head	PB	3	Sensory neuron	57
2	peristomium	PB	0	Sensory neuron	57
3	sg0	PB	0	Sensory neuron	57
4	sg1	PB	10	Sensory neuron	57
5	sg2	PB	18	Sensory neuron	57
6	sg3	PB	17	Sensory neuron	57
7	pyg	PB	9	Sensory neuron	57
8	head	trochPU	0	Sensory neuron	30
9	peristomium	trochPU	0	Sensory neuron	30
10	sg0	trochPU	0	Sensory neuron	30
11	sg1	trochPU	10	Sensory neuron	30
12	sg2	trochPU	11	Sensory neuron	30
13	sg3	trochPU	8	Sensory neuron	30
14	pyg	trochPU	1	Sensory neuron	30
15	head	SN-DLSO1.2-3	28	Sensory neuron	28
16	peristomium	SN-DLSO1.2-3	0	Sensory neuron	28
17	sg0	SN-DLSO1.2-3	0	Sensory neuron	28
18	sg1	SN-DLSO1.2-3	0	Sensory neuron	28
19	sg2	SN-DLSO1.2-3	0	Sensory neuron	28
20	sg3	SN-DLSO1.2-3	0	Sensory neuron	28
21	pyg	SN-DLSO1.2-3	0	Sensory neuron	28
22	head	parapodPU	0	Sensory neuron	26
23	peristomium	parapodPU	0	Sensory neuron	26
24	sg0	parapodPU	0	Sensory neuron	26
25	sg1	parapodPU	4	Sensory neuron	26
26	sg2	parapodPU	10	Sensory neuron	26
27	sg3	parapodPU	12	Sensory neuron	26
28	pyg	parapodPU	0	Sensory neuron	26
29	head	PRC	24	Sensory neuron	24
30	head	SNnuchPDF	24	Sensory neuron	24
31	head	hCR	24	Sensory neuron	24
32	peristomium	PRC	0	Sensory neuron	24
33	peristomium	SNnuchPDF	0	Sensory neuron	24
34	peristomium	hCR	0	Sensory neuron	24
35	sg0	PRC	0	Sensory neuron	24
36	sg0	SNnuchPDF	0	Sensory neuron	24
37	sg0	hCR	0	Sensory neuron	24
38	sg1	PRC	0	Sensory neuron	24
39	sg1	SNnuchPDF	0	Sensory neuron	24
40	sg1	hCR	0	Sensory neuron	24
41	sg2	PRC	0	Sensory neuron	24
42	sg2	SNnuchPDF	0	Sensory neuron	24
43	sg2	hCR	0	Sensory neuron	24
44	sg3	PRC	0	Sensory neuron	24
45	sg3	SNnuchPDF	0	Sensory neuron	24
46	sg3	hCR	0	Sensory neuron	24
47	pyg	PRC	0	Sensory neuron	24
48	pyg	SNnuchPDF	0	Sensory neuron	24
49	pyg	hCR	0	Sensory neuron	24
50	head	ventralpygCR	0	Sensory neuron	21
51	peristomium	ventralpygCR	0	Sensory neuron	21
52	sg0	ventralpygCR	4	Sensory neuron	21
53	sg1	ventralpygCR	2	Sensory neuron	21
54	sg2	ventralpygCR	2	Sensory neuron	21
55	sg3	ventralpygCR	2	Sensory neuron	21
56	pyg	ventralpygCR	11	Sensory neuron	21
57	head	chaeMech	0	Sensory neuron	20
58	peristomium	chaeMech	0	Sensory neuron	20
59	sg0	chaeMech	0	Sensory neuron	20
60	sg1	chaeMech	4	Sensory neuron	20
61	sg2	chaeMech	8	Sensory neuron	20
62	sg3	chaeMech	8	Sensory neuron	20
63	pyg	chaeMech	0	Sensory neuron	20
64	head	SN-DSO	17	Sensory neuron	17
65	head	antPUc	17	Sensory neuron	17
66	head	pygCirrusPU	0	Sensory neuron	17
67	peristomium	SN-DSO	0	Sensory neuron	17
68	peristomium	antPUc	0	Sensory neuron	17
69	peristomium	pygCirrusPU	0	Sensory neuron	17
70	sg0	SN-DSO	0	Sensory neuron	17
71	sg0	antPUc	0	Sensory neuron	17
72	sg0	pygCirrusPU	0	Sensory neuron	17
73	sg1	SN-DSO	0	Sensory neuron	17
74	sg1	antPUc	0	Sensory neuron	17
75	sg1	pygCirrusPU	0	Sensory neuron	17
76	sg2	SN-DSO	0	Sensory neuron	17
77	sg2	antPUc	0	Sensory neuron	17
78	sg2	pygCirrusPU	0	Sensory neuron	17
79	sg3	SN-DSO	0	Sensory neuron	17
80	sg3	antPUc	0	Sensory neuron	17
81	sg3	pygCirrusPU	0	Sensory neuron	17
82	pyg	SN-DSO	0	Sensory neuron	17
83	pyg	antPUc	0	Sensory neuron	17
84	pyg	pygCirrusPU	17	Sensory neuron	17
85	head	hCirrusPU	0	Sensory neuron	14
86	peristomium	hCirrusPU	0	Sensory neuron	14
87	sg0	hCirrusPU	5	Sensory neuron	14
88	sg1	hCirrusPU	4	Sensory neuron	14
89	sg2	hCirrusPU	4	Sensory neuron	14
90	sg3	hCirrusPU	1	Sensory neuron	14
91	pyg	hCirrusPU	0	Sensory neuron	14
92	head	SN-DLSO2	12	Sensory neuron	12
93	head	spinPU	0	Sensory neuron	12
94	peristomium	SN-DLSO2	0	Sensory neuron	12
95	peristomium	spinPU	0	Sensory neuron	12
96	sg0	SN-DLSO2	0	Sensory neuron	12
97	sg0	spinPU	0	Sensory neuron	12
98	sg1	SN-DLSO2	0	Sensory neuron	12
99	sg1	spinPU	0	Sensory neuron	12
100	sg2	SN-DLSO2	0	Sensory neuron	12
101	sg2	spinPU	6	Sensory neuron	12
102	sg3	SN-DLSO2	0	Sensory neuron	12
103	sg3	spinPU	6	Sensory neuron	12
104	pyg	SN-DLSO2	0	Sensory neuron	12
105	pyg	spinPU	0	Sensory neuron	12
106	head	SNaant	9	Sensory neuron	9
107	head	SN-DLSO1.3	9	Sensory neuron	9
108	peristomium	SNaant	0	Sensory neuron	9
109	peristomium	SN-DLSO1.3	0	Sensory neuron	9
110	sg0	SNaant	0	Sensory neuron	9
111	sg0	SN-DLSO1.3	0	Sensory neuron	9
112	sg1	SNaant	0	Sensory neuron	9
113	sg1	SN-DLSO1.3	0	Sensory neuron	9
114	sg2	SNaant	0	Sensory neuron	9
115	sg2	SN-DLSO1.3	0	Sensory neuron	9
116	sg3	SNaant	0	Sensory neuron	9
117	sg3	SN-DLSO1.3	0	Sensory neuron	9
118	pyg	SNaant	0	Sensory neuron	9
119	pyg	SN-DLSO1.3	0	Sensory neuron	9
120	head	SNMB2	8	Sensory neuron	8
121	peristomium	SNMB2	0	Sensory neuron	8
122	sg0	SNMB2	0	Sensory neuron	8
123	sg1	SNMB2	0	Sensory neuron	8
124	sg2	SNMB2	0	Sensory neuron	8
125	sg3	SNMB2	0	Sensory neuron	8
126	pyg	SNMB2	0	Sensory neuron	8
127	head	hPU	6	Sensory neuron	6
128	peristomium	hPU	0	Sensory neuron	6
129	sg0	hPU	0	Sensory neuron	6
130	sg1	hPU	0	Sensory neuron	6
131	sg2	hPU	0	Sensory neuron	6
132	sg3	hPU	0	Sensory neuron	6
133	pyg	hPU	0	Sensory neuron	6
134	head	cPRC	4	Sensory neuron	4
135	head	SN-DLSO3	4	Sensory neuron	4
136	head	interparaPM1	0	Sensory neuron	4
137	head	dsoPU	4	Sensory neuron	4
138	head	SNFVa	0	Sensory neuron	4
139	head	SNstiff	0	Sensory neuron	4
140	head	SN-DLSO1.1	4	Sensory neuron	4
141	peristomium	cPRC	0	Sensory neuron	4
142	peristomium	SN-DLSO3	0	Sensory neuron	4
143	peristomium	interparaPM1	0	Sensory neuron	4
144	peristomium	dsoPU	0	Sensory neuron	4
145	peristomium	SNFVa	0	Sensory neuron	4
146	peristomium	SNstiff	1	Sensory neuron	4
147	peristomium	SN-DLSO1.1	0	Sensory neuron	4
148	sg0	cPRC	0	Sensory neuron	4
149	sg0	SN-DLSO3	0	Sensory neuron	4
150	sg0	interparaPM1	0	Sensory neuron	4
151	sg0	dsoPU	0	Sensory neuron	4
152	sg0	SNFVa	0	Sensory neuron	4
153	sg0	SNstiff	3	Sensory neuron	4
154	sg0	SN-DLSO1.1	0	Sensory neuron	4
155	sg1	cPRC	0	Sensory neuron	4
156	sg1	SN-DLSO3	0	Sensory neuron	4
157	sg1	interparaPM1	2	Sensory neuron	4
158	sg1	dsoPU	0	Sensory neuron	4
159	sg1	SNFVa	0	Sensory neuron	4
160	sg1	SNstiff	0	Sensory neuron	4
161	sg1	SN-DLSO1.1	0	Sensory neuron	4
162	sg2	cPRC	0	Sensory neuron	4
163	sg2	SN-DLSO3	0	Sensory neuron	4
164	sg2	interparaPM1	2	Sensory neuron	4
165	sg2	dsoPU	0	Sensory neuron	4
166	sg2	SNFVa	2	Sensory neuron	4
167	sg2	SNstiff	0	Sensory neuron	4
168	sg2	SN-DLSO1.1	0	Sensory neuron	4
169	sg3	cPRC	0	Sensory neuron	4
170	sg3	SN-DLSO3	0	Sensory neuron	4
171	sg3	interparaPM1	0	Sensory neuron	4
172	sg3	dsoPU	0	Sensory neuron	4
173	sg3	SNFVa	2	Sensory neuron	4
174	sg3	SNstiff	0	Sensory neuron	4
175	sg3	SN-DLSO1.1	0	Sensory neuron	4
176	pyg	cPRC	0	Sensory neuron	4
177	pyg	SN-DLSO3	0	Sensory neuron	4
178	pyg	interparaPM1	0	Sensory neuron	4
179	pyg	dsoPU	0	Sensory neuron	4
180	pyg	SNFVa	0	Sensory neuron	4
181	pyg	SNstiff	0	Sensory neuron	4
182	pyg	SN-DLSO1.1	0	Sensory neuron	4
183	head	SNnuchNS	3	Sensory neuron	3
184	peristomium	SNnuchNS	0	Sensory neuron	3
185	sg0	SNnuchNS	0	Sensory neuron	3
186	sg1	SNnuchNS	0	Sensory neuron	3
187	sg2	SNnuchNS	0	Sensory neuron	3
188	sg3	SNnuchNS	0	Sensory neuron	3
189	pyg	SNnuchNS	0	Sensory neuron	3
190	head	SNnuchBx	2	Sensory neuron	2
191	head	SNgolden	2	Sensory neuron	2
192	head	SNhorn	2	Sensory neuron	2
193	head	SNhook	2	Sensory neuron	2
194	head	SNlasso	2	Sensory neuron	2
195	head	SNMIP-vc	2	Sensory neuron	2
196	head	SNmus	2	Sensory neuron	2
197	head	SNantlerPDF	2	Sensory neuron	2
198	head	SNPDF-dc	2	Sensory neuron	2
199	head	SN0DLSO1.2-4	2	Sensory neuron	2
200	head	SN-DLSO1.2-1	2	Sensory neuron	2
201	head	eyespot-PRCR3	2	Sensory neuron	2
202	head	eyespot-PRCR1	2	Sensory neuron	2
203	head	MS4	1	Sensory neuron	2
204	head	MS3	2	Sensory neuron	2
205	head	MS5	0	Sensory neuron	2
206	head	SN-ASTC	2	Sensory neuron	2
207	head	SN-DLSO3-PDF	2	Sensory neuron	2
208	head	SN-MIP4	2	Sensory neuron	2
209	head	SN-MIP1	2	Sensory neuron	2
210	head	SN-WLD	2	Sensory neuron	2
211	head	SNbicil	2	Sensory neuron	2
212	head	hPUc1	2	Sensory neuron	2
213	head	pygCirrusPUSM	0	Sensory neuron	2
214	head	SN-DLSO1.0	2	Sensory neuron	2
215	head	SN-NS1	2	Sensory neuron	2
216	head	SN-NS3	2	Sensory neuron	2
217	head	SN-NS15	2	Sensory neuron	2
218	head	SNPDF-pyg	0	Sensory neuron	2
219	head	SN-NS22	2	Sensory neuron	2
220	head	SN-NS5	2	Sensory neuron	2
221	head	SN-NS17	2	Sensory neuron	2
222	head	SN-NS19	2	Sensory neuron	2
223	head	SN-NS20	2	Sensory neuron	2
224	head	SN-NS29	2	Sensory neuron	2
225	head	SN-NS27	2	Sensory neuron	2
226	head	SN-NS18	2	Sensory neuron	2
227	head	SN-NS16	2	Sensory neuron	2
228	head	SNadNS22	2	Sensory neuron	2
229	head	SNblunt	2	Sensory neuron	2
230	head	SNbronto	2	Sensory neuron	2
231	head	SNpygM	0	Sensory neuron	2
232	head	SN-DLSO1.1NP	2	Sensory neuron	2
233	head	SNtorii	2	Sensory neuron	2
234	head	SNtrpa	2	Sensory neuron	2
235	peristomium	SNnuchBx	0	Sensory neuron	2
236	peristomium	SNgolden	0	Sensory neuron	2
237	peristomium	SNhorn	0	Sensory neuron	2
238	peristomium	SNhook	0	Sensory neuron	2
239	peristomium	SNlasso	0	Sensory neuron	2
240	peristomium	SNMIP-vc	0	Sensory neuron	2
241	peristomium	SNmus	0	Sensory neuron	2
242	peristomium	SNantlerPDF	0	Sensory neuron	2
243	peristomium	SNPDF-dc	0	Sensory neuron	2
244	peristomium	SN0DLSO1.2-4	0	Sensory neuron	2
245	peristomium	SN-DLSO1.2-1	0	Sensory neuron	2
246	peristomium	eyespot-PRCR3	0	Sensory neuron	2
247	peristomium	eyespot-PRCR1	0	Sensory neuron	2
248	peristomium	MS4	0	Sensory neuron	2
249	peristomium	MS3	0	Sensory neuron	2
250	peristomium	MS5	0	Sensory neuron	2
251	peristomium	SN-ASTC	0	Sensory neuron	2
252	peristomium	SN-DLSO3-PDF	0	Sensory neuron	2
253	peristomium	SN-MIP4	0	Sensory neuron	2
254	peristomium	SN-MIP1	0	Sensory neuron	2
255	peristomium	SN-WLD	0	Sensory neuron	2
256	peristomium	SNbicil	0	Sensory neuron	2
257	peristomium	hPUc1	0	Sensory neuron	2
258	peristomium	pygCirrusPUSM	0	Sensory neuron	2
259	peristomium	SN-DLSO1.0	0	Sensory neuron	2
260	peristomium	SN-NS1	0	Sensory neuron	2
261	peristomium	SN-NS3	0	Sensory neuron	2
262	peristomium	SN-NS15	0	Sensory neuron	2
263	peristomium	SNPDF-pyg	0	Sensory neuron	2
264	peristomium	SN-NS22	0	Sensory neuron	2
265	peristomium	SN-NS5	0	Sensory neuron	2
266	peristomium	SN-NS17	0	Sensory neuron	2
267	peristomium	SN-NS19	0	Sensory neuron	2
268	peristomium	SN-NS20	0	Sensory neuron	2
269	peristomium	SN-NS29	0	Sensory neuron	2
270	peristomium	SN-NS27	0	Sensory neuron	2
271	peristomium	SN-NS18	0	Sensory neuron	2
272	peristomium	SN-NS16	0	Sensory neuron	2
273	peristomium	SNadNS22	0	Sensory neuron	2
274	peristomium	SNblunt	0	Sensory neuron	2
275	peristomium	SNbronto	0	Sensory neuron	2
276	peristomium	SNpygM	0	Sensory neuron	2
277	peristomium	SN-DLSO1.1NP	0	Sensory neuron	2
278	peristomium	SNtorii	0	Sensory neuron	2
279	peristomium	SNtrpa	0	Sensory neuron	2
280	sg0	SNnuchBx	0	Sensory neuron	2
281	sg0	SNgolden	0	Sensory neuron	2
282	sg0	SNhorn	0	Sensory neuron	2
283	sg0	SNhook	0	Sensory neuron	2
284	sg0	SNlasso	0	Sensory neuron	2
285	sg0	SNMIP-vc	0	Sensory neuron	2
286	sg0	SNmus	0	Sensory neuron	2
287	sg0	SNantlerPDF	0	Sensory neuron	2
288	sg0	SNPDF-dc	0	Sensory neuron	2
289	sg0	SN0DLSO1.2-4	0	Sensory neuron	2
290	sg0	SN-DLSO1.2-1	0	Sensory neuron	2
291	sg0	eyespot-PRCR3	0	Sensory neuron	2
292	sg0	eyespot-PRCR1	0	Sensory neuron	2
293	sg0	MS4	0	Sensory neuron	2
294	sg0	MS3	0	Sensory neuron	2
295	sg0	MS5	0	Sensory neuron	2
296	sg0	SN-ASTC	0	Sensory neuron	2
297	sg0	SN-DLSO3-PDF	0	Sensory neuron	2
298	sg0	SN-MIP4	0	Sensory neuron	2
299	sg0	SN-MIP1	0	Sensory neuron	2
300	sg0	SN-WLD	0	Sensory neuron	2
301	sg0	SNbicil	0	Sensory neuron	2
302	sg0	hPUc1	0	Sensory neuron	2
303	sg0	pygCirrusPUSM	0	Sensory neuron	2
304	sg0	SN-DLSO1.0	0	Sensory neuron	2
305	sg0	SN-NS1	0	Sensory neuron	2
306	sg0	SN-NS3	0	Sensory neuron	2
307	sg0	SN-NS15	0	Sensory neuron	2
308	sg0	SNPDF-pyg	0	Sensory neuron	2
309	sg0	SN-NS22	0	Sensory neuron	2
310	sg0	SN-NS5	0	Sensory neuron	2
311	sg0	SN-NS17	0	Sensory neuron	2
312	sg0	SN-NS19	0	Sensory neuron	2
313	sg0	SN-NS20	0	Sensory neuron	2
314	sg0	SN-NS29	0	Sensory neuron	2
315	sg0	SN-NS27	0	Sensory neuron	2
316	sg0	SN-NS18	0	Sensory neuron	2
317	sg0	SN-NS16	0	Sensory neuron	2
318	sg0	SNadNS22	0	Sensory neuron	2
319	sg0	SNblunt	0	Sensory neuron	2
320	sg0	SNbronto	0	Sensory neuron	2
321	sg0	SNpygM	0	Sensory neuron	2
322	sg0	SN-DLSO1.1NP	0	Sensory neuron	2
323	sg0	SNtorii	0	Sensory neuron	2
324	sg0	SNtrpa	0	Sensory neuron	2
325	sg1	SNnuchBx	0	Sensory neuron	2
326	sg1	SNgolden	0	Sensory neuron	2
327	sg1	SNhorn	0	Sensory neuron	2
328	sg1	SNhook	0	Sensory neuron	2
329	sg1	SNlasso	0	Sensory neuron	2
330	sg1	SNMIP-vc	0	Sensory neuron	2
331	sg1	SNmus	0	Sensory neuron	2
332	sg1	SNantlerPDF	0	Sensory neuron	2
333	sg1	SNPDF-dc	0	Sensory neuron	2
334	sg1	SN0DLSO1.2-4	0	Sensory neuron	2
335	sg1	SN-DLSO1.2-1	0	Sensory neuron	2
336	sg1	eyespot-PRCR3	0	Sensory neuron	2
337	sg1	eyespot-PRCR1	0	Sensory neuron	2
338	sg1	MS4	1	Sensory neuron	2
339	sg1	MS3	0	Sensory neuron	2
340	sg1	MS5	2	Sensory neuron	2
341	sg1	SN-ASTC	0	Sensory neuron	2
342	sg1	SN-DLSO3-PDF	0	Sensory neuron	2
343	sg1	SN-MIP4	0	Sensory neuron	2
344	sg1	SN-MIP1	0	Sensory neuron	2
345	sg1	SN-WLD	0	Sensory neuron	2
346	sg1	SNbicil	0	Sensory neuron	2
347	sg1	hPUc1	0	Sensory neuron	2
348	sg1	pygCirrusPUSM	0	Sensory neuron	2
349	sg1	SN-DLSO1.0	0	Sensory neuron	2
350	sg1	SN-NS1	0	Sensory neuron	2
351	sg1	SN-NS3	0	Sensory neuron	2
352	sg1	SN-NS15	0	Sensory neuron	2
353	sg1	SNPDF-pyg	0	Sensory neuron	2
354	sg1	SN-NS22	0	Sensory neuron	2
355	sg1	SN-NS5	0	Sensory neuron	2
356	sg1	SN-NS17	0	Sensory neuron	2
357	sg1	SN-NS19	0	Sensory neuron	2
358	sg1	SN-NS20	0	Sensory neuron	2
359	sg1	SN-NS29	0	Sensory neuron	2
360	sg1	SN-NS27	0	Sensory neuron	2
361	sg1	SN-NS18	0	Sensory neuron	2
362	sg1	SN-NS16	0	Sensory neuron	2
363	sg1	SNadNS22	0	Sensory neuron	2
364	sg1	SNblunt	0	Sensory neuron	2
365	sg1	SNbronto	0	Sensory neuron	2
366	sg1	SNpygM	0	Sensory neuron	2
367	sg1	SN-DLSO1.1NP	0	Sensory neuron	2
368	sg1	SNtorii	0	Sensory neuron	2
369	sg1	SNtrpa	0	Sensory neuron	2
370	sg2	SNnuchBx	0	Sensory neuron	2
371	sg2	SNgolden	0	Sensory neuron	2
372	sg2	SNhorn	0	Sensory neuron	2
373	sg2	SNhook	0	Sensory neuron	2
374	sg2	SNlasso	0	Sensory neuron	2
375	sg2	SNMIP-vc	0	Sensory neuron	2
376	sg2	SNmus	0	Sensory neuron	2
377	sg2	SNantlerPDF	0	Sensory neuron	2
378	sg2	SNPDF-dc	0	Sensory neuron	2
379	sg2	SN0DLSO1.2-4	0	Sensory neuron	2
380	sg2	SN-DLSO1.2-1	0	Sensory neuron	2
381	sg2	eyespot-PRCR3	0	Sensory neuron	2
382	sg2	eyespot-PRCR1	0	Sensory neuron	2
383	sg2	MS4	0	Sensory neuron	2
384	sg2	MS3	0	Sensory neuron	2
385	sg2	MS5	0	Sensory neuron	2
386	sg2	SN-ASTC	0	Sensory neuron	2
387	sg2	SN-DLSO3-PDF	0	Sensory neuron	2
388	sg2	SN-MIP4	0	Sensory neuron	2
389	sg2	SN-MIP1	0	Sensory neuron	2
390	sg2	SN-WLD	0	Sensory neuron	2
391	sg2	SNbicil	0	Sensory neuron	2
392	sg2	hPUc1	0	Sensory neuron	2
393	sg2	pygCirrusPUSM	0	Sensory neuron	2
394	sg2	SN-DLSO1.0	0	Sensory neuron	2
395	sg2	SN-NS1	0	Sensory neuron	2
396	sg2	SN-NS3	0	Sensory neuron	2
397	sg2	SN-NS15	0	Sensory neuron	2
398	sg2	SNPDF-pyg	0	Sensory neuron	2
399	sg2	SN-NS22	0	Sensory neuron	2
400	sg2	SN-NS5	0	Sensory neuron	2
401	sg2	SN-NS17	0	Sensory neuron	2
402	sg2	SN-NS19	0	Sensory neuron	2
403	sg2	SN-NS20	0	Sensory neuron	2
404	sg2	SN-NS29	0	Sensory neuron	2
405	sg2	SN-NS27	0	Sensory neuron	2
406	sg2	SN-NS18	0	Sensory neuron	2
407	sg2	SN-NS16	0	Sensory neuron	2
408	sg2	SNadNS22	0	Sensory neuron	2
409	sg2	SNblunt	0	Sensory neuron	2
410	sg2	SNbronto	0	Sensory neuron	2
411	sg2	SNpygM	0	Sensory neuron	2
412	sg2	SN-DLSO1.1NP	0	Sensory neuron	2
413	sg2	SNtorii	0	Sensory neuron	2
414	sg2	SNtrpa	0	Sensory neuron	2
415	sg3	SNnuchBx	0	Sensory neuron	2
416	sg3	SNgolden	0	Sensory neuron	2
417	sg3	SNhorn	0	Sensory neuron	2
418	sg3	SNhook	0	Sensory neuron	2
419	sg3	SNlasso	0	Sensory neuron	2
420	sg3	SNMIP-vc	0	Sensory neuron	2
421	sg3	SNmus	0	Sensory neuron	2
422	sg3	SNantlerPDF	0	Sensory neuron	2
423	sg3	SNPDF-dc	0	Sensory neuron	2
424	sg3	SN0DLSO1.2-4	0	Sensory neuron	2
425	sg3	SN-DLSO1.2-1	0	Sensory neuron	2
426	sg3	eyespot-PRCR3	0	Sensory neuron	2
427	sg3	eyespot-PRCR1	0	Sensory neuron	2
428	sg3	MS4	0	Sensory neuron	2
429	sg3	MS3	0	Sensory neuron	2
430	sg3	MS5	0	Sensory neuron	2
431	sg3	SN-ASTC	0	Sensory neuron	2
432	sg3	SN-DLSO3-PDF	0	Sensory neuron	2
433	sg3	SN-MIP4	0	Sensory neuron	2
434	sg3	SN-MIP1	0	Sensory neuron	2
435	sg3	SN-WLD	0	Sensory neuron	2
436	sg3	SNbicil	0	Sensory neuron	2
437	sg3	hPUc1	0	Sensory neuron	2
438	sg3	pygCirrusPUSM	0	Sensory neuron	2
439	sg3	SN-DLSO1.0	0	Sensory neuron	2
440	sg3	SN-NS1	0	Sensory neuron	2
441	sg3	SN-NS3	0	Sensory neuron	2
442	sg3	SN-NS15	0	Sensory neuron	2
443	sg3	SNPDF-pyg	0	Sensory neuron	2
444	sg3	SN-NS22	0	Sensory neuron	2
445	sg3	SN-NS5	0	Sensory neuron	2
446	sg3	SN-NS17	0	Sensory neuron	2
447	sg3	SN-NS19	0	Sensory neuron	2
448	sg3	SN-NS20	0	Sensory neuron	2
449	sg3	SN-NS29	0	Sensory neuron	2
450	sg3	SN-NS27	0	Sensory neuron	2
451	sg3	SN-NS18	0	Sensory neuron	2
452	sg3	SN-NS16	0	Sensory neuron	2
453	sg3	SNadNS22	0	Sensory neuron	2
454	sg3	SNblunt	0	Sensory neuron	2
455	sg3	SNbronto	0	Sensory neuron	2
456	sg3	SNpygM	0	Sensory neuron	2
457	sg3	SN-DLSO1.1NP	0	Sensory neuron	2
458	sg3	SNtorii	0	Sensory neuron	2
459	sg3	SNtrpa	0	Sensory neuron	2
460	pyg	SNnuchBx	0	Sensory neuron	2
461	pyg	SNgolden	0	Sensory neuron	2
462	pyg	SNhorn	0	Sensory neuron	2
463	pyg	SNhook	0	Sensory neuron	2
464	pyg	SNlasso	0	Sensory neuron	2
465	pyg	SNMIP-vc	0	Sensory neuron	2
466	pyg	SNmus	0	Sensory neuron	2
467	pyg	SNantlerPDF	0	Sensory neuron	2
468	pyg	SNPDF-dc	0	Sensory neuron	2
469	pyg	SN0DLSO1.2-4	0	Sensory neuron	2
470	pyg	SN-DLSO1.2-1	0	Sensory neuron	2
471	pyg	eyespot-PRCR3	0	Sensory neuron	2
472	pyg	eyespot-PRCR1	0	Sensory neuron	2
473	pyg	MS4	0	Sensory neuron	2
474	pyg	MS3	0	Sensory neuron	2
475	pyg	MS5	0	Sensory neuron	2
476	pyg	SN-ASTC	0	Sensory neuron	2
477	pyg	SN-DLSO3-PDF	0	Sensory neuron	2
478	pyg	SN-MIP4	0	Sensory neuron	2
479	pyg	SN-MIP1	0	Sensory neuron	2
480	pyg	SN-WLD	0	Sensory neuron	2
481	pyg	SNbicil	0	Sensory neuron	2
482	pyg	hPUc1	0	Sensory neuron	2
483	pyg	pygCirrusPUSM	2	Sensory neuron	2
484	pyg	SN-DLSO1.0	0	Sensory neuron	2
485	pyg	SN-NS1	0	Sensory neuron	2
486	pyg	SN-NS3	0	Sensory neuron	2
487	pyg	SN-NS15	0	Sensory neuron	2
488	pyg	SNPDF-pyg	2	Sensory neuron	2
489	pyg	SN-NS22	0	Sensory neuron	2
490	pyg	SN-NS5	0	Sensory neuron	2
491	pyg	SN-NS17	0	Sensory neuron	2
492	pyg	SN-NS19	0	Sensory neuron	2
493	pyg	SN-NS20	0	Sensory neuron	2
494	pyg	SN-NS29	0	Sensory neuron	2
495	pyg	SN-NS27	0	Sensory neuron	2
496	pyg	SN-NS18	0	Sensory neuron	2
497	pyg	SN-NS16	0	Sensory neuron	2
498	pyg	SNadNS22	0	Sensory neuron	2
499	pyg	SNblunt	0	Sensory neuron	2
500	pyg	SNbronto	0	Sensory neuron	2
501	pyg	SNpygM	2	Sensory neuron	2
502	pyg	SN-DLSO1.1NP	0	Sensory neuron	2
503	pyg	SNtorii	0	Sensory neuron	2
504	pyg	SNtrpa	0	Sensory neuron	2
505	head	MS1	1	Sensory neuron	1
506	head	SN-IRP2-burs	1	Sensory neuron	1
507	head	SN-IRP2-FMRF	1	Sensory neuron	1
508	head	SNasym	1	Sensory neuron	1
509	head	SN47Ach	1	Sensory neuron	1
510	head	pygPBunp	0	Sensory neuron	1
511	head	VentraltrunkPUunp	0	Sensory neuron	1
512	head	hPU2l-asymPDF	1	Sensory neuron	1
513	head	doCRunp	0	Sensory neuron	1
514	head	SN-NS4	1	Sensory neuron	1
515	head	SN-YF5cil	1	Sensory neuron	1
516	head	SN-NS6	1	Sensory neuron	1
517	peristomium	MS1	0	Sensory neuron	1
518	peristomium	SN-IRP2-burs	0	Sensory neuron	1
519	peristomium	SN-IRP2-FMRF	0	Sensory neuron	1
520	peristomium	SNasym	0	Sensory neuron	1
521	peristomium	SN47Ach	0	Sensory neuron	1
522	peristomium	pygPBunp	0	Sensory neuron	1
523	peristomium	VentraltrunkPUunp	0	Sensory neuron	1
524	peristomium	hPU2l-asymPDF	0	Sensory neuron	1
525	peristomium	doCRunp	0	Sensory neuron	1
526	peristomium	SN-NS4	0	Sensory neuron	1
527	peristomium	SN-YF5cil	0	Sensory neuron	1
528	peristomium	SN-NS6	0	Sensory neuron	1
529	sg0	MS1	0	Sensory neuron	1
530	sg0	SN-IRP2-burs	0	Sensory neuron	1
531	sg0	SN-IRP2-FMRF	0	Sensory neuron	1
532	sg0	SNasym	0	Sensory neuron	1
533	sg0	SN47Ach	0	Sensory neuron	1
534	sg0	pygPBunp	0	Sensory neuron	1
535	sg0	VentraltrunkPUunp	0	Sensory neuron	1
536	sg0	hPU2l-asymPDF	0	Sensory neuron	1
537	sg0	doCRunp	0	Sensory neuron	1
538	sg0	SN-NS4	0	Sensory neuron	1
539	sg0	SN-YF5cil	0	Sensory neuron	1
540	sg0	SN-NS6	0	Sensory neuron	1
541	sg1	MS1	0	Sensory neuron	1
542	sg1	SN-IRP2-burs	0	Sensory neuron	1
543	sg1	SN-IRP2-FMRF	0	Sensory neuron	1
544	sg1	SNasym	0	Sensory neuron	1
545	sg1	SN47Ach	0	Sensory neuron	1
546	sg1	pygPBunp	0	Sensory neuron	1
547	sg1	VentraltrunkPUunp	0	Sensory neuron	1
548	sg1	hPU2l-asymPDF	0	Sensory neuron	1
549	sg1	doCRunp	1	Sensory neuron	1
550	sg1	SN-NS4	0	Sensory neuron	1
551	sg1	SN-YF5cil	0	Sensory neuron	1
552	sg1	SN-NS6	0	Sensory neuron	1
553	sg2	MS1	0	Sensory neuron	1
554	sg2	SN-IRP2-burs	0	Sensory neuron	1
555	sg2	SN-IRP2-FMRF	0	Sensory neuron	1
556	sg2	SNasym	0	Sensory neuron	1
557	sg2	SN47Ach	0	Sensory neuron	1
558	sg2	pygPBunp	0	Sensory neuron	1
559	sg2	VentraltrunkPUunp	1	Sensory neuron	1
560	sg2	hPU2l-asymPDF	0	Sensory neuron	1
561	sg2	doCRunp	0	Sensory neuron	1
562	sg2	SN-NS4	0	Sensory neuron	1
563	sg2	SN-YF5cil	0	Sensory neuron	1
564	sg2	SN-NS6	0	Sensory neuron	1
565	sg3	MS1	0	Sensory neuron	1
566	sg3	SN-IRP2-burs	0	Sensory neuron	1
567	sg3	SN-IRP2-FMRF	0	Sensory neuron	1
568	sg3	SNasym	0	Sensory neuron	1
569	sg3	SN47Ach	0	Sensory neuron	1
570	sg3	pygPBunp	0	Sensory neuron	1
571	sg3	VentraltrunkPUunp	0	Sensory neuron	1
572	sg3	hPU2l-asymPDF	0	Sensory neuron	1
573	sg3	doCRunp	0	Sensory neuron	1
574	sg3	SN-NS4	0	Sensory neuron	1
575	sg3	SN-YF5cil	0	Sensory neuron	1
576	sg3	SN-NS6	0	Sensory neuron	1
577	pyg	MS1	0	Sensory neuron	1
578	pyg	SN-IRP2-burs	0	Sensory neuron	1
579	pyg	SN-IRP2-FMRF	0	Sensory neuron	1
580	pyg	SNasym	0	Sensory neuron	1
581	pyg	SN47Ach	0	Sensory neuron	1
582	pyg	pygPBunp	1	Sensory neuron	1
583	pyg	VentraltrunkPUunp	0	Sensory neuron	1
584	pyg	hPU2l-asymPDF	0	Sensory neuron	1
585	pyg	doCRunp	0	Sensory neuron	1
586	pyg	SN-NS4	0	Sensory neuron	1
587	pyg	SN-YF5cil	0	Sensory neuron	1
588	pyg	SN-NS6	0	Sensory neuron	1
589	head	INsplitCR	0	interneuron	17
590	head	INsplitPB	0	interneuron	17
591	peristomium	INsplitCR	0	interneuron	17
592	peristomium	INsplitPB	0	interneuron	17
593	sg0	INsplitCR	1	interneuron	17
594	sg0	INsplitPB	0	interneuron	17
595	sg1	INsplitCR	8	interneuron	17
596	sg1	INsplitPB	2	interneuron	17
597	sg2	INsplitCR	7	interneuron	17
598	sg2	INsplitPB	9	interneuron	17
599	sg3	INsplitCR	1	interneuron	17
600	sg3	INsplitPB	6	interneuron	17
601	pyg	INsplitCR	0	interneuron	17
602	pyg	INsplitPB	0	interneuron	17
603	head	MBmouth	14	interneuron	14
604	peristomium	MBmouth	0	interneuron	14
605	sg0	MBmouth	0	interneuron	14
606	sg1	MBmouth	0	interneuron	14
607	sg2	MBmouth	0	interneuron	14
608	sg3	MBmouth	0	interneuron	14
609	pyg	MBmouth	0	interneuron	14
610	head	INcomm-Upstairs	0	interneuron	13
611	peristomium	INcomm-Upstairs	0	interneuron	13
612	sg0	INcomm-Upstairs	0	interneuron	13
613	sg1	INcomm-Upstairs	0	interneuron	13
614	sg2	INcomm-Upstairs	0	interneuron	13
615	sg3	INcomm-Upstairs	2	interneuron	13
616	pyg	INcomm-Upstairs	11	interneuron	13
617	head	INpro	12	interneuron	12
618	peristomium	INpro	0	interneuron	12
619	sg0	INpro	0	interneuron	12
620	sg1	INpro	0	interneuron	12
621	sg2	INpro	0	interneuron	12
622	sg3	INpro	0	interneuron	12
623	pyg	INpro	0	interneuron	12
624	head	IN1	10	interneuron	10
625	peristomium	IN1	0	interneuron	10
626	sg0	IN1	0	interneuron	10
627	sg1	IN1	0	interneuron	10
628	sg2	IN1	0	interneuron	10
629	sg3	IN1	0	interneuron	10
630	pyg	IN1	0	interneuron	10
631	head	INcomm-Upcross	0	interneuron	9
632	peristomium	INcomm-Upcross	0	interneuron	9
633	sg0	INcomm-Upcross	0	interneuron	9
634	sg1	INcomm-Upcross	2	interneuron	9
635	sg2	INcomm-Upcross	7	interneuron	9
636	sg3	INcomm-Upcross	0	interneuron	9
637	pyg	INcomm-Upcross	0	interneuron	9
638	head	INMBtype6	8	interneuron	8
639	peristomium	INMBtype6	0	interneuron	8
640	sg0	INMBtype6	0	interneuron	8
641	sg1	INMBtype6	0	interneuron	8
642	sg2	INMBtype6	0	interneuron	8
643	sg3	INMBtype6	0	interneuron	8
644	pyg	INMBtype6	0	interneuron	8
645	head	INlasso	7	interneuron	7
646	head	INcross	7	interneuron	7
647	peristomium	INlasso	0	interneuron	7
648	peristomium	INcross	0	interneuron	7
649	sg0	INlasso	0	interneuron	7
650	sg0	INcross	0	interneuron	7
651	sg1	INlasso	0	interneuron	7
652	sg1	INcross	0	interneuron	7
653	sg2	INlasso	0	interneuron	7
654	sg2	INcross	0	interneuron	7
655	sg3	INlasso	0	interneuron	7
656	sg3	INcross	0	interneuron	7
657	pyg	INlasso	0	interneuron	7
658	pyg	INcross	0	interneuron	7
659	head	INpreMN	6	interneuron	6
660	head	INsn	6	interneuron	6
661	head	INdc	6	interneuron	6
662	head	INbackcross	0	interneuron	6
663	peristomium	INpreMN	0	interneuron	6
664	peristomium	INsn	0	interneuron	6
665	peristomium	INdc	0	interneuron	6
666	peristomium	INbackcross	0	interneuron	6
667	sg0	INpreMN	0	interneuron	6
668	sg0	INsn	0	interneuron	6
669	sg0	INdc	0	interneuron	6
670	sg0	INbackcross	0	interneuron	6
671	sg1	INpreMN	0	interneuron	6
672	sg1	INsn	0	interneuron	6
673	sg1	INdc	0	interneuron	6
674	sg1	INbackcross	2	interneuron	6
675	sg2	INpreMN	0	interneuron	6
676	sg2	INsn	0	interneuron	6
677	sg2	INdc	0	interneuron	6
678	sg2	INbackcross	2	interneuron	6
679	sg3	INpreMN	0	interneuron	6
680	sg3	INsn	0	interneuron	6
681	sg3	INdc	0	interneuron	6
682	sg3	INbackcross	2	interneuron	6
683	pyg	INpreMN	0	interneuron	6
684	pyg	INsn	0	interneuron	6
685	pyg	INdc	0	interneuron	6
686	pyg	INbackcross	0	interneuron	6
687	head	INbiaxH	0	interneuron	5
688	head	INW	5	interneuron	5
689	peristomium	INbiaxH	0	interneuron	5
690	peristomium	INW	0	interneuron	5
691	sg0	INbiaxH	0	interneuron	5
692	sg0	INW	0	interneuron	5
693	sg1	INbiaxH	2	interneuron	5
694	sg1	INW	0	interneuron	5
695	sg2	INbiaxH	3	interneuron	5
696	sg2	INW	0	interneuron	5
697	sg3	INbiaxH	0	interneuron	5
698	sg3	INW	0	interneuron	5
699	pyg	INbiaxH	0	interneuron	5
700	pyg	INW	0	interneuron	5
701	head	INton	4	interneuron	4
702	head	INRGWa	4	interneuron	4
703	head	INNOS	4	interneuron	4
704	head	INfoot	4	interneuron	4
705	head	INmidL	4	interneuron	4
706	head	INMBtype7	4	interneuron	4
707	head	INproT2	4	interneuron	4
708	head	INpear	4	interneuron	4
709	head	INZ	4	interneuron	4
710	head	INbigloop	4	interneuron	4
711	head	INasc-pyg	0	interneuron	4
712	head	INpreLadder	0	interneuron	4
713	head	INR1	4	interneuron	4
714	head	INMBPDF	4	interneuron	4
715	head	INDLSO	4	interneuron	4
716	head	INMBdesc2	4	interneuron	4
717	head	INpara	4	interneuron	4
718	peristomium	INton	0	interneuron	4
719	peristomium	INRGWa	0	interneuron	4
720	peristomium	INNOS	0	interneuron	4
721	peristomium	INfoot	0	interneuron	4
722	peristomium	INmidL	0	interneuron	4
723	peristomium	INMBtype7	0	interneuron	4
724	peristomium	INproT2	0	interneuron	4
725	peristomium	INpear	0	interneuron	4
726	peristomium	INZ	0	interneuron	4
727	peristomium	INbigloop	0	interneuron	4
728	peristomium	INasc-pyg	0	interneuron	4
729	peristomium	INpreLadder	0	interneuron	4
730	peristomium	INR1	0	interneuron	4
731	peristomium	INMBPDF	0	interneuron	4
732	peristomium	INDLSO	0	interneuron	4
733	peristomium	INMBdesc2	0	interneuron	4
734	peristomium	INpara	0	interneuron	4
735	sg0	INton	0	interneuron	4
736	sg0	INRGWa	0	interneuron	4
737	sg0	INNOS	0	interneuron	4
738	sg0	INfoot	0	interneuron	4
739	sg0	INmidL	0	interneuron	4
740	sg0	INMBtype7	0	interneuron	4
741	sg0	INproT2	0	interneuron	4
742	sg0	INpear	0	interneuron	4
743	sg0	INZ	0	interneuron	4
744	sg0	INbigloop	0	interneuron	4
745	sg0	INasc-pyg	0	interneuron	4
746	sg0	INpreLadder	0	interneuron	4
747	sg0	INR1	0	interneuron	4
748	sg0	INMBPDF	0	interneuron	4
749	sg0	INDLSO	0	interneuron	4
750	sg0	INMBdesc2	0	interneuron	4
751	sg0	INpara	0	interneuron	4
752	sg1	INton	0	interneuron	4
753	sg1	INRGWa	0	interneuron	4
754	sg1	INNOS	0	interneuron	4
755	sg1	INfoot	0	interneuron	4
756	sg1	INmidL	0	interneuron	4
757	sg1	INMBtype7	0	interneuron	4
758	sg1	INproT2	0	interneuron	4
759	sg1	INpear	0	interneuron	4
760	sg1	INZ	0	interneuron	4
761	sg1	INbigloop	0	interneuron	4
762	sg1	INasc-pyg	0	interneuron	4
763	sg1	INpreLadder	0	interneuron	4
764	sg1	INR1	0	interneuron	4
765	sg1	INMBPDF	0	interneuron	4
766	sg1	INDLSO	0	interneuron	4
767	sg1	INMBdesc2	0	interneuron	4
768	sg1	INpara	0	interneuron	4
769	sg2	INton	0	interneuron	4
770	sg2	INRGWa	0	interneuron	4
771	sg2	INNOS	0	interneuron	4
772	sg2	INfoot	0	interneuron	4
773	sg2	INmidL	0	interneuron	4
774	sg2	INMBtype7	0	interneuron	4
775	sg2	INproT2	0	interneuron	4
776	sg2	INpear	0	interneuron	4
777	sg2	INZ	0	interneuron	4
778	sg2	INbigloop	0	interneuron	4
779	sg2	INasc-pyg	0	interneuron	4
780	sg2	INpreLadder	2	interneuron	4
781	sg2	INR1	0	interneuron	4
782	sg2	INMBPDF	0	interneuron	4
783	sg2	INDLSO	0	interneuron	4
784	sg2	INMBdesc2	0	interneuron	4
785	sg2	INpara	0	interneuron	4
786	sg3	INton	0	interneuron	4
787	sg3	INRGWa	0	interneuron	4
788	sg3	INNOS	0	interneuron	4
789	sg3	INfoot	0	interneuron	4
790	sg3	INmidL	0	interneuron	4
791	sg3	INMBtype7	0	interneuron	4
792	sg3	INproT2	0	interneuron	4
793	sg3	INpear	0	interneuron	4
794	sg3	INZ	0	interneuron	4
795	sg3	INbigloop	0	interneuron	4
796	sg3	INasc-pyg	0	interneuron	4
797	sg3	INpreLadder	2	interneuron	4
798	sg3	INR1	0	interneuron	4
799	sg3	INMBPDF	0	interneuron	4
800	sg3	INDLSO	0	interneuron	4
801	sg3	INMBdesc2	0	interneuron	4
802	sg3	INpara	0	interneuron	4
803	pyg	INton	0	interneuron	4
804	pyg	INRGWa	0	interneuron	4
805	pyg	INNOS	0	interneuron	4
806	pyg	INfoot	0	interneuron	4
807	pyg	INmidL	0	interneuron	4
808	pyg	INMBtype7	0	interneuron	4
809	pyg	INproT2	0	interneuron	4
810	pyg	INpear	0	interneuron	4
811	pyg	INZ	0	interneuron	4
812	pyg	INbigloop	0	interneuron	4
813	pyg	INasc-pyg	4	interneuron	4
814	pyg	INpreLadder	0	interneuron	4
815	pyg	INR1	0	interneuron	4
816	pyg	INMBPDF	0	interneuron	4
817	pyg	INDLSO	0	interneuron	4
818	pyg	INMBdesc2	0	interneuron	4
819	pyg	INpara	0	interneuron	4
820	head	INsplitPUh	3	interneuron	3
821	head	INbiaxLeg	0	interneuron	3
822	head	INcommascFV	0	interneuron	3
823	peristomium	INsplitPUh	0	interneuron	3
824	peristomium	INbiaxLeg	0	interneuron	3
825	peristomium	INcommascFV	0	interneuron	3
826	sg0	INsplitPUh	0	interneuron	3
827	sg0	INbiaxLeg	0	interneuron	3
828	sg0	INcommascFV	0	interneuron	3
829	sg1	INsplitPUh	0	interneuron	3
830	sg1	INbiaxLeg	0	interneuron	3
831	sg1	INcommascFV	0	interneuron	3
832	sg2	INsplitPUh	0	interneuron	3
833	sg2	INbiaxLeg	3	interneuron	3
834	sg2	INcommascFV	3	interneuron	3
835	sg3	INsplitPUh	0	interneuron	3
836	sg3	INbiaxLeg	0	interneuron	3
837	sg3	INcommascFV	0	interneuron	3
838	pyg	INsplitPUh	0	interneuron	3
839	pyg	INbiaxLeg	0	interneuron	3
840	pyg	INcommascFV	0	interneuron	3
841	head	INpreSer	2	interneuron	2
842	head	INdecussPre	2	interneuron	2
843	head	MC2biax-1	2	interneuron	2
844	head	INCrossbow	2	interneuron	2
845	head	INarc1	2	interneuron	2
846	head	INarc2	2	interneuron	2
847	head	INrope	2	interneuron	2
848	head	INCM	0	interneuron	2
849	head	INchaeMech	0	interneuron	2
850	head	INFVa-pyg	0	interneuron	2
851	head	INsplitCRATO	0	interneuron	2
852	head	INMC3	2	interneuron	2
853	head	INbiax	2	interneuron	2
854	head	INsplitPB-RF/Ya	0	interneuron	2
855	head	INsplitPBant	0	interneuron	2
856	head	INhook	2	interneuron	2
857	head	INMBtype5	2	interneuron	2
858	head	INUturn	2	interneuron	2
859	head	INATOpyg	0	interneuron	2
860	head	INsplitBronto	0	interneuron	2
861	head	INleucoPU	0	interneuron	2
862	head	INdecussfoot	2	interneuron	2
863	head	INdecusshook	2	interneuron	2
864	head	INsplitVent	0	interneuron	2
865	head	INcomm-DownL	0	interneuron	2
866	head	INlasso-postSN	2	interneuron	2
867	head	INmus	2	interneuron	2
868	head	INdescLuqinPDF	2	interneuron	2
869	head	INcosplit	0	interneuron	2
870	head	INcommdescFVa	0	interneuron	2
871	head	INbiaxHmid	0	interneuron	2
872	head	INhorn	2	interneuron	2
873	head	INMBdescFMRF	2	interneuron	2
874	head	INexsn	2	interneuron	2
875	head	INtorii	2	interneuron	2
876	head	INUturnMB	2	interneuron	2
877	head	INface	2	interneuron	2
878	head	INMBdesc3	2	interneuron	2
879	head	INMBtype9	2	interneuron	2
880	head	INMBtype2	2	interneuron	2
881	head	INdecussM	2	interneuron	2
882	head	INiaStiff	0	interneuron	2
883	head	INmantis	2	interneuron	2
884	head	INsplitSpin	0	interneuron	2
885	peristomium	INpreSer	0	interneuron	2
886	peristomium	INdecussPre	0	interneuron	2
887	peristomium	MC2biax-1	0	interneuron	2
888	peristomium	INCrossbow	0	interneuron	2
889	peristomium	INarc1	0	interneuron	2
890	peristomium	INarc2	0	interneuron	2
891	peristomium	INrope	0	interneuron	2
892	peristomium	INCM	0	interneuron	2
893	peristomium	INchaeMech	0	interneuron	2
894	peristomium	INFVa-pyg	0	interneuron	2
895	peristomium	INsplitCRATO	0	interneuron	2
896	peristomium	INMC3	0	interneuron	2
897	peristomium	INbiax	0	interneuron	2
898	peristomium	INsplitPB-RF/Ya	0	interneuron	2
899	peristomium	INsplitPBant	0	interneuron	2
900	peristomium	INhook	0	interneuron	2
901	peristomium	INMBtype5	0	interneuron	2
902	peristomium	INUturn	0	interneuron	2
903	peristomium	INATOpyg	0	interneuron	2
904	peristomium	INsplitBronto	0	interneuron	2
905	peristomium	INleucoPU	0	interneuron	2
906	peristomium	INdecussfoot	0	interneuron	2
907	peristomium	INdecusshook	0	interneuron	2
908	peristomium	INsplitVent	0	interneuron	2
909	peristomium	INcomm-DownL	0	interneuron	2
910	peristomium	INlasso-postSN	0	interneuron	2
911	peristomium	INmus	0	interneuron	2
912	peristomium	INdescLuqinPDF	0	interneuron	2
913	peristomium	INcosplit	0	interneuron	2
914	peristomium	INcommdescFVa	0	interneuron	2
915	peristomium	INbiaxHmid	0	interneuron	2
916	peristomium	INhorn	0	interneuron	2
917	peristomium	INMBdescFMRF	0	interneuron	2
918	peristomium	INexsn	0	interneuron	2
919	peristomium	INtorii	0	interneuron	2
920	peristomium	INUturnMB	0	interneuron	2
921	peristomium	INface	0	interneuron	2
922	peristomium	INMBdesc3	0	interneuron	2
923	peristomium	INMBtype9	0	interneuron	2
924	peristomium	INMBtype2	0	interneuron	2
925	peristomium	INdecussM	0	interneuron	2
926	peristomium	INiaStiff	0	interneuron	2
927	peristomium	INmantis	0	interneuron	2
928	peristomium	INsplitSpin	0	interneuron	2
929	sg0	INpreSer	0	interneuron	2
930	sg0	INdecussPre	0	interneuron	2
931	sg0	MC2biax-1	0	interneuron	2
932	sg0	INCrossbow	0	interneuron	2
933	sg0	INarc1	0	interneuron	2
934	sg0	INarc2	0	interneuron	2
935	sg0	INrope	0	interneuron	2
936	sg0	INCM	0	interneuron	2
937	sg0	INchaeMech	0	interneuron	2
938	sg0	INFVa-pyg	0	interneuron	2
939	sg0	INsplitCRATO	0	interneuron	2
940	sg0	INMC3	0	interneuron	2
941	sg0	INbiax	0	interneuron	2
942	sg0	INsplitPB-RF/Ya	0	interneuron	2
943	sg0	INsplitPBant	0	interneuron	2
944	sg0	INhook	0	interneuron	2
945	sg0	INMBtype5	0	interneuron	2
946	sg0	INUturn	0	interneuron	2
947	sg0	INATOpyg	0	interneuron	2
948	sg0	INsplitBronto	0	interneuron	2
949	sg0	INleucoPU	0	interneuron	2
950	sg0	INdecussfoot	0	interneuron	2
951	sg0	INdecusshook	0	interneuron	2
952	sg0	INsplitVent	0	interneuron	2
953	sg0	INcomm-DownL	0	interneuron	2
954	sg0	INlasso-postSN	0	interneuron	2
955	sg0	INmus	0	interneuron	2
956	sg0	INdescLuqinPDF	0	interneuron	2
957	sg0	INcosplit	0	interneuron	2
958	sg0	INcommdescFVa	0	interneuron	2
959	sg0	INbiaxHmid	0	interneuron	2
960	sg0	INhorn	0	interneuron	2
961	sg0	INMBdescFMRF	0	interneuron	2
962	sg0	INexsn	0	interneuron	2
963	sg0	INtorii	0	interneuron	2
964	sg0	INUturnMB	0	interneuron	2
965	sg0	INface	0	interneuron	2
966	sg0	INMBdesc3	0	interneuron	2
967	sg0	INMBtype9	0	interneuron	2
968	sg0	INMBtype2	0	interneuron	2
969	sg0	INdecussM	0	interneuron	2
970	sg0	INiaStiff	0	interneuron	2
971	sg0	INmantis	0	interneuron	2
972	sg0	INsplitSpin	0	interneuron	2
973	sg1	INpreSer	0	interneuron	2
974	sg1	INdecussPre	0	interneuron	2
975	sg1	MC2biax-1	0	interneuron	2
976	sg1	INCrossbow	0	interneuron	2
977	sg1	INarc1	0	interneuron	2
978	sg1	INarc2	0	interneuron	2
979	sg1	INrope	0	interneuron	2
980	sg1	INCM	2	interneuron	2
981	sg1	INchaeMech	0	interneuron	2
982	sg1	INFVa-pyg	0	interneuron	2
983	sg1	INsplitCRATO	0	interneuron	2
984	sg1	INMC3	0	interneuron	2
985	sg1	INbiax	0	interneuron	2
986	sg1	INsplitPB-RF/Ya	2	interneuron	2
987	sg1	INsplitPBant	2	interneuron	2
988	sg1	INhook	0	interneuron	2
989	sg1	INMBtype5	0	interneuron	2
990	sg1	INUturn	0	interneuron	2
991	sg1	INATOpyg	0	interneuron	2
992	sg1	INsplitBronto	2	interneuron	2
993	sg1	INleucoPU	2	interneuron	2
994	sg1	INdecussfoot	0	interneuron	2
995	sg1	INdecusshook	0	interneuron	2
996	sg1	INsplitVent	0	interneuron	2
997	sg1	INcomm-DownL	2	interneuron	2
998	sg1	INlasso-postSN	0	interneuron	2
999	sg1	INmus	0	interneuron	2
1000	sg1	INdescLuqinPDF	0	interneuron	2
1001	sg1	INcosplit	0	interneuron	2
1002	sg1	INcommdescFVa	0	interneuron	2
1003	sg1	INbiaxHmid	0	interneuron	2
1004	sg1	INhorn	0	interneuron	2
1005	sg1	INMBdescFMRF	0	interneuron	2
1006	sg1	INexsn	0	interneuron	2
1007	sg1	INtorii	0	interneuron	2
1008	sg1	INUturnMB	0	interneuron	2
1009	sg1	INface	0	interneuron	2
1010	sg1	INMBdesc3	0	interneuron	2
1011	sg1	INMBtype9	0	interneuron	2
1012	sg1	INMBtype2	0	interneuron	2
1013	sg1	INdecussM	0	interneuron	2
1014	sg1	INiaStiff	2	interneuron	2
1015	sg1	INmantis	0	interneuron	2
1016	sg1	INsplitSpin	2	interneuron	2
1017	sg2	INpreSer	0	interneuron	2
1018	sg2	INdecussPre	0	interneuron	2
1019	sg2	MC2biax-1	0	interneuron	2
1020	sg2	INCrossbow	0	interneuron	2
1021	sg2	INarc1	0	interneuron	2
1022	sg2	INarc2	0	interneuron	2
1023	sg2	INrope	0	interneuron	2
1024	sg2	INCM	0	interneuron	2
1025	sg2	INchaeMech	0	interneuron	2
1026	sg2	INFVa-pyg	0	interneuron	2
1027	sg2	INsplitCRATO	0	interneuron	2
1028	sg2	INMC3	0	interneuron	2
1029	sg2	INbiax	0	interneuron	2
1030	sg2	INsplitPB-RF/Ya	0	interneuron	2
1031	sg2	INsplitPBant	0	interneuron	2
1032	sg2	INhook	0	interneuron	2
1033	sg2	INMBtype5	0	interneuron	2
1034	sg2	INUturn	0	interneuron	2
1035	sg2	INATOpyg	0	interneuron	2
1036	sg2	INsplitBronto	0	interneuron	2
1037	sg2	INleucoPU	0	interneuron	2
1038	sg2	INdecussfoot	0	interneuron	2
1039	sg2	INdecusshook	0	interneuron	2
1040	sg2	INsplitVent	2	interneuron	2
1041	sg2	INcomm-DownL	0	interneuron	2
1042	sg2	INlasso-postSN	0	interneuron	2
1043	sg2	INmus	0	interneuron	2
1044	sg2	INdescLuqinPDF	0	interneuron	2
1045	sg2	INcosplit	2	interneuron	2
1046	sg2	INcommdescFVa	2	interneuron	2
1047	sg2	INbiaxHmid	2	interneuron	2
1048	sg2	INhorn	0	interneuron	2
1049	sg2	INMBdescFMRF	0	interneuron	2
1050	sg2	INexsn	0	interneuron	2
1051	sg2	INtorii	0	interneuron	2
1052	sg2	INUturnMB	0	interneuron	2
1053	sg2	INface	0	interneuron	2
1054	sg2	INMBdesc3	0	interneuron	2
1055	sg2	INMBtype9	0	interneuron	2
1056	sg2	INMBtype2	0	interneuron	2
1057	sg2	INdecussM	0	interneuron	2
1058	sg2	INiaStiff	0	interneuron	2
1059	sg2	INmantis	0	interneuron	2
1060	sg2	INsplitSpin	0	interneuron	2
1061	sg3	INpreSer	0	interneuron	2
1062	sg3	INdecussPre	0	interneuron	2
1063	sg3	MC2biax-1	0	interneuron	2
1064	sg3	INCrossbow	0	interneuron	2
1065	sg3	INarc1	0	interneuron	2
1066	sg3	INarc2	0	interneuron	2
1067	sg3	INrope	0	interneuron	2
1068	sg3	INCM	0	interneuron	2
1069	sg3	INchaeMech	2	interneuron	2
1070	sg3	INFVa-pyg	0	interneuron	2
1071	sg3	INsplitCRATO	2	interneuron	2
1072	sg3	INMC3	0	interneuron	2
1073	sg3	INbiax	0	interneuron	2
1074	sg3	INsplitPB-RF/Ya	0	interneuron	2
1075	sg3	INsplitPBant	0	interneuron	2
1076	sg3	INhook	0	interneuron	2
1077	sg3	INMBtype5	0	interneuron	2
1078	sg3	INUturn	0	interneuron	2
1079	sg3	INATOpyg	0	interneuron	2
1080	sg3	INsplitBronto	0	interneuron	2
1081	sg3	INleucoPU	0	interneuron	2
1082	sg3	INdecussfoot	0	interneuron	2
1083	sg3	INdecusshook	0	interneuron	2
1084	sg3	INsplitVent	0	interneuron	2
1085	sg3	INcomm-DownL	0	interneuron	2
1086	sg3	INlasso-postSN	0	interneuron	2
1087	sg3	INmus	0	interneuron	2
1088	sg3	INdescLuqinPDF	0	interneuron	2
1089	sg3	INcosplit	0	interneuron	2
1090	sg3	INcommdescFVa	0	interneuron	2
1091	sg3	INbiaxHmid	0	interneuron	2
1092	sg3	INhorn	0	interneuron	2
1093	sg3	INMBdescFMRF	0	interneuron	2
1094	sg3	INexsn	0	interneuron	2
1095	sg3	INtorii	0	interneuron	2
1096	sg3	INUturnMB	0	interneuron	2
1097	sg3	INface	0	interneuron	2
1098	sg3	INMBdesc3	0	interneuron	2
1099	sg3	INMBtype9	0	interneuron	2
1100	sg3	INMBtype2	0	interneuron	2
1101	sg3	INdecussM	0	interneuron	2
1102	sg3	INiaStiff	0	interneuron	2
1103	sg3	INmantis	0	interneuron	2
1104	sg3	INsplitSpin	0	interneuron	2
1105	pyg	INpreSer	0	interneuron	2
1106	pyg	INdecussPre	0	interneuron	2
1107	pyg	MC2biax-1	0	interneuron	2
1108	pyg	INCrossbow	0	interneuron	2
1109	pyg	INarc1	0	interneuron	2
1110	pyg	INarc2	0	interneuron	2
1111	pyg	INrope	0	interneuron	2
1112	pyg	INCM	0	interneuron	2
1113	pyg	INchaeMech	0	interneuron	2
1114	pyg	INFVa-pyg	2	interneuron	2
1115	pyg	INsplitCRATO	0	interneuron	2
1116	pyg	INMC3	0	interneuron	2
1117	pyg	INbiax	0	interneuron	2
1118	pyg	INsplitPB-RF/Ya	0	interneuron	2
1119	pyg	INsplitPBant	0	interneuron	2
1120	pyg	INhook	0	interneuron	2
1121	pyg	INMBtype5	0	interneuron	2
1122	pyg	INUturn	0	interneuron	2
1123	pyg	INATOpyg	2	interneuron	2
1124	pyg	INsplitBronto	0	interneuron	2
1125	pyg	INleucoPU	0	interneuron	2
1126	pyg	INdecussfoot	0	interneuron	2
1127	pyg	INdecusshook	0	interneuron	2
1128	pyg	INsplitVent	0	interneuron	2
1129	pyg	INcomm-DownL	0	interneuron	2
1130	pyg	INlasso-postSN	0	interneuron	2
1131	pyg	INmus	0	interneuron	2
1132	pyg	INdescLuqinPDF	0	interneuron	2
1133	pyg	INcosplit	0	interneuron	2
1134	pyg	INcommdescFVa	0	interneuron	2
1135	pyg	INbiaxHmid	0	interneuron	2
1136	pyg	INhorn	0	interneuron	2
1137	pyg	INMBdescFMRF	0	interneuron	2
1138	pyg	INexsn	0	interneuron	2
1139	pyg	INtorii	0	interneuron	2
1140	pyg	INUturnMB	0	interneuron	2
1141	pyg	INface	0	interneuron	2
1142	pyg	INMBdesc3	0	interneuron	2
1143	pyg	INMBtype9	0	interneuron	2
1144	pyg	INMBtype2	0	interneuron	2
1145	pyg	INdecussM	0	interneuron	2
1146	pyg	INiaStiff	0	interneuron	2
1147	pyg	INmantis	0	interneuron	2
1148	pyg	INsplitSpin	0	interneuron	2
1149	head	cMNPDF-vcl1	1	interneuron	1
1150	head	cMNATO	1	interneuron	1
1151	head	cMNdc	1	interneuron	1
1152	head	INsqNSasym	1	interneuron	1
1153	peristomium	cMNPDF-vcl1	0	interneuron	1
1154	peristomium	cMNATO	0	interneuron	1
1155	peristomium	cMNdc	0	interneuron	1
1156	peristomium	INsqNSasym	0	interneuron	1
1157	sg0	cMNPDF-vcl1	0	interneuron	1
1158	sg0	cMNATO	0	interneuron	1
1159	sg0	cMNdc	0	interneuron	1
1160	sg0	INsqNSasym	0	interneuron	1
1161	sg1	cMNPDF-vcl1	0	interneuron	1
1162	sg1	cMNATO	0	interneuron	1
1163	sg1	cMNdc	0	interneuron	1
1164	sg1	INsqNSasym	0	interneuron	1
1165	sg2	cMNPDF-vcl1	0	interneuron	1
1166	sg2	cMNATO	0	interneuron	1
1167	sg2	cMNdc	0	interneuron	1
1168	sg2	INsqNSasym	0	interneuron	1
1169	sg3	cMNPDF-vcl1	0	interneuron	1
1170	sg3	cMNATO	0	interneuron	1
1171	sg3	cMNdc	0	interneuron	1
1172	sg3	INsqNSasym	0	interneuron	1
1173	pyg	cMNPDF-vcl1	0	interneuron	1
1174	pyg	cMNATO	0	interneuron	1
1175	pyg	cMNdc	0	interneuron	1
1176	pyg	INsqNSasym	0	interneuron	1
1177	head	MNring	0	motorneuron	32
1178	peristomium	MNring	0	motorneuron	32
1179	sg0	MNring	0	motorneuron	32
1180	sg1	MNring	9	motorneuron	32
1181	sg2	MNring	16	motorneuron	32
1182	sg3	MNring	6	motorneuron	32
1183	pyg	MNring	1	motorneuron	32
1184	head	MNchae	0	motorneuron	9
1185	peristomium	MNchae	0	motorneuron	9
1186	sg0	MNchae	0	motorneuron	9
1187	sg1	MNchae	3	motorneuron	9
1188	sg2	MNchae	3	motorneuron	9
1189	sg3	MNchae	3	motorneuron	9
1190	pyg	MNchae	0	motorneuron	9
1191	head	MNpostacic	0	motorneuron	8
1192	head	MNsmile	0	motorneuron	8
1193	peristomium	MNpostacic	0	motorneuron	8
1194	peristomium	MNsmile	0	motorneuron	8
1195	sg0	MNpostacic	0	motorneuron	8
1196	sg0	MNsmile	0	motorneuron	8
1197	sg1	MNpostacic	4	motorneuron	8
1198	sg1	MNsmile	8	motorneuron	8
1199	sg2	MNpostacic	3	motorneuron	8
1200	sg2	MNsmile	0	motorneuron	8
1201	sg3	MNpostacic	1	motorneuron	8
1202	sg3	MNsmile	0	motorneuron	8
1203	pyg	MNpostacic	0	motorneuron	8
1204	pyg	MNsmile	0	motorneuron	8
1205	head	MNarm	0	motorneuron	7
1206	peristomium	MNarm	0	motorneuron	7
1207	sg0	MNarm	0	motorneuron	7
1208	sg1	MNarm	0	motorneuron	7
1209	sg2	MNarm	4	motorneuron	7
1210	sg3	MNarm	3	motorneuron	7
1211	pyg	MNarm	0	motorneuron	7
1212	head	MNbiramous	0	motorneuron	6
1213	head	MNhose	0	motorneuron	6
1214	head	MNwave	0	motorneuron	6
1215	head	MNantacic	0	motorneuron	6
1216	peristomium	MNbiramous	0	motorneuron	6
1217	peristomium	MNhose	0	motorneuron	6
1218	peristomium	MNwave	0	motorneuron	6
1219	peristomium	MNantacic	0	motorneuron	6
1220	sg0	MNbiramous	0	motorneuron	6
1221	sg0	MNhose	0	motorneuron	6
1222	sg0	MNwave	0	motorneuron	6
1223	sg0	MNantacic	0	motorneuron	6
1224	sg1	MNbiramous	2	motorneuron	6
1225	sg1	MNhose	2	motorneuron	6
1226	sg1	MNwave	0	motorneuron	6
1227	sg1	MNantacic	3	motorneuron	6
1228	sg2	MNbiramous	2	motorneuron	6
1229	sg2	MNhose	2	motorneuron	6
1230	sg2	MNwave	3	motorneuron	6
1231	sg2	MNantacic	3	motorneuron	6
1232	sg3	MNbiramous	2	motorneuron	6
1233	sg3	MNhose	2	motorneuron	6
1234	sg3	MNwave	3	motorneuron	6
1235	sg3	MNantacic	0	motorneuron	6
1236	pyg	MNbiramous	0	motorneuron	6
1237	pyg	MNhose	0	motorneuron	6
1238	pyg	MNwave	0	motorneuron	6
1239	pyg	MNantacic	0	motorneuron	6
1240	head	MNspider-post	0	motorneuron	5
1241	peristomium	MNspider-post	0	motorneuron	5
1242	sg0	MNspider-post	0	motorneuron	5
1243	sg1	MNspider-post	0	motorneuron	5
1244	sg2	MNspider-post	2	motorneuron	5
1245	sg3	MNspider-post	3	motorneuron	5
1246	pyg	MNspider-post	0	motorneuron	5
1247	head	MNspider-ant	0	motorneuron	4
1248	head	MNcrab	0	motorneuron	4
1249	head	MNcommUpL	0	motorneuron	4
1250	head	MNob-ipsi	0	motorneuron	4
1251	head	MNpostv	0	motorneuron	4
1252	head	MNheadV	4	motorneuron	4
1253	peristomium	MNspider-ant	0	motorneuron	4
1254	peristomium	MNcrab	0	motorneuron	4
1255	peristomium	MNcommUpL	0	motorneuron	4
1256	peristomium	MNob-ipsi	0	motorneuron	4
1257	peristomium	MNpostv	0	motorneuron	4
1258	peristomium	MNheadV	0	motorneuron	4
1259	sg0	MNspider-ant	0	motorneuron	4
1260	sg0	MNcrab	0	motorneuron	4
1261	sg0	MNcommUpL	0	motorneuron	4
1262	sg0	MNob-ipsi	0	motorneuron	4
1263	sg0	MNpostv	0	motorneuron	4
1264	sg0	MNheadV	0	motorneuron	4
1265	sg1	MNspider-ant	0	motorneuron	4
1266	sg1	MNcrab	0	motorneuron	4
1267	sg1	MNcommUpL	0	motorneuron	4
1268	sg1	MNob-ipsi	0	motorneuron	4
1269	sg1	MNpostv	0	motorneuron	4
1270	sg1	MNheadV	0	motorneuron	4
1271	sg2	MNspider-ant	2	motorneuron	4
1272	sg2	MNcrab	2	motorneuron	4
1273	sg2	MNcommUpL	2	motorneuron	4
1274	sg2	MNob-ipsi	2	motorneuron	4
1275	sg2	MNpostv	2	motorneuron	4
1276	sg2	MNheadV	0	motorneuron	4
1277	sg3	MNspider-ant	2	motorneuron	4
1278	sg3	MNcrab	2	motorneuron	4
1279	sg3	MNcommUpL	2	motorneuron	4
1280	sg3	MNob-ipsi	2	motorneuron	4
1281	sg3	MNpostv	2	motorneuron	4
1282	sg3	MNheadV	0	motorneuron	4
1283	pyg	MNspider-ant	0	motorneuron	4
1284	pyg	MNcrab	0	motorneuron	4
1285	pyg	MNcommUpL	0	motorneuron	4
1286	pyg	MNob-ipsi	0	motorneuron	4
1287	pyg	MNpostv	0	motorneuron	4
1288	pyg	MNheadV	0	motorneuron	4
1289	head	MNacicX	0	motorneuron	3
1290	head	cioMNcover	0	motorneuron	3
1291	head	MNacic	0	motorneuron	3
1292	head	MNantelope	0	motorneuron	3
1293	peristomium	MNacicX	0	motorneuron	3
1294	peristomium	cioMNcover	0	motorneuron	3
1295	peristomium	MNacic	0	motorneuron	3
1296	peristomium	MNantelope	0	motorneuron	3
1297	sg0	MNacicX	0	motorneuron	3
1298	sg0	cioMNcover	0	motorneuron	3
1299	sg0	MNacic	0	motorneuron	3
1300	sg0	MNantelope	0	motorneuron	3
1301	sg1	MNacicX	0	motorneuron	3
1302	sg1	cioMNcover	0	motorneuron	3
1303	sg1	MNacic	1	motorneuron	3
1304	sg1	MNantelope	1	motorneuron	3
1305	sg2	MNacicX	1	motorneuron	3
1306	sg2	cioMNcover	0	motorneuron	3
1307	sg2	MNacic	0	motorneuron	3
1308	sg2	MNantelope	0	motorneuron	3
1309	sg3	MNacicX	2	motorneuron	3
1310	sg3	cioMNcover	0	motorneuron	3
1311	sg3	MNacic	2	motorneuron	3
1312	sg3	MNantelope	2	motorneuron	3
1313	pyg	MNacicX	0	motorneuron	3
1314	pyg	cioMNcover	3	motorneuron	3
1315	pyg	MNacic	0	motorneuron	3
1316	pyg	MNantelope	0	motorneuron	3
1317	head	Ser-h1	2	motorneuron	2
1318	head	MNant	2	motorneuron	2
1319	head	MNspinning	0	motorneuron	2
1320	head	Loop	0	motorneuron	2
1321	head	MNbow	0	motorneuron	2
1322	head	MN3	2	motorneuron	2
1323	head	MN1	2	motorneuron	2
1324	head	MN2	2	motorneuron	2
1325	head	MC3cover	0	motorneuron	2
1326	head	Ser-tr1	0	motorneuron	2
1327	head	MNladder	0	motorneuron	2
1328	head	MNakro	2	motorneuron	2
1329	head	MNgland-head	2	motorneuron	2
1330	peristomium	Ser-h1	0	motorneuron	2
1331	peristomium	MNant	0	motorneuron	2
1332	peristomium	MNspinning	0	motorneuron	2
1333	peristomium	Loop	0	motorneuron	2
1334	peristomium	MNbow	0	motorneuron	2
1335	peristomium	MN3	0	motorneuron	2
1336	peristomium	MN1	0	motorneuron	2
1337	peristomium	MN2	0	motorneuron	2
1338	peristomium	MC3cover	0	motorneuron	2
1339	peristomium	Ser-tr1	0	motorneuron	2
1340	peristomium	MNladder	0	motorneuron	2
1341	peristomium	MNakro	0	motorneuron	2
1342	peristomium	MNgland-head	0	motorneuron	2
1343	sg0	Ser-h1	0	motorneuron	2
1344	sg0	MNant	0	motorneuron	2
1345	sg0	MNspinning	0	motorneuron	2
1346	sg0	Loop	0	motorneuron	2
1347	sg0	MNbow	0	motorneuron	2
1348	sg0	MN3	0	motorneuron	2
1349	sg0	MN1	0	motorneuron	2
1350	sg0	MN2	0	motorneuron	2
1351	sg0	MC3cover	0	motorneuron	2
1352	sg0	Ser-tr1	0	motorneuron	2
1353	sg0	MNladder	0	motorneuron	2
1354	sg0	MNakro	0	motorneuron	2
1355	sg0	MNgland-head	0	motorneuron	2
1356	sg1	Ser-h1	0	motorneuron	2
1357	sg1	MNant	0	motorneuron	2
1358	sg1	MNspinning	0	motorneuron	2
1359	sg1	Loop	2	motorneuron	2
1360	sg1	MNbow	0	motorneuron	2
1361	sg1	MN3	0	motorneuron	2
1362	sg1	MN1	0	motorneuron	2
1363	sg1	MN2	0	motorneuron	2
1364	sg1	MC3cover	2	motorneuron	2
1365	sg1	Ser-tr1	2	motorneuron	2
1366	sg1	MNladder	2	motorneuron	2
1367	sg1	MNakro	0	motorneuron	2
1368	sg1	MNgland-head	0	motorneuron	2
1369	sg2	Ser-h1	0	motorneuron	2
1370	sg2	MNant	0	motorneuron	2
1371	sg2	MNspinning	2	motorneuron	2
1372	sg2	Loop	0	motorneuron	2
1373	sg2	MNbow	2	motorneuron	2
1374	sg2	MN3	0	motorneuron	2
1375	sg2	MN1	0	motorneuron	2
1376	sg2	MN2	0	motorneuron	2
1377	sg2	MC3cover	0	motorneuron	2
1378	sg2	Ser-tr1	0	motorneuron	2
1379	sg2	MNladder	0	motorneuron	2
1380	sg2	MNakro	0	motorneuron	2
1381	sg2	MNgland-head	0	motorneuron	2
1382	sg3	Ser-h1	0	motorneuron	2
1383	sg3	MNant	0	motorneuron	2
1384	sg3	MNspinning	0	motorneuron	2
1385	sg3	Loop	0	motorneuron	2
1386	sg3	MNbow	0	motorneuron	2
1387	sg3	MN3	0	motorneuron	2
1388	sg3	MN1	0	motorneuron	2
1389	sg3	MN2	0	motorneuron	2
1390	sg3	MC3cover	0	motorneuron	2
1391	sg3	Ser-tr1	0	motorneuron	2
1392	sg3	MNladder	0	motorneuron	2
1393	sg3	MNakro	0	motorneuron	2
1394	sg3	MNgland-head	0	motorneuron	2
1395	pyg	Ser-h1	0	motorneuron	2
1396	pyg	MNant	0	motorneuron	2
1397	pyg	MNspinning	0	motorneuron	2
1398	pyg	Loop	0	motorneuron	2
1399	pyg	MNbow	0	motorneuron	2
1400	pyg	MN3	0	motorneuron	2
1401	pyg	MN1	0	motorneuron	2
1402	pyg	MN2	0	motorneuron	2
1403	pyg	MC3cover	0	motorneuron	2
1404	pyg	Ser-tr1	0	motorneuron	2
1405	pyg	MNladder	0	motorneuron	2
1406	pyg	MNakro	0	motorneuron	2
1407	pyg	MNgland-head	0	motorneuron	2
1408	head	MC	1	motorneuron	1
1409	peristomium	MC	0	motorneuron	1
1410	sg0	MC	0	motorneuron	1
1411	sg1	MC	0	motorneuron	1
1412	sg2	MC	0	motorneuron	1
1413	sg3	MC	0	motorneuron	1
1414	pyg	MC	0	motorneuron	1
