# Supplementary material for: Whole-body connectome of a segmented annelid larva
Source: eLife. 2025 Aug 27;13:RP97964. doi: 10.7554/eLife.97964 (PMC12387772; doi:10.7554/eLife.97964)
Supplement: Figure 3—source data 2. [file elife-97964-fig3-data2.txt]

region	celltype	number	ANNOT	sum_cells
1	head	paratroch	0	ciliated cell	34
2	peristomium	paratroch	0	ciliated cell	34
3	sg0	paratroch	0	ciliated cell	34
4	sg1	paratroch	8	ciliated cell	34
5	sg2	paratroch	14	ciliated cell	34
6	sg3	paratroch	12	ciliated cell	34
7	pyg	paratroch	0	ciliated cell	34
8	head	prototroch	23	ciliated cell	23
9	peristomium	prototroch	0	ciliated cell	23
10	sg0	prototroch	0	ciliated cell	23
11	sg1	prototroch	0	ciliated cell	23
12	sg2	prototroch	0	ciliated cell	23
13	sg3	prototroch	0	ciliated cell	23
14	pyg	prototroch	0	ciliated cell	23
15	head	akrotroch	8	ciliated cell	8
16	head	metatroch	0	ciliated cell	8
17	peristomium	akrotroch	0	ciliated cell	8
18	peristomium	metatroch	0	ciliated cell	8
19	sg0	akrotroch	0	ciliated cell	8
20	sg0	metatroch	8	ciliated cell	8
21	sg1	akrotroch	0	ciliated cell	8
22	sg1	metatroch	0	ciliated cell	8
23	sg2	akrotroch	0	ciliated cell	8
24	sg2	metatroch	0	ciliated cell	8
25	sg3	akrotroch	0	ciliated cell	8
26	sg3	metatroch	0	ciliated cell	8
27	pyg	akrotroch	0	ciliated cell	8
28	pyg	metatroch	0	ciliated cell	8
29	head	nuchalCiliaCilia	6	ciliated cell	6
30	peristomium	nuchalCiliaCilia	0	ciliated cell	6
31	sg0	nuchalCiliaCilia	0	ciliated cell	6
32	sg1	nuchalCiliaCilia	0	ciliated cell	6
33	sg2	nuchalCiliaCilia	0	ciliated cell	6
34	sg3	nuchalCiliaCilia	0	ciliated cell	6
35	pyg	nuchalCiliaCilia	0	ciliated cell	6
36	head	crescentcell	1	ciliated cell	1
37	peristomium	crescentcell	0	ciliated cell	1
38	sg0	crescentcell	0	ciliated cell	1
39	sg1	crescentcell	0	ciliated cell	1
40	sg2	crescentcell	0	ciliated cell	1
41	sg3	crescentcell	0	ciliated cell	1
42	pyg	crescentcell	0	ciliated cell	1
43	head	chaeFC-hemi	0	follicle cell	187
44	peristomium	chaeFC-hemi	0	follicle cell	187
45	sg0	chaeFC-hemi	0	follicle cell	187
46	sg1	chaeFC-hemi	55	follicle cell	187
47	sg2	chaeFC-hemi	71	follicle cell	187
48	sg3	chaeFC-hemi	61	follicle cell	187
49	pyg	chaeFC-hemi	0	follicle cell	187
50	head	chaeFC-EC	0	follicle cell	106
51	peristomium	chaeFC-EC	0	follicle cell	106
52	sg0	chaeFC-EC	0	follicle cell	106
53	sg1	chaeFC-EC	30	follicle cell	106
54	sg2	chaeFC-EC	40	follicle cell	106
55	sg3	chaeFC-EC	36	follicle cell	106
56	pyg	chaeFC-EC	0	follicle cell	106
57	head	chaeFC-noER	0	follicle cell	102
58	peristomium	chaeFC-noER	0	follicle cell	102
59	sg0	chaeFC-noER	0	follicle cell	102
60	sg1	chaeFC-noER	30	follicle cell	102
61	sg2	chaeFC-noER	39	follicle cell	102
62	sg3	chaeFC-noER	33	follicle cell	102
63	pyg	chaeFC-noER	0	follicle cell	102
64	head	chaeFC-ER	0	follicle cell	90
65	peristomium	chaeFC-ER	0	follicle cell	90
66	sg0	chaeFC-ER	0	follicle cell	90
67	sg1	chaeFC-ER	26	follicle cell	90
68	sg2	chaeFC-ER	33	follicle cell	90
69	sg3	chaeFC-ER	31	follicle cell	90
70	pyg	chaeFC-ER	0	follicle cell	90
71	head	acFC-noER	0	follicle cell	54
72	peristomium	acFC-noER	0	follicle cell	54
73	sg0	acFC-noER	0	follicle cell	54
74	sg1	acFC-noER	18	follicle cell	54
75	sg2	acFC-noER	18	follicle cell	54
76	sg3	acFC-noER	18	follicle cell	54
77	pyg	acFC-noER	0	follicle cell	54
78	head	ciliatedGland	0	gland cell	24
79	peristomium	ciliatedGland	0	gland cell	24
80	sg0	ciliatedGland	0	gland cell	24
81	sg1	ciliatedGland	24	gland cell	24
82	sg2	ciliatedGland	0	gland cell	24
83	sg3	ciliatedGland	0	gland cell	24
84	pyg	ciliatedGland	0	gland cell	24
85	head	spinMicroGland	0	gland cell	19
86	peristomium	spinMicroGland	0	gland cell	19
87	sg0	spinMicroGland	0	gland cell	19
88	sg1	spinMicroGland	0	gland cell	19
89	sg2	spinMicroGland	9	gland cell	19
90	sg3	spinMicroGland	10	gland cell	19
91	pyg	spinMicroGland	0	gland cell	19
92	head	HeadGland	5	gland cell	5
93	peristomium	HeadGland	0	gland cell	5
94	sg0	HeadGland	0	gland cell	5
95	sg1	HeadGland	0	gland cell	5
96	sg2	HeadGland	0	gland cell	5
97	sg3	HeadGland	0	gland cell	5
98	pyg	HeadGland	0	gland cell	5
99	head	spinGland	0	gland cell	4
100	head	InterparaGland	0	gland cell	4
101	peristomium	spinGland	0	gland cell	4
102	peristomium	InterparaGland	0	gland cell	4
103	sg0	spinGland	0	gland cell	4
104	sg0	InterparaGland	0	gland cell	4
105	sg1	spinGland	0	gland cell	4
106	sg1	InterparaGland	0	gland cell	4
107	sg2	spinGland	2	gland cell	4
108	sg2	InterparaGland	2	gland cell	4
109	sg3	spinGland	2	gland cell	4
110	sg3	InterparaGland	2	gland cell	4
111	pyg	spinGland	0	gland cell	4
112	pyg	InterparaGland	0	gland cell	4
113	head	MUSlongD	0	muscle	86
114	peristomium	MUSlongD	0	muscle	86
115	sg0	MUSlongD	18	muscle	86
116	sg1	MUSlongD	30	muscle	86
117	sg2	MUSlongD	20	muscle	86
118	sg3	MUSlongD	18	muscle	86
119	pyg	MUSlongD	0	muscle	86
120	head	MUSlongV	16	muscle	82
121	peristomium	MUSlongV	0	muscle	82
122	sg0	MUSlongV	9	muscle	82
123	sg1	MUSlongV	22	muscle	82
124	sg2	MUSlongV	16	muscle	82
125	sg3	MUSlongV	17	muscle	82
126	pyg	MUSlongV	2	muscle	82
127	head	MUStrans	0	muscle	62
128	peristomium	MUStrans	0	muscle	62
129	sg0	MUStrans	9	muscle	62
130	sg1	MUStrans	10	muscle	62
131	sg2	MUStrans	18	muscle	62
132	sg3	MUStrans	17	muscle	62
133	pyg	MUStrans	8	muscle	62
134	head	MUSph	0	muscle	50
135	peristomium	MUSph	50	muscle	50
136	sg0	MUSph	0	muscle	50
137	sg1	MUSph	0	muscle	50
138	sg2	MUSph	0	muscle	50
139	sg3	MUSph	0	muscle	50
140	pyg	MUSph	0	muscle	50
141	head	MUSobA-re	0	muscle	39
142	peristomium	MUSobA-re	0	muscle	39
143	sg0	MUSobA-re	0	muscle	39
144	sg1	MUSobA-re	11	muscle	39
145	sg2	MUSobA-re	14	muscle	39
146	sg3	MUSobA-re	14	muscle	39
147	pyg	MUSobA-re	0	muscle	39
148	head	MUSobP-neuV	0	muscle	38
149	peristomium	MUSobP-neuV	0	muscle	38
150	sg0	MUSobP-neuV	0	muscle	38
151	sg1	MUSobP-neuV	10	muscle	38
152	sg2	MUSobP-neuV	13	muscle	38
153	sg3	MUSobP-neuV	15	muscle	38
154	pyg	MUSobP-neuV	0	muscle	38
155	head	MUSobP-notD	0	muscle	28
156	head	MUSchae-neuDac	0	muscle	28
157	peristomium	MUSobP-notD	0	muscle	28
158	peristomium	MUSchae-neuDac	0	muscle	28
159	sg0	MUSobP-notD	0	muscle	28
160	sg0	MUSchae-neuDac	0	muscle	28
161	sg1	MUSobP-notD	8	muscle	28
162	sg1	MUSchae-neuDac	8	muscle	28
163	sg2	MUSobP-notD	10	muscle	28
164	sg2	MUSchae-neuDac	10	muscle	28
165	sg3	MUSobP-notD	10	muscle	28
166	sg3	MUSchae-neuDac	10	muscle	28
167	pyg	MUSobP-notD	0	muscle	28
168	pyg	MUSchae-neuDac	0	muscle	28
169	head	MUSchae-notAac	0	muscle	24
170	peristomium	MUSchae-notAac	0	muscle	24
171	sg0	MUSchae-notAac	0	muscle	24
172	sg1	MUSchae-notAac	8	muscle	24
173	sg2	MUSchae-notAac	8	muscle	24
174	sg3	MUSchae-notAac	8	muscle	24
175	pyg	MUSchae-notAac	0	muscle	24
176	head	MUSobP-neuDdist	0	muscle	19
177	peristomium	MUSobP-neuDdist	0	muscle	19
178	sg0	MUSobP-neuDdist	0	muscle	19
179	sg1	MUSobP-neuDdist	6	muscle	19
180	sg2	MUSobP-neuDdist	6	muscle	19
181	sg3	MUSobP-neuDdist	7	muscle	19
182	pyg	MUSobP-neuDdist	0	muscle	19
183	head	MUSac-neuPD	0	muscle	18
184	head	MUSac-neuDach	0	muscle	18
185	head	MUSobA-arc	0	muscle	18
186	head	MUSobP-neuDprox	0	muscle	18
187	head	MUSobP-notV	0	muscle	18
188	head	MUSchae-notDob	0	muscle	18
189	peristomium	MUSac-neuPD	0	muscle	18
190	peristomium	MUSac-neuDach	0	muscle	18
191	peristomium	MUSobA-arc	0	muscle	18
192	peristomium	MUSobP-neuDprox	0	muscle	18
193	peristomium	MUSobP-notV	0	muscle	18
194	peristomium	MUSchae-notDob	0	muscle	18
195	sg0	MUSac-neuPD	0	muscle	18
196	sg0	MUSac-neuDach	0	muscle	18
197	sg0	MUSobA-arc	0	muscle	18
198	sg0	MUSobP-neuDprox	0	muscle	18
199	sg0	MUSobP-notV	0	muscle	18
200	sg0	MUSchae-notDob	0	muscle	18
201	sg1	MUSac-neuPD	6	muscle	18
202	sg1	MUSac-neuDach	6	muscle	18
203	sg1	MUSobA-arc	4	muscle	18
204	sg1	MUSobP-neuDprox	6	muscle	18
205	sg1	MUSobP-notV	6	muscle	18
206	sg1	MUSchae-notDob	6	muscle	18
207	sg2	MUSac-neuPD	6	muscle	18
208	sg2	MUSac-neuDach	6	muscle	18
209	sg2	MUSobA-arc	8	muscle	18
210	sg2	MUSobP-neuDprox	6	muscle	18
211	sg2	MUSobP-notV	6	muscle	18
212	sg2	MUSchae-notDob	6	muscle	18
213	sg3	MUSac-neuPD	6	muscle	18
214	sg3	MUSac-neuDach	6	muscle	18
215	sg3	MUSobA-arc	6	muscle	18
216	sg3	MUSobP-neuDprox	6	muscle	18
217	sg3	MUSobP-notV	6	muscle	18
218	sg3	MUSchae-notDob	6	muscle	18
219	pyg	MUSac-neuPD	0	muscle	18
220	pyg	MUSac-neuDach	0	muscle	18
221	pyg	MUSobA-arc	0	muscle	18
222	pyg	MUSobP-neuDprox	0	muscle	18
223	pyg	MUSobP-notV	0	muscle	18
224	pyg	MUSchae-notDob	0	muscle	18
225	head	MUSac-neuAV	0	muscle	16
226	head	MUSchae-neuVob	0	muscle	16
227	head	MUSchae-neuAVo	0	muscle	16
228	peristomium	MUSac-neuAV	0	muscle	16
229	peristomium	MUSchae-neuVob	0	muscle	16
230	peristomium	MUSchae-neuAVo	0	muscle	16
231	sg0	MUSac-neuAV	0	muscle	16
232	sg0	MUSchae-neuVob	0	muscle	16
233	sg0	MUSchae-neuAVo	0	muscle	16
234	sg1	MUSac-neuAV	4	muscle	16
235	sg1	MUSchae-neuVob	4	muscle	16
236	sg1	MUSchae-neuAVo	4	muscle	16
237	sg2	MUSac-neuAV	6	muscle	16
238	sg2	MUSchae-neuVob	6	muscle	16
239	sg2	MUSchae-neuAVo	6	muscle	16
240	sg3	MUSac-neuAV	6	muscle	16
241	sg3	MUSchae-neuVob	6	muscle	16
242	sg3	MUSchae-neuAVo	6	muscle	16
243	pyg	MUSac-neuAV	0	muscle	16
244	pyg	MUSchae-neuVob	0	muscle	16
245	pyg	MUSchae-neuAVo	0	muscle	16
246	head	MUSac-neuPV	0	muscle	14
247	peristomium	MUSac-neuPV	0	muscle	14
248	sg0	MUSac-neuPV	0	muscle	14
249	sg1	MUSac-neuPV	4	muscle	14
250	sg2	MUSac-neuPV	6	muscle	14
251	sg3	MUSac-neuPV	4	muscle	14
252	pyg	MUSac-neuPV	0	muscle	14
253	head	MUSac-notA	0	muscle	12
254	head	MUSac-notP	0	muscle	12
255	head	MUSac-notM	0	muscle	12
256	head	MUSobA-mpp	0	muscle	12
257	head	MUSax	0	muscle	12
258	peristomium	MUSac-notA	0	muscle	12
259	peristomium	MUSac-notP	0	muscle	12
260	peristomium	MUSac-notM	0	muscle	12
261	peristomium	MUSobA-mpp	0	muscle	12
262	peristomium	MUSax	0	muscle	12
263	sg0	MUSac-notA	0	muscle	12
264	sg0	MUSac-notP	0	muscle	12
265	sg0	MUSac-notM	0	muscle	12
266	sg0	MUSobA-mpp	0	muscle	12
267	sg0	MUSax	0	muscle	12
268	sg1	MUSac-notA	4	muscle	12
269	sg1	MUSac-notP	4	muscle	12
270	sg1	MUSac-notM	4	muscle	12
271	sg1	MUSobA-mpp	2	muscle	12
272	sg1	MUSax	8	muscle	12
273	sg2	MUSac-notA	4	muscle	12
274	sg2	MUSac-notP	4	muscle	12
275	sg2	MUSac-notM	4	muscle	12
276	sg2	MUSobA-mpp	4	muscle	12
277	sg2	MUSax	2	muscle	12
278	sg3	MUSac-notA	4	muscle	12
279	sg3	MUSac-notP	4	muscle	12
280	sg3	MUSac-notM	4	muscle	12
281	sg3	MUSobA-mpp	6	muscle	12
282	sg3	MUSax	2	muscle	12
283	pyg	MUSac-notA	0	muscle	12
284	pyg	MUSac-notP	0	muscle	12
285	pyg	MUSac-notM	0	muscle	12
286	pyg	MUSobA-mpp	0	muscle	12
287	pyg	MUSax	0	muscle	12
288	head	MUSobA-lpp	0	muscle	10
289	head	MUSobA-trans	0	muscle	10
290	head	MUSll	0	muscle	10
291	peristomium	MUSobA-lpp	0	muscle	10
292	peristomium	MUSobA-trans	0	muscle	10
293	peristomium	MUSll	0	muscle	10
294	sg0	MUSobA-lpp	0	muscle	10
295	sg0	MUSobA-trans	0	muscle	10
296	sg0	MUSll	10	muscle	10
297	sg1	MUSobA-lpp	2	muscle	10
298	sg1	MUSobA-trans	3	muscle	10
299	sg1	MUSll	0	muscle	10
300	sg2	MUSobA-lpp	4	muscle	10
301	sg2	MUSobA-trans	4	muscle	10
302	sg2	MUSll	0	muscle	10
303	sg3	MUSobA-lpp	4	muscle	10
304	sg3	MUSobA-trans	3	muscle	10
305	sg3	MUSll	0	muscle	10
306	pyg	MUSobA-lpp	0	muscle	10
307	pyg	MUSobA-trans	0	muscle	10
308	pyg	MUSll	0	muscle	10
309	head	MUSobP-neuDlong	0	muscle	9
310	peristomium	MUSobP-neuDlong	0	muscle	9
311	sg0	MUSobP-neuDlong	0	muscle	9
312	sg1	MUSobP-neuDlong	2	muscle	9
313	sg2	MUSobP-neuDlong	4	muscle	9
314	sg3	MUSobP-neuDlong	3	muscle	9
315	pyg	MUSobP-neuDlong	0	muscle	9
316	head	MUSac-neuDx	0	muscle	8
317	head	MUSac-neure	0	muscle	8
318	head	MUSant	8	muscle	8
319	peristomium	MUSac-neuDx	0	muscle	8
320	peristomium	MUSac-neure	0	muscle	8
321	peristomium	MUSant	0	muscle	8
322	sg0	MUSac-neuDx	0	muscle	8
323	sg0	MUSac-neure	0	muscle	8
324	sg0	MUSant	0	muscle	8
325	sg1	MUSac-neuDx	0	muscle	8
326	sg1	MUSac-neure	2	muscle	8
327	sg1	MUSant	0	muscle	8
328	sg2	MUSac-neuDx	4	muscle	8
329	sg2	MUSac-neure	4	muscle	8
330	sg2	MUSant	0	muscle	8
331	sg3	MUSac-neuDx	4	muscle	8
332	sg3	MUSac-neure	2	muscle	8
333	sg3	MUSant	0	muscle	8
334	pyg	MUSac-neuDx	0	muscle	8
335	pyg	MUSac-neure	0	muscle	8
336	pyg	MUSant	0	muscle	8
337	head	MUSac-i	0	muscle	6
338	head	MUSobP-noty	0	muscle	6
339	head	MUSobP-i	0	muscle	6
340	head	MUSchae-notD	0	muscle	6
341	head	MUSchae-notDn	0	muscle	6
342	head	MUSchae-notA	0	muscle	6
343	head	MUSchae-neuAVt	0	muscle	6
344	head	MUSchae-Are	0	muscle	6
345	head	MUSly	6	muscle	6
346	head	MUSch	6	muscle	6
347	peristomium	MUSac-i	0	muscle	6
348	peristomium	MUSobP-noty	0	muscle	6
349	peristomium	MUSobP-i	0	muscle	6
350	peristomium	MUSchae-notD	0	muscle	6
351	peristomium	MUSchae-notDn	0	muscle	6
352	peristomium	MUSchae-notA	0	muscle	6
353	peristomium	MUSchae-neuAVt	0	muscle	6
354	peristomium	MUSchae-Are	0	muscle	6
355	peristomium	MUSly	0	muscle	6
356	peristomium	MUSch	0	muscle	6
357	sg0	MUSac-i	0	muscle	6
358	sg0	MUSobP-noty	0	muscle	6
359	sg0	MUSobP-i	0	muscle	6
360	sg0	MUSchae-notD	0	muscle	6
361	sg0	MUSchae-notDn	0	muscle	6
362	sg0	MUSchae-notA	0	muscle	6
363	sg0	MUSchae-neuAVt	0	muscle	6
364	sg0	MUSchae-Are	0	muscle	6
365	sg0	MUSly	0	muscle	6
366	sg0	MUSch	0	muscle	6
367	sg1	MUSac-i	2	muscle	6
368	sg1	MUSobP-noty	2	muscle	6
369	sg1	MUSobP-i	2	muscle	6
370	sg1	MUSchae-notD	2	muscle	6
371	sg1	MUSchae-notDn	2	muscle	6
372	sg1	MUSchae-notA	2	muscle	6
373	sg1	MUSchae-neuAVt	2	muscle	6
374	sg1	MUSchae-Are	2	muscle	6
375	sg1	MUSly	0	muscle	6
376	sg1	MUSch	0	muscle	6
377	sg2	MUSac-i	2	muscle	6
378	sg2	MUSobP-noty	2	muscle	6
379	sg2	MUSobP-i	2	muscle	6
380	sg2	MUSchae-notD	2	muscle	6
381	sg2	MUSchae-notDn	2	muscle	6
382	sg2	MUSchae-notA	2	muscle	6
383	sg2	MUSchae-neuAVt	2	muscle	6
384	sg2	MUSchae-Are	2	muscle	6
385	sg2	MUSly	0	muscle	6
386	sg2	MUSch	0	muscle	6
387	sg3	MUSac-i	2	muscle	6
388	sg3	MUSobP-noty	2	muscle	6
389	sg3	MUSobP-i	2	muscle	6
390	sg3	MUSchae-notD	2	muscle	6
391	sg3	MUSchae-notDn	2	muscle	6
392	sg3	MUSchae-notA	2	muscle	6
393	sg3	MUSchae-neuAVt	2	muscle	6
394	sg3	MUSchae-Are	2	muscle	6
395	sg3	MUSly	0	muscle	6
396	sg3	MUSch	0	muscle	6
397	pyg	MUSac-i	0	muscle	6
398	pyg	MUSobP-noty	0	muscle	6
399	pyg	MUSobP-i	0	muscle	6
400	pyg	MUSchae-notD	0	muscle	6
401	pyg	MUSchae-notDn	0	muscle	6
402	pyg	MUSchae-notA	0	muscle	6
403	pyg	MUSchae-neuAVt	0	muscle	6
404	pyg	MUSchae-Are	0	muscle	6
405	pyg	MUSly	0	muscle	6
406	pyg	MUSch	0	muscle	6
407	head	MUSac-neuDy	0	muscle	4
408	head	MUSobA-mlpp	0	muscle	4
409	head	MUSobP-M	0	muscle	4
410	head	MUSchae-notAre	0	muscle	4
411	head	MUSpl	4	muscle	4
412	head	MUSci	3	muscle	4
413	peristomium	MUSac-neuDy	0	muscle	4
414	peristomium	MUSobA-mlpp	0	muscle	4
415	peristomium	MUSobP-M	0	muscle	4
416	peristomium	MUSchae-notAre	0	muscle	4
417	peristomium	MUSpl	0	muscle	4
418	peristomium	MUSci	0	muscle	4
419	sg0	MUSac-neuDy	0	muscle	4
420	sg0	MUSobA-mlpp	0	muscle	4
421	sg0	MUSobP-M	0	muscle	4
422	sg0	MUSchae-notAre	0	muscle	4
423	sg0	MUSpl	0	muscle	4
424	sg0	MUSci	1	muscle	4
425	sg1	MUSac-neuDy	0	muscle	4
426	sg1	MUSobA-mlpp	0	muscle	4
427	sg1	MUSobP-M	0	muscle	4
428	sg1	MUSchae-notAre	0	muscle	4
429	sg1	MUSpl	0	muscle	4
430	sg1	MUSci	0	muscle	4
431	sg2	MUSac-neuDy	2	muscle	4
432	sg2	MUSobA-mlpp	0	muscle	4
433	sg2	MUSobP-M	2	muscle	4
434	sg2	MUSchae-notAre	2	muscle	4
435	sg2	MUSpl	0	muscle	4
436	sg2	MUSci	0	muscle	4
437	sg3	MUSac-neuDy	2	muscle	4
438	sg3	MUSobA-mlpp	4	muscle	4
439	sg3	MUSobP-M	2	muscle	4
440	sg3	MUSchae-notAre	2	muscle	4
441	sg3	MUSpl	0	muscle	4
442	sg3	MUSci	0	muscle	4
443	pyg	MUSac-neuDy	0	muscle	4
444	pyg	MUSobA-mlpp	0	muscle	4
445	pyg	MUSobP-M	0	muscle	4
446	pyg	MUSchae-notAre	0	muscle	4
447	pyg	MUSpl	0	muscle	4
448	pyg	MUSci	0	muscle	4
449	head	MUStri	2	muscle	2
450	head	MUSmed	2	muscle	2
451	peristomium	MUStri	0	muscle	2
452	peristomium	MUSmed	0	muscle	2
453	sg0	MUStri	0	muscle	2
454	sg0	MUSmed	0	muscle	2
455	sg1	MUStri	0	muscle	2
456	sg1	MUSmed	0	muscle	2
457	sg2	MUStri	0	muscle	2
458	sg2	MUSmed	0	muscle	2
459	sg3	MUStri	0	muscle	2
460	sg3	MUSmed	0	muscle	2
461	pyg	MUStri	0	muscle	2
462	pyg	MUSmed	0	muscle	2
463	head	MUSring-pyg	0	muscle	1
464	head	MUSpx	1	muscle	1
465	head	MUSpr-vt	1	muscle	1
466	peristomium	MUSring-pyg	0	muscle	1
467	peristomium	MUSpx	0	muscle	1
468	peristomium	MUSpr-vt	0	muscle	1
469	sg0	MUSring-pyg	0	muscle	1
470	sg0	MUSpx	0	muscle	1
471	sg0	MUSpr-vt	0	muscle	1
472	sg1	MUSring-pyg	0	muscle	1
473	sg1	MUSpx	0	muscle	1
474	sg1	MUSpr-vt	0	muscle	1
475	sg2	MUSring-pyg	0	muscle	1
476	sg2	MUSpx	0	muscle	1
477	sg2	MUSpr-vt	0	muscle	1
478	sg3	MUSring-pyg	0	muscle	1
479	sg3	MUSpx	0	muscle	1
480	sg3	MUSpr-vt	0	muscle	1
481	pyg	MUSring-pyg	1	muscle	1
482	pyg	MUSpx	0	muscle	1
483	pyg	MUSpr-vt	0	muscle	1
484	head	EC	228	other	1115
485	peristomium	EC	21	other	1115
486	sg0	EC	75	other	1115
487	sg1	EC	188	other	1115
488	sg2	EC	203	other	1115
489	sg3	EC	242	other	1115
490	pyg	EC	158	other	1115
491	head	chaeta	0	other	106
492	peristomium	chaeta	0	other	106
493	sg0	chaeta	0	other	106
494	sg1	chaeta	30	other	106
495	sg2	chaeta	40	other	106
496	sg3	chaeta	36	other	106
497	pyg	chaeta	0	other	106
498	head	coelothelium	1	other	94
499	peristomium	coelothelium	3	other	94
500	sg0	coelothelium	6	other	94
501	sg1	coelothelium	16	other	94
502	sg2	coelothelium	27	other	94
503	sg3	coelothelium	41	other	94
504	pyg	coelothelium	0	other	94
505	head	ECmidline	0	other	46
506	peristomium	ECmidline	0	other	46
507	sg0	ECmidline	0	other	46
508	sg1	ECmidline	15	other	46
509	sg2	ECmidline	15	other	46
510	sg3	ECmidline	12	other	46
511	pyg	ECmidline	4	other	46
512	head	flat-glia	5	other	21
513	head	meso	0	other	21
514	peristomium	flat-glia	0	other	21
515	peristomium	meso	0	other	21
516	sg0	flat-glia	2	other	21
517	sg0	meso	0	other	21
518	sg1	flat-glia	4	other	21
519	sg1	meso	0	other	21
520	sg2	flat-glia	6	other	21
521	sg2	meso	0	other	21
522	sg3	flat-glia	4	other	21
523	sg3	meso	0	other	21
524	pyg	flat-glia	0	other	21
525	pyg	meso	21	other	21
526	head	nephridium	0	other	14
527	peristomium	nephridium	0	other	14
528	sg0	nephridium	0	other	14
529	sg1	nephridium	0	other	14
530	sg2	nephridium	0	other	14
531	sg3	nephridium	14	other	14
532	pyg	nephridium	0	other	14
533	head	macrophage-like	4	other	13
534	head	microvillarCell	0	other	13
535	peristomium	macrophage-like	1	other	13
536	peristomium	microvillarCell	0	other	13
537	sg0	macrophage-like	0	other	13
538	sg0	microvillarCell	0	other	13
539	sg1	macrophage-like	2	other	13
540	sg1	microvillarCell	0	other	13
541	sg2	macrophage-like	2	other	13
542	sg2	microvillarCell	7	other	13
543	sg3	macrophage-like	3	other	13
544	sg3	microvillarCell	6	other	13
545	pyg	macrophage-like	1	other	13
546	pyg	microvillarCell	0	other	13
547	head	acicula	0	other	12
548	peristomium	acicula	0	other	12
549	sg0	acicula	0	other	12
550	sg1	acicula	4	other	12
551	sg2	acicula	4	other	12
552	sg3	acicula	4	other	12
553	pyg	acicula	0	other	12
554	head	gland-pigment	0	other	10
555	peristomium	gland-pigment	0	other	10
556	sg0	gland-pigment	0	other	10
557	sg1	gland-pigment	2	other	10
558	sg2	gland-pigment	4	other	10
559	sg3	gland-pigment	4	other	10
560	pyg	gland-pigment	0	other	10
561	head	MVGland	0	other	6
562	peristomium	MVGland	0	other	6
563	sg0	MVGland	0	other	6
564	sg1	MVGland	6	other	6
565	sg2	MVGland	0	other	6
566	sg3	MVGland	0	other	6
567	pyg	MVGland	0	other	6
568	head	protonephridium	4	other	4
569	peristomium	protonephridium	0	other	4
570	sg0	protonephridium	0	other	4
571	sg1	protonephridium	0	other	4
572	sg2	protonephridium	0	other	4
573	sg3	protonephridium	0	other	4
574	pyg	protonephridium	0	other	4
575	head	nephridiumTip	0	other	2
576	head	yolk	0	other	2
577	peristomium	nephridiumTip	0	other	2
578	peristomium	yolk	0	other	2
579	sg0	nephridiumTip	0	other	2
580	sg0	yolk	0	other	2
581	sg1	nephridiumTip	0	other	2
582	sg1	yolk	1	other	2
583	sg2	nephridiumTip	0	other	2
584	sg2	yolk	1	other	2
585	sg3	nephridiumTip	2	other	2
586	sg3	yolk	0	other	2
587	pyg	nephridiumTip	0	other	2
588	pyg	yolk	0	other	2
589	head	CB-pigment	15	pigment cell	58
590	peristomium	CB-pigment	2	pigment cell	58
591	sg0	CB-pigment	2	pigment cell	58
592	sg1	CB-pigment	11	pigment cell	58
593	sg2	CB-pigment	11	pigment cell	58
594	sg3	CB-pigment	17	pigment cell	58
595	pyg	CB-pigment	0	pigment cell	58
596	head	yolk-cover-cell cell	9	pigment cell	37
597	peristomium	yolk-cover-cell cell	2	pigment cell	37
598	sg0	yolk-cover-cell cell	2	pigment cell	37
599	sg1	yolk-cover-cell cell	6	pigment cell	37
600	sg2	yolk-cover-cell cell	2	pigment cell	37
601	sg3	yolk-cover-cell cell	16	pigment cell	37
602	pyg	yolk-cover-cell cell	0	pigment cell	37
603	head	pygidial-pigment-cell	0	pigment cell	26
604	peristomium	pygidial-pigment-cell	0	pigment cell	26
605	sg0	pygidial-pigment-cell	0	pigment cell	26
606	sg1	pygidial-pigment-cell	0	pigment cell	26
607	sg2	pygidial-pigment-cell	0	pigment cell	26
608	sg3	pygidial-pigment-cell	0	pigment cell	26
609	pyg	pygidial-pigment-cell	26	pigment cell	26
610	head	covercell	14	pigment cell	16
611	peristomium	covercell	2	pigment cell	16
612	sg0	covercell	0	pigment cell	16
613	sg1	covercell	0	pigment cell	16
614	sg2	covercell	0	pigment cell	16
615	sg3	covercell	0	pigment cell	16
616	pyg	covercell	0	pigment cell	16
617	head	pigment-cell	12	pigment cell	12
618	peristomium	pigment-cell	0	pigment cell	12
619	sg0	pigment-cell	0	pigment cell	12
620	sg1	pigment-cell	0	pigment cell	12
621	sg2	pigment-cell	0	pigment cell	12
622	sg3	pigment-cell	0	pigment cell	12
623	pyg	pigment-cell	0	pigment cell	12
624	head	Glia-pigmented	5	pigment cell	5
625	peristomium	Glia-pigmented	0	pigment cell	5
626	sg0	Glia-pigmented	0	pigment cell	5
627	sg1	Glia-pigmented	0	pigment cell	5
628	sg2	Glia-pigmented	0	pigment cell	5
629	sg3	Glia-pigmented	0	pigment cell	5
630	pyg	Glia-pigmented	0	pigment cell	5
631	head	vacuolar-cell-head	3	pigment cell	3
632	peristomium	vacuolar-cell-head	0	pigment cell	3
633	sg0	vacuolar-cell-head	0	pigment cell	3
634	sg1	vacuolar-cell-head	0	pigment cell	3
635	sg2	vacuolar-cell-head	0	pigment cell	3
636	sg3	vacuolar-cell-head	0	pigment cell	3
637	pyg	vacuolar-cell-head	0	pigment cell	3
638	head	eyespot-pigment-cell	2	pigment cell	2
639	peristomium	eyespot-pigment-cell	0	pigment cell	2
640	sg0	eyespot-pigment-cell	0	pigment cell	2
641	sg1	eyespot-pigment-cell	0	pigment cell	2
642	sg2	eyespot-pigment-cell	0	pigment cell	2
643	sg3	eyespot-pigment-cell	0	pigment cell	2
644	pyg	eyespot-pigment-cell	0	pigment cell	2
