# Supplementary material for: Whole-body connectome of a segmented annelid larva
Source: eLife. 2025 Aug 27;13:RP97964. doi: 10.7554/eLife.97964 (PMC12387772; doi:10.7554/eLife.97964)
Supplement: Figure 3—figure supplement 3—source data 1. [file elife-97964-fig3-figsupp3-data1.txt]

annotation1	annotation2	number
1	ectoderm	ectoderm	7595
2	ectoderm	episphere	2485
3	ectoderm	segment_0	311
4	ectoderm	segment_1	1153
5	ectoderm	segment_2	1331
6	ectoderm	segment_3	1184
7	ectoderm	torso	4363
8	ectoderm	pygidium	337
9	ectoderm	neurosecretory_plexus	78
10	ectoderm	mushroom body	232
11	ectoderm	Apical_organ	44
12	ectoderm	Dorsal_sensory_organ	39
13	ectoderm	Dorsolateral_sense_organs	120
14	ectoderm	antenna	115
15	ectoderm	eyespot	7
16	ectoderm	mechanosensory_girdle	333
17	ectoderm	nuchal organ	45
18	ectoderm	Sensory neuron	1017
19	ectoderm	sensory_motor_neuron	10
20	ectoderm	sensory_neurosecretory_neuron	70
21	ectoderm	interneuron	1395
22	ectoderm	premotor	213
23	ectoderm	motorneuron	251
24	ectoderm	ciliomotors	13
25	ectoderm	rhabdomeric photoreceptor	24
26	ectoderm	ciliary photoreceptor	4
27	ectoderm	sensory_cilia	499
28	ectoderm	Uniciliated_penetrating_cell	202
29	ectoderm	Biciliated_penetrating_cell	53
30	ectoderm	Uniciliated_nonpenetrating_cell	200
31	ectoderm	Biciliated_nonpenetrating_cell	14
32	ectoderm	Multiciliated_penetrating_cell	6
33	ectoderm	dense cored vesicles	514
34	ectoderm	asymmetric neuron	15
35	ectoderm	biaxonal	15
36	ectoderm	decussating	79
37	ectoderm	commissural	433
38	ectoderm	ipsilateral	980
39	ectoderm	contralateral	702
40	ectoderm	pseudounipolar	176
41	ectoderm	descending	229
42	ectoderm	ascending	303
43	ectoderm	global_reach	40
44	ectoderm	head_trunk	214
45	ectoderm	siGOLD	105
46	ectoderm	glutamatergic	69
47	ectoderm	serotonergic	4
48	ectoderm	cholinergic	18
49	ectoderm	adrenergic	1
50	ectoderm	dopaminergic	1
51	episphere	ectoderm	2485
52	episphere	episphere	2609
53	episphere	segment_0	0
54	episphere	segment_1	0
55	episphere	segment_2	0
56	episphere	segment_3	0
57	episphere	torso	0
58	episphere	pygidium	0
59	episphere	neurosecretory_plexus	78
60	episphere	mushroom body	232
61	episphere	Apical_organ	44
62	episphere	Dorsal_sensory_organ	39
63	episphere	Dorsolateral_sense_organs	120
64	episphere	antenna	115
65	episphere	eyespot	7
66	episphere	mechanosensory_girdle	69
67	episphere	nuchal organ	45
68	episphere	Sensory neuron	665
69	episphere	sensory_motor_neuron	4
70	episphere	sensory_neurosecretory_neuron	70
71	episphere	interneuron	678
72	episphere	premotor	71
73	episphere	motorneuron	22
74	episphere	ciliomotors	8
75	episphere	rhabdomeric photoreceptor	24
76	episphere	ciliary photoreceptor	4
77	episphere	sensory_cilia	283
78	episphere	Uniciliated_penetrating_cell	60
79	episphere	Biciliated_penetrating_cell	2
80	episphere	Uniciliated_nonpenetrating_cell	187
81	episphere	Biciliated_nonpenetrating_cell	10
82	episphere	Multiciliated_penetrating_cell	0
83	episphere	dense cored vesicles	346
84	episphere	asymmetric neuron	15
85	episphere	biaxonal	7
86	episphere	decussating	79
87	episphere	commissural	2
88	episphere	ipsilateral	284
89	episphere	contralateral	271
90	episphere	pseudounipolar	11
91	episphere	descending	67
92	episphere	ascending	0
93	episphere	global_reach	18
94	episphere	head_trunk	138
95	episphere	siGOLD	43
96	episphere	glutamatergic	48
97	episphere	serotonergic	2
98	episphere	cholinergic	13
99	episphere	adrenergic	1
100	episphere	dopaminergic	1
101	segment_0	ectoderm	311
102	segment_0	episphere	0
103	segment_0	segment_0	413
104	segment_0	segment_1	0
105	segment_0	segment_2	0
106	segment_0	segment_3	0
107	segment_0	torso	413
108	segment_0	pygidium	0
109	segment_0	neurosecretory_plexus	0
110	segment_0	mushroom body	0
111	segment_0	Apical_organ	0
112	segment_0	Dorsal_sensory_organ	0
113	segment_0	Dorsolateral_sense_organs	0
114	segment_0	antenna	0
115	segment_0	eyespot	0
116	segment_0	mechanosensory_girdle	12
117	segment_0	nuchal organ	0
118	segment_0	Sensory neuron	72
119	segment_0	sensory_motor_neuron	0
120	segment_0	sensory_neurosecretory_neuron	0
121	segment_0	interneuron	15
122	segment_0	premotor	2
123	segment_0	motorneuron	1
124	segment_0	ciliomotors	0
125	segment_0	rhabdomeric photoreceptor	0
126	segment_0	ciliary photoreceptor	0
127	segment_0	sensory_cilia	14
128	segment_0	Uniciliated_penetrating_cell	11
129	segment_0	Biciliated_penetrating_cell	0
130	segment_0	Uniciliated_nonpenetrating_cell	3
131	segment_0	Biciliated_nonpenetrating_cell	0
132	segment_0	Multiciliated_penetrating_cell	0
133	segment_0	dense cored vesicles	8
134	segment_0	asymmetric neuron	0
135	segment_0	biaxonal	0
136	segment_0	decussating	0
137	segment_0	commissural	0
138	segment_0	ipsilateral	83
139	segment_0	contralateral	0
140	segment_0	pseudounipolar	3
141	segment_0	descending	2
142	segment_0	ascending	10
143	segment_0	global_reach	0
144	segment_0	head_trunk	7
145	segment_0	siGOLD	0
146	segment_0	glutamatergic	4
147	segment_0	serotonergic	0
148	segment_0	cholinergic	0
149	segment_0	adrenergic	0
150	segment_0	dopaminergic	0
151	segment_1	ectoderm	1153
152	segment_1	episphere	0
153	segment_1	segment_0	0
154	segment_1	segment_1	1472
155	segment_1	segment_2	0
156	segment_1	segment_3	0
157	segment_1	torso	1472
158	segment_1	pygidium	0
159	segment_1	neurosecretory_plexus	0
160	segment_1	mushroom body	0
161	segment_1	Apical_organ	0
162	segment_1	Dorsal_sensory_organ	0
163	segment_1	Dorsolateral_sense_organs	0
164	segment_1	antenna	0
165	segment_1	eyespot	0
166	segment_1	mechanosensory_girdle	62
167	segment_1	nuchal organ	0
168	segment_1	Sensory neuron	47
169	segment_1	sensory_motor_neuron	1
170	segment_1	sensory_neurosecretory_neuron	0
171	segment_1	interneuron	224
172	segment_1	premotor	40
173	segment_1	motorneuron	64
174	segment_1	ciliomotors	4
175	segment_1	rhabdomeric photoreceptor	0
176	segment_1	ciliary photoreceptor	0
177	segment_1	sensory_cilia	61
178	segment_1	Uniciliated_penetrating_cell	47
179	segment_1	Biciliated_penetrating_cell	10
180	segment_1	Uniciliated_nonpenetrating_cell	1
181	segment_1	Biciliated_nonpenetrating_cell	1
182	segment_1	Multiciliated_penetrating_cell	2
183	segment_1	dense cored vesicles	51
184	segment_1	asymmetric neuron	0
185	segment_1	biaxonal	6
186	segment_1	decussating	0
187	segment_1	commissural	121
188	segment_1	ipsilateral	149
189	segment_1	contralateral	121
190	segment_1	pseudounipolar	51
191	segment_1	descending	73
192	segment_1	ascending	67
193	segment_1	global_reach	12
194	segment_1	head_trunk	48
195	segment_1	siGOLD	20
196	segment_1	glutamatergic	3
197	segment_1	serotonergic	2
198	segment_1	cholinergic	5
199	segment_1	adrenergic	0
200	segment_1	dopaminergic	0
201	segment_2	ectoderm	1331
202	segment_2	episphere	0
203	segment_2	segment_0	0
204	segment_2	segment_1	0
205	segment_2	segment_2	1748
206	segment_2	segment_3	0
207	segment_2	torso	1748
208	segment_2	pygidium	0
209	segment_2	neurosecretory_plexus	0
210	segment_2	mushroom body	0
211	segment_2	Apical_organ	0
212	segment_2	Dorsal_sensory_organ	0
213	segment_2	Dorsolateral_sense_organs	0
214	segment_2	antenna	0
215	segment_2	eyespot	0
216	segment_2	mechanosensory_girdle	82
217	segment_2	nuchal organ	0
218	segment_2	Sensory neuron	67
219	segment_2	sensory_motor_neuron	2
220	segment_2	sensory_neurosecretory_neuron	0
221	segment_2	interneuron	256
222	segment_2	premotor	60
223	segment_2	motorneuron	88
224	segment_2	ciliomotors	0
225	segment_2	rhabdomeric photoreceptor	0
226	segment_2	ciliary photoreceptor	0
227	segment_2	sensory_cilia	50
228	segment_2	Uniciliated_penetrating_cell	31
229	segment_2	Biciliated_penetrating_cell	15
230	segment_2	Uniciliated_nonpenetrating_cell	2
231	segment_2	Biciliated_nonpenetrating_cell	0
232	segment_2	Multiciliated_penetrating_cell	2
233	segment_2	dense cored vesicles	54
234	segment_2	asymmetric neuron	0
235	segment_2	biaxonal	2
236	segment_2	decussating	0
237	segment_2	commissural	184
238	segment_2	ipsilateral	184
239	segment_2	contralateral	184
240	segment_2	pseudounipolar	69
241	segment_2	descending	49
242	segment_2	ascending	104
243	segment_2	global_reach	0
244	segment_2	head_trunk	4
245	segment_2	siGOLD	23
246	segment_2	glutamatergic	2
247	segment_2	serotonergic	0
248	segment_2	cholinergic	0
249	segment_2	adrenergic	0
250	segment_2	dopaminergic	0
251	segment_3	ectoderm	1184
252	segment_3	episphere	0
253	segment_3	segment_0	0
254	segment_3	segment_1	0
255	segment_3	segment_2	0
256	segment_3	segment_3	1581
257	segment_3	torso	1581
258	segment_3	pygidium	0
259	segment_3	neurosecretory_plexus	0
260	segment_3	mushroom body	0
261	segment_3	Apical_organ	0
262	segment_3	Dorsal_sensory_organ	0
263	segment_3	Dorsolateral_sense_organs	0
264	segment_3	antenna	0
265	segment_3	eyespot	0
266	segment_3	mechanosensory_girdle	69
267	segment_3	nuchal organ	0
268	segment_3	Sensory neuron	81
269	segment_3	sensory_motor_neuron	0
270	segment_3	sensory_neurosecretory_neuron	0
271	segment_3	interneuron	200
272	segment_3	premotor	34
273	segment_3	motorneuron	69
274	segment_3	ciliomotors	0
275	segment_3	rhabdomeric photoreceptor	0
276	segment_3	ciliary photoreceptor	0
277	segment_3	sensory_cilia	53
278	segment_3	Uniciliated_penetrating_cell	29
279	segment_3	Biciliated_penetrating_cell	16
280	segment_3	Uniciliated_nonpenetrating_cell	4
281	segment_3	Biciliated_nonpenetrating_cell	2
282	segment_3	Multiciliated_penetrating_cell	2
283	segment_3	dense cored vesicles	37
284	segment_3	asymmetric neuron	0
285	segment_3	biaxonal	0
286	segment_3	decussating	0
287	segment_3	commissural	115
288	segment_3	ipsilateral	191
289	segment_3	contralateral	115
290	segment_3	pseudounipolar	42
291	segment_3	descending	38
292	segment_3	ascending	89
293	segment_3	global_reach	0
294	segment_3	head_trunk	5
295	segment_3	siGOLD	9
296	segment_3	glutamatergic	2
297	segment_3	serotonergic	0
298	segment_3	cholinergic	0
299	segment_3	adrenergic	0
300	segment_3	dopaminergic	0
301	torso	ectoderm	4363
302	torso	episphere	0
303	torso	segment_0	413
304	torso	segment_1	1472
305	torso	segment_2	1748
306	torso	segment_3	1581
307	torso	torso	5663
308	torso	pygidium	396
309	torso	neurosecretory_plexus	0
310	torso	mushroom body	0
311	torso	Apical_organ	0
312	torso	Dorsal_sensory_organ	0
313	torso	Dorsolateral_sense_organs	0
314	torso	antenna	0
315	torso	eyespot	0
316	torso	mechanosensory_girdle	264
317	torso	nuchal organ	0
318	torso	Sensory neuron	347
319	torso	sensory_motor_neuron	6
320	torso	sensory_neurosecretory_neuron	0
321	torso	interneuron	716
322	torso	premotor	142
323	torso	motorneuron	227
324	torso	ciliomotors	5
325	torso	rhabdomeric photoreceptor	0
326	torso	ciliary photoreceptor	0
327	torso	sensory_cilia	216
328	torso	Uniciliated_penetrating_cell	142
329	torso	Biciliated_penetrating_cell	51
330	torso	Uniciliated_nonpenetrating_cell	13
331	torso	Biciliated_nonpenetrating_cell	4
332	torso	Multiciliated_penetrating_cell	6
333	torso	dense cored vesicles	168
334	torso	asymmetric neuron	0
335	torso	biaxonal	8
336	torso	decussating	0
337	torso	commissural	431
338	torso	ipsilateral	696
339	torso	contralateral	431
340	torso	pseudounipolar	165
341	torso	descending	162
342	torso	ascending	303
343	torso	global_reach	22
344	torso	head_trunk	76
345	torso	siGOLD	62
346	torso	glutamatergic	21
347	torso	serotonergic	2
348	torso	cholinergic	5
349	torso	adrenergic	0
350	torso	dopaminergic	0
351	pygidium	ectoderm	337
352	pygidium	episphere	0
353	pygidium	segment_0	0
354	pygidium	segment_1	0
355	pygidium	segment_2	0
356	pygidium	segment_3	0
357	pygidium	torso	396
358	pygidium	pygidium	396
359	pygidium	neurosecretory_plexus	0
360	pygidium	mushroom body	0
361	pygidium	Apical_organ	0
362	pygidium	Dorsal_sensory_organ	0
363	pygidium	Dorsolateral_sense_organs	0
364	pygidium	antenna	0
365	pygidium	eyespot	0
366	pygidium	mechanosensory_girdle	39
367	pygidium	nuchal organ	0
368	pygidium	Sensory neuron	77
369	pygidium	sensory_motor_neuron	3
370	pygidium	sensory_neurosecretory_neuron	0
371	pygidium	interneuron	21
372	pygidium	premotor	6
373	pygidium	motorneuron	5
374	pygidium	ciliomotors	1
375	pygidium	rhabdomeric photoreceptor	0
376	pygidium	ciliary photoreceptor	0
377	pygidium	sensory_cilia	38
378	pygidium	Uniciliated_penetrating_cell	24
379	pygidium	Biciliated_penetrating_cell	10
380	pygidium	Uniciliated_nonpenetrating_cell	3
381	pygidium	Biciliated_nonpenetrating_cell	1
382	pygidium	Multiciliated_penetrating_cell	0
383	pygidium	dense cored vesicles	18
384	pygidium	asymmetric neuron	0
385	pygidium	biaxonal	0
386	pygidium	decussating	0
387	pygidium	commissural	11
388	pygidium	ipsilateral	86
389	pygidium	contralateral	11
390	pygidium	pseudounipolar	0
391	pygidium	descending	0
392	pygidium	ascending	31
393	pygidium	global_reach	10
394	pygidium	head_trunk	10
395	pygidium	siGOLD	10
396	pygidium	glutamatergic	10
397	pygidium	serotonergic	0
398	pygidium	cholinergic	0
399	pygidium	adrenergic	0
400	pygidium	dopaminergic	0
401	neurosecretory_plexus	ectoderm	78
402	neurosecretory_plexus	episphere	78
403	neurosecretory_plexus	segment_0	0
404	neurosecretory_plexus	segment_1	0
405	neurosecretory_plexus	segment_2	0
406	neurosecretory_plexus	segment_3	0
407	neurosecretory_plexus	torso	0
408	neurosecretory_plexus	pygidium	0
409	neurosecretory_plexus	neurosecretory_plexus	78
410	neurosecretory_plexus	mushroom body	10
411	neurosecretory_plexus	Apical_organ	40
412	neurosecretory_plexus	Dorsal_sensory_organ	0
413	neurosecretory_plexus	Dorsolateral_sense_organs	25
414	neurosecretory_plexus	antenna	0
415	neurosecretory_plexus	eyespot	0
416	neurosecretory_plexus	mechanosensory_girdle	0
417	neurosecretory_plexus	nuchal organ	3
418	neurosecretory_plexus	Sensory neuron	70
419	neurosecretory_plexus	sensory_motor_neuron	0
420	neurosecretory_plexus	sensory_neurosecretory_neuron	70
421	neurosecretory_plexus	interneuron	8
422	neurosecretory_plexus	premotor	4
423	neurosecretory_plexus	motorneuron	0
424	neurosecretory_plexus	ciliomotors	0
425	neurosecretory_plexus	rhabdomeric photoreceptor	0
426	neurosecretory_plexus	ciliary photoreceptor	4
427	neurosecretory_plexus	sensory_cilia	70
428	neurosecretory_plexus	Uniciliated_penetrating_cell	0
429	neurosecretory_plexus	Biciliated_penetrating_cell	0
430	neurosecretory_plexus	Uniciliated_nonpenetrating_cell	49
431	neurosecretory_plexus	Biciliated_nonpenetrating_cell	1
432	neurosecretory_plexus	Multiciliated_penetrating_cell	0
433	neurosecretory_plexus	dense cored vesicles	78
434	neurosecretory_plexus	asymmetric neuron	3
435	neurosecretory_plexus	biaxonal	0
436	neurosecretory_plexus	decussating	0
437	neurosecretory_plexus	commissural	0
438	neurosecretory_plexus	ipsilateral	9
439	neurosecretory_plexus	contralateral	61
440	neurosecretory_plexus	pseudounipolar	0
441	neurosecretory_plexus	descending	0
442	neurosecretory_plexus	ascending	0
443	neurosecretory_plexus	global_reach	0
444	neurosecretory_plexus	head_trunk	0
445	neurosecretory_plexus	siGOLD	6
446	neurosecretory_plexus	glutamatergic	0
447	neurosecretory_plexus	serotonergic	0
448	neurosecretory_plexus	cholinergic	0
449	neurosecretory_plexus	adrenergic	0
450	neurosecretory_plexus	dopaminergic	0
451	mushroom body	ectoderm	232
452	mushroom body	episphere	232
453	mushroom body	segment_0	0
454	mushroom body	segment_1	0
455	mushroom body	segment_2	0
456	mushroom body	segment_3	0
457	mushroom body	torso	0
458	mushroom body	pygidium	0
459	mushroom body	neurosecretory_plexus	10
460	mushroom body	mushroom body	232
461	mushroom body	Apical_organ	0
462	mushroom body	Dorsal_sensory_organ	0
463	mushroom body	Dorsolateral_sense_organs	0
464	mushroom body	antenna	0
465	mushroom body	eyespot	0
466	mushroom body	mechanosensory_girdle	2
467	mushroom body	nuchal organ	0
468	mushroom body	Sensory neuron	125
469	mushroom body	sensory_motor_neuron	0
470	mushroom body	sensory_neurosecretory_neuron	10
471	mushroom body	interneuron	102
472	mushroom body	premotor	9
473	mushroom body	motorneuron	0
474	mushroom body	ciliomotors	0
475	mushroom body	rhabdomeric photoreceptor	0
476	mushroom body	ciliary photoreceptor	0
477	mushroom body	sensory_cilia	51
478	mushroom body	Uniciliated_penetrating_cell	2
479	mushroom body	Biciliated_penetrating_cell	0
480	mushroom body	Uniciliated_nonpenetrating_cell	46
481	mushroom body	Biciliated_nonpenetrating_cell	3
482	mushroom body	Multiciliated_penetrating_cell	0
483	mushroom body	dense cored vesicles	68
484	mushroom body	asymmetric neuron	0
485	mushroom body	biaxonal	0
486	mushroom body	decussating	5
487	mushroom body	commissural	0
488	mushroom body	ipsilateral	18
489	mushroom body	contralateral	25
490	mushroom body	pseudounipolar	0
491	mushroom body	descending	17
492	mushroom body	ascending	0
493	mushroom body	global_reach	2
494	mushroom body	head_trunk	17
495	mushroom body	siGOLD	4
496	mushroom body	glutamatergic	0
497	mushroom body	serotonergic	0
498	mushroom body	cholinergic	0
499	mushroom body	adrenergic	0
500	mushroom body	dopaminergic	0
501	Apical_organ	ectoderm	44
502	Apical_organ	episphere	44
503	Apical_organ	segment_0	0
504	Apical_organ	segment_1	0
505	Apical_organ	segment_2	0
506	Apical_organ	segment_3	0
507	Apical_organ	torso	0
508	Apical_organ	pygidium	0
509	Apical_organ	neurosecretory_plexus	40
510	Apical_organ	mushroom body	0
511	Apical_organ	Apical_organ	44
512	Apical_organ	Dorsal_sensory_organ	0
513	Apical_organ	Dorsolateral_sense_organs	0
514	Apical_organ	antenna	0
515	Apical_organ	eyespot	0
516	Apical_organ	mechanosensory_girdle	0
517	Apical_organ	nuchal organ	0
518	Apical_organ	Sensory neuron	36
519	Apical_organ	sensory_motor_neuron	0
520	Apical_organ	sensory_neurosecretory_neuron	32
521	Apical_organ	interneuron	8
522	Apical_organ	premotor	4
523	Apical_organ	motorneuron	0
524	Apical_organ	ciliomotors	0
525	Apical_organ	rhabdomeric photoreceptor	0
526	Apical_organ	ciliary photoreceptor	4
527	Apical_organ	sensory_cilia	35
528	Apical_organ	Uniciliated_penetrating_cell	0
529	Apical_organ	Biciliated_penetrating_cell	0
530	Apical_organ	Uniciliated_nonpenetrating_cell	16
531	Apical_organ	Biciliated_nonpenetrating_cell	1
532	Apical_organ	Multiciliated_penetrating_cell	0
533	Apical_organ	dense cored vesicles	43
534	Apical_organ	asymmetric neuron	3
535	Apical_organ	biaxonal	0
536	Apical_organ	decussating	0
537	Apical_organ	commissural	0
538	Apical_organ	ipsilateral	8
539	Apical_organ	contralateral	28
540	Apical_organ	pseudounipolar	0
541	Apical_organ	descending	0
542	Apical_organ	ascending	0
543	Apical_organ	global_reach	0
544	Apical_organ	head_trunk	0
545	Apical_organ	siGOLD	4
546	Apical_organ	glutamatergic	0
547	Apical_organ	serotonergic	0
548	Apical_organ	cholinergic	0
549	Apical_organ	adrenergic	0
550	Apical_organ	dopaminergic	0
551	Dorsal_sensory_organ	ectoderm	39
552	Dorsal_sensory_organ	episphere	39
553	Dorsal_sensory_organ	segment_0	0
554	Dorsal_sensory_organ	segment_1	0
555	Dorsal_sensory_organ	segment_2	0
556	Dorsal_sensory_organ	segment_3	0
557	Dorsal_sensory_organ	torso	0
558	Dorsal_sensory_organ	pygidium	0
559	Dorsal_sensory_organ	neurosecretory_plexus	0
560	Dorsal_sensory_organ	mushroom body	0
561	Dorsal_sensory_organ	Apical_organ	0
562	Dorsal_sensory_organ	Dorsal_sensory_organ	39
563	Dorsal_sensory_organ	Dorsolateral_sense_organs	0
564	Dorsal_sensory_organ	antenna	0
565	Dorsal_sensory_organ	eyespot	0
566	Dorsal_sensory_organ	mechanosensory_girdle	12
567	Dorsal_sensory_organ	nuchal organ	0
568	Dorsal_sensory_organ	Sensory neuron	39
569	Dorsal_sensory_organ	sensory_motor_neuron	0
570	Dorsal_sensory_organ	sensory_neurosecretory_neuron	0
571	Dorsal_sensory_organ	interneuron	0
572	Dorsal_sensory_organ	premotor	0
573	Dorsal_sensory_organ	motorneuron	0
574	Dorsal_sensory_organ	ciliomotors	0
575	Dorsal_sensory_organ	rhabdomeric photoreceptor	0
576	Dorsal_sensory_organ	ciliary photoreceptor	0
577	Dorsal_sensory_organ	sensory_cilia	15
578	Dorsal_sensory_organ	Uniciliated_penetrating_cell	12
579	Dorsal_sensory_organ	Biciliated_penetrating_cell	0
580	Dorsal_sensory_organ	Uniciliated_nonpenetrating_cell	2
581	Dorsal_sensory_organ	Biciliated_nonpenetrating_cell	1
582	Dorsal_sensory_organ	Multiciliated_penetrating_cell	0
583	Dorsal_sensory_organ	dense cored vesicles	7
584	Dorsal_sensory_organ	asymmetric neuron	4
585	Dorsal_sensory_organ	biaxonal	0
586	Dorsal_sensory_organ	decussating	0
587	Dorsal_sensory_organ	commissural	1
588	Dorsal_sensory_organ	ipsilateral	21
589	Dorsal_sensory_organ	contralateral	11
590	Dorsal_sensory_organ	pseudounipolar	8
591	Dorsal_sensory_organ	descending	8
592	Dorsal_sensory_organ	ascending	0
593	Dorsal_sensory_organ	global_reach	0
594	Dorsal_sensory_organ	head_trunk	8
595	Dorsal_sensory_organ	siGOLD	0
596	Dorsal_sensory_organ	glutamatergic	8
597	Dorsal_sensory_organ	serotonergic	0
598	Dorsal_sensory_organ	cholinergic	0
599	Dorsal_sensory_organ	adrenergic	0
600	Dorsal_sensory_organ	dopaminergic	0
601	Dorsolateral_sense_organs	ectoderm	120
602	Dorsolateral_sense_organs	episphere	120
603	Dorsolateral_sense_organs	segment_0	0
604	Dorsolateral_sense_organs	segment_1	0
605	Dorsolateral_sense_organs	segment_2	0
606	Dorsolateral_sense_organs	segment_3	0
607	Dorsolateral_sense_organs	torso	0
608	Dorsolateral_sense_organs	pygidium	0
609	Dorsolateral_sense_organs	neurosecretory_plexus	25
610	Dorsolateral_sense_organs	mushroom body	0
611	Dorsolateral_sense_organs	Apical_organ	0
612	Dorsolateral_sense_organs	Dorsal_sensory_organ	0
613	Dorsolateral_sense_organs	Dorsolateral_sense_organs	120
614	Dorsolateral_sense_organs	antenna	0
615	Dorsolateral_sense_organs	eyespot	0
616	Dorsolateral_sense_organs	mechanosensory_girdle	0
617	Dorsolateral_sense_organs	nuchal organ	0
618	Dorsolateral_sense_organs	Sensory neuron	119
619	Dorsolateral_sense_organs	sensory_motor_neuron	0
620	Dorsolateral_sense_organs	sensory_neurosecretory_neuron	25
621	Dorsolateral_sense_organs	interneuron	0
622	Dorsolateral_sense_organs	premotor	0
623	Dorsolateral_sense_organs	motorneuron	0
624	Dorsolateral_sense_organs	ciliomotors	0
625	Dorsolateral_sense_organs	rhabdomeric photoreceptor	0
626	Dorsolateral_sense_organs	ciliary photoreceptor	0
627	Dorsolateral_sense_organs	sensory_cilia	79
628	Dorsolateral_sense_organs	Uniciliated_penetrating_cell	2
629	Dorsolateral_sense_organs	Biciliated_penetrating_cell	0
630	Dorsolateral_sense_organs	Uniciliated_nonpenetrating_cell	74
631	Dorsolateral_sense_organs	Biciliated_nonpenetrating_cell	3
632	Dorsolateral_sense_organs	Multiciliated_penetrating_cell	0
633	Dorsolateral_sense_organs	dense cored vesicles	63
634	Dorsolateral_sense_organs	asymmetric neuron	1
635	Dorsolateral_sense_organs	biaxonal	0
636	Dorsolateral_sense_organs	decussating	0
637	Dorsolateral_sense_organs	commissural	0
638	Dorsolateral_sense_organs	ipsilateral	24
639	Dorsolateral_sense_organs	contralateral	73
640	Dorsolateral_sense_organs	pseudounipolar	0
641	Dorsolateral_sense_organs	descending	0
642	Dorsolateral_sense_organs	ascending	0
643	Dorsolateral_sense_organs	global_reach	0
644	Dorsolateral_sense_organs	head_trunk	0
645	Dorsolateral_sense_organs	siGOLD	5
646	Dorsolateral_sense_organs	glutamatergic	0
647	Dorsolateral_sense_organs	serotonergic	0
648	Dorsolateral_sense_organs	cholinergic	2
649	Dorsolateral_sense_organs	adrenergic	0
650	Dorsolateral_sense_organs	dopaminergic	0
651	antenna	ectoderm	115
652	antenna	episphere	115
653	antenna	segment_0	0
654	antenna	segment_1	0
655	antenna	segment_2	0
656	antenna	segment_3	0
657	antenna	torso	0
658	antenna	pygidium	0
659	antenna	neurosecretory_plexus	0
660	antenna	mushroom body	0
661	antenna	Apical_organ	0
662	antenna	Dorsal_sensory_organ	0
663	antenna	Dorsolateral_sense_organs	0
664	antenna	antenna	115
665	antenna	eyespot	0
666	antenna	mechanosensory_girdle	27
667	antenna	nuchal organ	0
668	antenna	Sensory neuron	108
669	antenna	sensory_motor_neuron	0
670	antenna	sensory_neurosecretory_neuron	0
671	antenna	interneuron	0
672	antenna	premotor	0
673	antenna	motorneuron	0
674	antenna	ciliomotors	0
675	antenna	rhabdomeric photoreceptor	0
676	antenna	ciliary photoreceptor	0
677	antenna	sensory_cilia	27
678	antenna	Uniciliated_penetrating_cell	27
679	antenna	Biciliated_penetrating_cell	0
680	antenna	Uniciliated_nonpenetrating_cell	0
681	antenna	Biciliated_nonpenetrating_cell	0
682	antenna	Multiciliated_penetrating_cell	0
683	antenna	dense cored vesicles	4
684	antenna	asymmetric neuron	1
685	antenna	biaxonal	0
686	antenna	decussating	0
687	antenna	commissural	0
688	antenna	ipsilateral	86
689	antenna	contralateral	0
690	antenna	pseudounipolar	0
691	antenna	descending	10
692	antenna	ascending	0
693	antenna	global_reach	0
694	antenna	head_trunk	10
695	antenna	siGOLD	1
696	antenna	glutamatergic	10
697	antenna	serotonergic	0
698	antenna	cholinergic	0
699	antenna	adrenergic	0
700	antenna	dopaminergic	0
701	eyespot	ectoderm	7
702	eyespot	episphere	7
703	eyespot	segment_0	0
704	eyespot	segment_1	0
705	eyespot	segment_2	0
706	eyespot	segment_3	0
707	eyespot	torso	0
708	eyespot	pygidium	0
709	eyespot	neurosecretory_plexus	0
710	eyespot	mushroom body	0
711	eyespot	Apical_organ	0
712	eyespot	Dorsal_sensory_organ	0
713	eyespot	Dorsolateral_sense_organs	0
714	eyespot	antenna	0
715	eyespot	eyespot	7
716	eyespot	mechanosensory_girdle	0
717	eyespot	nuchal organ	0
718	eyespot	Sensory neuron	7
719	eyespot	sensory_motor_neuron	2
720	eyespot	sensory_neurosecretory_neuron	0
721	eyespot	interneuron	0
722	eyespot	premotor	0
723	eyespot	motorneuron	0
724	eyespot	ciliomotors	0
725	eyespot	rhabdomeric photoreceptor	0
726	eyespot	ciliary photoreceptor	0
727	eyespot	sensory_cilia	5
728	eyespot	Uniciliated_penetrating_cell	0
729	eyespot	Biciliated_penetrating_cell	0
730	eyespot	Uniciliated_nonpenetrating_cell	0
731	eyespot	Biciliated_nonpenetrating_cell	0
732	eyespot	Multiciliated_penetrating_cell	0
733	eyespot	dense cored vesicles	0
734	eyespot	asymmetric neuron	0
735	eyespot	biaxonal	0
736	eyespot	decussating	0
737	eyespot	commissural	0
738	eyespot	ipsilateral	5
739	eyespot	contralateral	2
740	eyespot	pseudounipolar	0
741	eyespot	descending	0
742	eyespot	ascending	0
743	eyespot	global_reach	0
744	eyespot	head_trunk	0
745	eyespot	siGOLD	0
746	eyespot	glutamatergic	0
747	eyespot	serotonergic	0
748	eyespot	cholinergic	2
749	eyespot	adrenergic	0
750	eyespot	dopaminergic	0
751	mechanosensory_girdle	ectoderm	333
752	mechanosensory_girdle	episphere	69
753	mechanosensory_girdle	segment_0	12
754	mechanosensory_girdle	segment_1	62
755	mechanosensory_girdle	segment_2	82
756	mechanosensory_girdle	segment_3	69
757	mechanosensory_girdle	torso	264
758	mechanosensory_girdle	pygidium	39
759	mechanosensory_girdle	neurosecretory_plexus	0
760	mechanosensory_girdle	mushroom body	2
761	mechanosensory_girdle	Apical_organ	0
762	mechanosensory_girdle	Dorsal_sensory_organ	12
763	mechanosensory_girdle	Dorsolateral_sense_organs	0
764	mechanosensory_girdle	antenna	27
765	mechanosensory_girdle	eyespot	0
766	mechanosensory_girdle	mechanosensory_girdle	333
767	mechanosensory_girdle	nuchal organ	0
768	mechanosensory_girdle	Sensory neuron	228
769	mechanosensory_girdle	sensory_motor_neuron	5
770	mechanosensory_girdle	sensory_neurosecretory_neuron	0
771	mechanosensory_girdle	interneuron	99
772	mechanosensory_girdle	premotor	51
773	mechanosensory_girdle	motorneuron	6
774	mechanosensory_girdle	ciliomotors	5
775	mechanosensory_girdle	rhabdomeric photoreceptor	0
776	mechanosensory_girdle	ciliary photoreceptor	0
777	mechanosensory_girdle	sensory_cilia	200
778	mechanosensory_girdle	Uniciliated_penetrating_cell	152
779	mechanosensory_girdle	Biciliated_penetrating_cell	37
780	mechanosensory_girdle	Uniciliated_nonpenetrating_cell	7
781	mechanosensory_girdle	Biciliated_nonpenetrating_cell	0
782	mechanosensory_girdle	Multiciliated_penetrating_cell	4
783	mechanosensory_girdle	dense cored vesicles	78
784	mechanosensory_girdle	asymmetric neuron	5
785	mechanosensory_girdle	biaxonal	6
786	mechanosensory_girdle	decussating	2
787	mechanosensory_girdle	commissural	3
788	mechanosensory_girdle	ipsilateral	297
789	mechanosensory_girdle	contralateral	8
790	mechanosensory_girdle	pseudounipolar	96
791	mechanosensory_girdle	descending	56
792	mechanosensory_girdle	ascending	31
793	mechanosensory_girdle	global_reach	20
794	mechanosensory_girdle	head_trunk	62
795	mechanosensory_girdle	siGOLD	24
796	mechanosensory_girdle	glutamatergic	45
797	mechanosensory_girdle	serotonergic	0
798	mechanosensory_girdle	cholinergic	2
799	mechanosensory_girdle	adrenergic	0
800	mechanosensory_girdle	dopaminergic	0
801	nuchal organ	ectoderm	45
802	nuchal organ	episphere	45
803	nuchal organ	segment_0	0
804	nuchal organ	segment_1	0
805	nuchal organ	segment_2	0
806	nuchal organ	segment_3	0
807	nuchal organ	torso	0
808	nuchal organ	pygidium	0
809	nuchal organ	neurosecretory_plexus	3
810	nuchal organ	mushroom body	0
811	nuchal organ	Apical_organ	0
812	nuchal organ	Dorsal_sensory_organ	0
813	nuchal organ	Dorsolateral_sense_organs	0
814	nuchal organ	antenna	0
815	nuchal organ	eyespot	0
816	nuchal organ	mechanosensory_girdle	0
817	nuchal organ	nuchal organ	45
818	nuchal organ	Sensory neuron	38
819	nuchal organ	sensory_motor_neuron	0
820	nuchal organ	sensory_neurosecretory_neuron	3
821	nuchal organ	interneuron	0
822	nuchal organ	premotor	0
823	nuchal organ	motorneuron	0
824	nuchal organ	ciliomotors	0
825	nuchal organ	rhabdomeric photoreceptor	0
826	nuchal organ	ciliary photoreceptor	0
827	nuchal organ	sensory_cilia	36
828	nuchal organ	Uniciliated_penetrating_cell	0
829	nuchal organ	Biciliated_penetrating_cell	0
830	nuchal organ	Uniciliated_nonpenetrating_cell	36
831	nuchal organ	Biciliated_nonpenetrating_cell	0
832	nuchal organ	Multiciliated_penetrating_cell	0
833	nuchal organ	dense cored vesicles	33
834	nuchal organ	asymmetric neuron	0
835	nuchal organ	biaxonal	0
836	nuchal organ	decussating	0
837	nuchal organ	commissural	0
838	nuchal organ	ipsilateral	3
839	nuchal organ	contralateral	34
840	nuchal organ	pseudounipolar	0
841	nuchal organ	descending	0
842	nuchal organ	ascending	0
843	nuchal organ	global_reach	0
844	nuchal organ	head_trunk	0
845	nuchal organ	siGOLD	13
846	nuchal organ	glutamatergic	0
847	nuchal organ	serotonergic	0
848	nuchal organ	cholinergic	0
849	nuchal organ	adrenergic	0
850	nuchal organ	dopaminergic	0
851	Sensory neuron	ectoderm	1017
852	Sensory neuron	episphere	665
853	Sensory neuron	segment_0	72
854	Sensory neuron	segment_1	47
855	Sensory neuron	segment_2	67
856	Sensory neuron	segment_3	81
857	Sensory neuron	torso	347
858	Sensory neuron	pygidium	77
859	Sensory neuron	neurosecretory_plexus	70
860	Sensory neuron	mushroom body	125
861	Sensory neuron	Apical_organ	36
862	Sensory neuron	Dorsal_sensory_organ	39
863	Sensory neuron	Dorsolateral_sense_organs	119
864	Sensory neuron	antenna	108
865	Sensory neuron	eyespot	7
866	Sensory neuron	mechanosensory_girdle	228
867	Sensory neuron	nuchal organ	38
868	Sensory neuron	Sensory neuron	1017
869	Sensory neuron	sensory_motor_neuron	10
870	Sensory neuron	sensory_neurosecretory_neuron	70
871	Sensory neuron	interneuron	0
872	Sensory neuron	premotor	6
873	Sensory neuron	motorneuron	0
874	Sensory neuron	ciliomotors	1
875	Sensory neuron	rhabdomeric photoreceptor	24
876	Sensory neuron	ciliary photoreceptor	4
877	Sensory neuron	sensory_cilia	474
878	Sensory neuron	Uniciliated_penetrating_cell	179
879	Sensory neuron	Biciliated_penetrating_cell	53
880	Sensory neuron	Uniciliated_nonpenetrating_cell	200
881	Sensory neuron	Biciliated_nonpenetrating_cell	14
882	Sensory neuron	Multiciliated_penetrating_cell	4
883	Sensory neuron	dense cored vesicles	244
884	Sensory neuron	asymmetric neuron	11
885	Sensory neuron	biaxonal	0
886	Sensory neuron	decussating	0
887	Sensory neuron	commissural	3
888	Sensory neuron	ipsilateral	619
889	Sensory neuron	contralateral	192
890	Sensory neuron	pseudounipolar	13
891	Sensory neuron	descending	48
892	Sensory neuron	ascending	31
893	Sensory neuron	global_reach	3
894	Sensory neuron	head_trunk	44
895	Sensory neuron	siGOLD	33
896	Sensory neuron	glutamatergic	69
897	Sensory neuron	serotonergic	0
898	Sensory neuron	cholinergic	9
899	Sensory neuron	adrenergic	0
900	Sensory neuron	dopaminergic	0
901	sensory_motor_neuron	ectoderm	10
902	sensory_motor_neuron	episphere	4
903	sensory_motor_neuron	segment_0	0
904	sensory_motor_neuron	segment_1	1
905	sensory_motor_neuron	segment_2	2
906	sensory_motor_neuron	segment_3	0
907	sensory_motor_neuron	torso	6
908	sensory_motor_neuron	pygidium	3
909	sensory_motor_neuron	neurosecretory_plexus	0
910	sensory_motor_neuron	mushroom body	0
911	sensory_motor_neuron	Apical_organ	0
912	sensory_motor_neuron	Dorsal_sensory_organ	0
913	sensory_motor_neuron	Dorsolateral_sense_organs	0
914	sensory_motor_neuron	antenna	0
915	sensory_motor_neuron	eyespot	2
916	sensory_motor_neuron	mechanosensory_girdle	5
917	sensory_motor_neuron	nuchal organ	0
918	sensory_motor_neuron	Sensory neuron	10
919	sensory_motor_neuron	sensory_motor_neuron	10
920	sensory_motor_neuron	sensory_neurosecretory_neuron	0
921	sensory_motor_neuron	interneuron	0
922	sensory_motor_neuron	premotor	0
923	sensory_motor_neuron	motorneuron	0
924	sensory_motor_neuron	ciliomotors	1
925	sensory_motor_neuron	rhabdomeric photoreceptor	0
926	sensory_motor_neuron	ciliary photoreceptor	0
927	sensory_motor_neuron	sensory_cilia	7
928	sensory_motor_neuron	Uniciliated_penetrating_cell	4
929	sensory_motor_neuron	Biciliated_penetrating_cell	2
930	sensory_motor_neuron	Uniciliated_nonpenetrating_cell	1
931	sensory_motor_neuron	Biciliated_nonpenetrating_cell	0
932	sensory_motor_neuron	Multiciliated_penetrating_cell	0
933	sensory_motor_neuron	dense cored vesicles	2
934	sensory_motor_neuron	asymmetric neuron	1
935	sensory_motor_neuron	biaxonal	0
936	sensory_motor_neuron	decussating	0
937	sensory_motor_neuron	commissural	0
938	sensory_motor_neuron	ipsilateral	9
939	sensory_motor_neuron	contralateral	0
940	sensory_motor_neuron	pseudounipolar	0
941	sensory_motor_neuron	descending	0
942	sensory_motor_neuron	ascending	1
943	sensory_motor_neuron	global_reach	1
944	sensory_motor_neuron	head_trunk	1
945	sensory_motor_neuron	siGOLD	2
946	sensory_motor_neuron	glutamatergic	0
947	sensory_motor_neuron	serotonergic	0
948	sensory_motor_neuron	cholinergic	2
949	sensory_motor_neuron	adrenergic	0
950	sensory_motor_neuron	dopaminergic	0
951	sensory_neurosecretory_neuron	ectoderm	70
952	sensory_neurosecretory_neuron	episphere	70
953	sensory_neurosecretory_neuron	segment_0	0
954	sensory_neurosecretory_neuron	segment_1	0
955	sensory_neurosecretory_neuron	segment_2	0
956	sensory_neurosecretory_neuron	segment_3	0
957	sensory_neurosecretory_neuron	torso	0
958	sensory_neurosecretory_neuron	pygidium	0
959	sensory_neurosecretory_neuron	neurosecretory_plexus	70
960	sensory_neurosecretory_neuron	mushroom body	10
961	sensory_neurosecretory_neuron	Apical_organ	32
962	sensory_neurosecretory_neuron	Dorsal_sensory_organ	0
963	sensory_neurosecretory_neuron	Dorsolateral_sense_organs	25
964	sensory_neurosecretory_neuron	antenna	0
965	sensory_neurosecretory_neuron	eyespot	0
966	sensory_neurosecretory_neuron	mechanosensory_girdle	0
967	sensory_neurosecretory_neuron	nuchal organ	3
968	sensory_neurosecretory_neuron	Sensory neuron	70
969	sensory_neurosecretory_neuron	sensory_motor_neuron	0
970	sensory_neurosecretory_neuron	sensory_neurosecretory_neuron	70
971	sensory_neurosecretory_neuron	interneuron	0
972	sensory_neurosecretory_neuron	premotor	0
973	sensory_neurosecretory_neuron	motorneuron	0
974	sensory_neurosecretory_neuron	ciliomotors	0
975	sensory_neurosecretory_neuron	rhabdomeric photoreceptor	0
976	sensory_neurosecretory_neuron	ciliary photoreceptor	4
977	sensory_neurosecretory_neuron	sensory_cilia	70
978	sensory_neurosecretory_neuron	Uniciliated_penetrating_cell	0
979	sensory_neurosecretory_neuron	Biciliated_penetrating_cell	0
980	sensory_neurosecretory_neuron	Uniciliated_nonpenetrating_cell	49
981	sensory_neurosecretory_neuron	Biciliated_nonpenetrating_cell	1
982	sensory_neurosecretory_neuron	Multiciliated_penetrating_cell	0
983	sensory_neurosecretory_neuron	dense cored vesicles	70
984	sensory_neurosecretory_neuron	asymmetric neuron	3
985	sensory_neurosecretory_neuron	biaxonal	0
986	sensory_neurosecretory_neuron	decussating	0
987	sensory_neurosecretory_neuron	commissural	0
988	sensory_neurosecretory_neuron	ipsilateral	9
989	sensory_neurosecretory_neuron	contralateral	61
990	sensory_neurosecretory_neuron	pseudounipolar	0
991	sensory_neurosecretory_neuron	descending	0
992	sensory_neurosecretory_neuron	ascending	0
993	sensory_neurosecretory_neuron	global_reach	0
994	sensory_neurosecretory_neuron	head_trunk	0
995	sensory_neurosecretory_neuron	siGOLD	4
996	sensory_neurosecretory_neuron	glutamatergic	0
997	sensory_neurosecretory_neuron	serotonergic	0
998	sensory_neurosecretory_neuron	cholinergic	0
999	sensory_neurosecretory_neuron	adrenergic	0
1000	sensory_neurosecretory_neuron	dopaminergic	0
1001	interneuron	ectoderm	1395
1002	interneuron	episphere	678
1003	interneuron	segment_0	15
1004	interneuron	segment_1	224
1005	interneuron	segment_2	256
1006	interneuron	segment_3	200
1007	interneuron	torso	716
1008	interneuron	pygidium	21
1009	interneuron	neurosecretory_plexus	8
1010	interneuron	mushroom body	102
1011	interneuron	Apical_organ	8
1012	interneuron	Dorsal_sensory_organ	0
1013	interneuron	Dorsolateral_sense_organs	0
1014	interneuron	antenna	0
1015	interneuron	eyespot	0
1016	interneuron	mechanosensory_girdle	99
1017	interneuron	nuchal organ	0
1018	interneuron	Sensory neuron	0
1019	interneuron	sensory_motor_neuron	0
1020	interneuron	sensory_neurosecretory_neuron	0
1021	interneuron	interneuron	1395
1022	interneuron	premotor	205
1023	interneuron	motorneuron	0
1024	interneuron	ciliomotors	1
1025	interneuron	rhabdomeric photoreceptor	0
1026	interneuron	ciliary photoreceptor	0
1027	interneuron	sensory_cilia	0
1028	interneuron	Uniciliated_penetrating_cell	0
1029	interneuron	Biciliated_penetrating_cell	0
1030	interneuron	Uniciliated_nonpenetrating_cell	0
1031	interneuron	Biciliated_nonpenetrating_cell	0
1032	interneuron	Multiciliated_penetrating_cell	0
1033	interneuron	dense cored vesicles	221
1034	interneuron	asymmetric neuron	4
1035	interneuron	biaxonal	6
1036	interneuron	decussating	65
1037	interneuron	commissural	247
1038	interneuron	ipsilateral	256
1039	interneuron	contralateral	313
1040	interneuron	pseudounipolar	140
1041	interneuron	descending	134
1042	interneuron	ascending	225
1043	interneuron	global_reach	16
1044	interneuron	head_trunk	137
1045	interneuron	siGOLD	59
1046	interneuron	glutamatergic	0
1047	interneuron	serotonergic	0
1048	interneuron	cholinergic	0
1049	interneuron	adrenergic	1
1050	interneuron	dopaminergic	1
1051	premotor	ectoderm	213
1052	premotor	episphere	71
1053	premotor	segment_0	2
1054	premotor	segment_1	40
1055	premotor	segment_2	60
1056	premotor	segment_3	34
1057	premotor	torso	142
1058	premotor	pygidium	6
1059	premotor	neurosecretory_plexus	4
1060	premotor	mushroom body	9
1061	premotor	Apical_organ	4
1062	premotor	Dorsal_sensory_organ	0
1063	premotor	Dorsolateral_sense_organs	0
1064	premotor	antenna	0
1065	premotor	eyespot	0
1066	premotor	mechanosensory_girdle	51
1067	premotor	nuchal organ	0
1068	premotor	Sensory neuron	6
1069	premotor	sensory_motor_neuron	0
1070	premotor	sensory_neurosecretory_neuron	0
1071	premotor	interneuron	205
1072	premotor	premotor	213
1073	premotor	motorneuron	1
1074	premotor	ciliomotors	1
1075	premotor	rhabdomeric photoreceptor	0
1076	premotor	ciliary photoreceptor	0
1077	premotor	sensory_cilia	0
1078	premotor	Uniciliated_penetrating_cell	0
1079	premotor	Biciliated_penetrating_cell	0
1080	premotor	Uniciliated_nonpenetrating_cell	0
1081	premotor	Biciliated_nonpenetrating_cell	0
1082	premotor	Multiciliated_penetrating_cell	0
1083	premotor	dense cored vesicles	89
1084	premotor	asymmetric neuron	3
1085	premotor	biaxonal	2
1086	premotor	decussating	16
1087	premotor	commissural	42
1088	premotor	ipsilateral	77
1089	premotor	contralateral	58
1090	premotor	pseudounipolar	51
1091	premotor	descending	38
1092	premotor	ascending	50
1093	premotor	global_reach	10
1094	premotor	head_trunk	42
1095	premotor	siGOLD	30
1096	premotor	glutamatergic	0
1097	premotor	serotonergic	0
1098	premotor	cholinergic	0
1099	premotor	adrenergic	1
1100	premotor	dopaminergic	1
1101	motorneuron	ectoderm	251
1102	motorneuron	episphere	22
1103	motorneuron	segment_0	1
1104	motorneuron	segment_1	64
1105	motorneuron	segment_2	88
1106	motorneuron	segment_3	69
1107	motorneuron	torso	227
1108	motorneuron	pygidium	5
1109	motorneuron	neurosecretory_plexus	0
1110	motorneuron	mushroom body	0
1111	motorneuron	Apical_organ	0
1112	motorneuron	Dorsal_sensory_organ	0
1113	motorneuron	Dorsolateral_sense_organs	0
1114	motorneuron	antenna	0
1115	motorneuron	eyespot	0
1116	motorneuron	mechanosensory_girdle	6
1117	motorneuron	nuchal organ	0
1118	motorneuron	Sensory neuron	0
1119	motorneuron	sensory_motor_neuron	0
1120	motorneuron	sensory_neurosecretory_neuron	0
1121	motorneuron	interneuron	0
1122	motorneuron	premotor	1
1123	motorneuron	motorneuron	251
1124	motorneuron	ciliomotors	11
1125	motorneuron	rhabdomeric photoreceptor	0
1126	motorneuron	ciliary photoreceptor	0
1127	motorneuron	sensory_cilia	0
1128	motorneuron	Uniciliated_penetrating_cell	0
1129	motorneuron	Biciliated_penetrating_cell	0
1130	motorneuron	Uniciliated_nonpenetrating_cell	0
1131	motorneuron	Biciliated_nonpenetrating_cell	0
1132	motorneuron	Multiciliated_penetrating_cell	0
1133	motorneuron	dense cored vesicles	32
1134	motorneuron	asymmetric neuron	0
1135	motorneuron	biaxonal	9
1136	motorneuron	decussating	14
1137	motorneuron	commissural	117
1138	motorneuron	ipsilateral	71
1139	motorneuron	contralateral	131
1140	motorneuron	pseudounipolar	18
1141	motorneuron	descending	30
1142	motorneuron	ascending	28
1143	motorneuron	global_reach	21
1144	motorneuron	head_trunk	27
1145	motorneuron	siGOLD	4
1146	motorneuron	glutamatergic	0
1147	motorneuron	serotonergic	4
1148	motorneuron	cholinergic	9
1149	motorneuron	adrenergic	0
1150	motorneuron	dopaminergic	0
1151	ciliomotors	ectoderm	13
1152	ciliomotors	episphere	8
1153	ciliomotors	segment_0	0
1154	ciliomotors	segment_1	4
1155	ciliomotors	segment_2	0
1156	ciliomotors	segment_3	0
1157	ciliomotors	torso	5
1158	ciliomotors	pygidium	1
1159	ciliomotors	neurosecretory_plexus	0
1160	ciliomotors	mushroom body	0
1161	ciliomotors	Apical_organ	0
1162	ciliomotors	Dorsal_sensory_organ	0
1163	ciliomotors	Dorsolateral_sense_organs	0
1164	ciliomotors	antenna	0
1165	ciliomotors	eyespot	0
1166	ciliomotors	mechanosensory_girdle	5
1167	ciliomotors	nuchal organ	0
1168	ciliomotors	Sensory neuron	1
1169	ciliomotors	sensory_motor_neuron	1
1170	ciliomotors	sensory_neurosecretory_neuron	0
1171	ciliomotors	interneuron	1
1172	ciliomotors	premotor	1
1173	ciliomotors	motorneuron	11
1174	ciliomotors	ciliomotors	13
1175	ciliomotors	rhabdomeric photoreceptor	0
1176	ciliomotors	ciliary photoreceptor	0
1177	ciliomotors	sensory_cilia	1
1178	ciliomotors	Uniciliated_penetrating_cell	0
1179	ciliomotors	Biciliated_penetrating_cell	1
1180	ciliomotors	Uniciliated_nonpenetrating_cell	0
1181	ciliomotors	Biciliated_nonpenetrating_cell	0
1182	ciliomotors	Multiciliated_penetrating_cell	0
1183	ciliomotors	dense cored vesicles	12
1184	ciliomotors	asymmetric neuron	1
1185	ciliomotors	biaxonal	7
1186	ciliomotors	decussating	6
1187	ciliomotors	commissural	1
1188	ciliomotors	ipsilateral	0
1189	ciliomotors	contralateral	7
1190	ciliomotors	pseudounipolar	0
1191	ciliomotors	descending	3
1192	ciliomotors	ascending	2
1193	ciliomotors	global_reach	11
1194	ciliomotors	head_trunk	11
1195	ciliomotors	siGOLD	2
1196	ciliomotors	glutamatergic	0
1197	ciliomotors	serotonergic	4
1198	ciliomotors	cholinergic	5
1199	ciliomotors	adrenergic	1
1200	ciliomotors	dopaminergic	0
1201	rhabdomeric photoreceptor	ectoderm	24
1202	rhabdomeric photoreceptor	episphere	24
1203	rhabdomeric photoreceptor	segment_0	0
1204	rhabdomeric photoreceptor	segment_1	0
1205	rhabdomeric photoreceptor	segment_2	0
1206	rhabdomeric photoreceptor	segment_3	0
1207	rhabdomeric photoreceptor	torso	0
1208	rhabdomeric photoreceptor	pygidium	0
1209	rhabdomeric photoreceptor	neurosecretory_plexus	0
1210	rhabdomeric photoreceptor	mushroom body	0
1211	rhabdomeric photoreceptor	Apical_organ	0
1212	rhabdomeric photoreceptor	Dorsal_sensory_organ	0
1213	rhabdomeric photoreceptor	Dorsolateral_sense_organs	0
1214	rhabdomeric photoreceptor	antenna	0
1215	rhabdomeric photoreceptor	eyespot	0
1216	rhabdomeric photoreceptor	mechanosensory_girdle	0
1217	rhabdomeric photoreceptor	nuchal organ	0
1218	rhabdomeric photoreceptor	Sensory neuron	24
1219	rhabdomeric photoreceptor	sensory_motor_neuron	0
1220	rhabdomeric photoreceptor	sensory_neurosecretory_neuron	0
1221	rhabdomeric photoreceptor	interneuron	0
1222	rhabdomeric photoreceptor	premotor	0
1223	rhabdomeric photoreceptor	motorneuron	0
1224	rhabdomeric photoreceptor	ciliomotors	0
1225	rhabdomeric photoreceptor	rhabdomeric photoreceptor	24
1226	rhabdomeric photoreceptor	ciliary photoreceptor	0
1227	rhabdomeric photoreceptor	sensory_cilia	0
1228	rhabdomeric photoreceptor	Uniciliated_penetrating_cell	0
1229	rhabdomeric photoreceptor	Biciliated_penetrating_cell	0
1230	rhabdomeric photoreceptor	Uniciliated_nonpenetrating_cell	0
1231	rhabdomeric photoreceptor	Biciliated_nonpenetrating_cell	0
1232	rhabdomeric photoreceptor	Multiciliated_penetrating_cell	0
1233	rhabdomeric photoreceptor	dense cored vesicles	0
1234	rhabdomeric photoreceptor	asymmetric neuron	0
1235	rhabdomeric photoreceptor	biaxonal	0
1236	rhabdomeric photoreceptor	decussating	0
1237	rhabdomeric photoreceptor	commissural	0
1238	rhabdomeric photoreceptor	ipsilateral	3
1239	rhabdomeric photoreceptor	contralateral	14
1240	rhabdomeric photoreceptor	pseudounipolar	0
1241	rhabdomeric photoreceptor	descending	0
1242	rhabdomeric photoreceptor	ascending	0
1243	rhabdomeric photoreceptor	global_reach	0
1244	rhabdomeric photoreceptor	head_trunk	0
1245	rhabdomeric photoreceptor	siGOLD	0
1246	rhabdomeric photoreceptor	glutamatergic	24
1247	rhabdomeric photoreceptor	serotonergic	0
1248	rhabdomeric photoreceptor	cholinergic	0
1249	rhabdomeric photoreceptor	adrenergic	0
1250	rhabdomeric photoreceptor	dopaminergic	0
1251	ciliary photoreceptor	ectoderm	4
1252	ciliary photoreceptor	episphere	4
1253	ciliary photoreceptor	segment_0	0
1254	ciliary photoreceptor	segment_1	0
1255	ciliary photoreceptor	segment_2	0
1256	ciliary photoreceptor	segment_3	0
1257	ciliary photoreceptor	torso	0
1258	ciliary photoreceptor	pygidium	0
1259	ciliary photoreceptor	neurosecretory_plexus	4
1260	ciliary photoreceptor	mushroom body	0
1261	ciliary photoreceptor	Apical_organ	4
1262	ciliary photoreceptor	Dorsal_sensory_organ	0
1263	ciliary photoreceptor	Dorsolateral_sense_organs	0
1264	ciliary photoreceptor	antenna	0
1265	ciliary photoreceptor	eyespot	0
1266	ciliary photoreceptor	mechanosensory_girdle	0
1267	ciliary photoreceptor	nuchal organ	0
1268	ciliary photoreceptor	Sensory neuron	4
1269	ciliary photoreceptor	sensory_motor_neuron	0
1270	ciliary photoreceptor	sensory_neurosecretory_neuron	4
1271	ciliary photoreceptor	interneuron	0
1272	ciliary photoreceptor	premotor	0
1273	ciliary photoreceptor	motorneuron	0
1274	ciliary photoreceptor	ciliomotors	0
1275	ciliary photoreceptor	rhabdomeric photoreceptor	0
1276	ciliary photoreceptor	ciliary photoreceptor	4
1277	ciliary photoreceptor	sensory_cilia	4
1278	ciliary photoreceptor	Uniciliated_penetrating_cell	0
1279	ciliary photoreceptor	Biciliated_penetrating_cell	0
1280	ciliary photoreceptor	Uniciliated_nonpenetrating_cell	0
1281	ciliary photoreceptor	Biciliated_nonpenetrating_cell	0
1282	ciliary photoreceptor	Multiciliated_penetrating_cell	0
1283	ciliary photoreceptor	dense cored vesicles	4
1284	ciliary photoreceptor	asymmetric neuron	0
1285	ciliary photoreceptor	biaxonal	0
1286	ciliary photoreceptor	decussating	0
1287	ciliary photoreceptor	commissural	0
1288	ciliary photoreceptor	ipsilateral	0
1289	ciliary photoreceptor	contralateral	4
1290	ciliary photoreceptor	pseudounipolar	0
1291	ciliary photoreceptor	descending	0
1292	ciliary photoreceptor	ascending	0
1293	ciliary photoreceptor	global_reach	0
1294	ciliary photoreceptor	head_trunk	0
1295	ciliary photoreceptor	siGOLD	0
1296	ciliary photoreceptor	glutamatergic	0
1297	ciliary photoreceptor	serotonergic	0
1298	ciliary photoreceptor	cholinergic	0
1299	ciliary photoreceptor	adrenergic	0
1300	ciliary photoreceptor	dopaminergic	0
1301	sensory_cilia	ectoderm	499
1302	sensory_cilia	episphere	283
1303	sensory_cilia	segment_0	14
1304	sensory_cilia	segment_1	61
1305	sensory_cilia	segment_2	50
1306	sensory_cilia	segment_3	53
1307	sensory_cilia	torso	216
1308	sensory_cilia	pygidium	38
1309	sensory_cilia	neurosecretory_plexus	70
1310	sensory_cilia	mushroom body	51
1311	sensory_cilia	Apical_organ	35
1312	sensory_cilia	Dorsal_sensory_organ	15
1313	sensory_cilia	Dorsolateral_sense_organs	79
1314	sensory_cilia	antenna	27
1315	sensory_cilia	eyespot	5
1316	sensory_cilia	mechanosensory_girdle	200
1317	sensory_cilia	nuchal organ	36
1318	sensory_cilia	Sensory neuron	474
1319	sensory_cilia	sensory_motor_neuron	7
1320	sensory_cilia	sensory_neurosecretory_neuron	70
1321	sensory_cilia	interneuron	0
1322	sensory_cilia	premotor	0
1323	sensory_cilia	motorneuron	0
1324	sensory_cilia	ciliomotors	1
1325	sensory_cilia	rhabdomeric photoreceptor	0
1326	sensory_cilia	ciliary photoreceptor	4
1327	sensory_cilia	sensory_cilia	499
1328	sensory_cilia	Uniciliated_penetrating_cell	200
1329	sensory_cilia	Biciliated_penetrating_cell	53
1330	sensory_cilia	Uniciliated_nonpenetrating_cell	200
1331	sensory_cilia	Biciliated_nonpenetrating_cell	14
1332	sensory_cilia	Multiciliated_penetrating_cell	6
1333	sensory_cilia	dense cored vesicles	176
1334	sensory_cilia	asymmetric neuron	10
1335	sensory_cilia	biaxonal	0
1336	sensory_cilia	decussating	0
1337	sensory_cilia	commissural	3
1338	sensory_cilia	ipsilateral	291
1339	sensory_cilia	contralateral	160
1340	sensory_cilia	pseudounipolar	5
1341	sensory_cilia	descending	40
1342	sensory_cilia	ascending	16
1343	sensory_cilia	global_reach	2
1344	sensory_cilia	head_trunk	33
1345	sensory_cilia	siGOLD	30
1346	sensory_cilia	glutamatergic	45
1347	sensory_cilia	serotonergic	0
1348	sensory_cilia	cholinergic	7
1349	sensory_cilia	adrenergic	0
1350	sensory_cilia	dopaminergic	0
1351	Uniciliated_penetrating_cell	ectoderm	202
1352	Uniciliated_penetrating_cell	episphere	60
1353	Uniciliated_penetrating_cell	segment_0	11
1354	Uniciliated_penetrating_cell	segment_1	47
1355	Uniciliated_penetrating_cell	segment_2	31
1356	Uniciliated_penetrating_cell	segment_3	29
1357	Uniciliated_penetrating_cell	torso	142
1358	Uniciliated_penetrating_cell	pygidium	24
1359	Uniciliated_penetrating_cell	neurosecretory_plexus	0
1360	Uniciliated_penetrating_cell	mushroom body	2
1361	Uniciliated_penetrating_cell	Apical_organ	0
1362	Uniciliated_penetrating_cell	Dorsal_sensory_organ	12
1363	Uniciliated_penetrating_cell	Dorsolateral_sense_organs	2
1364	Uniciliated_penetrating_cell	antenna	27
1365	Uniciliated_penetrating_cell	eyespot	0
1366	Uniciliated_penetrating_cell	mechanosensory_girdle	152
1367	Uniciliated_penetrating_cell	nuchal organ	0
1368	Uniciliated_penetrating_cell	Sensory neuron	179
1369	Uniciliated_penetrating_cell	sensory_motor_neuron	4
1370	Uniciliated_penetrating_cell	sensory_neurosecretory_neuron	0
1371	Uniciliated_penetrating_cell	interneuron	0
1372	Uniciliated_penetrating_cell	premotor	0
1373	Uniciliated_penetrating_cell	motorneuron	0
1374	Uniciliated_penetrating_cell	ciliomotors	0
1375	Uniciliated_penetrating_cell	rhabdomeric photoreceptor	0
1376	Uniciliated_penetrating_cell	ciliary photoreceptor	0
1377	Uniciliated_penetrating_cell	sensory_cilia	200
1378	Uniciliated_penetrating_cell	Uniciliated_penetrating_cell	202
1379	Uniciliated_penetrating_cell	Biciliated_penetrating_cell	0
1380	Uniciliated_penetrating_cell	Uniciliated_nonpenetrating_cell	0
1381	Uniciliated_penetrating_cell	Biciliated_nonpenetrating_cell	0
1382	Uniciliated_penetrating_cell	Multiciliated_penetrating_cell	0
1383	Uniciliated_penetrating_cell	dense cored vesicles	10
1384	Uniciliated_penetrating_cell	asymmetric neuron	5
1385	Uniciliated_penetrating_cell	biaxonal	0
1386	Uniciliated_penetrating_cell	decussating	0
1387	Uniciliated_penetrating_cell	commissural	3
1388	Uniciliated_penetrating_cell	ipsilateral	175
1389	Uniciliated_penetrating_cell	contralateral	6
1390	Uniciliated_penetrating_cell	pseudounipolar	3
1391	Uniciliated_penetrating_cell	descending	38
1392	Uniciliated_penetrating_cell	ascending	4
1393	Uniciliated_penetrating_cell	global_reach	0
1394	Uniciliated_penetrating_cell	head_trunk	30
1395	Uniciliated_penetrating_cell	siGOLD	2
1396	Uniciliated_penetrating_cell	glutamatergic	45
1397	Uniciliated_penetrating_cell	serotonergic	0
1398	Uniciliated_penetrating_cell	cholinergic	7
1399	Uniciliated_penetrating_cell	adrenergic	0
1400	Uniciliated_penetrating_cell	dopaminergic	0
1401	Biciliated_penetrating_cell	ectoderm	53
1402	Biciliated_penetrating_cell	episphere	2
1403	Biciliated_penetrating_cell	segment_0	0
1404	Biciliated_penetrating_cell	segment_1	10
1405	Biciliated_penetrating_cell	segment_2	15
1406	Biciliated_penetrating_cell	segment_3	16
1407	Biciliated_penetrating_cell	torso	51
1408	Biciliated_penetrating_cell	pygidium	10
1409	Biciliated_penetrating_cell	neurosecretory_plexus	0
1410	Biciliated_penetrating_cell	mushroom body	0
1411	Biciliated_penetrating_cell	Apical_organ	0
1412	Biciliated_penetrating_cell	Dorsal_sensory_organ	0
1413	Biciliated_penetrating_cell	Dorsolateral_sense_organs	0
1414	Biciliated_penetrating_cell	antenna	0
1415	Biciliated_penetrating_cell	eyespot	0
1416	Biciliated_penetrating_cell	mechanosensory_girdle	37
1417	Biciliated_penetrating_cell	nuchal organ	0
1418	Biciliated_penetrating_cell	Sensory neuron	53
1419	Biciliated_penetrating_cell	sensory_motor_neuron	2
1420	Biciliated_penetrating_cell	sensory_neurosecretory_neuron	0
1421	Biciliated_penetrating_cell	interneuron	0
1422	Biciliated_penetrating_cell	premotor	0
1423	Biciliated_penetrating_cell	motorneuron	0
1424	Biciliated_penetrating_cell	ciliomotors	1
1425	Biciliated_penetrating_cell	rhabdomeric photoreceptor	0
1426	Biciliated_penetrating_cell	ciliary photoreceptor	0
1427	Biciliated_penetrating_cell	sensory_cilia	53
1428	Biciliated_penetrating_cell	Uniciliated_penetrating_cell	0
1429	Biciliated_penetrating_cell	Biciliated_penetrating_cell	53
1430	Biciliated_penetrating_cell	Uniciliated_nonpenetrating_cell	0
1431	Biciliated_penetrating_cell	Biciliated_nonpenetrating_cell	0
1432	Biciliated_penetrating_cell	Multiciliated_penetrating_cell	0
1433	Biciliated_penetrating_cell	dense cored vesicles	9
1434	Biciliated_penetrating_cell	asymmetric neuron	0
1435	Biciliated_penetrating_cell	biaxonal	0
1436	Biciliated_penetrating_cell	decussating	0
1437	Biciliated_penetrating_cell	commissural	0
1438	Biciliated_penetrating_cell	ipsilateral	52
1439	Biciliated_penetrating_cell	contralateral	0
1440	Biciliated_penetrating_cell	pseudounipolar	1
1441	Biciliated_penetrating_cell	descending	1
1442	Biciliated_penetrating_cell	ascending	5
1443	Biciliated_penetrating_cell	global_reach	1
1444	Biciliated_penetrating_cell	head_trunk	1
1445	Biciliated_penetrating_cell	siGOLD	1
1446	Biciliated_penetrating_cell	glutamatergic	0
1447	Biciliated_penetrating_cell	serotonergic	0
1448	Biciliated_penetrating_cell	cholinergic	0
1449	Biciliated_penetrating_cell	adrenergic	0
1450	Biciliated_penetrating_cell	dopaminergic	0
1451	Uniciliated_nonpenetrating_cell	ectoderm	200
1452	Uniciliated_nonpenetrating_cell	episphere	187
1453	Uniciliated_nonpenetrating_cell	segment_0	3
1454	Uniciliated_nonpenetrating_cell	segment_1	1
1455	Uniciliated_nonpenetrating_cell	segment_2	2
1456	Uniciliated_nonpenetrating_cell	segment_3	4
1457	Uniciliated_nonpenetrating_cell	torso	13
1458	Uniciliated_nonpenetrating_cell	pygidium	3
1459	Uniciliated_nonpenetrating_cell	neurosecretory_plexus	49
1460	Uniciliated_nonpenetrating_cell	mushroom body	46
1461	Uniciliated_nonpenetrating_cell	Apical_organ	16
1462	Uniciliated_nonpenetrating_cell	Dorsal_sensory_organ	2
1463	Uniciliated_nonpenetrating_cell	Dorsolateral_sense_organs	74
1464	Uniciliated_nonpenetrating_cell	antenna	0
1465	Uniciliated_nonpenetrating_cell	eyespot	0
1466	Uniciliated_nonpenetrating_cell	mechanosensory_girdle	7
1467	Uniciliated_nonpenetrating_cell	nuchal organ	36
1468	Uniciliated_nonpenetrating_cell	Sensory neuron	200
1469	Uniciliated_nonpenetrating_cell	sensory_motor_neuron	1
1470	Uniciliated_nonpenetrating_cell	sensory_neurosecretory_neuron	49
1471	Uniciliated_nonpenetrating_cell	interneuron	0
1472	Uniciliated_nonpenetrating_cell	premotor	0
1473	Uniciliated_nonpenetrating_cell	motorneuron	0
1474	Uniciliated_nonpenetrating_cell	ciliomotors	0
1475	Uniciliated_nonpenetrating_cell	rhabdomeric photoreceptor	0
1476	Uniciliated_nonpenetrating_cell	ciliary photoreceptor	0
1477	Uniciliated_nonpenetrating_cell	sensory_cilia	200
1478	Uniciliated_nonpenetrating_cell	Uniciliated_penetrating_cell	0
1479	Uniciliated_nonpenetrating_cell	Biciliated_penetrating_cell	0
1480	Uniciliated_nonpenetrating_cell	Uniciliated_nonpenetrating_cell	200
1481	Uniciliated_nonpenetrating_cell	Biciliated_nonpenetrating_cell	0
1482	Uniciliated_nonpenetrating_cell	Multiciliated_penetrating_cell	0
1483	Uniciliated_nonpenetrating_cell	dense cored vesicles	135
1484	Uniciliated_nonpenetrating_cell	asymmetric neuron	0
1485	Uniciliated_nonpenetrating_cell	biaxonal	0
1486	Uniciliated_nonpenetrating_cell	decussating	0
1487	Uniciliated_nonpenetrating_cell	commissural	0
1488	Uniciliated_nonpenetrating_cell	ipsilateral	43
1489	Uniciliated_nonpenetrating_cell	contralateral	132
1490	Uniciliated_nonpenetrating_cell	pseudounipolar	1
1491	Uniciliated_nonpenetrating_cell	descending	1
1492	Uniciliated_nonpenetrating_cell	ascending	7
1493	Uniciliated_nonpenetrating_cell	global_reach	1
1494	Uniciliated_nonpenetrating_cell	head_trunk	2
1495	Uniciliated_nonpenetrating_cell	siGOLD	25
1496	Uniciliated_nonpenetrating_cell	glutamatergic	0
1497	Uniciliated_nonpenetrating_cell	serotonergic	0
1498	Uniciliated_nonpenetrating_cell	cholinergic	0
1499	Uniciliated_nonpenetrating_cell	adrenergic	0
1500	Uniciliated_nonpenetrating_cell	dopaminergic	0
1501	Biciliated_nonpenetrating_cell	ectoderm	14
1502	Biciliated_nonpenetrating_cell	episphere	10
1503	Biciliated_nonpenetrating_cell	segment_0	0
1504	Biciliated_nonpenetrating_cell	segment_1	1
1505	Biciliated_nonpenetrating_cell	segment_2	0
1506	Biciliated_nonpenetrating_cell	segment_3	2
1507	Biciliated_nonpenetrating_cell	torso	4
1508	Biciliated_nonpenetrating_cell	pygidium	1
1509	Biciliated_nonpenetrating_cell	neurosecretory_plexus	1
1510	Biciliated_nonpenetrating_cell	mushroom body	3
1511	Biciliated_nonpenetrating_cell	Apical_organ	1
1512	Biciliated_nonpenetrating_cell	Dorsal_sensory_organ	1
1513	Biciliated_nonpenetrating_cell	Dorsolateral_sense_organs	3
1514	Biciliated_nonpenetrating_cell	antenna	0
1515	Biciliated_nonpenetrating_cell	eyespot	0
1516	Biciliated_nonpenetrating_cell	mechanosensory_girdle	0
1517	Biciliated_nonpenetrating_cell	nuchal organ	0
1518	Biciliated_nonpenetrating_cell	Sensory neuron	14
1519	Biciliated_nonpenetrating_cell	sensory_motor_neuron	0
1520	Biciliated_nonpenetrating_cell	sensory_neurosecretory_neuron	1
1521	Biciliated_nonpenetrating_cell	interneuron	0
1522	Biciliated_nonpenetrating_cell	premotor	0
1523	Biciliated_nonpenetrating_cell	motorneuron	0
1524	Biciliated_nonpenetrating_cell	ciliomotors	0
1525	Biciliated_nonpenetrating_cell	rhabdomeric photoreceptor	0
1526	Biciliated_nonpenetrating_cell	ciliary photoreceptor	0
1527	Biciliated_nonpenetrating_cell	sensory_cilia	14
1528	Biciliated_nonpenetrating_cell	Uniciliated_penetrating_cell	0
1529	Biciliated_nonpenetrating_cell	Biciliated_penetrating_cell	0
1530	Biciliated_nonpenetrating_cell	Uniciliated_nonpenetrating_cell	0
1531	Biciliated_nonpenetrating_cell	Biciliated_nonpenetrating_cell	14
1532	Biciliated_nonpenetrating_cell	Multiciliated_penetrating_cell	0
1533	Biciliated_nonpenetrating_cell	dense cored vesicles	2
1534	Biciliated_nonpenetrating_cell	asymmetric neuron	2
1535	Biciliated_nonpenetrating_cell	biaxonal	0
1536	Biciliated_nonpenetrating_cell	decussating	0
1537	Biciliated_nonpenetrating_cell	commissural	0
1538	Biciliated_nonpenetrating_cell	ipsilateral	8
1539	Biciliated_nonpenetrating_cell	contralateral	4
1540	Biciliated_nonpenetrating_cell	pseudounipolar	0
1541	Biciliated_nonpenetrating_cell	descending	0
1542	Biciliated_nonpenetrating_cell	ascending	0
1543	Biciliated_nonpenetrating_cell	global_reach	0
1544	Biciliated_nonpenetrating_cell	head_trunk	0
1545	Biciliated_nonpenetrating_cell	siGOLD	1
1546	Biciliated_nonpenetrating_cell	glutamatergic	0
1547	Biciliated_nonpenetrating_cell	serotonergic	0
1548	Biciliated_nonpenetrating_cell	cholinergic	0
1549	Biciliated_nonpenetrating_cell	adrenergic	0
1550	Biciliated_nonpenetrating_cell	dopaminergic	0
1551	Multiciliated_penetrating_cell	ectoderm	6
1552	Multiciliated_penetrating_cell	episphere	0
1553	Multiciliated_penetrating_cell	segment_0	0
1554	Multiciliated_penetrating_cell	segment_1	2
1555	Multiciliated_penetrating_cell	segment_2	2
1556	Multiciliated_penetrating_cell	segment_3	2
1557	Multiciliated_penetrating_cell	torso	6
1558	Multiciliated_penetrating_cell	pygidium	0
1559	Multiciliated_penetrating_cell	neurosecretory_plexus	0
1560	Multiciliated_penetrating_cell	mushroom body	0
1561	Multiciliated_penetrating_cell	Apical_organ	0
1562	Multiciliated_penetrating_cell	Dorsal_sensory_organ	0
1563	Multiciliated_penetrating_cell	Dorsolateral_sense_organs	0
1564	Multiciliated_penetrating_cell	antenna	0
1565	Multiciliated_penetrating_cell	eyespot	0
1566	Multiciliated_penetrating_cell	mechanosensory_girdle	4
1567	Multiciliated_penetrating_cell	nuchal organ	0
1568	Multiciliated_penetrating_cell	Sensory neuron	4
1569	Multiciliated_penetrating_cell	sensory_motor_neuron	0
1570	Multiciliated_penetrating_cell	sensory_neurosecretory_neuron	0
1571	Multiciliated_penetrating_cell	interneuron	0
1572	Multiciliated_penetrating_cell	premotor	0
1573	Multiciliated_penetrating_cell	motorneuron	0
1574	Multiciliated_penetrating_cell	ciliomotors	0
1575	Multiciliated_penetrating_cell	rhabdomeric photoreceptor	0
1576	Multiciliated_penetrating_cell	ciliary photoreceptor	0
1577	Multiciliated_penetrating_cell	sensory_cilia	6
1578	Multiciliated_penetrating_cell	Uniciliated_penetrating_cell	0
1579	Multiciliated_penetrating_cell	Biciliated_penetrating_cell	0
1580	Multiciliated_penetrating_cell	Uniciliated_nonpenetrating_cell	0
1581	Multiciliated_penetrating_cell	Biciliated_nonpenetrating_cell	0
1582	Multiciliated_penetrating_cell	Multiciliated_penetrating_cell	6
1583	Multiciliated_penetrating_cell	dense cored vesicles	0
1584	Multiciliated_penetrating_cell	asymmetric neuron	0
1585	Multiciliated_penetrating_cell	biaxonal	0
1586	Multiciliated_penetrating_cell	decussating	0
1587	Multiciliated_penetrating_cell	commissural	0
1588	Multiciliated_penetrating_cell	ipsilateral	6
1589	Multiciliated_penetrating_cell	contralateral	0
1590	Multiciliated_penetrating_cell	pseudounipolar	0
1591	Multiciliated_penetrating_cell	descending	0
1592	Multiciliated_penetrating_cell	ascending	0
1593	Multiciliated_penetrating_cell	global_reach	0
1594	Multiciliated_penetrating_cell	head_trunk	0
1595	Multiciliated_penetrating_cell	siGOLD	0
1596	Multiciliated_penetrating_cell	glutamatergic	0
1597	Multiciliated_penetrating_cell	serotonergic	0
1598	Multiciliated_penetrating_cell	cholinergic	0
1599	Multiciliated_penetrating_cell	adrenergic	0
1600	Multiciliated_penetrating_cell	dopaminergic	0
1601	dense cored vesicles	ectoderm	514
1602	dense cored vesicles	episphere	346
1603	dense cored vesicles	segment_0	8
1604	dense cored vesicles	segment_1	51
1605	dense cored vesicles	segment_2	54
1606	dense cored vesicles	segment_3	37
1607	dense cored vesicles	torso	168
1608	dense cored vesicles	pygidium	18
1609	dense cored vesicles	neurosecretory_plexus	78
1610	dense cored vesicles	mushroom body	68
1611	dense cored vesicles	Apical_organ	43
1612	dense cored vesicles	Dorsal_sensory_organ	7
1613	dense cored vesicles	Dorsolateral_sense_organs	63
1614	dense cored vesicles	antenna	4
1615	dense cored vesicles	eyespot	0
1616	dense cored vesicles	mechanosensory_girdle	78
1617	dense cored vesicles	nuchal organ	33
1618	dense cored vesicles	Sensory neuron	244
1619	dense cored vesicles	sensory_motor_neuron	2
1620	dense cored vesicles	sensory_neurosecretory_neuron	70
1621	dense cored vesicles	interneuron	221
1622	dense cored vesicles	premotor	89
1623	dense cored vesicles	motorneuron	32
1624	dense cored vesicles	ciliomotors	12
1625	dense cored vesicles	rhabdomeric photoreceptor	0
1626	dense cored vesicles	ciliary photoreceptor	4
1627	dense cored vesicles	sensory_cilia	176
1628	dense cored vesicles	Uniciliated_penetrating_cell	10
1629	dense cored vesicles	Biciliated_penetrating_cell	9
1630	dense cored vesicles	Uniciliated_nonpenetrating_cell	135
1631	dense cored vesicles	Biciliated_nonpenetrating_cell	2
1632	dense cored vesicles	Multiciliated_penetrating_cell	0
1633	dense cored vesicles	dense cored vesicles	559
1634	dense cored vesicles	asymmetric neuron	11
1635	dense cored vesicles	biaxonal	11
1636	dense cored vesicles	decussating	21
1637	dense cored vesicles	commissural	44
1638	dense cored vesicles	ipsilateral	133
1639	dense cored vesicles	contralateral	198
1640	dense cored vesicles	pseudounipolar	50
1641	dense cored vesicles	descending	49
1642	dense cored vesicles	ascending	52
1643	dense cored vesicles	global_reach	29
1644	dense cored vesicles	head_trunk	78
1645	dense cored vesicles	siGOLD	96
1646	dense cored vesicles	glutamatergic	7
1647	dense cored vesicles	serotonergic	4
1648	dense cored vesicles	cholinergic	7
1649	dense cored vesicles	adrenergic	1
1650	dense cored vesicles	dopaminergic	1
1651	asymmetric neuron	ectoderm	15
1652	asymmetric neuron	episphere	15
1653	asymmetric neuron	segment_0	0
1654	asymmetric neuron	segment_1	0
1655	asymmetric neuron	segment_2	0
1656	asymmetric neuron	segment_3	0
1657	asymmetric neuron	torso	0
1658	asymmetric neuron	pygidium	0
1659	asymmetric neuron	neurosecretory_plexus	3
1660	asymmetric neuron	mushroom body	0
1661	asymmetric neuron	Apical_organ	3
1662	asymmetric neuron	Dorsal_sensory_organ	4
1663	asymmetric neuron	Dorsolateral_sense_organs	1
1664	asymmetric neuron	antenna	1
1665	asymmetric neuron	eyespot	0
1666	asymmetric neuron	mechanosensory_girdle	5
1667	asymmetric neuron	nuchal organ	0
1668	asymmetric neuron	Sensory neuron	11
1669	asymmetric neuron	sensory_motor_neuron	1
1670	asymmetric neuron	sensory_neurosecretory_neuron	3
1671	asymmetric neuron	interneuron	4
1672	asymmetric neuron	premotor	3
1673	asymmetric neuron	motorneuron	0
1674	asymmetric neuron	ciliomotors	1
1675	asymmetric neuron	rhabdomeric photoreceptor	0
1676	asymmetric neuron	ciliary photoreceptor	0
1677	asymmetric neuron	sensory_cilia	10
1678	asymmetric neuron	Uniciliated_penetrating_cell	5
1679	asymmetric neuron	Biciliated_penetrating_cell	0
1680	asymmetric neuron	Uniciliated_nonpenetrating_cell	0
1681	asymmetric neuron	Biciliated_nonpenetrating_cell	2
1682	asymmetric neuron	Multiciliated_penetrating_cell	0
1683	asymmetric neuron	dense cored vesicles	11
1684	asymmetric neuron	asymmetric neuron	15
1685	asymmetric neuron	biaxonal	0
1686	asymmetric neuron	decussating	0
1687	asymmetric neuron	commissural	0
1688	asymmetric neuron	ipsilateral	7
1689	asymmetric neuron	contralateral	4
1690	asymmetric neuron	pseudounipolar	0
1691	asymmetric neuron	descending	0
1692	asymmetric neuron	ascending	0
1693	asymmetric neuron	global_reach	0
1694	asymmetric neuron	head_trunk	0
1695	asymmetric neuron	siGOLD	3
1696	asymmetric neuron	glutamatergic	0
1697	asymmetric neuron	serotonergic	0
1698	asymmetric neuron	cholinergic	0
1699	asymmetric neuron	adrenergic	1
1700	asymmetric neuron	dopaminergic	1
1701	biaxonal	ectoderm	15
1702	biaxonal	episphere	7
1703	biaxonal	segment_0	0
1704	biaxonal	segment_1	6
1705	biaxonal	segment_2	2
1706	biaxonal	segment_3	0
1707	biaxonal	torso	8
1708	biaxonal	pygidium	0
1709	biaxonal	neurosecretory_plexus	0
1710	biaxonal	mushroom body	0
1711	biaxonal	Apical_organ	0
1712	biaxonal	Dorsal_sensory_organ	0
1713	biaxonal	Dorsolateral_sense_organs	0
1714	biaxonal	antenna	0
1715	biaxonal	eyespot	0
1716	biaxonal	mechanosensory_girdle	6
1717	biaxonal	nuchal organ	0
1718	biaxonal	Sensory neuron	0
1719	biaxonal	sensory_motor_neuron	0
1720	biaxonal	sensory_neurosecretory_neuron	0
1721	biaxonal	interneuron	6
1722	biaxonal	premotor	2
1723	biaxonal	motorneuron	9
1724	biaxonal	ciliomotors	7
1725	biaxonal	rhabdomeric photoreceptor	0
1726	biaxonal	ciliary photoreceptor	0
1727	biaxonal	sensory_cilia	0
1728	biaxonal	Uniciliated_penetrating_cell	0
1729	biaxonal	Biciliated_penetrating_cell	0
1730	biaxonal	Uniciliated_nonpenetrating_cell	0
1731	biaxonal	Biciliated_nonpenetrating_cell	0
1732	biaxonal	Multiciliated_penetrating_cell	0
1733	biaxonal	dense cored vesicles	11
1734	biaxonal	asymmetric neuron	0
1735	biaxonal	biaxonal	15
1736	biaxonal	decussating	2
1737	biaxonal	commissural	3
1738	biaxonal	ipsilateral	0
1739	biaxonal	contralateral	5
1740	biaxonal	pseudounipolar	0
1741	biaxonal	descending	7
1742	biaxonal	ascending	3
1743	biaxonal	global_reach	8
1744	biaxonal	head_trunk	9
1745	biaxonal	siGOLD	2
1746	biaxonal	glutamatergic	0
1747	biaxonal	serotonergic	2
1748	biaxonal	cholinergic	3
1749	biaxonal	adrenergic	0
1750	biaxonal	dopaminergic	0
1751	decussating	ectoderm	79
1752	decussating	episphere	79
1753	decussating	segment_0	0
1754	decussating	segment_1	0
1755	decussating	segment_2	0
1756	decussating	segment_3	0
1757	decussating	torso	0
1758	decussating	pygidium	0
1759	decussating	neurosecretory_plexus	0
1760	decussating	mushroom body	5
1761	decussating	Apical_organ	0
1762	decussating	Dorsal_sensory_organ	0
1763	decussating	Dorsolateral_sense_organs	0
1764	decussating	antenna	0
1765	decussating	eyespot	0
1766	decussating	mechanosensory_girdle	2
1767	decussating	nuchal organ	0
1768	decussating	Sensory neuron	0
1769	decussating	sensory_motor_neuron	0
1770	decussating	sensory_neurosecretory_neuron	0
1771	decussating	interneuron	65
1772	decussating	premotor	16
1773	decussating	motorneuron	14
1774	decussating	ciliomotors	6
1775	decussating	rhabdomeric photoreceptor	0
1776	decussating	ciliary photoreceptor	0
1777	decussating	sensory_cilia	0
1778	decussating	Uniciliated_penetrating_cell	0
1779	decussating	Biciliated_penetrating_cell	0
1780	decussating	Uniciliated_nonpenetrating_cell	0
1781	decussating	Biciliated_nonpenetrating_cell	0
1782	decussating	Multiciliated_penetrating_cell	0
1783	decussating	dense cored vesicles	21
1784	decussating	asymmetric neuron	0
1785	decussating	biaxonal	2
1786	decussating	decussating	79
1787	decussating	commissural	0
1788	decussating	ipsilateral	0
1789	decussating	contralateral	79
1790	decussating	pseudounipolar	0
1791	decussating	descending	0
1792	decussating	ascending	0
1793	decussating	global_reach	14
1794	decussating	head_trunk	74
1795	decussating	siGOLD	5
1796	decussating	glutamatergic	0
1797	decussating	serotonergic	2
1798	decussating	cholinergic	6
1799	decussating	adrenergic	0
1800	decussating	dopaminergic	0
1801	commissural	ectoderm	433
1802	commissural	episphere	2
1803	commissural	segment_0	0
1804	commissural	segment_1	121
1805	commissural	segment_2	184
1806	commissural	segment_3	115
1807	commissural	torso	431
1808	commissural	pygidium	11
1809	commissural	neurosecretory_plexus	0
1810	commissural	mushroom body	0
1811	commissural	Apical_organ	0
1812	commissural	Dorsal_sensory_organ	1
1813	commissural	Dorsolateral_sense_organs	0
1814	commissural	antenna	0
1815	commissural	eyespot	0
1816	commissural	mechanosensory_girdle	3
1817	commissural	nuchal organ	0
1818	commissural	Sensory neuron	3
1819	commissural	sensory_motor_neuron	0
1820	commissural	sensory_neurosecretory_neuron	0
1821	commissural	interneuron	247
1822	commissural	premotor	42
1823	commissural	motorneuron	117
1824	commissural	ciliomotors	1
1825	commissural	rhabdomeric photoreceptor	0
1826	commissural	ciliary photoreceptor	0
1827	commissural	sensory_cilia	3
1828	commissural	Uniciliated_penetrating_cell	3
1829	commissural	Biciliated_penetrating_cell	0
1830	commissural	Uniciliated_nonpenetrating_cell	0
1831	commissural	Biciliated_nonpenetrating_cell	0
1832	commissural	Multiciliated_penetrating_cell	0
1833	commissural	dense cored vesicles	44
1834	commissural	asymmetric neuron	0
1835	commissural	biaxonal	3
1836	commissural	decussating	0
1837	commissural	commissural	433
1838	commissural	ipsilateral	4
1839	commissural	contralateral	433
1840	commissural	pseudounipolar	39
1841	commissural	descending	48
1842	commissural	ascending	125
1843	commissural	global_reach	2
1844	commissural	head_trunk	20
1845	commissural	siGOLD	24
1846	commissural	glutamatergic	3
1847	commissural	serotonergic	1
1848	commissural	cholinergic	0
1849	commissural	adrenergic	0
1850	commissural	dopaminergic	0
1851	ipsilateral	ectoderm	980
1852	ipsilateral	episphere	284
1853	ipsilateral	segment_0	83
1854	ipsilateral	segment_1	149
1855	ipsilateral	segment_2	184
1856	ipsilateral	segment_3	191
1857	ipsilateral	torso	696
1858	ipsilateral	pygidium	86
1859	ipsilateral	neurosecretory_plexus	9
1860	ipsilateral	mushroom body	18
1861	ipsilateral	Apical_organ	8
1862	ipsilateral	Dorsal_sensory_organ	21
1863	ipsilateral	Dorsolateral_sense_organs	24
1864	ipsilateral	antenna	86
1865	ipsilateral	eyespot	5
1866	ipsilateral	mechanosensory_girdle	297
1867	ipsilateral	nuchal organ	3
1868	ipsilateral	Sensory neuron	619
1869	ipsilateral	sensory_motor_neuron	9
1870	ipsilateral	sensory_neurosecretory_neuron	9
1871	ipsilateral	interneuron	256
1872	ipsilateral	premotor	77
1873	ipsilateral	motorneuron	71
1874	ipsilateral	ciliomotors	0
1875	ipsilateral	rhabdomeric photoreceptor	3
1876	ipsilateral	ciliary photoreceptor	0
1877	ipsilateral	sensory_cilia	291
1878	ipsilateral	Uniciliated_penetrating_cell	175
1879	ipsilateral	Biciliated_penetrating_cell	52
1880	ipsilateral	Uniciliated_nonpenetrating_cell	43
1881	ipsilateral	Biciliated_nonpenetrating_cell	8
1882	ipsilateral	Multiciliated_penetrating_cell	6
1883	ipsilateral	dense cored vesicles	133
1884	ipsilateral	asymmetric neuron	7
1885	ipsilateral	biaxonal	0
1886	ipsilateral	decussating	0
1887	ipsilateral	commissural	4
1888	ipsilateral	ipsilateral	980
1889	ipsilateral	contralateral	7
1890	ipsilateral	pseudounipolar	97
1891	ipsilateral	descending	127
1892	ipsilateral	ascending	150
1893	ipsilateral	global_reach	13
1894	ipsilateral	head_trunk	82
1895	ipsilateral	siGOLD	35
1896	ipsilateral	glutamatergic	48
1897	ipsilateral	serotonergic	0
1898	ipsilateral	cholinergic	9
1899	ipsilateral	adrenergic	0
1900	ipsilateral	dopaminergic	0
1901	contralateral	ectoderm	702
1902	contralateral	episphere	271
1903	contralateral	segment_0	0
1904	contralateral	segment_1	121
1905	contralateral	segment_2	184
1906	contralateral	segment_3	115
1907	contralateral	torso	431
1908	contralateral	pygidium	11
1909	contralateral	neurosecretory_plexus	61
1910	contralateral	mushroom body	25
1911	contralateral	Apical_organ	28
1912	contralateral	Dorsal_sensory_organ	11
1913	contralateral	Dorsolateral_sense_organs	73
1914	contralateral	antenna	0
1915	contralateral	eyespot	2
1916	contralateral	mechanosensory_girdle	8
1917	contralateral	nuchal organ	34
1918	contralateral	Sensory neuron	192
1919	contralateral	sensory_motor_neuron	0
1920	contralateral	sensory_neurosecretory_neuron	61
1921	contralateral	interneuron	313
1922	contralateral	premotor	58
1923	contralateral	motorneuron	131
1924	contralateral	ciliomotors	7
1925	contralateral	rhabdomeric photoreceptor	14
1926	contralateral	ciliary photoreceptor	4
1927	contralateral	sensory_cilia	160
1928	contralateral	Uniciliated_penetrating_cell	6
1929	contralateral	Biciliated_penetrating_cell	0
1930	contralateral	Uniciliated_nonpenetrating_cell	132
1931	contralateral	Biciliated_nonpenetrating_cell	4
1932	contralateral	Multiciliated_penetrating_cell	0
1933	contralateral	dense cored vesicles	198
1934	contralateral	asymmetric neuron	4
1935	contralateral	biaxonal	5
1936	contralateral	decussating	79
1937	contralateral	commissural	433
1938	contralateral	ipsilateral	7
1939	contralateral	contralateral	702
1940	contralateral	pseudounipolar	47
1941	contralateral	descending	50
1942	contralateral	ascending	125
1943	contralateral	global_reach	16
1944	contralateral	head_trunk	96
1945	contralateral	siGOLD	51
1946	contralateral	glutamatergic	17
1947	contralateral	serotonergic	3
1948	contralateral	cholinergic	6
1949	contralateral	adrenergic	0
1950	contralateral	dopaminergic	0
1951	pseudounipolar	ectoderm	176
1952	pseudounipolar	episphere	11
1953	pseudounipolar	segment_0	3
1954	pseudounipolar	segment_1	51
1955	pseudounipolar	segment_2	69
1956	pseudounipolar	segment_3	42
1957	pseudounipolar	torso	165
1958	pseudounipolar	pygidium	0
1959	pseudounipolar	neurosecretory_plexus	0
1960	pseudounipolar	mushroom body	0
1961	pseudounipolar	Apical_organ	0
1962	pseudounipolar	Dorsal_sensory_organ	8
1963	pseudounipolar	Dorsolateral_sense_organs	0
1964	pseudounipolar	antenna	0
1965	pseudounipolar	eyespot	0
1966	pseudounipolar	mechanosensory_girdle	96
1967	pseudounipolar	nuchal organ	0
1968	pseudounipolar	Sensory neuron	13
1969	pseudounipolar	sensory_motor_neuron	0
1970	pseudounipolar	sensory_neurosecretory_neuron	0
1971	pseudounipolar	interneuron	140
1972	pseudounipolar	premotor	51
1973	pseudounipolar	motorneuron	18
1974	pseudounipolar	ciliomotors	0
1975	pseudounipolar	rhabdomeric photoreceptor	0
1976	pseudounipolar	ciliary photoreceptor	0
1977	pseudounipolar	sensory_cilia	5
1978	pseudounipolar	Uniciliated_penetrating_cell	3
1979	pseudounipolar	Biciliated_penetrating_cell	1
1980	pseudounipolar	Uniciliated_nonpenetrating_cell	1
1981	pseudounipolar	Biciliated_nonpenetrating_cell	0
1982	pseudounipolar	Multiciliated_penetrating_cell	0
1983	pseudounipolar	dense cored vesicles	50
1984	pseudounipolar	asymmetric neuron	0
1985	pseudounipolar	biaxonal	0
1986	pseudounipolar	decussating	0
1987	pseudounipolar	commissural	39
1988	pseudounipolar	ipsilateral	97
1989	pseudounipolar	contralateral	47
1990	pseudounipolar	pseudounipolar	176
1991	pseudounipolar	descending	4
1992	pseudounipolar	ascending	8
1993	pseudounipolar	global_reach	6
1994	pseudounipolar	head_trunk	16
1995	pseudounipolar	siGOLD	15
1996	pseudounipolar	glutamatergic	0
1997	pseudounipolar	serotonergic	0
1998	pseudounipolar	cholinergic	0
1999	pseudounipolar	adrenergic	0
[truncated: 501 more rows]
