# Supplementary material for: Whole-body connectome of a segmented annelid larva
Source: eLife. 2025 Aug 27;13:RP97964. doi: 10.7554/eLife.97964 (PMC12387772; doi:10.7554/eLife.97964)
Supplement: Figure 3—figure supplement 5—source data 1. [file elife-97964-fig3-figsupp5-data1.csv]

neuron	radius	sholl	side
PRC	1	2,87942802921341e+00	left
PRC	2	2,74577989445436e+00	left
PRC	3	2,60166341145226e+00	left
PRC	4	2,39890425412941e+00	left
PRC	5	1,98158359225709e+00	left
PRC	6	1,56370861474577e+00	left
PRC	7	1,19750168969022e+00	left
PRC	8	1,03335132427951e+00	left
PRC	9	1,03804112633048e+00	left
PRC	10	1,08333333333333e+00	left
PRC	11	1,11194987819643e+00	left
PRC	12	1,12393573828522e+00	left
PRC	13	1,12350298309337e+00	left
PRC	14	1,09679372164603e+00	left
PRC	15	1,08546185676289e+00	left
PRC	16	1,06561589816152e+00	left
PRC	17	1,08910988578180e+00	left
PRC	18	1,17031469568558e+00	left
PRC	19	1,31774442159108e+00	left
PRC	20	1,48332433786024e+00	left
PRC	21	1,69788946751662e+00	left
PRC	22	1,94806573016498e+00	left
PRC	23	2,08671514497299e+00	left
PRC	24	2,21986394954755e+00	left
PRC	25	2,26155310489694e+00	left
PRC	26	2,22689379020612e+00	left
PRC	27	2,26155310489694e+00	left
PRC	28	2,31991792238609e+00	left
PRC	29	2,35977637740143e+00	left
PRC	30	2,32794455871126e+00	left
PRC	31	2,24705094355219e+00	left
PRC	32	2,14382667425204e+00	left
PRC	33	1,99821427703140e+00	left
PRC	34	1,76450216134475e+00	left
PRC	35	1,44342090547946e+00	left
PRC	36	1,15259726051376e+00	left
PRC	37	1,02136546419072e+00	left
PRC	38	9,46369961927268e-01	left
PRC	39	8,32246582935831e-01	left
PRC	40	6,82255578408918e-01	left
PRC	41	5,14114383518348e-01	left
PRC	42	3,41671164403210e-01	left
PRC	43	1,98931240548675e-01	left
PRC	44	9,74477168516817e-02	left
PRC	45	2,50134932096334e-02	left
PRC	46	0,00000000000000e+00	left
PRC	47	0,00000000000000e+00	left
PRC	48	0,00000000000000e+00	left
PRC	49	0,00000000000000e+00	left
PRC	50	0,00000000000000e+00	left
PRC	51	0,00000000000000e+00	left
PRC	52	0,00000000000000e+00	left
PRC	53	0,00000000000000e+00	left
PRC	54	0,00000000000000e+00	left
PRC	55	0,00000000000000e+00	left
PRC	56	0,00000000000000e+00	left
PRC	57	0,00000000000000e+00	left
PRC	58	0,00000000000000e+00	left
PRC	59	0,00000000000000e+00	left
PRC	60	0,00000000000000e+00	left
PRC	61	0,00000000000000e+00	left
PRC	62	0,00000000000000e+00	left
PRC	63	0,00000000000000e+00	left
PRC	64	0,00000000000000e+00	left
PRC	65	0,00000000000000e+00	left
PRC	66	0,00000000000000e+00	left
PRC	67	0,00000000000000e+00	left
PRC	68	0,00000000000000e+00	left
PRC	69	0,00000000000000e+00	left
PRC	70	0,00000000000000e+00	left
PRC	71	0,00000000000000e+00	left
PRC	72	0,00000000000000e+00	left
PRC	73	0,00000000000000e+00	left
PRC	74	0,00000000000000e+00	left
PRC	75	0,00000000000000e+00	left
PRC	76	0,00000000000000e+00	left
PRC	77	0,00000000000000e+00	left
PRC	78	0,00000000000000e+00	left
PRC	79	0,00000000000000e+00	left
PRC	80	0,00000000000000e+00	left
PRC	81	0,00000000000000e+00	left
PRC	82	0,00000000000000e+00	left
PRC	83	0,00000000000000e+00	left
PRC	84	0,00000000000000e+00	left
PRC	85	0,00000000000000e+00	left
PRC	86	0,00000000000000e+00	left
PRC	87	0,00000000000000e+00	left
PRC	88	0,00000000000000e+00	left
PRC	89	0,00000000000000e+00	left
PRC	90	0,00000000000000e+00	left
PRC	91	0,00000000000000e+00	left
PRC	92	0,00000000000000e+00	left
PRC	93	0,00000000000000e+00	left
PRC	94	0,00000000000000e+00	left
PRC	95	0,00000000000000e+00	left
PRC	96	0,00000000000000e+00	left
PRC	97	0,00000000000000e+00	left
PRC	98	0,00000000000000e+00	left
PRC	99	0,00000000000000e+00	left
PRC	100	0,00000000000000e+00	left
PRC	101	0,00000000000000e+00	left
PRC	102	0,00000000000000e+00	left
PRC	103	0,00000000000000e+00	left
PRC	104	0,00000000000000e+00	left
PRC	105	0,00000000000000e+00	left
PRC	106	0,00000000000000e+00	left
PRC	107	0,00000000000000e+00	left
PRC	108	0,00000000000000e+00	left
PRC	109	0,00000000000000e+00	left
PRC	110	0,00000000000000e+00	left
PRC	111	0,00000000000000e+00	left
PRC	112	0,00000000000000e+00	left
PRC	113	0,00000000000000e+00	left
PRC	114	0,00000000000000e+00	left
PRC	115	0,00000000000000e+00	left
PRC	116	0,00000000000000e+00	left
PRC	117	0,00000000000000e+00	left
PRC	118	0,00000000000000e+00	left
PRC	119	0,00000000000000e+00	left
PRC	120	0,00000000000000e+00	left
PRC	121	0,00000000000000e+00	left
PRC	122	0,00000000000000e+00	left
PRC	123	0,00000000000000e+00	left
PRC	124	0,00000000000000e+00	left
PRC	125	0,00000000000000e+00	left
PRC	126	0,00000000000000e+00	left
PRC	127	0,00000000000000e+00	left
PRC	128	0,00000000000000e+00	left
PRC	129	0,00000000000000e+00	left
PRC	130	0,00000000000000e+00	left
PRC	131	0,00000000000000e+00	left
PRC	132	0,00000000000000e+00	left
PRC	133	0,00000000000000e+00	left
PRC	134	0,00000000000000e+00	left
PRC	135	0,00000000000000e+00	left
PRC	136	0,00000000000000e+00	left
PRC	137	0,00000000000000e+00	left
PRC	138	0,00000000000000e+00	left
PRC	139	0,00000000000000e+00	left
PRC	140	0,00000000000000e+00	left
PRC	141	0,00000000000000e+00	left
PRC	142	0,00000000000000e+00	left
PRC	143	0,00000000000000e+00	left
PRC	144	0,00000000000000e+00	left
PRC	145	0,00000000000000e+00	left
PRC	146	0,00000000000000e+00	left
PRC	147	0,00000000000000e+00	left
PRC	148	0,00000000000000e+00	left
PRC	149	0,00000000000000e+00	left
PRC	150	0,00000000000000e+00	left
PRC	151	0,00000000000000e+00	left
PRC	152	0,00000000000000e+00	left
PRC	153	0,00000000000000e+00	left
PRC	154	0,00000000000000e+00	left
PRC	155	0,00000000000000e+00	left
PRC	156	0,00000000000000e+00	left
PRC	157	0,00000000000000e+00	left
PRC	158	0,00000000000000e+00	left
PRC	159	0,00000000000000e+00	left
PRC	160	0,00000000000000e+00	left
PRC	161	0,00000000000000e+00	left
PRC	162	0,00000000000000e+00	left
PRC	163	0,00000000000000e+00	left
PRC	164	0,00000000000000e+00	left
PRC	165	0,00000000000000e+00	left
PRC	166	0,00000000000000e+00	left
PRC	167	0,00000000000000e+00	left
PRC	168	0,00000000000000e+00	left
PRC	169	0,00000000000000e+00	left
PRC	170	0,00000000000000e+00	left
PRC	171	0,00000000000000e+00	left
PRC	172	0,00000000000000e+00	left
PRC	173	0,00000000000000e+00	left
PRC	174	0,00000000000000e+00	left
PRC	175	0,00000000000000e+00	left
PRC	176	0,00000000000000e+00	left
PRC	177	0,00000000000000e+00	left
PRC	178	0,00000000000000e+00	left
PRC	179	0,00000000000000e+00	left
PRC	180	0,00000000000000e+00	left
IN1	1	2,39702361124997e+00	left
IN1	2	2,07694176431031e+00	left
IN1	3	1,77229649129901e+00	left
IN1	4	1,46264058465713e+00	left
IN1	5	1,30516242906948e+00	left
IN1	6	1,28358204600820e+00	left
IN1	7	1,35383134217321e+00	left
IN1	8	1,56884162618704e+00	left
IN1	9	1,97280352428048e+00	left
IN1	10	2,25939346199291e+00	left
IN1	11	2,48765188977871e+00	left
IN1	12	2,61397167155340e+00	left
IN1	13	2,93132029232856e+00	left
IN1	14	3,48869050223914e+00	left
IN1	15	3,91734862077517e+00	left
IN1	16	4,13485916006593e+00	left
IN1	17	4,23898297667498e+00	left
IN1	18	4,27232652108587e+00	left
IN1	19	4,32506527796012e+00	left
IN1	20	4,27232652108587e+00	left
IN1	21	4,01886423643021e+00	left
IN1	22	3,41072454888918e+00	left
IN1	23	2,73539013609908e+00	left
IN1	24	2,02626580893615e+00	left
IN1	25	1,79396087698569e+00	left
IN1	26	2,04159117762899e+00	left
IN1	27	2,42458827476551e+00	left
IN1	28	2,97895059297186e+00	left
IN1	29	3,36873368050997e+00	left
IN1	30	3,75486995463364e+00	left
IN1	31	4,35904774408122e+00	left
IN1	32	5,06003238370312e+00	left
IN1	33	5,71474041982116e+00	left
IN1	34	5,87211062973174e+00	left
IN1	35	5,24345251119572e+00	left
IN1	36	4,07128790862544e+00	left
IN1	37	2,92528116931425e+00	left
IN1	38	2,15904774408122e+00	left
IN1	39	1,78978308753811e+00	left
IN1	40	1,68150482108733e+00	left
IN1	41	1,49848438434496e+00	left
IN1	42	1,35893979840415e+00	left
IN1	43	1,12360363514361e+00	left
IN1	44	8,82543433547766e-01	left
IN1	45	6,40021589135413e-01	left
IN1	46	4,60032383703119e-01	left
IN1	47	3,73842136740916e-01	left
IN1	48	2,63571251440491e-01	left
IN1	49	1,73842136740915e-01	left
IN1	50	6,00323837031196e-02	left
IN1	51	0,00000000000000e+00	left
IN1	52	0,00000000000000e+00	left
IN1	53	0,00000000000000e+00	left
IN1	54	0,00000000000000e+00	left
IN1	55	0,00000000000000e+00	left
IN1	56	0,00000000000000e+00	left
IN1	57	0,00000000000000e+00	left
IN1	58	0,00000000000000e+00	left
IN1	59	0,00000000000000e+00	left
IN1	60	0,00000000000000e+00	left
IN1	61	0,00000000000000e+00	left
IN1	62	0,00000000000000e+00	left
IN1	63	0,00000000000000e+00	left
IN1	64	0,00000000000000e+00	left
IN1	65	0,00000000000000e+00	left
IN1	66	0,00000000000000e+00	left
IN1	67	0,00000000000000e+00	left
IN1	68	0,00000000000000e+00	left
IN1	69	0,00000000000000e+00	left
IN1	70	0,00000000000000e+00	left
IN1	71	0,00000000000000e+00	left
IN1	72	0,00000000000000e+00	left
IN1	73	0,00000000000000e+00	left
IN1	74	0,00000000000000e+00	left
IN1	75	0,00000000000000e+00	left
IN1	76	0,00000000000000e+00	left
IN1	77	0,00000000000000e+00	left
IN1	78	0,00000000000000e+00	left
IN1	79	0,00000000000000e+00	left
IN1	80	0,00000000000000e+00	left
IN1	81	0,00000000000000e+00	left
IN1	82	0,00000000000000e+00	left
IN1	83	0,00000000000000e+00	left
IN1	84	0,00000000000000e+00	left
IN1	85	0,00000000000000e+00	left
IN1	86	0,00000000000000e+00	left
IN1	87	0,00000000000000e+00	left
IN1	88	0,00000000000000e+00	left
IN1	89	0,00000000000000e+00	left
IN1	90	0,00000000000000e+00	left
IN1	91	0,00000000000000e+00	left
IN1	92	0,00000000000000e+00	left
IN1	93	0,00000000000000e+00	left
IN1	94	0,00000000000000e+00	left
IN1	95	0,00000000000000e+00	left
IN1	96	0,00000000000000e+00	left
IN1	97	0,00000000000000e+00	left
IN1	98	0,00000000000000e+00	left
IN1	99	0,00000000000000e+00	left
IN1	100	0,00000000000000e+00	left
IN1	101	0,00000000000000e+00	left
IN1	102	0,00000000000000e+00	left
IN1	103	0,00000000000000e+00	left
IN1	104	0,00000000000000e+00	left
IN1	105	0,00000000000000e+00	left
IN1	106	0,00000000000000e+00	left
IN1	107	0,00000000000000e+00	left
IN1	108	0,00000000000000e+00	left
IN1	109	0,00000000000000e+00	left
IN1	110	0,00000000000000e+00	left
IN1	111	0,00000000000000e+00	left
IN1	112	0,00000000000000e+00	left
IN1	113	0,00000000000000e+00	left
IN1	114	0,00000000000000e+00	left
IN1	115	0,00000000000000e+00	left
IN1	116	0,00000000000000e+00	left
IN1	117	0,00000000000000e+00	left
IN1	118	0,00000000000000e+00	left
IN1	119	0,00000000000000e+00	left
IN1	120	0,00000000000000e+00	left
IN1	121	0,00000000000000e+00	left
IN1	122	0,00000000000000e+00	left
IN1	123	0,00000000000000e+00	left
IN1	124	0,00000000000000e+00	left
IN1	125	0,00000000000000e+00	left
IN1	126	0,00000000000000e+00	left
IN1	127	0,00000000000000e+00	left
IN1	128	0,00000000000000e+00	left
IN1	129	0,00000000000000e+00	left
IN1	130	0,00000000000000e+00	left
IN1	131	0,00000000000000e+00	left
IN1	132	0,00000000000000e+00	left
IN1	133	0,00000000000000e+00	left
IN1	134	0,00000000000000e+00	left
IN1	135	0,00000000000000e+00	left
IN1	136	0,00000000000000e+00	left
IN1	137	0,00000000000000e+00	left
IN1	138	0,00000000000000e+00	left
IN1	139	0,00000000000000e+00	left
IN1	140	0,00000000000000e+00	left
IN1	141	0,00000000000000e+00	left
IN1	142	0,00000000000000e+00	left
IN1	143	0,00000000000000e+00	left
IN1	144	0,00000000000000e+00	left
IN1	145	0,00000000000000e+00	left
IN1	146	0,00000000000000e+00	left
IN1	147	0,00000000000000e+00	left
IN1	148	0,00000000000000e+00	left
IN1	149	0,00000000000000e+00	left
IN1	150	0,00000000000000e+00	left
IN1	151	0,00000000000000e+00	left
IN1	152	0,00000000000000e+00	left
IN1	153	0,00000000000000e+00	left
IN1	154	0,00000000000000e+00	left
IN1	155	0,00000000000000e+00	left
IN1	156	0,00000000000000e+00	left
IN1	157	0,00000000000000e+00	left
IN1	158	0,00000000000000e+00	left
IN1	159	0,00000000000000e+00	left
IN1	160	0,00000000000000e+00	left
IN1	161	0,00000000000000e+00	left
IN1	162	0,00000000000000e+00	left
IN1	163	0,00000000000000e+00	left
IN1	164	0,00000000000000e+00	left
IN1	165	0,00000000000000e+00	left
IN1	166	0,00000000000000e+00	left
IN1	167	0,00000000000000e+00	left
IN1	168	0,00000000000000e+00	left
IN1	169	0,00000000000000e+00	left
IN1	170	0,00000000000000e+00	left
IN1	171	0,00000000000000e+00	left
IN1	172	0,00000000000000e+00	left
IN1	173	0,00000000000000e+00	left
IN1	174	0,00000000000000e+00	left
IN1	175	0,00000000000000e+00	left
IN1	176	0,00000000000000e+00	left
IN1	177	0,00000000000000e+00	left
IN1	178	0,00000000000000e+00	left
IN1	179	0,00000000000000e+00	left
IN1	180	0,00000000000000e+00	left
INton	1	1,92267983372940e+00	left
INton	2	1,70765188076697e+00	left
INton	3	1,53482689971311e+00	left
INton	4	1,35643954312722e+00	left
INton	5	1,33714790016484e+00	left
INton	6	1,38457835543302e+00	left
INton	7	1,29364141613058e+00	left
INton	8	1,25638557028868e+00	left
INton	9	1,24361442971132e+00	left
INton	10	1,30641255670795e+00	left
INton	11	1,42183420127493e+00	left
INton	12	1,52813881230581e+00	left
INton	13	1,76550260382478e+00	left
INton	14	2,27567721325106e+00	left
INton	15	2,77434977316821e+00	left
INton	16	3,26263620848103e+00	left
INton	17	3,10890114218196e+00	left
INton	18	2,67821977156361e+00	left
INton	19	2,41298703193150e+00	left
INton	20	2,52188817411346e+00	left
INton	21	2,92808483946727e+00	left
INton	22	3,05887415576269e+00	left
INton	23	2,88457835543302e+00	left
INton	24	2,62194214695199e+00	left
INton	25	2,46274415415810e+00	left
INton	26	2,17429580032967e+00	left
INton	27	1,91923767012384e+00	left
INton	28	1,52188817411346e+00	left
INton	29	1,32178022843639e+00	left
INton	30	1,40646652954648e+00	left
INton	31	1,55002698641927e+00	left
INton	32	1,77175324201713e+00	left
INton	33	1,84991904074220e+00	left
INton	34	1,69358744329205e+00	left
INton	35	1,68474027394862e+00	left
INton	36	1,90646652954648e+00	left
INton	37	2,18706694090704e+00	left
INton	38	2,39994602716147e+00	left
INton	39	2,60657447522355e+00	left
INton	40	2,88457835543303e+00	left
INton	41	3,27434977316821e+00	left
INton	42	3,75378903913760e+00	left
INton	43	3,57424182749114e+00	left
INton	44	3,12167228275932e+00	left
INton	45	2,44112584423731e+00	left
INton	46	1,66544863098624e+00	left
INton	47	1,30641255670795e+00	left
INton	48	1,05002698641927e+00	left
INton	49	7,71753242017124e-01	left
INton	50	4,99999999999997e-01	left
INton	51	2,28246757982873e-01	left
INton	52	5,00269864192668e-02	left
INton	53	0,00000000000000e+00	left
INton	54	0,00000000000000e+00	left
INton	55	0,00000000000000e+00	left
INton	56	0,00000000000000e+00	left
INton	57	0,00000000000000e+00	left
INton	58	0,00000000000000e+00	left
INton	59	0,00000000000000e+00	left
INton	60	0,00000000000000e+00	left
INton	61	0,00000000000000e+00	left
INton	62	0,00000000000000e+00	left
INton	63	0,00000000000000e+00	left
INton	64	0,00000000000000e+00	left
INton	65	0,00000000000000e+00	left
INton	66	0,00000000000000e+00	left
INton	67	0,00000000000000e+00	left
INton	68	0,00000000000000e+00	left
INton	69	0,00000000000000e+00	left
INton	70	0,00000000000000e+00	left
INton	71	0,00000000000000e+00	left
INton	72	0,00000000000000e+00	left
INton	73	0,00000000000000e+00	left
INton	74	0,00000000000000e+00	left
INton	75	0,00000000000000e+00	left
INton	76	0,00000000000000e+00	left
INton	77	0,00000000000000e+00	left
INton	78	0,00000000000000e+00	left
INton	79	0,00000000000000e+00	left
INton	80	0,00000000000000e+00	left
INton	81	0,00000000000000e+00	left
INton	82	0,00000000000000e+00	left
INton	83	0,00000000000000e+00	left
INton	84	0,00000000000000e+00	left
INton	85	0,00000000000000e+00	left
INton	86	0,00000000000000e+00	left
INton	87	0,00000000000000e+00	left
INton	88	0,00000000000000e+00	left
INton	89	0,00000000000000e+00	left
INton	90	0,00000000000000e+00	left
INton	91	0,00000000000000e+00	left
INton	92	0,00000000000000e+00	left
INton	93	0,00000000000000e+00	left
INton	94	0,00000000000000e+00	left
INton	95	0,00000000000000e+00	left
INton	96	0,00000000000000e+00	left
INton	97	0,00000000000000e+00	left
INton	98	0,00000000000000e+00	left
INton	99	0,00000000000000e+00	left
INton	100	0,00000000000000e+00	left
INton	101	0,00000000000000e+00	left
INton	102	0,00000000000000e+00	left
INton	103	0,00000000000000e+00	left
INton	104	0,00000000000000e+00	left
INton	105	0,00000000000000e+00	left
INton	106	0,00000000000000e+00	left
INton	107	0,00000000000000e+00	left
INton	108	0,00000000000000e+00	left
INton	109	0,00000000000000e+00	left
INton	110	0,00000000000000e+00	left
INton	111	0,00000000000000e+00	left
INton	112	0,00000000000000e+00	left
INton	113	0,00000000000000e+00	left
INton	114	0,00000000000000e+00	left
INton	115	0,00000000000000e+00	left
INton	116	0,00000000000000e+00	left
INton	117	0,00000000000000e+00	left
INton	118	0,00000000000000e+00	left
INton	119	0,00000000000000e+00	left
INton	120	0,00000000000000e+00	left
INton	121	0,00000000000000e+00	left
INton	122	0,00000000000000e+00	left
INton	123	0,00000000000000e+00	left
INton	124	0,00000000000000e+00	left
INton	125	0,00000000000000e+00	left
INton	126	0,00000000000000e+00	left
INton	127	0,00000000000000e+00	left
INton	128	0,00000000000000e+00	left
INton	129	0,00000000000000e+00	left
INton	130	0,00000000000000e+00	left
INton	131	0,00000000000000e+00	left
INton	132	0,00000000000000e+00	left
INton	133	0,00000000000000e+00	left
INton	134	0,00000000000000e+00	left
INton	135	0,00000000000000e+00	left
INton	136	0,00000000000000e+00	left
INton	137	0,00000000000000e+00	left
INton	138	0,00000000000000e+00	left
INton	139	0,00000000000000e+00	left
INton	140	0,00000000000000e+00	left
INton	141	0,00000000000000e+00	left
INton	142	0,00000000000000e+00	left
INton	143	0,00000000000000e+00	left
INton	144	0,00000000000000e+00	left
INton	145	0,00000000000000e+00	left
INton	146	0,00000000000000e+00	left
INton	147	0,00000000000000e+00	left
INton	148	0,00000000000000e+00	left
INton	149	0,00000000000000e+00	left
INton	150	0,00000000000000e+00	left
INton	151	0,00000000000000e+00	left
INton	152	0,00000000000000e+00	left
INton	153	0,00000000000000e+00	left
INton	154	0,00000000000000e+00	left
INton	155	0,00000000000000e+00	left
INton	156	0,00000000000000e+00	left
INton	157	0,00000000000000e+00	left
INton	158	0,00000000000000e+00	left
INton	159	0,00000000000000e+00	left
INton	160	0,00000000000000e+00	left
INton	161	0,00000000000000e+00	left
INton	162	0,00000000000000e+00	left
INton	163	0,00000000000000e+00	left
INton	164	0,00000000000000e+00	left
INton	165	0,00000000000000e+00	left
INton	166	0,00000000000000e+00	left
INton	167	0,00000000000000e+00	left
INton	168	0,00000000000000e+00	left
INton	169	0,00000000000000e+00	left
INton	170	0,00000000000000e+00	left
INton	171	0,00000000000000e+00	left
INton	172	0,00000000000000e+00	left
INton	173	0,00000000000000e+00	left
INton	174	0,00000000000000e+00	left
INton	175	0,00000000000000e+00	left
INton	176	0,00000000000000e+00	left
INton	177	0,00000000000000e+00	left
INton	178	0,00000000000000e+00	left
INton	179	0,00000000000000e+00	left
INton	180	0,00000000000000e+00	left
INpreSer	1	3,45414285949434e+00	left
INpreSer	2	3,01230102960118e+00	left
INpreSer	3	2,59742539182661e+00	left
INpreSer	4	2,10005397283853e+00	left
INpreSer	5	2,24388429390399e+00	left
INpreSer	6	3,09486091053637e+00	left
INpreSer	7	3,53565854156638e+00	left
INpreSer	8	3,62532638980059e+00	left
INpreSer	9	2,68733680509970e+00	left
INpreSer	10	1,71287908625443e+00	left
INpreSer	11	1,20010794567707e+00	left
INpreSer	12	1,00000000000000e+00	left
INpreSer	13	1,00000000000000e+00	left
INpreSer	14	1,00000000000000e+00	left
INpreSer	15	1,00000000000000e+00	left
INpreSer	16	1,00000000000000e+00	left
INpreSer	17	1,00000000000000e+00	left
INpreSer	18	1,20010794567707e+00	left
INpreSer	19	1,61282511341590e+00	left
INpreSer	20	1,83062739777982e+00	left
INpreSer	21	1,79989205432293e+00	left
INpreSer	22	1,45649351596575e+00	left
INpreSer	23	1,40021589135413e+00	left
INpreSer	24	2,06931862938165e+00	left
INpreSer	25	2,73057342494129e+00	left
INpreSer	26	3,08701296806850e+00	left
INpreSer	27	3,06931862938164e+00	left
INpreSer	28	2,74361442971132e+00	left
INpreSer	29	2,54350648403425e+00	left
INpreSer	30	2,45649351596575e+00	left
INpreSer	31	2,55654748880428e+00	left
INpreSer	32	2,69983808148440e+00	left
INpreSer	33	2,47418785465260e+00	left
INpreSer	34	1,96926465654311e+00	left
INpreSer	35	1,30016191851560e+00	left
INpreSer	36	1,10005397283853e+00	left
INpreSer	37	1,35643954312722e+00	left
INpreSer	38	1,64356045687278e+00	left
INpreSer	39	1,79989205432293e+00	left
INpreSer	40	1,64356045687278e+00	left
INpreSer	41	1,35643954312722e+00	left
INpreSer	42	1,10005397283853e+00	left
INpreSer	43	1,00000000000000e+00	left
INpreSer	44	1,10005397283853e+00	left
INpreSer	45	1,95676338015842e+00	left
INpreSer	46	3,48203579712049e+00	left
INpreSer	47	4,19172027482386e+00	left
INpreSer	48	3,68679707671437e+00	left
INpreSer	49	2,08235963415166e+00	left
INpreSer	50	5,00269864192663e-01	left
INpreSer	51	0,00000000000000e+00	left
INpreSer	52	0,00000000000000e+00	left
INpreSer	53	0,00000000000000e+00	left
INpreSer	54	0,00000000000000e+00	left
INpreSer	55	0,00000000000000e+00	left
INpreSer	56	0,00000000000000e+00	left
INpreSer	57	0,00000000000000e+00	left
INpreSer	58	0,00000000000000e+00	left
INpreSer	59	0,00000000000000e+00	left
INpreSer	60	0,00000000000000e+00	left
INpreSer	61	0,00000000000000e+00	left
INpreSer	62	0,00000000000000e+00	left
INpreSer	63	0,00000000000000e+00	left
INpreSer	64	0,00000000000000e+00	left
INpreSer	65	0,00000000000000e+00	left
INpreSer	66	0,00000000000000e+00	left
INpreSer	67	0,00000000000000e+00	left
INpreSer	68	0,00000000000000e+00	left
INpreSer	69	0,00000000000000e+00	left
INpreSer	70	0,00000000000000e+00	left
INpreSer	71	0,00000000000000e+00	left
INpreSer	72	0,00000000000000e+00	left
INpreSer	73	0,00000000000000e+00	left
INpreSer	74	0,00000000000000e+00	left
INpreSer	75	0,00000000000000e+00	left
INpreSer	76	0,00000000000000e+00	left
INpreSer	77	0,00000000000000e+00	left
INpreSer	78	0,00000000000000e+00	left
INpreSer	79	0,00000000000000e+00	left
INpreSer	80	0,00000000000000e+00	left
INpreSer	81	0,00000000000000e+00	left
INpreSer	82	0,00000000000000e+00	left
INpreSer	83	0,00000000000000e+00	left
INpreSer	84	0,00000000000000e+00	left
INpreSer	85	0,00000000000000e+00	left
INpreSer	86	0,00000000000000e+00	left
INpreSer	87	0,00000000000000e+00	left
INpreSer	88	0,00000000000000e+00	left
INpreSer	89	0,00000000000000e+00	left
INpreSer	90	0,00000000000000e+00	left
INpreSer	91	0,00000000000000e+00	left
INpreSer	92	0,00000000000000e+00	left
INpreSer	93	0,00000000000000e+00	left
INpreSer	94	0,00000000000000e+00	left
INpreSer	95	0,00000000000000e+00	left
INpreSer	96	0,00000000000000e+00	left
INpreSer	97	0,00000000000000e+00	left
INpreSer	98	0,00000000000000e+00	left
INpreSer	99	0,00000000000000e+00	left
INpreSer	100	0,00000000000000e+00	left
INpreSer	101	0,00000000000000e+00	left
INpreSer	102	0,00000000000000e+00	left
INpreSer	103	0,00000000000000e+00	left
INpreSer	104	0,00000000000000e+00	left
INpreSer	105	0,00000000000000e+00	left
INpreSer	106	0,00000000000000e+00	left
INpreSer	107	0,00000000000000e+00	left
INpreSer	108	0,00000000000000e+00	left
INpreSer	109	0,00000000000000e+00	left
INpreSer	110	0,00000000000000e+00	left
INpreSer	111	0,00000000000000e+00	left
INpreSer	112	0,00000000000000e+00	left
INpreSer	113	0,00000000000000e+00	left
INpreSer	114	0,00000000000000e+00	left
INpreSer	115	0,00000000000000e+00	left
INpreSer	116	0,00000000000000e+00	left
INpreSer	117	0,00000000000000e+00	left
INpreSer	118	0,00000000000000e+00	left
INpreSer	119	0,00000000000000e+00	left
INpreSer	120	0,00000000000000e+00	left
INpreSer	121	0,00000000000000e+00	left
INpreSer	122	0,00000000000000e+00	left
INpreSer	123	0,00000000000000e+00	left
INpreSer	124	0,00000000000000e+00	left
INpreSer	125	0,00000000000000e+00	left
INpreSer	126	0,00000000000000e+00	left
INpreSer	127	0,00000000000000e+00	left
INpreSer	128	0,00000000000000e+00	left
INpreSer	129	0,00000000000000e+00	left
INpreSer	130	0,00000000000000e+00	left
INpreSer	131	0,00000000000000e+00	left
INpreSer	132	0,00000000000000e+00	left
INpreSer	133	0,00000000000000e+00	left
INpreSer	134	0,00000000000000e+00	left
INpreSer	135	0,00000000000000e+00	left
INpreSer	136	0,00000000000000e+00	left
INpreSer	137	0,00000000000000e+00	left
INpreSer	138	0,00000000000000e+00	left
INpreSer	139	0,00000000000000e+00	left
INpreSer	140	0,00000000000000e+00	left
INpreSer	141	0,00000000000000e+00	left
INpreSer	142	0,00000000000000e+00	left
INpreSer	143	0,00000000000000e+00	left
INpreSer	144	0,00000000000000e+00	left
INpreSer	145	0,00000000000000e+00	left
INpreSer	146	0,00000000000000e+00	left
INpreSer	147	0,00000000000000e+00	left
INpreSer	148	0,00000000000000e+00	left
INpreSer	149	0,00000000000000e+00	left
INpreSer	150	0,00000000000000e+00	left
INpreSer	151	0,00000000000000e+00	left
INpreSer	152	0,00000000000000e+00	left
INpreSer	153	0,00000000000000e+00	left
INpreSer	154	0,00000000000000e+00	left
INpreSer	155	0,00000000000000e+00	left
INpreSer	156	0,00000000000000e+00	left
INpreSer	157	0,00000000000000e+00	left
INpreSer	158	0,00000000000000e+00	left
INpreSer	159	0,00000000000000e+00	left
INpreSer	160	0,00000000000000e+00	left
INpreSer	161	0,00000000000000e+00	left
INpreSer	162	0,00000000000000e+00	left
INpreSer	163	0,00000000000000e+00	left
INpreSer	164	0,00000000000000e+00	left
INpreSer	165	0,00000000000000e+00	left
INpreSer	166	0,00000000000000e+00	left
INpreSer	167	0,00000000000000e+00	left
INpreSer	168	0,00000000000000e+00	left
INpreSer	169	0,00000000000000e+00	left
INpreSer	170	0,00000000000000e+00	left
INpreSer	171	0,00000000000000e+00	left
INpreSer	172	0,00000000000000e+00	left
INpreSer	173	0,00000000000000e+00	left
INpreSer	174	0,00000000000000e+00	left
INpreSer	175	0,00000000000000e+00	left
INpreSer	176	0,00000000000000e+00	left
INpreSer	177	0,00000000000000e+00	left
INpreSer	178	0,00000000000000e+00	left
INpreSer	179	0,00000000000000e+00	left
INpreSer	180	0,00000000000000e+00	left
cPRC	1	2,21572468539419e+00	left
cPRC	2	2,94702388499293e+00	left
cPRC	3	3,65366901489959e+00	left
cPRC	4	4,36528671247064e+00	left
cPRC	5	4,44970314938806e+00	left
cPRC	6	3,57424182749114e+00	left
cPRC	7	2,42575817250886e+00	left
cPRC	8	1,40021589135413e+00	left
cPRC	9	1,00000000000000e+00	left
cPRC	10	1,00000000000000e+00	left
cPRC	11	1,00000000000000e+00	left
cPRC	12	1,00000000000000e+00	left
cPRC	13	1,00000000000000e+00	left
cPRC	14	1,00000000000000e+00	left
cPRC	15	1,05002698641927e+00	left
cPRC	16	1,47838169007921e+00	left
cPRC	17	2,74128776275291e+00	left
cPRC	18	4,67821977156361e+00	left
cPRC	19	6,33035753358716e+00	left
cPRC	20	7,10238063979694e+00	left
cPRC	21	7,33222470205534e+00	left
cPRC	22	7,84393826674252e+00	left
cPRC	23	9,26915671086604e+00	left
cPRC	24	1,18684229720071e+01	left
cPRC	25	1,51112861581550e+01	left
cPRC	26	1,60926655288609e+01	left
cPRC	27	1,46555220048721e+01	left
cPRC	28	1,03413417355914e+01	left
cPRC	29	5,45676338015840e+00	left
cPRC	30	2,34134173559144e+00	left
cPRC	31	7,06628448062080e-01	left
cPRC	32	1,00053972838534e-01	left
cPRC	33	0,00000000000000e+00	left
cPRC	34	0,00000000000000e+00	left
cPRC	35	0,00000000000000e+00	left
cPRC	36	0,00000000000000e+00	left
cPRC	37	0,00000000000000e+00	left
cPRC	38	0,00000000000000e+00	left
cPRC	39	0,00000000000000e+00	left
cPRC	40	0,00000000000000e+00	left
cPRC	41	0,00000000000000e+00	left
cPRC	42	0,00000000000000e+00	left
cPRC	43	0,00000000000000e+00	left
cPRC	44	0,00000000000000e+00	left
cPRC	45	0,00000000000000e+00	left
cPRC	46	0,00000000000000e+00	left
cPRC	47	0,00000000000000e+00	left
cPRC	48	0,00000000000000e+00	left
cPRC	49	0,00000000000000e+00	left
cPRC	50	0,00000000000000e+00	left
cPRC	51	0,00000000000000e+00	left
cPRC	52	0,00000000000000e+00	left
cPRC	53	0,00000000000000e+00	left
cPRC	54	0,00000000000000e+00	left
cPRC	55	0,00000000000000e+00	left
cPRC	56	0,00000000000000e+00	left
cPRC	57	0,00000000000000e+00	left
cPRC	58	0,00000000000000e+00	left
cPRC	59	0,00000000000000e+00	left
cPRC	60	0,00000000000000e+00	left
cPRC	61	0,00000000000000e+00	left
cPRC	62	0,00000000000000e+00	left
cPRC	63	0,00000000000000e+00	left
cPRC	64	0,00000000000000e+00	left
cPRC	65	0,00000000000000e+00	left
cPRC	66	0,00000000000000e+00	left
cPRC	67	0,00000000000000e+00	left
cPRC	68	0,00000000000000e+00	left
cPRC	69	0,00000000000000e+00	left
cPRC	70	0,00000000000000e+00	left
cPRC	71	0,00000000000000e+00	left
cPRC	72	0,00000000000000e+00	left
cPRC	73	0,00000000000000e+00	left
cPRC	74	0,00000000000000e+00	left
cPRC	75	0,00000000000000e+00	left
cPRC	76	0,00000000000000e+00	left
cPRC	77	0,00000000000000e+00	left
cPRC	78	0,00000000000000e+00	left
cPRC	79	0,00000000000000e+00	left
cPRC	80	0,00000000000000e+00	left
cPRC	81	0,00000000000000e+00	left
cPRC	82	0,00000000000000e+00	left
cPRC	83	0,00000000000000e+00	left
cPRC	84	0,00000000000000e+00	left
cPRC	85	0,00000000000000e+00	left
cPRC	86	0,00000000000000e+00	left
cPRC	87	0,00000000000000e+00	left
cPRC	88	0,00000000000000e+00	left
cPRC	89	0,00000000000000e+00	left
cPRC	90	0,00000000000000e+00	left
cPRC	91	0,00000000000000e+00	left
cPRC	92	0,00000000000000e+00	left
cPRC	93	0,00000000000000e+00	left
cPRC	94	0,00000000000000e+00	left
cPRC	95	0,00000000000000e+00	left
cPRC	96	0,00000000000000e+00	left
cPRC	97	0,00000000000000e+00	left
cPRC	98	0,00000000000000e+00	left
cPRC	99	0,00000000000000e+00	left
cPRC	100	0,00000000000000e+00	left
cPRC	101	0,00000000000000e+00	left
cPRC	102	0,00000000000000e+00	left
cPRC	103	0,00000000000000e+00	left
cPRC	104	0,00000000000000e+00	left
cPRC	105	0,00000000000000e+00	left
cPRC	106	0,00000000000000e+00	left
cPRC	107	0,00000000000000e+00	left
cPRC	108	0,00000000000000e+00	left
cPRC	109	0,00000000000000e+00	left
cPRC	110	0,00000000000000e+00	left
cPRC	111	0,00000000000000e+00	left
cPRC	112	0,00000000000000e+00	left
cPRC	113	0,00000000000000e+00	left
cPRC	114	0,00000000000000e+00	left
cPRC	115	0,00000000000000e+00	left
cPRC	116	0,00000000000000e+00	left
cPRC	117	0,00000000000000e+00	left
cPRC	118	0,00000000000000e+00	left
cPRC	119	0,00000000000000e+00	left
cPRC	120	0,00000000000000e+00	left
cPRC	121	0,00000000000000e+00	left
cPRC	122	0,00000000000000e+00	left
cPRC	123	0,00000000000000e+00	left
cPRC	124	0,00000000000000e+00	left
cPRC	125	0,00000000000000e+00	left
cPRC	126	0,00000000000000e+00	left
cPRC	127	0,00000000000000e+00	left
cPRC	128	0,00000000000000e+00	left
cPRC	129	0,00000000000000e+00	left
cPRC	130	0,00000000000000e+00	left
cPRC	131	0,00000000000000e+00	left
cPRC	132	0,00000000000000e+00	left
cPRC	133	0,00000000000000e+00	left
cPRC	134	0,00000000000000e+00	left
cPRC	135	0,00000000000000e+00	left
cPRC	136	0,00000000000000e+00	left
cPRC	137	0,00000000000000e+00	left
cPRC	138	0,00000000000000e+00	left
cPRC	139	0,00000000000000e+00	left
cPRC	140	0,00000000000000e+00	left
cPRC	141	0,00000000000000e+00	left
cPRC	142	0,00000000000000e+00	left
cPRC	143	0,00000000000000e+00	left
cPRC	144	0,00000000000000e+00	left
cPRC	145	0,00000000000000e+00	left
cPRC	146	0,00000000000000e+00	left
cPRC	147	0,00000000000000e+00	left
cPRC	148	0,00000000000000e+00	left
cPRC	149	0,00000000000000e+00	left
cPRC	150	0,00000000000000e+00	left
cPRC	151	0,00000000000000e+00	left
cPRC	152	0,00000000000000e+00	left
cPRC	153	0,00000000000000e+00	left
cPRC	154	0,00000000000000e+00	left
cPRC	155	0,00000000000000e+00	left
cPRC	156	0,00000000000000e+00	left
cPRC	157	0,00000000000000e+00	left
cPRC	158	0,00000000000000e+00	left
cPRC	159	0,00000000000000e+00	left
cPRC	160	0,00000000000000e+00	left
cPRC	161	0,00000000000000e+00	left
cPRC	162	0,00000000000000e+00	left
cPRC	163	0,00000000000000e+00	left
cPRC	164	0,00000000000000e+00	left
cPRC	165	0,00000000000000e+00	left
cPRC	166	0,00000000000000e+00	left
cPRC	167	0,00000000000000e+00	left
cPRC	168	0,00000000000000e+00	left
cPRC	169	0,00000000000000e+00	left
cPRC	170	0,00000000000000e+00	left
cPRC	171	0,00000000000000e+00	left
cPRC	172	0,00000000000000e+00	left
cPRC	173	0,00000000000000e+00	left
cPRC	174	0,00000000000000e+00	left
cPRC	175	0,00000000000000e+00	left
cPRC	176	0,00000000000000e+00	left
cPRC	177	0,00000000000000e+00	left
cPRC	178	0,00000000000000e+00	left
cPRC	179	0,00000000000000e+00	left
cPRC	180	0,00000000000000e+00	left
INRGWa	1	3,45162787838168e+00	left
INRGWa	2	2,90470483726848e+00	left
INRGWa	3	2,36180722134101e+00	left
INRGWa	4	1,77827374440214e+00	left
INRGWa	5	1,32830073082141e+00	left
INRGWa	6	1,17821977156361e+00	left
INRGWa	7	1,29364141613058e+00	left
INRGWa	8	1,86296004551223e+00	left
INRGWa	9	2,87832771724067e+00	left
INRGWa	10	4,67196913337126e+00	left
INRGWa	11	6,69724155033332e+00	left
INRGWa	12	8,02029086983794e+00	left
INRGWa	13	9,11022858226482e+00	left
INRGWa	14	1,01222120111447e+01	left
INRGWa	15	1,15190217787697e+01	left
INRGWa	16	1,21982407772089e+01	left
INRGWa	17	1,16279229209517e+01	left
INRGWa	18	1,03632299097049e+01	left
INRGWa	19	9,37573118608959e+00	left
INRGWa	20	9,13338584744650e+00	left
INRGWa	21	9,39475296485931e+00	left
INRGWa	22	9,68368269805844e+00	left
INRGWa	23	1,12861216868700e+01	left
INRGWa	24	1,33243767595875e+01	left
INRGWa	25	1,50802226014908e+01	left
INRGWa	26	1,51649089026009e+01	left
INRGWa	27	1,32524615990547e+01	left
INRGWa	28	1,10323326477324e+01	left
INRGWa	29	9,25665543448134e+00	left
INRGWa	30	8,13703995448777e+00	left
INRGWa	31	7,07164529634005e+00	left
INRGWa	32	5,44997301358073e+00	left
INRGWa	33	3,60005397283852e+00	left
INRGWa	34	2,00652050238502e+00	left
INRGWa	35	8,78327717240675e-01	left
INRGWa	36	2,78273744402141e-01	left
INRGWa	37	5,00269864192668e-02	left
INRGWa	38	0,00000000000000e+00	left
INRGWa	39	0,00000000000000e+00	left
INRGWa	40	0,00000000000000e+00	left
INRGWa	41	0,00000000000000e+00	left
INRGWa	42	0,00000000000000e+00	left
INRGWa	43	0,00000000000000e+00	left
INRGWa	44	0,00000000000000e+00	left
INRGWa	45	0,00000000000000e+00	left
INRGWa	46	0,00000000000000e+00	left
INRGWa	47	0,00000000000000e+00	left
INRGWa	48	0,00000000000000e+00	left
INRGWa	49	0,00000000000000e+00	left
INRGWa	50	0,00000000000000e+00	left
INRGWa	51	0,00000000000000e+00	left
INRGWa	52	0,00000000000000e+00	left
INRGWa	53	0,00000000000000e+00	left
INRGWa	54	0,00000000000000e+00	left
INRGWa	55	0,00000000000000e+00	left
INRGWa	56	0,00000000000000e+00	left
INRGWa	57	0,00000000000000e+00	left
INRGWa	58	0,00000000000000e+00	left
INRGWa	59	0,00000000000000e+00	left
INRGWa	60	0,00000000000000e+00	left
INRGWa	61	0,00000000000000e+00	left
INRGWa	62	0,00000000000000e+00	left
INRGWa	63	0,00000000000000e+00	left
INRGWa	64	0,00000000000000e+00	left
INRGWa	65	0,00000000000000e+00	left
INRGWa	66	0,00000000000000e+00	left
INRGWa	67	0,00000000000000e+00	left
INRGWa	68	0,00000000000000e+00	left
INRGWa	69	0,00000000000000e+00	left
INRGWa	70	0,00000000000000e+00	left
INRGWa	71	0,00000000000000e+00	left
INRGWa	72	0,00000000000000e+00	left
INRGWa	73	0,00000000000000e+00	left
INRGWa	74	0,00000000000000e+00	left
INRGWa	75	0,00000000000000e+00	left
INRGWa	76	0,00000000000000e+00	left
INRGWa	77	0,00000000000000e+00	left
INRGWa	78	0,00000000000000e+00	left
INRGWa	79	0,00000000000000e+00	left
INRGWa	80	0,00000000000000e+00	left
INRGWa	81	0,00000000000000e+00	left
INRGWa	82	0,00000000000000e+00	left
INRGWa	83	0,00000000000000e+00	left
INRGWa	84	0,00000000000000e+00	left
INRGWa	85	0,00000000000000e+00	left
INRGWa	86	0,00000000000000e+00	left
INRGWa	87	0,00000000000000e+00	left
INRGWa	88	0,00000000000000e+00	left
INRGWa	89	0,00000000000000e+00	left
INRGWa	90	0,00000000000000e+00	left
INRGWa	91	0,00000000000000e+00	left
INRGWa	92	0,00000000000000e+00	left
INRGWa	93	0,00000000000000e+00	left
INRGWa	94	0,00000000000000e+00	left
INRGWa	95	0,00000000000000e+00	left
INRGWa	96	0,00000000000000e+00	left
INRGWa	97	0,00000000000000e+00	left
INRGWa	98	0,00000000000000e+00	left
INRGWa	99	0,00000000000000e+00	left
INRGWa	100	0,00000000000000e+00	left
INRGWa	101	0,00000000000000e+00	left
INRGWa	102	0,00000000000000e+00	left
INRGWa	103	0,00000000000000e+00	left
INRGWa	104	0,00000000000000e+00	left
INRGWa	105	0,00000000000000e+00	left
INRGWa	106	0,00000000000000e+00	left
INRGWa	107	0,00000000000000e+00	left
INRGWa	108	0,00000000000000e+00	left
INRGWa	109	0,00000000000000e+00	left
INRGWa	110	0,00000000000000e+00	left
INRGWa	111	0,00000000000000e+00	left
INRGWa	112	0,00000000000000e+00	left
INRGWa	113	0,00000000000000e+00	left
INRGWa	114	0,00000000000000e+00	left
INRGWa	115	0,00000000000000e+00	left
INRGWa	116	0,00000000000000e+00	left
INRGWa	117	0,00000000000000e+00	left
INRGWa	118	0,00000000000000e+00	left
INRGWa	119	0,00000000000000e+00	left
INRGWa	120	0,00000000000000e+00	left
INRGWa	121	0,00000000000000e+00	left
INRGWa	122	0,00000000000000e+00	left
INRGWa	123	0,00000000000000e+00	left
INRGWa	124	0,00000000000000e+00	left
INRGWa	125	0,00000000000000e+00	left
INRGWa	126	0,00000000000000e+00	left
INRGWa	127	0,00000000000000e+00	left
INRGWa	128	0,00000000000000e+00	left
INRGWa	129	0,00000000000000e+00	left
INRGWa	130	0,00000000000000e+00	left
INRGWa	131	0,00000000000000e+00	left
INRGWa	132	0,00000000000000e+00	left
INRGWa	133	0,00000000000000e+00	left
INRGWa	134	0,00000000000000e+00	left
INRGWa	135	0,00000000000000e+00	left
INRGWa	136	0,00000000000000e+00	left
INRGWa	137	0,00000000000000e+00	left
INRGWa	138	0,00000000000000e+00	left
INRGWa	139	0,00000000000000e+00	left
INRGWa	140	0,00000000000000e+00	left
INRGWa	141	0,00000000000000e+00	left
INRGWa	142	0,00000000000000e+00	left
INRGWa	143	0,00000000000000e+00	left
INRGWa	144	0,00000000000000e+00	left
INRGWa	145	0,00000000000000e+00	left
INRGWa	146	0,00000000000000e+00	left
INRGWa	147	0,00000000000000e+00	left
INRGWa	148	0,00000000000000e+00	left
INRGWa	149	0,00000000000000e+00	left
INRGWa	150	0,00000000000000e+00	left
INRGWa	151	0,00000000000000e+00	left
INRGWa	152	0,00000000000000e+00	left
INRGWa	153	0,00000000000000e+00	left
INRGWa	154	0,00000000000000e+00	left
INRGWa	155	0,00000000000000e+00	left
INRGWa	156	0,00000000000000e+00	left
INRGWa	157	0,00000000000000e+00	left
INRGWa	158	0,00000000000000e+00	left
INRGWa	159	0,00000000000000e+00	left
INRGWa	160	0,00000000000000e+00	left
INRGWa	161	0,00000000000000e+00	left
INRGWa	162	0,00000000000000e+00	left
INRGWa	163	0,00000000000000e+00	left
INRGWa	164	0,00000000000000e+00	left
INRGWa	165	0,00000000000000e+00	left
INRGWa	166	0,00000000000000e+00	left
INRGWa	167	0,00000000000000e+00	left
INRGWa	168	0,00000000000000e+00	left
INRGWa	169	0,00000000000000e+00	left
INRGWa	170	0,00000000000000e+00	left
INRGWa	171	0,00000000000000e+00	left
INRGWa	172	0,00000000000000e+00	left
INRGWa	173	0,00000000000000e+00	left
INRGWa	174	0,00000000000000e+00	left
INRGWa	175	0,00000000000000e+00	left
INRGWa	176	0,00000000000000e+00	left
INRGWa	177	0,00000000000000e+00	left
INRGWa	178	0,00000000000000e+00	left
INRGWa	179	0,00000000000000e+00	left
INRGWa	180	0,00000000000000e+00	left
INNOS	1	3,38295699607796e+00	left
INNOS	2	2,90540390997584e+00	left
INNOS	3	2,44578629254633e+00	left
INNOS	4	1,95649351596575e+00	left
INNOS	5	1,55002698641927e+00	left
INNOS	6	1,32178022843639e+00	left
INNOS	7	1,27827374440214e+00	left
INNOS	8	1,50652050238502e+00	left
INNOS	9	2,35018890493487e+00	left
INNOS	10	3,69099091214097e+00	left
INNOS	11	4,64588712383120e+00	left
INNOS	12	5,32178022843639e+00	left
INNOS	13	5,83222470205534e+00	left
INNOS	14	6,27434977316820e+00	left
INNOS	15	6,90619666535381e+00	left
INNOS	16	6,91531369888991e+00	left
INNOS	17	6,55002698641927e+00	left
INNOS	18	6,06279812699663e+00	left
INNOS	19	5,50259653115108e+00	left
INNOS	20	5,17562324041253e+00	left
INNOS	21	4,73084328913395e+00	left
INNOS	22	4,41271716773883e+00	left
INNOS	23	3,83714790016484e+00	left
INNOS	24	3,17821977156361e+00	left
INNOS	25	2,58468630111009e+00	left
INNOS	26	2,41558356308258e+00	left
INNOS	27	3,25405890333027e+00	left
INNOS	28	4,81552959024404e+00	left
INNOS	29	6,57789593453241e+00	left
INNOS	30	7,71780228436392e+00	left
INNOS	31	7,90360013420273e+00	left
INNOS	32	6,68314296967310e+00	left
INNOS	33	4,91271716773881e+00	left
INNOS	34	2,88484821962569e+00	left
INNOS	35	1,25013493209633e+00	left
INNOS	36	4,56493515965749e-01	left
INNOS	37	1,00053972838534e-01	left
INNOS	38	0,00000000000000e+00	left
INNOS	39	0,00000000000000e+00	left
INNOS	40	0,00000000000000e+00	left
INNOS	41	0,00000000000000e+00	left
INNOS	42	0,00000000000000e+00	left
INNOS	43	0,00000000000000e+00	left
INNOS	44	0,00000000000000e+00	left
INNOS	45	0,00000000000000e+00	left
INNOS	46	0,00000000000000e+00	left
INNOS	47	0,00000000000000e+00	left
INNOS	48	0,00000000000000e+00	left
INNOS	49	0,00000000000000e+00	left
INNOS	50	0,00000000000000e+00	left
INNOS	51	0,00000000000000e+00	left
INNOS	52	0,00000000000000e+00	left
INNOS	53	0,00000000000000e+00	left
INNOS	54	0,00000000000000e+00	left
INNOS	55	0,00000000000000e+00	left
INNOS	56	0,00000000000000e+00	left
INNOS	57	0,00000000000000e+00	left
INNOS	58	0,00000000000000e+00	left
INNOS	59	0,00000000000000e+00	left
INNOS	60	0,00000000000000e+00	left
INNOS	61	0,00000000000000e+00	left
INNOS	62	0,00000000000000e+00	left
INNOS	63	0,00000000000000e+00	left
INNOS	64	0,00000000000000e+00	left
INNOS	65	0,00000000000000e+00	left
INNOS	66	0,00000000000000e+00	left
INNOS	67	0,00000000000000e+00	left
INNOS	68	0,00000000000000e+00	left
INNOS	69	0,00000000000000e+00	left
INNOS	70	0,00000000000000e+00	left
INNOS	71	0,00000000000000e+00	left
INNOS	72	0,00000000000000e+00	left
INNOS	73	0,00000000000000e+00	left
INNOS	74	0,00000000000000e+00	left
INNOS	75	0,00000000000000e+00	left
INNOS	76	0,00000000000000e+00	left
INNOS	77	0,00000000000000e+00	left
INNOS	78	0,00000000000000e+00	left
INNOS	79	0,00000000000000e+00	left
INNOS	80	0,00000000000000e+00	left
INNOS	81	0,00000000000000e+00	left
INNOS	82	0,00000000000000e+00	left
INNOS	83	0,00000000000000e+00	left
INNOS	84	0,00000000000000e+00	left
INNOS	85	0,00000000000000e+00	left
INNOS	86	0,00000000000000e+00	left
INNOS	87	0,00000000000000e+00	left
INNOS	88	0,00000000000000e+00	left
INNOS	89	0,00000000000000e+00	left
INNOS	90	0,00000000000000e+00	left
INNOS	91	0,00000000000000e+00	left
INNOS	92	0,00000000000000e+00	left
INNOS	93	0,00000000000000e+00	left
INNOS	94	0,00000000000000e+00	left
INNOS	95	0,00000000000000e+00	left
INNOS	96	0,00000000000000e+00	left
INNOS	97	0,00000000000000e+00	left
INNOS	98	0,00000000000000e+00	left
INNOS	99	0,00000000000000e+00	left
INNOS	100	0,00000000000000e+00	left
INNOS	101	0,00000000000000e+00	left
INNOS	102	0,00000000000000e+00	left
INNOS	103	0,00000000000000e+00	left
INNOS	104	0,00000000000000e+00	left
INNOS	105	0,00000000000000e+00	left
INNOS	106	0,00000000000000e+00	left
INNOS	107	0,00000000000000e+00	left
INNOS	108	0,00000000000000e+00	left
INNOS	109	0,00000000000000e+00	left
INNOS	110	0,00000000000000e+00	left
INNOS	111	0,00000000000000e+00	left
INNOS	112	0,00000000000000e+00	left
INNOS	113	0,00000000000000e+00	left
INNOS	114	0,00000000000000e+00	left
INNOS	115	0,00000000000000e+00	left
INNOS	116	0,00000000000000e+00	left
INNOS	117	0,00000000000000e+00	left
INNOS	118	0,00000000000000e+00	left
INNOS	119	0,00000000000000e+00	left
INNOS	120	0,00000000000000e+00	left
INNOS	121	0,00000000000000e+00	left
INNOS	122	0,00000000000000e+00	left
INNOS	123	0,00000000000000e+00	left
INNOS	124	0,00000000000000e+00	left
INNOS	125	0,00000000000000e+00	left
INNOS	126	0,00000000000000e+00	left
INNOS	127	0,00000000000000e+00	left
INNOS	128	0,00000000000000e+00	left
INNOS	129	0,00000000000000e+00	left
INNOS	130	0,00000000000000e+00	left
INNOS	131	0,00000000000000e+00	left
INNOS	132	0,00000000000000e+00	left
INNOS	133	0,00000000000000e+00	left
INNOS	134	0,00000000000000e+00	left
INNOS	135	0,00000000000000e+00	left
INNOS	136	0,00000000000000e+00	left
INNOS	137	0,00000000000000e+00	left
INNOS	138	0,00000000000000e+00	left
INNOS	139	0,00000000000000e+00	left
INNOS	140	0,00000000000000e+00	left
INNOS	141	0,00000000000000e+00	left
INNOS	142	0,00000000000000e+00	left
INNOS	143	0,00000000000000e+00	left
INNOS	144	0,00000000000000e+00	left
INNOS	145	0,00000000000000e+00	left
INNOS	146	0,00000000000000e+00	left
INNOS	147	0,00000000000000e+00	left
INNOS	148	0,00000000000000e+00	left
INNOS	149	0,00000000000000e+00	left
INNOS	150	0,00000000000000e+00	left
INNOS	151	0,00000000000000e+00	left
INNOS	152	0,00000000000000e+00	left
INNOS	153	0,00000000000000e+00	left
INNOS	154	0,00000000000000e+00	left
INNOS	155	0,00000000000000e+00	left
INNOS	156	0,00000000000000e+00	left
INNOS	157	0,00000000000000e+00	left
INNOS	158	0,00000000000000e+00	left
INNOS	159	0,00000000000000e+00	left
INNOS	160	0,00000000000000e+00	left
INNOS	161	0,00000000000000e+00	left
INNOS	162	0,00000000000000e+00	left
INNOS	163	0,00000000000000e+00	left
INNOS	164	0,00000000000000e+00	left
INNOS	165	0,00000000000000e+00	left
INNOS	166	0,00000000000000e+00	left
INNOS	167	0,00000000000000e+00	left
INNOS	168	0,00000000000000e+00	left
INNOS	169	0,00000000000000e+00	left
INNOS	170	0,00000000000000e+00	left
INNOS	171	0,00000000000000e+00	left
INNOS	172	0,00000000000000e+00	left
INNOS	173	0,00000000000000e+00	left
INNOS	174	0,00000000000000e+00	left
INNOS	175	0,00000000000000e+00	left
INNOS	176	0,00000000000000e+00	left
INNOS	177	0,00000000000000e+00	left
INNOS	178	0,00000000000000e+00	left
INNOS	179	0,00000000000000e+00	left
INNOS	180	0,00000000000000e+00	left
Ser-h1	1	2,14605711164863e+00	left
Ser-h1	2	1,88356335826407e+00	left
Ser-h1	3	1,62161463770122e+00	left
Ser-h1	4	1,36611183496539e+00	left
Ser-h1	5	1,09127330973601e+00	left
Ser-h1	6	1,00000000000000e+00	left
Ser-h1	7	1,00000000000000e+00	left
Ser-h1	8	1,00000000000000e+00	left
Ser-h1	9	1,00000000000000e+00	left
Ser-h1	10	1,00000000000000e+00	left
Ser-h1	11	1,00000000000000e+00	left
Ser-h1	12	1,00000000000000e+00	left
Ser-h1	13	1,00000000000000e+00	left
Ser-h1	14	1,00000000000000e+00	left
Ser-h1	15	1,00000000000000e+00	left
Ser-h1	16	1,00000000000000e+00	left
Ser-h1	17	1,00000000000000e+00	left
Ser-h1	18	1,00000000000000e+00	left
Ser-h1	19	1,00000000000000e+00	left
Ser-h1	20	1,00000000000000e+00	left
Ser-h1	21	1,16340237030434e+00	left
Ser-h1	22	1,54991876016582e+00	left
Ser-h1	23	2,28594918866895e+00	left
Ser-h1	24	3,38530934719285e+00	left
Ser-h1	25	4,85946225923356e+00	left
Ser-h1	26	6,58535148667007e+00	left
Ser-h1	27	7,00000000000009e+00	left
Ser-h1	28	6,00000000000000e+00	left
Ser-h1	29	1,50000000000000e+01	left
Ser-h1	30	1,30000000000000e+01	left
Ser-h1	31	1,60000000000000e+01	left
Ser-h1	32	3,00000000000000e+00	left
Ser-h1	33	3,00000000000000e+00	left
Ser-h1	34	3,00000000000000e+00	left
Ser-h1	35	2,66666666666666e+00	left
Ser-h1	36	2,32348278130730e+00	left
Ser-h1	37	2,00000000000000e+00	left
Ser-h1	38	3,00000000000000e+00	left
Ser-h1	39	4,00000000000000e+00	left
Ser-h1	40	5,00000000000001e+00	left
Ser-h1	41	5,00000000000000e+00	left
Ser-h1	42	5,00000000000000e+00	left
Ser-h1	43	9,00000000000000e+00	left
Ser-h1	44	4,00000000000000e+00	left
Ser-h1	45	3,00000000000000e+00	left
Ser-h1	46	5,00000000000000e+00	left
Ser-h1	47	3,00000000000000e+00	left
Ser-h1	48	3,00000000000000e+00	left
Ser-h1	49	6,00000000000000e+00	left
Ser-h1	50	7,00000000000000e+00	left
Ser-h1	51	6,00000000000000e+00	left
Ser-h1	52	3,00000000000000e+00	left
Ser-h1	53	2,00000000000000e+00	left
Ser-h1	54	7,00000000000000e+00	left
Ser-h1	55	4,00000000000000e+00	left
Ser-h1	56	4,00000000000000e+00	left
Ser-h1	57	5,00000000000032e+00	left
Ser-h1	58	3,76034038898674e+00	left
Ser-h1	59	3,28188551135052e+00	left
Ser-h1	60	3,06011957600857e+00	left
Ser-h1	61	2,99999999999999e+00	left
Ser-h1	62	3,18473542417115e+00	left
Ser-h1	63	3,52155981996221e+00	left
Ser-h1	64	3,98240317812126e+00	left
Ser-h1	65	4,47324058434220e+00	left
Ser-h1	66	4,64186678135467e+00	left
Ser-h1	67	4,71732025669433e+00	left
Ser-h1	68	4,67347267759577e+00	left
Ser-h1	69	4,98251650343301e+00	left
Ser-h1	70	6,34043856975716e+00	left
Ser-h1	71	7,66666666666663e+00	left
Ser-h1	72	9,00000000000000e+00	left
Ser-h1	73	9,00000000000000e+00	left
Ser-h1	74	7,50000000000030e+00	left
Ser-h1	75	5,01514429856767e+00	left
Ser-h1	76	5,00667543761798e+00	left
Ser-h1	77	5,00000000000002e+00	left
Ser-h1	78	4,00000000000003e+00	left
Ser-h1	79	3,70611714093057e+00	left
Ser-h1	80	3,00000000000001e+00	left
Ser-h1	81	2,99999999999999e+00	left
Ser-h1	82	2,99999999999998e+00	left
Ser-h1	83	2,99999999999987e+00	left
Ser-h1	84	2,99999999999956e+00	left
Ser-h1	85	3,00000000000000e+00	left
Ser-h1	86	1,00000000000000e+00	left
Ser-h1	87	1,00000000000000e+00	left
Ser-h1	88	1,00000000000000e+00	left
Ser-h1	89	9,99999999999998e-01	left
Ser-h1	90	1,00000000000000e+00	left
Ser-h1	91	9,99999999999984e-01	left
Ser-h1	92	1,78504630089152e+00	left
Ser-h1	93	2,00346059960177e+00	left
Ser-h1	94	3,00000000000001e+00	left
Ser-h1	95	2,08246034491237e+00	left
Ser-h1	96	1,53914888247590e+00	left
Ser-h1	97	1,17490915785713e+00	left
Ser-h1	98	1,00000000000000e+00	left
Ser-h1	99	1,00000000000000e+00	left
Ser-h1	100	1,00000000000000e+00	left
Ser-h1	101	1,00000000000000e+00	left
Ser-h1	102	1,00000000000000e+00	left
Ser-h1	103	1,00000000000000e+00	left
Ser-h1	104	1,00000000000000e+00	left
Ser-h1	105	1,00000000000000e+00	left
Ser-h1	106	1,00000000000000e+00	left
Ser-h1	107	1,00000000000000e+00	left
Ser-h1	108	1,00000000000000e+00	left
Ser-h1	109	1,00000000000000e+00	left
Ser-h1	110	1,05808142717859e+00	left
Ser-h1	111	1,30736243656051e+00	left
Ser-h1	112	1,39354045351668e+00	left
Ser-h1	113	1,39354045351669e+00	left
Ser-h1	114	1,30736243656050e+00	left
Ser-h1	115	1,05785849738379e+00	left
Ser-h1	116	9,99999999999999e-01	left
Ser-h1	117	9,99999999999999e-01	left
Ser-h1	118	1,00000000000000e+00	left
Ser-h1	119	1,00000000000000e+00	left
Ser-h1	120	9,99999999999997e-01	left
Ser-h1	121	1,00000000000000e+00	left
Ser-h1	122	9,99999999999998e-01	left
Ser-h1	123	1,00000000000000e+00	left
Ser-h1	124	1,00000000000000e+00	left
Ser-h1	125	1,00000000000000e+00	left
Ser-h1	126	9,99999999999997e-01	left
Ser-h1	127	1,00000000000000e+00	left
Ser-h1	128	9,99999999999991e-01	left
Ser-h1	129	1,00000000000001e+00	left
Ser-h1	130	9,99999999999999e-01	left
Ser-h1	131	1,00000000000000e+00	left
Ser-h1	132	9,99999999999998e-01	left
Ser-h1	133	1,00000000000000e+00	left
Ser-h1	134	1,00000000000000e+00	left
Ser-h1	135	9,99999999999998e-01	left
Ser-h1	136	1,00000000000001e+00	left
Ser-h1	137	1,00000000000001e+00	left
Ser-h1	138	1,00000000000000e+00	left
Ser-h1	139	1,00000000000000e+00	left
Ser-h1	140	1,00000000000000e+00	left
Ser-h1	141	9,99999999999994e-01	left
Ser-h1	142	9,47803809828402e-01	left
Ser-h1	143	7,56179558620606e-01	left
Ser-h1	144	4,89078218538930e-01	left
Ser-h1	145	1,74909157857128e-01	left
Ser-h1	146	0,00000000000000e+00	left
Ser-h1	147	0,00000000000000e+00	left
Ser-h1	148	0,00000000000000e+00	left
Ser-h1	149	0,00000000000000e+00	left
Ser-h1	150	0,00000000000000e+00	left
Ser-h1	151	0,00000000000000e+00	left
Ser-h1	152	0,00000000000000e+00	left
Ser-h1	153	0,00000000000000e+00	left
Ser-h1	154	0,00000000000000e+00	left
Ser-h1	155	0,00000000000000e+00	left
Ser-h1	156	0,00000000000000e+00	left
Ser-h1	157	0,00000000000000e+00	left
Ser-h1	158	0,00000000000000e+00	left
Ser-h1	159	0,00000000000000e+00	left
Ser-h1	160	0,00000000000000e+00	left
Ser-h1	161	0,00000000000000e+00	left
Ser-h1	162	0,00000000000000e+00	left
Ser-h1	163	0,00000000000000e+00	left
Ser-h1	164	0,00000000000000e+00	left
Ser-h1	165	0,00000000000000e+00	left
Ser-h1	166	0,00000000000000e+00	left
Ser-h1	167	0,00000000000000e+00	left
Ser-h1	168	0,00000000000000e+00	left
Ser-h1	169	0,00000000000000e+00	left
Ser-h1	170	0,00000000000000e+00	left
Ser-h1	171	0,00000000000000e+00	left
Ser-h1	172	0,00000000000000e+00	left
Ser-h1	173	0,00000000000000e+00	left
Ser-h1	174	0,00000000000000e+00	left
Ser-h1	175	0,00000000000000e+00	left
Ser-h1	176	0,00000000000000e+00	left
Ser-h1	177	0,00000000000000e+00	left
Ser-h1	178	0,00000000000000e+00	left
Ser-h1	179	0,00000000000000e+00	left
Ser-h1	180	0,00000000000000e+00	left
MC	1	0,00000000000000e+00	left
MC	2	0,00000000000000e+00	left
MC	3	0,00000000000000e+00	left
MC	4	0,00000000000000e+00	left
MC	5	0,00000000000000e+00	left
MC	6	0,00000000000000e+00	left
MC	7	0,00000000000000e+00	left
MC	8	0,00000000000000e+00	left
MC	9	0,00000000000000e+00	left
MC	10	0,00000000000000e+00	left
MC	11	0,00000000000000e+00	left
MC	12	0,00000000000000e+00	left
MC	13	0,00000000000000e+00	left
MC	14	0,00000000000000e+00	left
MC	15	0,00000000000000e+00	left
MC	16	0,00000000000000e+00	left
MC	17	0,00000000000000e+00	left
MC	18	0,00000000000000e+00	left
MC	19	0,00000000000000e+00	left
MC	20	0,00000000000000e+00	left
MC	21	0,00000000000000e+00	left
MC	22	0,00000000000000e+00	left
MC	23	0,00000000000000e+00	left
MC	24	0,00000000000000e+00	left
MC	25	0,00000000000000e+00	left
MC	26	0,00000000000000e+00	left
MC	27	0,00000000000000e+00	left
MC	28	0,00000000000000e+00	left
MC	29	0,00000000000000e+00	left
MC	30	0,00000000000000e+00	left
MC	31	0,00000000000000e+00	left
MC	32	0,00000000000000e+00	left
MC	33	0,00000000000000e+00	left
MC	34	0,00000000000000e+00	left
MC	35	0,00000000000000e+00	left
MC	36	0,00000000000000e+00	left
MC	37	0,00000000000000e+00	left
MC	38	0,00000000000000e+00	left
MC	39	0,00000000000000e+00	left
MC	40	0,00000000000000e+00	left
MC	41	0,00000000000000e+00	left
MC	42	0,00000000000000e+00	left
MC	43	0,00000000000000e+00	left
MC	44	0,00000000000000e+00	left
MC	45	0,00000000000000e+00	left
MC	46	0,00000000000000e+00	left
MC	47	0,00000000000000e+00	left
MC	48	0,00000000000000e+00	left
MC	49	0,00000000000000e+00	left
MC	50	0,00000000000000e+00	left
MC	51	0,00000000000000e+00	left
MC	52	0,00000000000000e+00	left
MC	53	0,00000000000000e+00	left
MC	54	0,00000000000000e+00	left
MC	55	0,00000000000000e+00	left
MC	56	0,00000000000000e+00	left
MC	57	0,00000000000000e+00	left
MC	58	0,00000000000000e+00	left
MC	59	0,00000000000000e+00	left
MC	60	0,00000000000000e+00	left
MC	61	0,00000000000000e+00	left
MC	62	0,00000000000000e+00	left
MC	63	0,00000000000000e+00	left
MC	64	0,00000000000000e+00	left
MC	65	0,00000000000000e+00	left
MC	66	0,00000000000000e+00	left
MC	67	0,00000000000000e+00	left
MC	68	0,00000000000000e+00	left
MC	69	0,00000000000000e+00	left
MC	70	0,00000000000000e+00	left
MC	71	0,00000000000000e+00	left
MC	72	0,00000000000000e+00	left
MC	73	0,00000000000000e+00	left
MC	74	0,00000000000000e+00	left
MC	75	0,00000000000000e+00	left
MC	76	0,00000000000000e+00	left
MC	77	0,00000000000000e+00	left
MC	78	0,00000000000000e+00	left
MC	79	0,00000000000000e+00	left
MC	80	0,00000000000000e+00	left
MC	81	0,00000000000000e+00	left
MC	82	0,00000000000000e+00	left
MC	83	0,00000000000000e+00	left
MC	84	0,00000000000000e+00	left
MC	85	0,00000000000000e+00	left
MC	86	0,00000000000000e+00	left
MC	87	0,00000000000000e+00	left
MC	88	0,00000000000000e+00	left
MC	89	0,00000000000000e+00	left
MC	90	0,00000000000000e+00	left
MC	91	0,00000000000000e+00	left
MC	92	0,00000000000000e+00	left
MC	93	0,00000000000000e+00	left
MC	94	0,00000000000000e+00	left
MC	95	0,00000000000000e+00	left
MC	96	0,00000000000000e+00	left
MC	97	0,00000000000000e+00	left
MC	98	0,00000000000000e+00	left
MC	99	0,00000000000000e+00	left
MC	100	0,00000000000000e+00	left
MC	101	0,00000000000000e+00	left
MC	102	0,00000000000000e+00	left
MC	103	0,00000000000000e+00	left
MC	104	0,00000000000000e+00	left
MC	105	0,00000000000000e+00	left
MC	106	0,00000000000000e+00	left
MC	107	0,00000000000000e+00	left
MC	108	0,00000000000000e+00	left
MC	109	0,00000000000000e+00	left
MC	110	0,00000000000000e+00	left
MC	111	0,00000000000000e+00	left
MC	112	0,00000000000000e+00	left
MC	113	0,00000000000000e+00	left
MC	114	0,00000000000000e+00	left
MC	115	0,00000000000000e+00	left
MC	116	0,00000000000000e+00	left
MC	117	0,00000000000000e+00	left
MC	118	0,00000000000000e+00	left
MC	119	0,00000000000000e+00	left
MC	120	0,00000000000000e+00	left
MC	121	0,00000000000000e+00	left
MC	122	0,00000000000000e+00	left
MC	123	0,00000000000000e+00	left
MC	124	0,00000000000000e+00	left
MC	125	0,00000000000000e+00	left
MC	126	0,00000000000000e+00	left
MC	127	0,00000000000000e+00	left
MC	128	0,00000000000000e+00	left
MC	129	0,00000000000000e+00	left
MC	130	0,00000000000000e+00	left
MC	131	0,00000000000000e+00	left
MC	132	0,00000000000000e+00	left
MC	133	0,00000000000000e+00	left
MC	134	0,00000000000000e+00	left
MC	135	0,00000000000000e+00	left
MC	136	0,00000000000000e+00	left
MC	137	0,00000000000000e+00	left
MC	138	0,00000000000000e+00	left
MC	139	0,00000000000000e+00	left
MC	140	0,00000000000000e+00	left
MC	141	0,00000000000000e+00	left
MC	142	0,00000000000000e+00	left
MC	143	0,00000000000000e+00	left
MC	144	0,00000000000000e+00	left
MC	145	0,00000000000000e+00	left
MC	146	0,00000000000000e+00	left
MC	147	0,00000000000000e+00	left
MC	148	0,00000000000000e+00	left
MC	149	0,00000000000000e+00	left
MC	150	0,00000000000000e+00	left
MC	151	0,00000000000000e+00	left
MC	152	0,00000000000000e+00	left
MC	153	0,00000000000000e+00	left
MC	154	0,00000000000000e+00	left
MC	155	0,00000000000000e+00	left
MC	156	0,00000000000000e+00	left
MC	157	0,00000000000000e+00	left
MC	158	0,00000000000000e+00	left
MC	159	0,00000000000000e+00	left
MC	160	0,00000000000000e+00	left
MC	161	0,00000000000000e+00	left
MC	162	0,00000000000000e+00	left
MC	163	0,00000000000000e+00	left
MC	164	0,00000000000000e+00	left
MC	165	0,00000000000000e+00	left
MC	166	0,00000000000000e+00	left
MC	167	0,00000000000000e+00	left
MC	168	0,00000000000000e+00	left
MC	169	0,00000000000000e+00	left
MC	170	0,00000000000000e+00	left
MC	171	0,00000000000000e+00	left
MC	172	0,00000000000000e+00	left
MC	173	0,00000000000000e+00	left
MC	174	0,00000000000000e+00	left
MC	175	0,00000000000000e+00	left
MC	176	0,00000000000000e+00	left
MC	177	0,00000000000000e+00	left
MC	178	0,00000000000000e+00	left
MC	179	0,00000000000000e+00	left
MC	180	0,00000000000000e+00	left
cMNPDF-vcl1	1	0,00000000000000e+00	left
cMNPDF-vcl1	2	0,00000000000000e+00	left
cMNPDF-vcl1	3	0,00000000000000e+00	left
cMNPDF-vcl1	4	0,00000000000000e+00	left
cMNPDF-vcl1	5	0,00000000000000e+00	left
cMNPDF-vcl1	6	0,00000000000000e+00	left
cMNPDF-vcl1	7	0,00000000000000e+00	left
cMNPDF-vcl1	8	0,00000000000000e+00	left
cMNPDF-vcl1	9	0,00000000000000e+00	left
cMNPDF-vcl1	10	0,00000000000000e+00	left
cMNPDF-vcl1	11	0,00000000000000e+00	left
cMNPDF-vcl1	12	0,00000000000000e+00	left
cMNPDF-vcl1	13	0,00000000000000e+00	left
cMNPDF-vcl1	14	0,00000000000000e+00	left
cMNPDF-vcl1	15	0,00000000000000e+00	left
cMNPDF-vcl1	16	0,00000000000000e+00	left
cMNPDF-vcl1	17	0,00000000000000e+00	left
cMNPDF-vcl1	18	0,00000000000000e+00	left
cMNPDF-vcl1	19	0,00000000000000e+00	left
cMNPDF-vcl1	20	0,00000000000000e+00	left
cMNPDF-vcl1	21	0,00000000000000e+00	left
cMNPDF-vcl1	22	0,00000000000000e+00	left
cMNPDF-vcl1	23	0,00000000000000e+00	left
cMNPDF-vcl1	24	0,00000000000000e+00	left
cMNPDF-vcl1	25	0,00000000000000e+00	left
cMNPDF-vcl1	26	0,00000000000000e+00	left
cMNPDF-vcl1	27	0,00000000000000e+00	left
cMNPDF-vcl1	28	0,00000000000000e+00	left
cMNPDF-vcl1	29	0,00000000000000e+00	left
cMNPDF-vcl1	30	0,00000000000000e+00	left
cMNPDF-vcl1	31	0,00000000000000e+00	left
cMNPDF-vcl1	32	0,00000000000000e+00	left
cMNPDF-vcl1	33	0,00000000000000e+00	left
cMNPDF-vcl1	34	0,00000000000000e+00	left
cMNPDF-vcl1	35	0,00000000000000e+00	left
cMNPDF-vcl1	36	0,00000000000000e+00	left
cMNPDF-vcl1	37	0,00000000000000e+00	left
cMNPDF-vcl1	38	0,00000000000000e+00	left
cMNPDF-vcl1	39	0,00000000000000e+00	left
cMNPDF-vcl1	40	0,00000000000000e+00	left
cMNPDF-vcl1	41	0,00000000000000e+00	left
cMNPDF-vcl1	42	0,00000000000000e+00	left
cMNPDF-vcl1	43	0,00000000000000e+00	left
cMNPDF-vcl1	44	0,00000000000000e+00	left
cMNPDF-vcl1	45	0,00000000000000e+00	left
cMNPDF-vcl1	46	0,00000000000000e+00	left
cMNPDF-vcl1	47	0,00000000000000e+00	left
cMNPDF-vcl1	48	0,00000000000000e+00	left
cMNPDF-vcl1	49	0,00000000000000e+00	left
cMNPDF-vcl1	50	0,00000000000000e+00	left
cMNPDF-vcl1	51	0,00000000000000e+00	left
cMNPDF-vcl1	52	0,00000000000000e+00	left
cMNPDF-vcl1	53	0,00000000000000e+00	left
cMNPDF-vcl1	54	0,00000000000000e+00	left
cMNPDF-vcl1	55	0,00000000000000e+00	left
cMNPDF-vcl1	56	0,00000000000000e+00	left
cMNPDF-vcl1	57	0,00000000000000e+00	left
cMNPDF-vcl1	58	0,00000000000000e+00	left
cMNPDF-vcl1	59	0,00000000000000e+00	left
cMNPDF-vcl1	60	0,00000000000000e+00	left
cMNPDF-vcl1	61	0,00000000000000e+00	left
cMNPDF-vcl1	62	0,00000000000000e+00	left
cMNPDF-vcl1	63	0,00000000000000e+00	left
cMNPDF-vcl1	64	0,00000000000000e+00	left
cMNPDF-vcl1	65	0,00000000000000e+00	left
cMNPDF-vcl1	66	0,00000000000000e+00	left
cMNPDF-vcl1	67	0,00000000000000e+00	left
cMNPDF-vcl1	68	0,00000000000000e+00	left
cMNPDF-vcl1	69	0,00000000000000e+00	left
cMNPDF-vcl1	70	0,00000000000000e+00	left
cMNPDF-vcl1	71	0,00000000000000e+00	left
cMNPDF-vcl1	72	0,00000000000000e+00	left
cMNPDF-vcl1	73	0,00000000000000e+00	left
cMNPDF-vcl1	74	0,00000000000000e+00	left
cMNPDF-vcl1	75	0,00000000000000e+00	left
cMNPDF-vcl1	76	0,00000000000000e+00	left
cMNPDF-vcl1	77	0,00000000000000e+00	left
cMNPDF-vcl1	78	0,00000000000000e+00	left
cMNPDF-vcl1	79	0,00000000000000e+00	left
cMNPDF-vcl1	80	0,00000000000000e+00	left
cMNPDF-vcl1	81	0,00000000000000e+00	left
cMNPDF-vcl1	82	0,00000000000000e+00	left
cMNPDF-vcl1	83	0,00000000000000e+00	left
cMNPDF-vcl1	84	0,00000000000000e+00	left
cMNPDF-vcl1	85	0,00000000000000e+00	left
cMNPDF-vcl1	86	0,00000000000000e+00	left
cMNPDF-vcl1	87	0,00000000000000e+00	left
cMNPDF-vcl1	88	0,00000000000000e+00	left
cMNPDF-vcl1	89	0,00000000000000e+00	left
cMNPDF-vcl1	90	0,00000000000000e+00	left
cMNPDF-vcl1	91	0,00000000000000e+00	left
cMNPDF-vcl1	92	0,00000000000000e+00	left
cMNPDF-vcl1	93	0,00000000000000e+00	left
cMNPDF-vcl1	94	0,00000000000000e+00	left
cMNPDF-vcl1	95	0,00000000000000e+00	left
cMNPDF-vcl1	96	0,00000000000000e+00	left
cMNPDF-vcl1	97	0,00000000000000e+00	left
cMNPDF-vcl1	98	0,00000000000000e+00	left
cMNPDF-vcl1	99	0,00000000000000e+00	left
cMNPDF-vcl1	100	0,00000000000000e+00	left
cMNPDF-vcl1	101	0,00000000000000e+00	left
cMNPDF-vcl1	102	0,00000000000000e+00	left
cMNPDF-vcl1	103	0,00000000000000e+00	left
cMNPDF-vcl1	104	0,00000000000000e+00	left
cMNPDF-vcl1	105	0,00000000000000e+00	left
cMNPDF-vcl1	106	0,00000000000000e+00	left
cMNPDF-vcl1	107	0,00000000000000e+00	left
cMNPDF-vcl1	108	0,00000000000000e+00	left
cMNPDF-vcl1	109	0,00000000000000e+00	left
cMNPDF-vcl1	110	0,00000000000000e+00	left
cMNPDF-vcl1	111	0,00000000000000e+00	left
cMNPDF-vcl1	112	0,00000000000000e+00	left
cMNPDF-vcl1	113	0,00000000000000e+00	left
cMNPDF-vcl1	114	0,00000000000000e+00	left
cMNPDF-vcl1	115	0,00000000000000e+00	left
cMNPDF-vcl1	116	0,00000000000000e+00	left
cMNPDF-vcl1	117	0,00000000000000e+00	left
cMNPDF-vcl1	118	0,00000000000000e+00	left
cMNPDF-vcl1	119	0,00000000000000e+00	left
cMNPDF-vcl1	120	0,00000000000000e+00	left
cMNPDF-vcl1	121	0,00000000000000e+00	left
cMNPDF-vcl1	122	0,00000000000000e+00	left
cMNPDF-vcl1	123	0,00000000000000e+00	left
cMNPDF-vcl1	124	0,00000000000000e+00	left
cMNPDF-vcl1	125	0,00000000000000e+00	left
cMNPDF-vcl1	126	0,00000000000000e+00	left
cMNPDF-vcl1	127	0,00000000000000e+00	left
cMNPDF-vcl1	128	0,00000000000000e+00	left
cMNPDF-vcl1	129	0,00000000000000e+00	left
cMNPDF-vcl1	130	0,00000000000000e+00	left
cMNPDF-vcl1	131	0,00000000000000e+00	left
cMNPDF-vcl1	132	0,00000000000000e+00	left
cMNPDF-vcl1	133	0,00000000000000e+00	left
cMNPDF-vcl1	134	0,00000000000000e+00	left
cMNPDF-vcl1	135	0,00000000000000e+00	left
cMNPDF-vcl1	136	0,00000000000000e+00	left
cMNPDF-vcl1	137	0,00000000000000e+00	left
cMNPDF-vcl1	138	0,00000000000000e+00	left
cMNPDF-vcl1	139	0,00000000000000e+00	left
cMNPDF-vcl1	140	0,00000000000000e+00	left
cMNPDF-vcl1	141	0,00000000000000e+00	left
cMNPDF-vcl1	142	0,00000000000000e+00	left
cMNPDF-vcl1	143	0,00000000000000e+00	left
cMNPDF-vcl1	144	0,00000000000000e+00	left
cMNPDF-vcl1	145	0,00000000000000e+00	left
cMNPDF-vcl1	146	0,00000000000000e+00	left
cMNPDF-vcl1	147	0,00000000000000e+00	left
cMNPDF-vcl1	148	0,00000000000000e+00	left
cMNPDF-vcl1	149	0,00000000000000e+00	left
cMNPDF-vcl1	150	0,00000000000000e+00	left
cMNPDF-vcl1	151	0,00000000000000e+00	left
cMNPDF-vcl1	152	0,00000000000000e+00	left
cMNPDF-vcl1	153	0,00000000000000e+00	left
cMNPDF-vcl1	154	0,00000000000000e+00	left
cMNPDF-vcl1	155	0,00000000000000e+00	left
cMNPDF-vcl1	156	0,00000000000000e+00	left
cMNPDF-vcl1	157	0,00000000000000e+00	left
cMNPDF-vcl1	158	0,00000000000000e+00	left
cMNPDF-vcl1	159	0,00000000000000e+00	left
cMNPDF-vcl1	160	0,00000000000000e+00	left
cMNPDF-vcl1	161	0,00000000000000e+00	left
cMNPDF-vcl1	162	0,00000000000000e+00	left
cMNPDF-vcl1	163	0,00000000000000e+00	left
cMNPDF-vcl1	164	0,00000000000000e+00	left
cMNPDF-vcl1	165	0,00000000000000e+00	left
cMNPDF-vcl1	166	0,00000000000000e+00	left
cMNPDF-vcl1	167	0,00000000000000e+00	left
cMNPDF-vcl1	168	0,00000000000000e+00	left
cMNPDF-vcl1	169	0,00000000000000e+00	left
cMNPDF-vcl1	170	0,00000000000000e+00	left
cMNPDF-vcl1	171	0,00000000000000e+00	left
cMNPDF-vcl1	172	0,00000000000000e+00	left
cMNPDF-vcl1	173	0,00000000000000e+00	left
cMNPDF-vcl1	174	0,00000000000000e+00	left
cMNPDF-vcl1	175	0,00000000000000e+00	left
cMNPDF-vcl1	176	0,00000000000000e+00	left
cMNPDF-vcl1	177	0,00000000000000e+00	left
cMNPDF-vcl1	178	0,00000000000000e+00	left
cMNPDF-vcl1	179	0,00000000000000e+00	left
cMNPDF-vcl1	180	0,00000000000000e+00	left
cMNATO	1	0,00000000000000e+00	left
cMNATO	2	0,00000000000000e+00	left
cMNATO	3	0,00000000000000e+00	left
cMNATO	4	0,00000000000000e+00	left
cMNATO	5	0,00000000000000e+00	left
cMNATO	6	0,00000000000000e+00	left
cMNATO	7	0,00000000000000e+00	left
cMNATO	8	0,00000000000000e+00	left
cMNATO	9	0,00000000000000e+00	left
cMNATO	10	0,00000000000000e+00	left
cMNATO	11	0,00000000000000e+00	left
cMNATO	12	0,00000000000000e+00	left
cMNATO	13	0,00000000000000e+00	left
cMNATO	14	0,00000000000000e+00	left
cMNATO	15	0,00000000000000e+00	left
cMNATO	16	0,00000000000000e+00	left
cMNATO	17	0,00000000000000e+00	left
cMNATO	18	0,00000000000000e+00	left
cMNATO	19	0,00000000000000e+00	left
cMNATO	20	0,00000000000000e+00	left
cMNATO	21	0,00000000000000e+00	left
cMNATO	22	0,00000000000000e+00	left
cMNATO	23	0,00000000000000e+00	left
cMNATO	24	0,00000000000000e+00	left
cMNATO	25	0,00000000000000e+00	left
cMNATO	26	0,00000000000000e+00	left
cMNATO	27	0,00000000000000e+00	left
cMNATO	28	0,00000000000000e+00	left
cMNATO	29	0,00000000000000e+00	left
cMNATO	30	0,00000000000000e+00	left
cMNATO	31	0,00000000000000e+00	left
cMNATO	32	0,00000000000000e+00	left
cMNATO	33	0,00000000000000e+00	left
cMNATO	34	0,00000000000000e+00	left
cMNATO	35	0,00000000000000e+00	left
cMNATO	36	0,00000000000000e+00	left
cMNATO	37	0,00000000000000e+00	left
cMNATO	38	0,00000000000000e+00	left
cMNATO	39	0,00000000000000e+00	left
cMNATO	40	0,00000000000000e+00	left
cMNATO	41	0,00000000000000e+00	left
cMNATO	42	0,00000000000000e+00	left
cMNATO	43	0,00000000000000e+00	left
cMNATO	44	0,00000000000000e+00	left
cMNATO	45	0,00000000000000e+00	left
cMNATO	46	0,00000000000000e+00	left
cMNATO	47	0,00000000000000e+00	left
cMNATO	48	0,00000000000000e+00	left
cMNATO	49	0,00000000000000e+00	left
cMNATO	50	0,00000000000000e+00	left
cMNATO	51	0,00000000000000e+00	left
cMNATO	52	0,00000000000000e+00	left
cMNATO	53	0,00000000000000e+00	left
cMNATO	54	0,00000000000000e+00	left
cMNATO	55	0,00000000000000e+00	left
cMNATO	56	0,00000000000000e+00	left
cMNATO	57	0,00000000000000e+00	left
cMNATO	58	0,00000000000000e+00	left
cMNATO	59	0,00000000000000e+00	left
cMNATO	60	0,00000000000000e+00	left
cMNATO	61	0,00000000000000e+00	left
cMNATO	62	0,00000000000000e+00	left
cMNATO	63	0,00000000000000e+00	left
cMNATO	64	0,00000000000000e+00	left
cMNATO	65	0,00000000000000e+00	left
cMNATO	66	0,00000000000000e+00	left
cMNATO	67	0,00000000000000e+00	left
cMNATO	68	0,00000000000000e+00	left
cMNATO	69	0,00000000000000e+00	left
cMNATO	70	0,00000000000000e+00	left
cMNATO	71	0,00000000000000e+00	left
cMNATO	72	0,00000000000000e+00	left
cMNATO	73	0,00000000000000e+00	left
cMNATO	74	0,00000000000000e+00	left
cMNATO	75	0,00000000000000e+00	left
cMNATO	76	0,00000000000000e+00	left
cMNATO	77	0,00000000000000e+00	left
cMNATO	78	0,00000000000000e+00	left
cMNATO	79	0,00000000000000e+00	left
cMNATO	80	0,00000000000000e+00	left
cMNATO	81	0,00000000000000e+00	left
cMNATO	82	0,00000000000000e+00	left
cMNATO	83	0,00000000000000e+00	left
cMNATO	84	0,00000000000000e+00	left
cMNATO	85	0,00000000000000e+00	left
cMNATO	86	0,00000000000000e+00	left
cMNATO	87	0,00000000000000e+00	left
cMNATO	88	0,00000000000000e+00	left
cMNATO	89	0,00000000000000e+00	left
cMNATO	90	0,00000000000000e+00	left
cMNATO	91	0,00000000000000e+00	left
cMNATO	92	0,00000000000000e+00	left
cMNATO	93	0,00000000000000e+00	left
cMNATO	94	0,00000000000000e+00	left
cMNATO	95	0,00000000000000e+00	left
cMNATO	96	0,00000000000000e+00	left
cMNATO	97	0,00000000000000e+00	left
cMNATO	98	0,00000000000000e+00	left
cMNATO	99	0,00000000000000e+00	left
cMNATO	100	0,00000000000000e+00	left
cMNATO	101	0,00000000000000e+00	left
cMNATO	102	0,00000000000000e+00	left
cMNATO	103	0,00000000000000e+00	left
cMNATO	104	0,00000000000000e+00	left
cMNATO	105	0,00000000000000e+00	left
cMNATO	106	0,00000000000000e+00	left
cMNATO	107	0,00000000000000e+00	left
cMNATO	108	0,00000000000000e+00	left
cMNATO	109	0,00000000000000e+00	left
cMNATO	110	0,00000000000000e+00	left
cMNATO	111	0,00000000000000e+00	left
cMNATO	112	0,00000000000000e+00	left
cMNATO	113	0,00000000000000e+00	left
cMNATO	114	0,00000000000000e+00	left
cMNATO	115	0,00000000000000e+00	left
cMNATO	116	0,00000000000000e+00	left
cMNATO	117	0,00000000000000e+00	left
cMNATO	118	0,00000000000000e+00	left
cMNATO	119	0,00000000000000e+00	left
cMNATO	120	0,00000000000000e+00	left
cMNATO	121	0,00000000000000e+00	left
cMNATO	122	0,00000000000000e+00	left
cMNATO	123	0,00000000000000e+00	left
cMNATO	124	0,00000000000000e+00	left
cMNATO	125	0,00000000000000e+00	left
cMNATO	126	0,00000000000000e+00	left
cMNATO	127	0,00000000000000e+00	left
cMNATO	128	0,00000000000000e+00	left
cMNATO	129	0,00000000000000e+00	left
cMNATO	130	0,00000000000000e+00	left
cMNATO	131	0,00000000000000e+00	left
cMNATO	132	0,00000000000000e+00	left
cMNATO	133	0,00000000000000e+00	left
cMNATO	134	0,00000000000000e+00	left
cMNATO	135	0,00000000000000e+00	left
cMNATO	136	0,00000000000000e+00	left
cMNATO	137	0,00000000000000e+00	left
cMNATO	138	0,00000000000000e+00	left
cMNATO	139	0,00000000000000e+00	left
cMNATO	140	0,00000000000000e+00	left
cMNATO	141	0,00000000000000e+00	left
cMNATO	142	0,00000000000000e+00	left
cMNATO	143	0,00000000000000e+00	left
cMNATO	144	0,00000000000000e+00	left
cMNATO	145	0,00000000000000e+00	left
cMNATO	146	0,00000000000000e+00	left
cMNATO	147	0,00000000000000e+00	left
cMNATO	148	0,00000000000000e+00	left
cMNATO	149	0,00000000000000e+00	left
cMNATO	150	0,00000000000000e+00	left
cMNATO	151	0,00000000000000e+00	left
cMNATO	152	0,00000000000000e+00	left
cMNATO	153	0,00000000000000e+00	left
cMNATO	154	0,00000000000000e+00	left
cMNATO	155	0,00000000000000e+00	left
cMNATO	156	0,00000000000000e+00	left
cMNATO	157	0,00000000000000e+00	left
cMNATO	158	0,00000000000000e+00	left
cMNATO	159	0,00000000000000e+00	left
cMNATO	160	0,00000000000000e+00	left
cMNATO	161	0,00000000000000e+00	left
cMNATO	162	0,00000000000000e+00	left
cMNATO	163	0,00000000000000e+00	left
cMNATO	164	0,00000000000000e+00	left
cMNATO	165	0,00000000000000e+00	left
cMNATO	166	0,00000000000000e+00	left
cMNATO	167	0,00000000000000e+00	left
cMNATO	168	0,00000000000000e+00	left
cMNATO	169	0,00000000000000e+00	left
cMNATO	170	0,00000000000000e+00	left
cMNATO	171	0,00000000000000e+00	left
cMNATO	172	0,00000000000000e+00	left
cMNATO	173	0,00000000000000e+00	left
cMNATO	174	0,00000000000000e+00	left
cMNATO	175	0,00000000000000e+00	left
cMNATO	176	0,00000000000000e+00	left
cMNATO	177	0,00000000000000e+00	left
cMNATO	178	0,00000000000000e+00	left
cMNATO	179	0,00000000000000e+00	left
cMNATO	180	0,00000000000000e+00	left
cMNdc	1	0,00000000000000e+00	left
cMNdc	2	0,00000000000000e+00	left
cMNdc	3	0,00000000000000e+00	left
cMNdc	4	0,00000000000000e+00	left
cMNdc	5	0,00000000000000e+00	left
cMNdc	6	0,00000000000000e+00	left
cMNdc	7	0,00000000000000e+00	left
cMNdc	8	0,00000000000000e+00	left
cMNdc	9	0,00000000000000e+00	left
cMNdc	10	0,00000000000000e+00	left
cMNdc	11	0,00000000000000e+00	left
cMNdc	12	0,00000000000000e+00	left
cMNdc	13	0,00000000000000e+00	left
cMNdc	14	0,00000000000000e+00	left
cMNdc	15	0,00000000000000e+00	left
cMNdc	16	0,00000000000000e+00	left
cMNdc	17	0,00000000000000e+00	left
cMNdc	18	0,00000000000000e+00	left
cMNdc	19	0,00000000000000e+00	left
[truncated: 70,721 more rows]
