# Supplementary material for: Whole-body connectome of a segmented annelid larva
Source: eLife. 2025 Aug 27;13:RP97964. doi: 10.7554/eLife.97964 (PMC12387772; doi:10.7554/eLife.97964)
Supplement: Figure 3—figure supplement 7—source data 1. [file elife-97964-fig3-figsupp7-data1.txt]

nm	synapse_type	synapses	celltype_name	mean
1	0	post	0	PRC	0
2	2000	post	0	PRC	0
3	3000	post	0	PRC	0
4	4000	post	0	PRC	0
5	5000	post	0	PRC	0
6	6000	post	0	PRC	0
7	7000	post	0	PRC	0
8	8000	post	0	PRC	0
9	9000	post	0	PRC	0
10	10000	post	0	PRC	0
11	11000	post	0	PRC	0
12	12000	post	0	PRC	0
13	13000	post	0	PRC	0
14	14000	post	0	PRC	0
15	15000	post	0	PRC	0
16	16000	post	0	PRC	0
17	17000	post	0	PRC	0
18	18000	post	0	PRC	0
19	19000	post	0	PRC	0
20	20000	post	0	PRC	0
21	21000	post	0	PRC	0
22	22000	post	0	PRC	0.0416666666666667
23	23000	post	0	PRC	0.0416666666666667
24	24000	post	0	PRC	0.0833333333333333
25	25000	post	0	PRC	0
26	26000	post	0	PRC	0
27	27000	post	0	PRC	0
28	28000	post	0	PRC	0
29	29000	post	0	PRC	0
30	30000	post	0	PRC	0
31	31000	post	0	PRC	0.0416666666666667
32	32000	post	0	PRC	0.125
33	33000	post	0	PRC	0.0833333333333333
34	34000	post	1	PRC	0.0833333333333333
35	35000	post	0	PRC	0.0416666666666667
36	36000	post	1	PRC	0.0833333333333333
37	37000	post	1	PRC	0.0416666666666667
38	38000	post	0	PRC	0.0833333333333333
39	39000	post	0	PRC	0
40	40000	post	0	PRC	0.0833333333333333
41	41000	post	1	PRC	0.0416666666666667
42	42000	post	0	PRC	0
43	43000	post	0	PRC	0
44	44000	post	0	PRC	0.208333333333333
45	45000	post	0	PRC	0.0833333333333333
46	46000	post	0	PRC	0.0833333333333333
47	47000	post	0	PRC	0.0416666666666667
48	48000	post	0	PRC	0
49	49000	post	0	PRC	0
50	50000	post	0	PRC	0
51	51000	post	0	PRC	0
52	52000	post	0	PRC	0
53	53000	post	0	PRC	0
54	54000	post	0	PRC	0
55	55000	post	0	PRC	0
56	56000	post	0	PRC	0
57	57000	post	0	PRC	0
58	58000	post	0	PRC	0
59	59000	post	0	PRC	0
60	60000	post	0	PRC	0
61	61000	post	0	PRC	0
62	62000	post	0	PRC	0
63	63000	post	0	PRC	0
64	64000	post	0	PRC	0
65	65000	post	0	PRC	0
66	66000	post	0	PRC	0
67	67000	post	0	PRC	0
68	68000	post	0	PRC	0
69	69000	post	0	PRC	0
70	70000	post	0	PRC	0
71	71000	post	0	PRC	0
72	72000	post	0	PRC	0
73	73000	post	0	PRC	0
74	74000	post	0	PRC	0
75	75000	post	0	PRC	0
76	76000	post	0	PRC	0
77	77000	post	0	PRC	0
78	78000	post	0	PRC	0
79	79000	post	0	PRC	0
80	80000	post	0	PRC	0
81	81000	post	0	PRC	0
82	82000	post	0	PRC	0
83	83000	post	0	PRC	0
84	84000	post	0	PRC	0
85	85000	post	0	PRC	0
86	86000	post	0	PRC	0
87	87000	post	0	PRC	0
88	88000	post	0	PRC	0
89	89000	post	0	PRC	0
90	90000	post	0	PRC	0
91	91000	post	0	PRC	0
92	92000	post	0	PRC	0
93	93000	post	0	PRC	0
94	94000	post	0	PRC	0
95	95000	post	0	PRC	0
96	96000	post	0	PRC	0
97	97000	post	0	PRC	0
98	98000	post	0	PRC	0
99	99000	post	0	PRC	0
100	100000	post	0	PRC	0
101	101000	post	0	PRC	0
102	102000	post	0	PRC	0
103	103000	post	0	PRC	0
104	104000	post	0	PRC	0
105	105000	post	0	PRC	0
106	106000	post	0	PRC	0
107	107000	post	0	PRC	0
108	108000	post	0	PRC	0
109	109000	post	0	PRC	0
110	110000	post	0	PRC	0
111	111000	post	0	PRC	0
112	112000	post	0	PRC	0
113	113000	post	0	PRC	0
114	114000	post	0	PRC	0
115	115000	post	0	PRC	0
116	116000	post	0	PRC	0
117	117000	post	0	PRC	0
118	118000	post	0	PRC	0
119	119000	post	0	PRC	0
120	120000	post	0	PRC	0
121	121000	post	0	PRC	0
122	122000	post	0	PRC	0
123	123000	post	0	PRC	0
124	124000	post	0	PRC	0
125	125000	post	0	PRC	0
126	126000	post	0	PRC	0
127	127000	post	0	PRC	0
128	129000	post	0	PRC	0
129	130000	post	0	PRC	0
130	131000	post	0	PRC	0
131	132000	post	0	PRC	0
132	133000	post	0	PRC	0
133	134000	post	0	PRC	0
134	135000	post	0	PRC	0
135	136000	post	0	PRC	0
136	137000	post	0	PRC	0
137	138000	post	0	PRC	0
138	139000	post	0	PRC	0
139	140000	post	0	PRC	0
140	141000	post	0	PRC	0
141	142000	post	0	PRC	0
142	143000	post	0	PRC	0
143	144000	post	0	PRC	0
144	145000	post	0	PRC	0
145	146000	post	0	PRC	0
146	148000	post	0	PRC	0
147	149000	post	0	PRC	0
148	150000	post	0	PRC	0
149	151000	post	0	PRC	0
150	152000	post	0	PRC	0
151	154000	post	0	PRC	0
152	155000	post	0	PRC	0
153	156000	post	0	PRC	0
154	157000	post	0	PRC	0
155	158000	post	0	PRC	0
156	159000	post	0	PRC	0
157	160000	post	0	PRC	0
158	161000	post	0	PRC	0
159	162000	post	0	PRC	0
160	163000	post	0	PRC	0
161	164000	post	0	PRC	0
162	165000	post	0	PRC	0
163	166000	post	0	PRC	0
164	167000	post	0	PRC	0
165	168000	post	0	PRC	0
166	0	post	0	PRC	0
167	2000	post	0	PRC	0
168	3000	post	0	PRC	0
169	4000	post	0	PRC	0
170	5000	post	0	PRC	0
171	6000	post	0	PRC	0
172	7000	post	0	PRC	0
173	8000	post	0	PRC	0
174	9000	post	0	PRC	0
175	10000	post	0	PRC	0
176	11000	post	0	PRC	0
177	12000	post	0	PRC	0
178	13000	post	0	PRC	0
179	14000	post	0	PRC	0
180	15000	post	0	PRC	0
181	16000	post	0	PRC	0
182	17000	post	0	PRC	0
183	18000	post	0	PRC	0
184	19000	post	0	PRC	0
185	20000	post	0	PRC	0
186	21000	post	0	PRC	0
187	22000	post	0	PRC	0.0416666666666667
188	23000	post	0	PRC	0.0416666666666667
189	24000	post	0	PRC	0.0833333333333333
190	25000	post	0	PRC	0
191	26000	post	0	PRC	0
192	27000	post	0	PRC	0
193	28000	post	0	PRC	0
194	29000	post	0	PRC	0
195	30000	post	0	PRC	0
196	31000	post	0	PRC	0.0416666666666667
197	32000	post	0	PRC	0.125
198	33000	post	0	PRC	0.0833333333333333
199	34000	post	0	PRC	0.0833333333333333
200	35000	post	0	PRC	0.0416666666666667
201	36000	post	0	PRC	0.0833333333333333
202	37000	post	0	PRC	0.0416666666666667
203	38000	post	0	PRC	0.0833333333333333
204	39000	post	0	PRC	0
205	40000	post	0	PRC	0.0833333333333333
206	41000	post	0	PRC	0.0416666666666667
207	42000	post	0	PRC	0
208	43000	post	0	PRC	0
209	44000	post	1	PRC	0.208333333333333
210	45000	post	0	PRC	0.0833333333333333
211	46000	post	0	PRC	0.0833333333333333
212	47000	post	0	PRC	0.0416666666666667
213	48000	post	0	PRC	0
214	49000	post	0	PRC	0
215	50000	post	0	PRC	0
216	51000	post	0	PRC	0
217	52000	post	0	PRC	0
218	53000	post	0	PRC	0
219	54000	post	0	PRC	0
220	55000	post	0	PRC	0
221	56000	post	0	PRC	0
222	57000	post	0	PRC	0
223	58000	post	0	PRC	0
224	59000	post	0	PRC	0
225	60000	post	0	PRC	0
226	61000	post	0	PRC	0
227	62000	post	0	PRC	0
228	63000	post	0	PRC	0
229	64000	post	0	PRC	0
230	65000	post	0	PRC	0
231	66000	post	0	PRC	0
232	67000	post	0	PRC	0
233	68000	post	0	PRC	0
234	69000	post	0	PRC	0
235	70000	post	0	PRC	0
236	71000	post	0	PRC	0
237	72000	post	0	PRC	0
238	73000	post	0	PRC	0
239	74000	post	0	PRC	0
240	75000	post	0	PRC	0
241	76000	post	0	PRC	0
242	77000	post	0	PRC	0
243	78000	post	0	PRC	0
244	79000	post	0	PRC	0
245	80000	post	0	PRC	0
246	81000	post	0	PRC	0
247	82000	post	0	PRC	0
248	83000	post	0	PRC	0
249	84000	post	0	PRC	0
250	85000	post	0	PRC	0
251	86000	post	0	PRC	0
252	87000	post	0	PRC	0
253	88000	post	0	PRC	0
254	89000	post	0	PRC	0
255	90000	post	0	PRC	0
256	91000	post	0	PRC	0
257	92000	post	0	PRC	0
258	93000	post	0	PRC	0
259	94000	post	0	PRC	0
260	95000	post	0	PRC	0
261	96000	post	0	PRC	0
262	97000	post	0	PRC	0
263	98000	post	0	PRC	0
264	99000	post	0	PRC	0
265	100000	post	0	PRC	0
266	101000	post	0	PRC	0
267	102000	post	0	PRC	0
268	103000	post	0	PRC	0
269	104000	post	0	PRC	0
270	105000	post	0	PRC	0
271	106000	post	0	PRC	0
272	107000	post	0	PRC	0
273	108000	post	0	PRC	0
274	109000	post	0	PRC	0
275	110000	post	0	PRC	0
276	111000	post	0	PRC	0
277	112000	post	0	PRC	0
278	113000	post	0	PRC	0
279	114000	post	0	PRC	0
280	115000	post	0	PRC	0
281	116000	post	0	PRC	0
282	117000	post	0	PRC	0
283	118000	post	0	PRC	0
284	119000	post	0	PRC	0
285	120000	post	0	PRC	0
286	121000	post	0	PRC	0
287	122000	post	0	PRC	0
288	123000	post	0	PRC	0
289	124000	post	0	PRC	0
290	125000	post	0	PRC	0
291	126000	post	0	PRC	0
292	127000	post	0	PRC	0
293	129000	post	0	PRC	0
294	130000	post	0	PRC	0
295	131000	post	0	PRC	0
296	132000	post	0	PRC	0
297	133000	post	0	PRC	0
298	134000	post	0	PRC	0
299	135000	post	0	PRC	0
300	136000	post	0	PRC	0
301	137000	post	0	PRC	0
302	138000	post	0	PRC	0
303	139000	post	0	PRC	0
304	140000	post	0	PRC	0
305	141000	post	0	PRC	0
306	142000	post	0	PRC	0
307	143000	post	0	PRC	0
308	144000	post	0	PRC	0
309	145000	post	0	PRC	0
310	146000	post	0	PRC	0
311	148000	post	0	PRC	0
312	149000	post	0	PRC	0
313	150000	post	0	PRC	0
314	151000	post	0	PRC	0
315	152000	post	0	PRC	0
316	154000	post	0	PRC	0
317	155000	post	0	PRC	0
318	156000	post	0	PRC	0
319	157000	post	0	PRC	0
320	158000	post	0	PRC	0
321	159000	post	0	PRC	0
322	160000	post	0	PRC	0
323	161000	post	0	PRC	0
324	162000	post	0	PRC	0
325	163000	post	0	PRC	0
326	164000	post	0	PRC	0
327	165000	post	0	PRC	0
328	166000	post	0	PRC	0
329	167000	post	0	PRC	0
330	168000	post	0	PRC	0
331	0	post	0	PRC	0
332	2000	post	0	PRC	0
333	3000	post	0	PRC	0
334	4000	post	0	PRC	0
335	5000	post	0	PRC	0
336	6000	post	0	PRC	0
337	7000	post	0	PRC	0
338	8000	post	0	PRC	0
339	9000	post	0	PRC	0
340	10000	post	0	PRC	0
341	11000	post	0	PRC	0
342	12000	post	0	PRC	0
343	13000	post	0	PRC	0
344	14000	post	0	PRC	0
345	15000	post	0	PRC	0
346	16000	post	0	PRC	0
347	17000	post	0	PRC	0
348	18000	post	0	PRC	0
349	19000	post	0	PRC	0
350	20000	post	0	PRC	0
351	21000	post	0	PRC	0
352	22000	post	0	PRC	0.0416666666666667
353	23000	post	0	PRC	0.0416666666666667
354	24000	post	0	PRC	0.0833333333333333
355	25000	post	0	PRC	0
356	26000	post	0	PRC	0
357	27000	post	0	PRC	0
358	28000	post	0	PRC	0
359	29000	post	0	PRC	0
360	30000	post	0	PRC	0
361	31000	post	0	PRC	0.0416666666666667
362	32000	post	0	PRC	0.125
363	33000	post	0	PRC	0.0833333333333333
364	34000	post	0	PRC	0.0833333333333333
365	35000	post	0	PRC	0.0416666666666667
366	36000	post	0	PRC	0.0833333333333333
367	37000	post	0	PRC	0.0416666666666667
368	38000	post	0	PRC	0.0833333333333333
369	39000	post	0	PRC	0
370	40000	post	0	PRC	0.0833333333333333
371	41000	post	0	PRC	0.0416666666666667
372	42000	post	0	PRC	0
373	43000	post	0	PRC	0
374	44000	post	0	PRC	0.208333333333333
375	45000	post	0	PRC	0.0833333333333333
376	46000	post	0	PRC	0.0833333333333333
377	47000	post	1	PRC	0.0416666666666667
378	48000	post	0	PRC	0
379	49000	post	0	PRC	0
380	50000	post	0	PRC	0
381	51000	post	0	PRC	0
382	52000	post	0	PRC	0
383	53000	post	0	PRC	0
384	54000	post	0	PRC	0
385	55000	post	0	PRC	0
386	56000	post	0	PRC	0
387	57000	post	0	PRC	0
388	58000	post	0	PRC	0
389	59000	post	0	PRC	0
390	60000	post	0	PRC	0
391	61000	post	0	PRC	0
392	62000	post	0	PRC	0
393	63000	post	0	PRC	0
394	64000	post	0	PRC	0
395	65000	post	0	PRC	0
396	66000	post	0	PRC	0
397	67000	post	0	PRC	0
398	68000	post	0	PRC	0
399	69000	post	0	PRC	0
400	70000	post	0	PRC	0
401	71000	post	0	PRC	0
402	72000	post	0	PRC	0
403	73000	post	0	PRC	0
404	74000	post	0	PRC	0
405	75000	post	0	PRC	0
406	76000	post	0	PRC	0
407	77000	post	0	PRC	0
408	78000	post	0	PRC	0
409	79000	post	0	PRC	0
410	80000	post	0	PRC	0
411	81000	post	0	PRC	0
412	82000	post	0	PRC	0
413	83000	post	0	PRC	0
414	84000	post	0	PRC	0
415	85000	post	0	PRC	0
416	86000	post	0	PRC	0
417	87000	post	0	PRC	0
418	88000	post	0	PRC	0
419	89000	post	0	PRC	0
420	90000	post	0	PRC	0
421	91000	post	0	PRC	0
422	92000	post	0	PRC	0
423	93000	post	0	PRC	0
424	94000	post	0	PRC	0
425	95000	post	0	PRC	0
426	96000	post	0	PRC	0
427	97000	post	0	PRC	0
428	98000	post	0	PRC	0
429	99000	post	0	PRC	0
430	100000	post	0	PRC	0
431	101000	post	0	PRC	0
432	102000	post	0	PRC	0
433	103000	post	0	PRC	0
434	104000	post	0	PRC	0
435	105000	post	0	PRC	0
436	106000	post	0	PRC	0
437	107000	post	0	PRC	0
438	108000	post	0	PRC	0
439	109000	post	0	PRC	0
440	110000	post	0	PRC	0
441	111000	post	0	PRC	0
442	112000	post	0	PRC	0
443	113000	post	0	PRC	0
444	114000	post	0	PRC	0
445	115000	post	0	PRC	0
446	116000	post	0	PRC	0
447	117000	post	0	PRC	0
448	118000	post	0	PRC	0
449	119000	post	0	PRC	0
450	120000	post	0	PRC	0
451	121000	post	0	PRC	0
452	122000	post	0	PRC	0
453	123000	post	0	PRC	0
454	124000	post	0	PRC	0
455	125000	post	0	PRC	0
456	126000	post	0	PRC	0
457	127000	post	0	PRC	0
458	129000	post	0	PRC	0
459	130000	post	0	PRC	0
460	131000	post	0	PRC	0
461	132000	post	0	PRC	0
462	133000	post	0	PRC	0
463	134000	post	0	PRC	0
464	135000	post	0	PRC	0
465	136000	post	0	PRC	0
466	137000	post	0	PRC	0
467	138000	post	0	PRC	0
468	139000	post	0	PRC	0
469	140000	post	0	PRC	0
470	141000	post	0	PRC	0
471	142000	post	0	PRC	0
472	143000	post	0	PRC	0
473	144000	post	0	PRC	0
474	145000	post	0	PRC	0
475	146000	post	0	PRC	0
476	148000	post	0	PRC	0
477	149000	post	0	PRC	0
478	150000	post	0	PRC	0
479	151000	post	0	PRC	0
480	152000	post	0	PRC	0
481	154000	post	0	PRC	0
482	155000	post	0	PRC	0
483	156000	post	0	PRC	0
484	157000	post	0	PRC	0
485	158000	post	0	PRC	0
486	159000	post	0	PRC	0
487	160000	post	0	PRC	0
488	161000	post	0	PRC	0
489	162000	post	0	PRC	0
490	163000	post	0	PRC	0
491	164000	post	0	PRC	0
492	165000	post	0	PRC	0
493	166000	post	0	PRC	0
494	167000	post	0	PRC	0
495	168000	post	0	PRC	0
496	0	post	0	PRC	0
497	2000	post	0	PRC	0
498	3000	post	0	PRC	0
499	4000	post	0	PRC	0
500	5000	post	0	PRC	0
501	6000	post	0	PRC	0
502	7000	post	0	PRC	0
503	8000	post	0	PRC	0
504	9000	post	0	PRC	0
505	10000	post	0	PRC	0
506	11000	post	0	PRC	0
507	12000	post	0	PRC	0
508	13000	post	0	PRC	0
509	14000	post	0	PRC	0
510	15000	post	0	PRC	0
511	16000	post	0	PRC	0
512	17000	post	0	PRC	0
513	18000	post	0	PRC	0
514	19000	post	0	PRC	0
515	20000	post	0	PRC	0
516	21000	post	0	PRC	0
517	22000	post	1	PRC	0.0416666666666667
518	23000	post	0	PRC	0.0416666666666667
519	24000	post	0	PRC	0.0833333333333333
520	25000	post	0	PRC	0
521	26000	post	0	PRC	0
522	27000	post	0	PRC	0
523	28000	post	0	PRC	0
524	29000	post	0	PRC	0
525	30000	post	0	PRC	0
526	31000	post	0	PRC	0.0416666666666667
527	32000	post	0	PRC	0.125
528	33000	post	0	PRC	0.0833333333333333
529	34000	post	0	PRC	0.0833333333333333
530	35000	post	0	PRC	0.0416666666666667
531	36000	post	0	PRC	0.0833333333333333
532	37000	post	0	PRC	0.0416666666666667
533	38000	post	0	PRC	0.0833333333333333
534	39000	post	0	PRC	0
535	40000	post	0	PRC	0.0833333333333333
536	41000	post	0	PRC	0.0416666666666667
537	42000	post	0	PRC	0
538	43000	post	0	PRC	0
539	44000	post	0	PRC	0.208333333333333
540	45000	post	0	PRC	0.0833333333333333
541	46000	post	0	PRC	0.0833333333333333
542	47000	post	0	PRC	0.0416666666666667
543	48000	post	0	PRC	0
544	49000	post	0	PRC	0
545	50000	post	0	PRC	0
546	51000	post	0	PRC	0
547	52000	post	0	PRC	0
548	53000	post	0	PRC	0
549	54000	post	0	PRC	0
550	55000	post	0	PRC	0
551	56000	post	0	PRC	0
552	57000	post	0	PRC	0
553	58000	post	0	PRC	0
554	59000	post	0	PRC	0
555	60000	post	0	PRC	0
556	61000	post	0	PRC	0
557	62000	post	0	PRC	0
558	63000	post	0	PRC	0
559	64000	post	0	PRC	0
560	65000	post	0	PRC	0
561	66000	post	0	PRC	0
562	67000	post	0	PRC	0
563	68000	post	0	PRC	0
564	69000	post	0	PRC	0
565	70000	post	0	PRC	0
566	71000	post	0	PRC	0
567	72000	post	0	PRC	0
568	73000	post	0	PRC	0
569	74000	post	0	PRC	0
570	75000	post	0	PRC	0
571	76000	post	0	PRC	0
572	77000	post	0	PRC	0
573	78000	post	0	PRC	0
574	79000	post	0	PRC	0
575	80000	post	0	PRC	0
576	81000	post	0	PRC	0
577	82000	post	0	PRC	0
578	83000	post	0	PRC	0
579	84000	post	0	PRC	0
580	85000	post	0	PRC	0
581	86000	post	0	PRC	0
582	87000	post	0	PRC	0
583	88000	post	0	PRC	0
584	89000	post	0	PRC	0
585	90000	post	0	PRC	0
586	91000	post	0	PRC	0
587	92000	post	0	PRC	0
588	93000	post	0	PRC	0
589	94000	post	0	PRC	0
590	95000	post	0	PRC	0
591	96000	post	0	PRC	0
592	97000	post	0	PRC	0
593	98000	post	0	PRC	0
594	99000	post	0	PRC	0
595	100000	post	0	PRC	0
596	101000	post	0	PRC	0
597	102000	post	0	PRC	0
598	103000	post	0	PRC	0
599	104000	post	0	PRC	0
600	105000	post	0	PRC	0
601	106000	post	0	PRC	0
602	107000	post	0	PRC	0
603	108000	post	0	PRC	0
604	109000	post	0	PRC	0
605	110000	post	0	PRC	0
606	111000	post	0	PRC	0
607	112000	post	0	PRC	0
608	113000	post	0	PRC	0
609	114000	post	0	PRC	0
610	115000	post	0	PRC	0
611	116000	post	0	PRC	0
612	117000	post	0	PRC	0
613	118000	post	0	PRC	0
614	119000	post	0	PRC	0
615	120000	post	0	PRC	0
616	121000	post	0	PRC	0
617	122000	post	0	PRC	0
618	123000	post	0	PRC	0
619	124000	post	0	PRC	0
620	125000	post	0	PRC	0
621	126000	post	0	PRC	0
622	127000	post	0	PRC	0
623	129000	post	0	PRC	0
624	130000	post	0	PRC	0
625	131000	post	0	PRC	0
626	132000	post	0	PRC	0
627	133000	post	0	PRC	0
628	134000	post	0	PRC	0
629	135000	post	0	PRC	0
630	136000	post	0	PRC	0
631	137000	post	0	PRC	0
632	138000	post	0	PRC	0
633	139000	post	0	PRC	0
634	140000	post	0	PRC	0
635	141000	post	0	PRC	0
636	142000	post	0	PRC	0
637	143000	post	0	PRC	0
638	144000	post	0	PRC	0
639	145000	post	0	PRC	0
640	146000	post	0	PRC	0
641	148000	post	0	PRC	0
642	149000	post	0	PRC	0
643	150000	post	0	PRC	0
644	151000	post	0	PRC	0
645	152000	post	0	PRC	0
646	154000	post	0	PRC	0
647	155000	post	0	PRC	0
648	156000	post	0	PRC	0
649	157000	post	0	PRC	0
650	158000	post	0	PRC	0
651	159000	post	0	PRC	0
652	160000	post	0	PRC	0
653	161000	post	0	PRC	0
654	162000	post	0	PRC	0
655	163000	post	0	PRC	0
656	164000	post	0	PRC	0
657	165000	post	0	PRC	0
658	166000	post	0	PRC	0
659	167000	post	0	PRC	0
660	168000	post	0	PRC	0
661	0	post	0	PRC	0
662	2000	post	0	PRC	0
663	3000	post	0	PRC	0
664	4000	post	0	PRC	0
665	5000	post	0	PRC	0
666	6000	post	0	PRC	0
667	7000	post	0	PRC	0
668	8000	post	0	PRC	0
669	9000	post	0	PRC	0
670	10000	post	0	PRC	0
671	11000	post	0	PRC	0
672	12000	post	0	PRC	0
673	13000	post	0	PRC	0
674	14000	post	0	PRC	0
675	15000	post	0	PRC	0
676	16000	post	0	PRC	0
677	17000	post	0	PRC	0
678	18000	post	0	PRC	0
679	19000	post	0	PRC	0
680	20000	post	0	PRC	0
681	21000	post	0	PRC	0
682	22000	post	0	PRC	0.0416666666666667
683	23000	post	0	PRC	0.0416666666666667
684	24000	post	0	PRC	0.0833333333333333
685	25000	post	0	PRC	0
686	26000	post	0	PRC	0
687	27000	post	0	PRC	0
688	28000	post	0	PRC	0
689	29000	post	0	PRC	0
690	30000	post	0	PRC	0
691	31000	post	0	PRC	0.0416666666666667
692	32000	post	0	PRC	0.125
693	33000	post	0	PRC	0.0833333333333333
694	34000	post	0	PRC	0.0833333333333333
695	35000	post	0	PRC	0.0416666666666667
696	36000	post	0	PRC	0.0833333333333333
697	37000	post	0	PRC	0.0416666666666667
698	38000	post	0	PRC	0.0833333333333333
699	39000	post	0	PRC	0
700	40000	post	0	PRC	0.0833333333333333
701	41000	post	0	PRC	0.0416666666666667
702	42000	post	0	PRC	0
703	43000	post	0	PRC	0
704	44000	post	0	PRC	0.208333333333333
705	45000	post	0	PRC	0.0833333333333333
706	46000	post	0	PRC	0.0833333333333333
707	47000	post	0	PRC	0.0416666666666667
708	48000	post	0	PRC	0
709	49000	post	0	PRC	0
710	50000	post	0	PRC	0
711	51000	post	0	PRC	0
712	52000	post	0	PRC	0
713	53000	post	0	PRC	0
714	54000	post	0	PRC	0
715	55000	post	0	PRC	0
716	56000	post	0	PRC	0
717	57000	post	0	PRC	0
718	58000	post	0	PRC	0
719	59000	post	0	PRC	0
720	60000	post	0	PRC	0
721	61000	post	0	PRC	0
722	62000	post	0	PRC	0
723	63000	post	0	PRC	0
724	64000	post	0	PRC	0
725	65000	post	0	PRC	0
726	66000	post	0	PRC	0
727	67000	post	0	PRC	0
728	68000	post	0	PRC	0
729	69000	post	0	PRC	0
730	70000	post	0	PRC	0
731	71000	post	0	PRC	0
732	72000	post	0	PRC	0
733	73000	post	0	PRC	0
734	74000	post	0	PRC	0
735	75000	post	0	PRC	0
736	76000	post	0	PRC	0
737	77000	post	0	PRC	0
738	78000	post	0	PRC	0
739	79000	post	0	PRC	0
740	80000	post	0	PRC	0
741	81000	post	0	PRC	0
742	82000	post	0	PRC	0
743	83000	post	0	PRC	0
744	84000	post	0	PRC	0
745	85000	post	0	PRC	0
746	86000	post	0	PRC	0
747	87000	post	0	PRC	0
748	88000	post	0	PRC	0
749	89000	post	0	PRC	0
750	90000	post	0	PRC	0
751	91000	post	0	PRC	0
752	92000	post	0	PRC	0
753	93000	post	0	PRC	0
754	94000	post	0	PRC	0
755	95000	post	0	PRC	0
756	96000	post	0	PRC	0
757	97000	post	0	PRC	0
758	98000	post	0	PRC	0
759	99000	post	0	PRC	0
760	100000	post	0	PRC	0
761	101000	post	0	PRC	0
762	102000	post	0	PRC	0
763	103000	post	0	PRC	0
764	104000	post	0	PRC	0
765	105000	post	0	PRC	0
766	106000	post	0	PRC	0
767	107000	post	0	PRC	0
768	108000	post	0	PRC	0
769	109000	post	0	PRC	0
770	110000	post	0	PRC	0
771	111000	post	0	PRC	0
772	112000	post	0	PRC	0
773	113000	post	0	PRC	0
774	114000	post	0	PRC	0
775	115000	post	0	PRC	0
776	116000	post	0	PRC	0
777	117000	post	0	PRC	0
778	118000	post	0	PRC	0
779	119000	post	0	PRC	0
780	120000	post	0	PRC	0
781	121000	post	0	PRC	0
782	122000	post	0	PRC	0
783	123000	post	0	PRC	0
784	124000	post	0	PRC	0
785	125000	post	0	PRC	0
786	126000	post	0	PRC	0
787	127000	post	0	PRC	0
788	129000	post	0	PRC	0
789	130000	post	0	PRC	0
790	131000	post	0	PRC	0
791	132000	post	0	PRC	0
792	133000	post	0	PRC	0
793	134000	post	0	PRC	0
794	135000	post	0	PRC	0
795	136000	post	0	PRC	0
796	137000	post	0	PRC	0
797	138000	post	0	PRC	0
798	139000	post	0	PRC	0
799	140000	post	0	PRC	0
800	141000	post	0	PRC	0
801	142000	post	0	PRC	0
802	143000	post	0	PRC	0
803	144000	post	0	PRC	0
804	145000	post	0	PRC	0
805	146000	post	0	PRC	0
806	148000	post	0	PRC	0
807	149000	post	0	PRC	0
808	150000	post	0	PRC	0
809	151000	post	0	PRC	0
810	152000	post	0	PRC	0
811	154000	post	0	PRC	0
812	155000	post	0	PRC	0
813	156000	post	0	PRC	0
814	157000	post	0	PRC	0
815	158000	post	0	PRC	0
816	159000	post	0	PRC	0
817	160000	post	0	PRC	0
818	161000	post	0	PRC	0
819	162000	post	0	PRC	0
820	163000	post	0	PRC	0
821	164000	post	0	PRC	0
822	165000	post	0	PRC	0
823	166000	post	0	PRC	0
824	167000	post	0	PRC	0
825	168000	post	0	PRC	0
826	0	post	0	PRC	0
827	2000	post	0	PRC	0
828	3000	post	0	PRC	0
829	4000	post	0	PRC	0
830	5000	post	0	PRC	0
831	6000	post	0	PRC	0
832	7000	post	0	PRC	0
833	8000	post	0	PRC	0
834	9000	post	0	PRC	0
835	10000	post	0	PRC	0
836	11000	post	0	PRC	0
837	12000	post	0	PRC	0
838	13000	post	0	PRC	0
839	14000	post	0	PRC	0
840	15000	post	0	PRC	0
841	16000	post	0	PRC	0
842	17000	post	0	PRC	0
843	18000	post	0	PRC	0
844	19000	post	0	PRC	0
845	20000	post	0	PRC	0
846	21000	post	0	PRC	0
847	22000	post	0	PRC	0.0416666666666667
848	23000	post	0	PRC	0.0416666666666667
849	24000	post	0	PRC	0.0833333333333333
850	25000	post	0	PRC	0
851	26000	post	0	PRC	0
852	27000	post	0	PRC	0
853	28000	post	0	PRC	0
854	29000	post	0	PRC	0
855	30000	post	0	PRC	0
856	31000	post	0	PRC	0.0416666666666667
857	32000	post	0	PRC	0.125
858	33000	post	0	PRC	0.0833333333333333
859	34000	post	0	PRC	0.0833333333333333
860	35000	post	0	PRC	0.0416666666666667
861	36000	post	0	PRC	0.0833333333333333
862	37000	post	0	PRC	0.0416666666666667
863	38000	post	0	PRC	0.0833333333333333
864	39000	post	0	PRC	0
865	40000	post	0	PRC	0.0833333333333333
866	41000	post	0	PRC	0.0416666666666667
867	42000	post	0	PRC	0
868	43000	post	0	PRC	0
869	44000	post	0	PRC	0.208333333333333
870	45000	post	0	PRC	0.0833333333333333
871	46000	post	0	PRC	0.0833333333333333
872	47000	post	0	PRC	0.0416666666666667
873	48000	post	0	PRC	0
874	49000	post	0	PRC	0
875	50000	post	0	PRC	0
876	51000	post	0	PRC	0
877	52000	post	0	PRC	0
878	53000	post	0	PRC	0
879	54000	post	0	PRC	0
880	55000	post	0	PRC	0
881	56000	post	0	PRC	0
882	57000	post	0	PRC	0
883	58000	post	0	PRC	0
884	59000	post	0	PRC	0
885	60000	post	0	PRC	0
886	61000	post	0	PRC	0
887	62000	post	0	PRC	0
888	63000	post	0	PRC	0
889	64000	post	0	PRC	0
890	65000	post	0	PRC	0
891	66000	post	0	PRC	0
892	67000	post	0	PRC	0
893	68000	post	0	PRC	0
894	69000	post	0	PRC	0
895	70000	post	0	PRC	0
896	71000	post	0	PRC	0
897	72000	post	0	PRC	0
898	73000	post	0	PRC	0
899	74000	post	0	PRC	0
900	75000	post	0	PRC	0
901	76000	post	0	PRC	0
902	77000	post	0	PRC	0
903	78000	post	0	PRC	0
904	79000	post	0	PRC	0
905	80000	post	0	PRC	0
906	81000	post	0	PRC	0
907	82000	post	0	PRC	0
908	83000	post	0	PRC	0
909	84000	post	0	PRC	0
910	85000	post	0	PRC	0
911	86000	post	0	PRC	0
912	87000	post	0	PRC	0
913	88000	post	0	PRC	0
914	89000	post	0	PRC	0
915	90000	post	0	PRC	0
916	91000	post	0	PRC	0
917	92000	post	0	PRC	0
918	93000	post	0	PRC	0
919	94000	post	0	PRC	0
920	95000	post	0	PRC	0
921	96000	post	0	PRC	0
922	97000	post	0	PRC	0
923	98000	post	0	PRC	0
924	99000	post	0	PRC	0
925	100000	post	0	PRC	0
926	101000	post	0	PRC	0
927	102000	post	0	PRC	0
928	103000	post	0	PRC	0
929	104000	post	0	PRC	0
930	105000	post	0	PRC	0
931	106000	post	0	PRC	0
932	107000	post	0	PRC	0
933	108000	post	0	PRC	0
934	109000	post	0	PRC	0
935	110000	post	0	PRC	0
936	111000	post	0	PRC	0
937	112000	post	0	PRC	0
938	113000	post	0	PRC	0
939	114000	post	0	PRC	0
940	115000	post	0	PRC	0
941	116000	post	0	PRC	0
942	117000	post	0	PRC	0
943	118000	post	0	PRC	0
944	119000	post	0	PRC	0
945	120000	post	0	PRC	0
946	121000	post	0	PRC	0
947	122000	post	0	PRC	0
948	123000	post	0	PRC	0
949	124000	post	0	PRC	0
950	125000	post	0	PRC	0
951	126000	post	0	PRC	0
952	127000	post	0	PRC	0
953	129000	post	0	PRC	0
954	130000	post	0	PRC	0
955	131000	post	0	PRC	0
956	132000	post	0	PRC	0
957	133000	post	0	PRC	0
958	134000	post	0	PRC	0
959	135000	post	0	PRC	0
960	136000	post	0	PRC	0
961	137000	post	0	PRC	0
962	138000	post	0	PRC	0
963	139000	post	0	PRC	0
964	140000	post	0	PRC	0
965	141000	post	0	PRC	0
966	142000	post	0	PRC	0
967	143000	post	0	PRC	0
968	144000	post	0	PRC	0
969	145000	post	0	PRC	0
970	146000	post	0	PRC	0
971	148000	post	0	PRC	0
972	149000	post	0	PRC	0
973	150000	post	0	PRC	0
974	151000	post	0	PRC	0
975	152000	post	0	PRC	0
976	154000	post	0	PRC	0
977	155000	post	0	PRC	0
978	156000	post	0	PRC	0
979	157000	post	0	PRC	0
980	158000	post	0	PRC	0
981	159000	post	0	PRC	0
982	160000	post	0	PRC	0
983	161000	post	0	PRC	0
984	162000	post	0	PRC	0
985	163000	post	0	PRC	0
986	164000	post	0	PRC	0
987	165000	post	0	PRC	0
988	166000	post	0	PRC	0
989	167000	post	0	PRC	0
990	168000	post	0	PRC	0
991	0	post	0	PRC	0
992	2000	post	0	PRC	0
993	3000	post	0	PRC	0
994	4000	post	0	PRC	0
995	5000	post	0	PRC	0
996	6000	post	0	PRC	0
997	7000	post	0	PRC	0
998	8000	post	0	PRC	0
999	9000	post	0	PRC	0
1000	10000	post	0	PRC	0
1001	11000	post	0	PRC	0
1002	12000	post	0	PRC	0
1003	13000	post	0	PRC	0
1004	14000	post	0	PRC	0
1005	15000	post	0	PRC	0
1006	16000	post	0	PRC	0
1007	17000	post	0	PRC	0
1008	18000	post	0	PRC	0
1009	19000	post	0	PRC	0
1010	20000	post	0	PRC	0
1011	21000	post	0	PRC	0
1012	22000	post	0	PRC	0.0416666666666667
1013	23000	post	0	PRC	0.0416666666666667
1014	24000	post	0	PRC	0.0833333333333333
1015	25000	post	0	PRC	0
1016	26000	post	0	PRC	0
1017	27000	post	0	PRC	0
1018	28000	post	0	PRC	0
1019	29000	post	0	PRC	0
1020	30000	post	0	PRC	0
1021	31000	post	0	PRC	0.0416666666666667
1022	32000	post	1	PRC	0.125
1023	33000	post	0	PRC	0.0833333333333333
1024	34000	post	0	PRC	0.0833333333333333
1025	35000	post	0	PRC	0.0416666666666667
1026	36000	post	0	PRC	0.0833333333333333
1027	37000	post	0	PRC	0.0416666666666667
1028	38000	post	0	PRC	0.0833333333333333
1029	39000	post	0	PRC	0
1030	40000	post	0	PRC	0.0833333333333333
1031	41000	post	0	PRC	0.0416666666666667
1032	42000	post	0	PRC	0
1033	43000	post	0	PRC	0
1034	44000	post	4	PRC	0.208333333333333
1035	45000	post	0	PRC	0.0833333333333333
1036	46000	post	0	PRC	0.0833333333333333
1037	47000	post	0	PRC	0.0416666666666667
1038	48000	post	0	PRC	0
1039	49000	post	0	PRC	0
1040	50000	post	0	PRC	0
1041	51000	post	0	PRC	0
1042	52000	post	0	PRC	0
1043	53000	post	0	PRC	0
1044	54000	post	0	PRC	0
1045	55000	post	0	PRC	0
1046	56000	post	0	PRC	0
1047	57000	post	0	PRC	0
1048	58000	post	0	PRC	0
1049	59000	post	0	PRC	0
1050	60000	post	0	PRC	0
1051	61000	post	0	PRC	0
1052	62000	post	0	PRC	0
1053	63000	post	0	PRC	0
1054	64000	post	0	PRC	0
1055	65000	post	0	PRC	0
1056	66000	post	0	PRC	0
1057	67000	post	0	PRC	0
1058	68000	post	0	PRC	0
1059	69000	post	0	PRC	0
1060	70000	post	0	PRC	0
1061	71000	post	0	PRC	0
1062	72000	post	0	PRC	0
1063	73000	post	0	PRC	0
1064	74000	post	0	PRC	0
1065	75000	post	0	PRC	0
1066	76000	post	0	PRC	0
1067	77000	post	0	PRC	0
1068	78000	post	0	PRC	0
1069	79000	post	0	PRC	0
1070	80000	post	0	PRC	0
1071	81000	post	0	PRC	0
1072	82000	post	0	PRC	0
1073	83000	post	0	PRC	0
1074	84000	post	0	PRC	0
1075	85000	post	0	PRC	0
1076	86000	post	0	PRC	0
1077	87000	post	0	PRC	0
1078	88000	post	0	PRC	0
1079	89000	post	0	PRC	0
1080	90000	post	0	PRC	0
1081	91000	post	0	PRC	0
1082	92000	post	0	PRC	0
1083	93000	post	0	PRC	0
1084	94000	post	0	PRC	0
1085	95000	post	0	PRC	0
1086	96000	post	0	PRC	0
1087	97000	post	0	PRC	0
1088	98000	post	0	PRC	0
1089	99000	post	0	PRC	0
1090	100000	post	0	PRC	0
1091	101000	post	0	PRC	0
1092	102000	post	0	PRC	0
1093	103000	post	0	PRC	0
1094	104000	post	0	PRC	0
1095	105000	post	0	PRC	0
1096	106000	post	0	PRC	0
1097	107000	post	0	PRC	0
1098	108000	post	0	PRC	0
1099	109000	post	0	PRC	0
1100	110000	post	0	PRC	0
1101	111000	post	0	PRC	0
1102	112000	post	0	PRC	0
1103	113000	post	0	PRC	0
1104	114000	post	0	PRC	0
1105	115000	post	0	PRC	0
1106	116000	post	0	PRC	0
1107	117000	post	0	PRC	0
1108	118000	post	0	PRC	0
1109	119000	post	0	PRC	0
1110	120000	post	0	PRC	0
1111	121000	post	0	PRC	0
1112	122000	post	0	PRC	0
1113	123000	post	0	PRC	0
1114	124000	post	0	PRC	0
1115	125000	post	0	PRC	0
1116	126000	post	0	PRC	0
1117	127000	post	0	PRC	0
1118	129000	post	0	PRC	0
1119	130000	post	0	PRC	0
1120	131000	post	0	PRC	0
1121	132000	post	0	PRC	0
1122	133000	post	0	PRC	0
1123	134000	post	0	PRC	0
1124	135000	post	0	PRC	0
1125	136000	post	0	PRC	0
1126	137000	post	0	PRC	0
1127	138000	post	0	PRC	0
1128	139000	post	0	PRC	0
1129	140000	post	0	PRC	0
1130	141000	post	0	PRC	0
1131	142000	post	0	PRC	0
1132	143000	post	0	PRC	0
1133	144000	post	0	PRC	0
1134	145000	post	0	PRC	0
1135	146000	post	0	PRC	0
1136	148000	post	0	PRC	0
1137	149000	post	0	PRC	0
1138	150000	post	0	PRC	0
1139	151000	post	0	PRC	0
1140	152000	post	0	PRC	0
1141	154000	post	0	PRC	0
1142	155000	post	0	PRC	0
1143	156000	post	0	PRC	0
1144	157000	post	0	PRC	0
1145	158000	post	0	PRC	0
1146	159000	post	0	PRC	0
1147	160000	post	0	PRC	0
1148	161000	post	0	PRC	0
1149	162000	post	0	PRC	0
1150	163000	post	0	PRC	0
1151	164000	post	0	PRC	0
1152	165000	post	0	PRC	0
1153	166000	post	0	PRC	0
1154	167000	post	0	PRC	0
1155	168000	post	0	PRC	0
1156	0	post	0	PRC	0
1157	2000	post	0	PRC	0
1158	3000	post	0	PRC	0
1159	4000	post	0	PRC	0
1160	5000	post	0	PRC	0
1161	6000	post	0	PRC	0
1162	7000	post	0	PRC	0
1163	8000	post	0	PRC	0
1164	9000	post	0	PRC	0
1165	10000	post	0	PRC	0
1166	11000	post	0	PRC	0
1167	12000	post	0	PRC	0
1168	13000	post	0	PRC	0
1169	14000	post	0	PRC	0
1170	15000	post	0	PRC	0
1171	16000	post	0	PRC	0
1172	17000	post	0	PRC	0
1173	18000	post	0	PRC	0
1174	19000	post	0	PRC	0
1175	20000	post	0	PRC	0
1176	21000	post	0	PRC	0
1177	22000	post	0	PRC	0.0416666666666667
1178	23000	post	0	PRC	0.0416666666666667
1179	24000	post	0	PRC	0.0833333333333333
1180	25000	post	0	PRC	0
1181	26000	post	0	PRC	0
1182	27000	post	0	PRC	0
1183	28000	post	0	PRC	0
1184	29000	post	0	PRC	0
1185	30000	post	0	PRC	0
1186	31000	post	1	PRC	0.0416666666666667
1187	32000	post	0	PRC	0.125
1188	33000	post	1	PRC	0.0833333333333333
1189	34000	post	0	PRC	0.0833333333333333
1190	35000	post	0	PRC	0.0416666666666667
1191	36000	post	0	PRC	0.0833333333333333
1192	37000	post	0	PRC	0.0416666666666667
1193	38000	post	0	PRC	0.0833333333333333
1194	39000	post	0	PRC	0
1195	40000	post	0	PRC	0.0833333333333333
1196	41000	post	0	PRC	0.0416666666666667
1197	42000	post	0	PRC	0
1198	43000	post	0	PRC	0
1199	44000	post	0	PRC	0.208333333333333
1200	45000	post	0	PRC	0.0833333333333333
1201	46000	post	0	PRC	0.0833333333333333
1202	47000	post	0	PRC	0.0416666666666667
1203	48000	post	0	PRC	0
1204	49000	post	0	PRC	0
1205	50000	post	0	PRC	0
1206	51000	post	0	PRC	0
1207	52000	post	0	PRC	0
1208	53000	post	0	PRC	0
1209	54000	post	0	PRC	0
1210	55000	post	0	PRC	0
1211	56000	post	0	PRC	0
1212	57000	post	0	PRC	0
1213	58000	post	0	PRC	0
1214	59000	post	0	PRC	0
1215	60000	post	0	PRC	0
1216	61000	post	0	PRC	0
1217	62000	post	0	PRC	0
1218	63000	post	0	PRC	0
1219	64000	post	0	PRC	0
1220	65000	post	0	PRC	0
1221	66000	post	0	PRC	0
1222	67000	post	0	PRC	0
1223	68000	post	0	PRC	0
1224	69000	post	0	PRC	0
1225	70000	post	0	PRC	0
1226	71000	post	0	PRC	0
1227	72000	post	0	PRC	0
1228	73000	post	0	PRC	0
1229	74000	post	0	PRC	0
1230	75000	post	0	PRC	0
1231	76000	post	0	PRC	0
1232	77000	post	0	PRC	0
1233	78000	post	0	PRC	0
1234	79000	post	0	PRC	0
1235	80000	post	0	PRC	0
1236	81000	post	0	PRC	0
1237	82000	post	0	PRC	0
1238	83000	post	0	PRC	0
1239	84000	post	0	PRC	0
1240	85000	post	0	PRC	0
1241	86000	post	0	PRC	0
1242	87000	post	0	PRC	0
1243	88000	post	0	PRC	0
1244	89000	post	0	PRC	0
1245	90000	post	0	PRC	0
1246	91000	post	0	PRC	0
1247	92000	post	0	PRC	0
1248	93000	post	0	PRC	0
1249	94000	post	0	PRC	0
1250	95000	post	0	PRC	0
1251	96000	post	0	PRC	0
1252	97000	post	0	PRC	0
1253	98000	post	0	PRC	0
1254	99000	post	0	PRC	0
1255	100000	post	0	PRC	0
1256	101000	post	0	PRC	0
1257	102000	post	0	PRC	0
1258	103000	post	0	PRC	0
1259	104000	post	0	PRC	0
1260	105000	post	0	PRC	0
1261	106000	post	0	PRC	0
1262	107000	post	0	PRC	0
1263	108000	post	0	PRC	0
1264	109000	post	0	PRC	0
1265	110000	post	0	PRC	0
1266	111000	post	0	PRC	0
1267	112000	post	0	PRC	0
1268	113000	post	0	PRC	0
1269	114000	post	0	PRC	0
1270	115000	post	0	PRC	0
1271	116000	post	0	PRC	0
1272	117000	post	0	PRC	0
1273	118000	post	0	PRC	0
1274	119000	post	0	PRC	0
1275	120000	post	0	PRC	0
1276	121000	post	0	PRC	0
1277	122000	post	0	PRC	0
1278	123000	post	0	PRC	0
1279	124000	post	0	PRC	0
1280	125000	post	0	PRC	0
1281	126000	post	0	PRC	0
1282	127000	post	0	PRC	0
1283	129000	post	0	PRC	0
1284	130000	post	0	PRC	0
1285	131000	post	0	PRC	0
1286	132000	post	0	PRC	0
1287	133000	post	0	PRC	0
1288	134000	post	0	PRC	0
1289	135000	post	0	PRC	0
1290	136000	post	0	PRC	0
1291	137000	post	0	PRC	0
1292	138000	post	0	PRC	0
1293	139000	post	0	PRC	0
1294	140000	post	0	PRC	0
1295	141000	post	0	PRC	0
1296	142000	post	0	PRC	0
1297	143000	post	0	PRC	0
1298	144000	post	0	PRC	0
1299	145000	post	0	PRC	0
1300	146000	post	0	PRC	0
1301	148000	post	0	PRC	0
1302	149000	post	0	PRC	0
1303	150000	post	0	PRC	0
1304	151000	post	0	PRC	0
1305	152000	post	0	PRC	0
1306	154000	post	0	PRC	0
1307	155000	post	0	PRC	0
1308	156000	post	0	PRC	0
1309	157000	post	0	PRC	0
1310	158000	post	0	PRC	0
1311	159000	post	0	PRC	0
1312	160000	post	0	PRC	0
1313	161000	post	0	PRC	0
1314	162000	post	0	PRC	0
1315	163000	post	0	PRC	0
1316	164000	post	0	PRC	0
1317	165000	post	0	PRC	0
1318	166000	post	0	PRC	0
1319	167000	post	0	PRC	0
1320	168000	post	0	PRC	0
1321	0	post	0	PRC	0
1322	2000	post	0	PRC	0
1323	3000	post	0	PRC	0
1324	4000	post	0	PRC	0
1325	5000	post	0	PRC	0
1326	6000	post	0	PRC	0
1327	7000	post	0	PRC	0
1328	8000	post	0	PRC	0
1329	9000	post	0	PRC	0
1330	10000	post	0	PRC	0
1331	11000	post	0	PRC	0
1332	12000	post	0	PRC	0
1333	13000	post	0	PRC	0
1334	14000	post	0	PRC	0
1335	15000	post	0	PRC	0
1336	16000	post	0	PRC	0
1337	17000	post	0	PRC	0
1338	18000	post	0	PRC	0
1339	19000	post	0	PRC	0
1340	20000	post	0	PRC	0
1341	21000	post	0	PRC	0
1342	22000	post	0	PRC	0.0416666666666667
1343	23000	post	0	PRC	0.0416666666666667
1344	24000	post	0	PRC	0.0833333333333333
1345	25000	post	0	PRC	0
1346	26000	post	0	PRC	0
1347	27000	post	0	PRC	0
1348	28000	post	0	PRC	0
1349	29000	post	0	PRC	0
1350	30000	post	0	PRC	0
1351	31000	post	0	PRC	0.0416666666666667
1352	32000	post	0	PRC	0.125
1353	33000	post	0	PRC	0.0833333333333333
1354	34000	post	0	PRC	0.0833333333333333
1355	35000	post	0	PRC	0.0416666666666667
1356	36000	post	0	PRC	0.0833333333333333
1357	37000	post	0	PRC	0.0416666666666667
1358	38000	post	0	PRC	0.0833333333333333
1359	39000	post	0	PRC	0
1360	40000	post	0	PRC	0.0833333333333333
1361	41000	post	0	PRC	0.0416666666666667
1362	42000	post	0	PRC	0
1363	43000	post	0	PRC	0
1364	44000	post	0	PRC	0.208333333333333
1365	45000	post	0	PRC	0.0833333333333333
1366	46000	post	0	PRC	0.0833333333333333
1367	47000	post	0	PRC	0.0416666666666667
1368	48000	post	0	PRC	0
1369	49000	post	0	PRC	0
1370	50000	post	0	PRC	0
1371	51000	post	0	PRC	0
1372	52000	post	0	PRC	0
1373	53000	post	0	PRC	0
1374	54000	post	0	PRC	0
1375	55000	post	0	PRC	0
1376	56000	post	0	PRC	0
1377	57000	post	0	PRC	0
1378	58000	post	0	PRC	0
1379	59000	post	0	PRC	0
1380	60000	post	0	PRC	0
1381	61000	post	0	PRC	0
1382	62000	post	0	PRC	0
1383	63000	post	0	PRC	0
1384	64000	post	0	PRC	0
1385	65000	post	0	PRC	0
1386	66000	post	0	PRC	0
1387	67000	post	0	PRC	0
1388	68000	post	0	PRC	0
1389	69000	post	0	PRC	0
1390	70000	post	0	PRC	0
1391	71000	post	0	PRC	0
1392	72000	post	0	PRC	0
1393	73000	post	0	PRC	0
1394	74000	post	0	PRC	0
1395	75000	post	0	PRC	0
1396	76000	post	0	PRC	0
1397	77000	post	0	PRC	0
1398	78000	post	0	PRC	0
1399	79000	post	0	PRC	0
1400	80000	post	0	PRC	0
1401	81000	post	0	PRC	0
1402	82000	post	0	PRC	0
1403	83000	post	0	PRC	0
1404	84000	post	0	PRC	0
1405	85000	post	0	PRC	0
1406	86000	post	0	PRC	0
1407	87000	post	0	PRC	0
1408	88000	post	0	PRC	0
1409	89000	post	0	PRC	0
1410	90000	post	0	PRC	0
1411	91000	post	0	PRC	0
1412	92000	post	0	PRC	0
1413	93000	post	0	PRC	0
1414	94000	post	0	PRC	0
1415	95000	post	0	PRC	0
1416	96000	post	0	PRC	0
1417	97000	post	0	PRC	0
1418	98000	post	0	PRC	0
1419	99000	post	0	PRC	0
1420	100000	post	0	PRC	0
1421	101000	post	0	PRC	0
1422	102000	post	0	PRC	0
1423	103000	post	0	PRC	0
1424	104000	post	0	PRC	0
1425	105000	post	0	PRC	0
1426	106000	post	0	PRC	0
1427	107000	post	0	PRC	0
1428	108000	post	0	PRC	0
1429	109000	post	0	PRC	0
1430	110000	post	0	PRC	0
1431	111000	post	0	PRC	0
1432	112000	post	0	PRC	0
1433	113000	post	0	PRC	0
1434	114000	post	0	PRC	0
1435	115000	post	0	PRC	0
1436	116000	post	0	PRC	0
1437	117000	post	0	PRC	0
1438	118000	post	0	PRC	0
1439	119000	post	0	PRC	0
1440	120000	post	0	PRC	0
1441	121000	post	0	PRC	0
1442	122000	post	0	PRC	0
1443	123000	post	0	PRC	0
1444	124000	post	0	PRC	0
1445	125000	post	0	PRC	0
1446	126000	post	0	PRC	0
1447	127000	post	0	PRC	0
1448	129000	post	0	PRC	0
1449	130000	post	0	PRC	0
1450	131000	post	0	PRC	0
1451	132000	post	0	PRC	0
1452	133000	post	0	PRC	0
1453	134000	post	0	PRC	0
1454	135000	post	0	PRC	0
1455	136000	post	0	PRC	0
1456	137000	post	0	PRC	0
1457	138000	post	0	PRC	0
1458	139000	post	0	PRC	0
1459	140000	post	0	PRC	0
1460	141000	post	0	PRC	0
1461	142000	post	0	PRC	0
1462	143000	post	0	PRC	0
1463	144000	post	0	PRC	0
1464	145000	post	0	PRC	0
1465	146000	post	0	PRC	0
1466	148000	post	0	PRC	0
1467	149000	post	0	PRC	0
1468	150000	post	0	PRC	0
1469	151000	post	0	PRC	0
1470	152000	post	0	PRC	0
1471	154000	post	0	PRC	0
1472	155000	post	0	PRC	0
1473	156000	post	0	PRC	0
1474	157000	post	0	PRC	0
1475	158000	post	0	PRC	0
1476	159000	post	0	PRC	0
1477	160000	post	0	PRC	0
1478	161000	post	0	PRC	0
1479	162000	post	0	PRC	0
1480	163000	post	0	PRC	0
1481	164000	post	0	PRC	0
1482	165000	post	0	PRC	0
1483	166000	post	0	PRC	0
1484	167000	post	0	PRC	0
1485	168000	post	0	PRC	0
1486	0	post	0	PRC	0
1487	2000	post	0	PRC	0
1488	3000	post	0	PRC	0
1489	4000	post	0	PRC	0
1490	5000	post	0	PRC	0
1491	6000	post	0	PRC	0
1492	7000	post	0	PRC	0
1493	8000	post	0	PRC	0
1494	9000	post	0	PRC	0
1495	10000	post	0	PRC	0
1496	11000	post	0	PRC	0
1497	12000	post	0	PRC	0
1498	13000	post	0	PRC	0
1499	14000	post	0	PRC	0
1500	15000	post	0	PRC	0
1501	16000	post	0	PRC	0
1502	17000	post	0	PRC	0
1503	18000	post	0	PRC	0
1504	19000	post	0	PRC	0
1505	20000	post	0	PRC	0
1506	21000	post	0	PRC	0
1507	22000	post	0	PRC	0.0416666666666667
1508	23000	post	0	PRC	0.0416666666666667
1509	24000	post	0	PRC	0.0833333333333333
1510	25000	post	0	PRC	0
1511	26000	post	0	PRC	0
1512	27000	post	0	PRC	0
1513	28000	post	0	PRC	0
1514	29000	post	0	PRC	0
1515	30000	post	0	PRC	0
1516	31000	post	0	PRC	0.0416666666666667
1517	32000	post	0	PRC	0.125
1518	33000	post	0	PRC	0.0833333333333333
1519	34000	post	0	PRC	0.0833333333333333
1520	35000	post	1	PRC	0.0416666666666667
1521	36000	post	0	PRC	0.0833333333333333
1522	37000	post	0	PRC	0.0416666666666667
1523	38000	post	1	PRC	0.0833333333333333
1524	39000	post	0	PRC	0
1525	40000	post	0	PRC	0.0833333333333333
1526	41000	post	0	PRC	0.0416666666666667
1527	42000	post	0	PRC	0
1528	43000	post	0	PRC	0
1529	44000	post	0	PRC	0.208333333333333
1530	45000	post	1	PRC	0.0833333333333333
1531	46000	post	0	PRC	0.0833333333333333
1532	47000	post	0	PRC	0.0416666666666667
1533	48000	post	0	PRC	0
1534	49000	post	0	PRC	0
1535	50000	post	0	PRC	0
1536	51000	post	0	PRC	0
1537	52000	post	0	PRC	0
1538	53000	post	0	PRC	0
1539	54000	post	0	PRC	0
1540	55000	post	0	PRC	0
1541	56000	post	0	PRC	0
1542	57000	post	0	PRC	0
1543	58000	post	0	PRC	0
1544	59000	post	0	PRC	0
1545	60000	post	0	PRC	0
1546	61000	post	0	PRC	0
1547	62000	post	0	PRC	0
1548	63000	post	0	PRC	0
1549	64000	post	0	PRC	0
1550	65000	post	0	PRC	0
1551	66000	post	0	PRC	0
1552	67000	post	0	PRC	0
1553	68000	post	0	PRC	0
1554	69000	post	0	PRC	0
1555	70000	post	0	PRC	0
1556	71000	post	0	PRC	0
1557	72000	post	0	PRC	0
1558	73000	post	0	PRC	0
1559	74000	post	0	PRC	0
1560	75000	post	0	PRC	0
1561	76000	post	0	PRC	0
1562	77000	post	0	PRC	0
1563	78000	post	0	PRC	0
1564	79000	post	0	PRC	0
1565	80000	post	0	PRC	0
1566	81000	post	0	PRC	0
1567	82000	post	0	PRC	0
1568	83000	post	0	PRC	0
1569	84000	post	0	PRC	0
1570	85000	post	0	PRC	0
1571	86000	post	0	PRC	0
1572	87000	post	0	PRC	0
1573	88000	post	0	PRC	0
1574	89000	post	0	PRC	0
1575	90000	post	0	PRC	0
1576	91000	post	0	PRC	0
1577	92000	post	0	PRC	0
1578	93000	post	0	PRC	0
1579	94000	post	0	PRC	0
1580	95000	post	0	PRC	0
1581	96000	post	0	PRC	0
1582	97000	post	0	PRC	0
1583	98000	post	0	PRC	0
1584	99000	post	0	PRC	0
1585	100000	post	0	PRC	0
1586	101000	post	0	PRC	0
1587	102000	post	0	PRC	0
1588	103000	post	0	PRC	0
1589	104000	post	0	PRC	0
1590	105000	post	0	PRC	0
1591	106000	post	0	PRC	0
1592	107000	post	0	PRC	0
1593	108000	post	0	PRC	0
1594	109000	post	0	PRC	0
1595	110000	post	0	PRC	0
1596	111000	post	0	PRC	0
1597	112000	post	0	PRC	0
1598	113000	post	0	PRC	0
1599	114000	post	0	PRC	0
1600	115000	post	0	PRC	0
1601	116000	post	0	PRC	0
1602	117000	post	0	PRC	0
1603	118000	post	0	PRC	0
1604	119000	post	0	PRC	0
1605	120000	post	0	PRC	0
1606	121000	post	0	PRC	0
1607	122000	post	0	PRC	0
1608	123000	post	0	PRC	0
1609	124000	post	0	PRC	0
1610	125000	post	0	PRC	0
1611	126000	post	0	PRC	0
1612	127000	post	0	PRC	0
1613	129000	post	0	PRC	0
1614	130000	post	0	PRC	0
1615	131000	post	0	PRC	0
1616	132000	post	0	PRC	0
1617	133000	post	0	PRC	0
1618	134000	post	0	PRC	0
1619	135000	post	0	PRC	0
1620	136000	post	0	PRC	0
1621	137000	post	0	PRC	0
1622	138000	post	0	PRC	0
1623	139000	post	0	PRC	0
1624	140000	post	0	PRC	0
1625	141000	post	0	PRC	0
1626	142000	post	0	PRC	0
1627	143000	post	0	PRC	0
1628	144000	post	0	PRC	0
1629	145000	post	0	PRC	0
1630	146000	post	0	PRC	0
1631	148000	post	0	PRC	0
1632	149000	post	0	PRC	0
1633	150000	post	0	PRC	0
1634	151000	post	0	PRC	0
1635	152000	post	0	PRC	0
1636	154000	post	0	PRC	0
1637	155000	post	0	PRC	0
1638	156000	post	0	PRC	0
1639	157000	post	0	PRC	0
1640	158000	post	0	PRC	0
1641	159000	post	0	PRC	0
1642	160000	post	0	PRC	0
1643	161000	post	0	PRC	0
1644	162000	post	0	PRC	0
1645	163000	post	0	PRC	0
1646	164000	post	0	PRC	0
1647	165000	post	0	PRC	0
1648	166000	post	0	PRC	0
1649	167000	post	0	PRC	0
1650	168000	post	0	PRC	0
1651	0	post	0	MS1	0
1652	2000	post	0	MS1	0
1653	3000	post	0	MS1	0
1654	4000	post	0	MS1	0
1655	5000	post	0	MS1	0
1656	6000	post	0	MS1	0
1657	7000	post	0	MS1	0
1658	8000	post	0	MS1	0
1659	9000	post	0	MS1	0
1660	10000	post	0	MS1	0
1661	11000	post	0	MS1	0
1662	12000	post	0	MS1	0
1663	13000	post	0	MS1	0
1664	14000	post	0	MS1	0
1665	15000	post	2	MS1	2
1666	16000	post	0	MS1	0
1667	17000	post	0	MS1	0
1668	18000	post	1	MS1	1
1669	19000	post	0	MS1	0
1670	20000	post	0	MS1	0
1671	21000	post	0	MS1	0
1672	22000	post	1	MS1	1
1673	23000	post	4	MS1	4
1674	24000	post	7	MS1	7
1675	25000	post	0	MS1	0
1676	26000	post	0	MS1	0
1677	27000	post	0	MS1	0
1678	28000	post	0	MS1	0
1679	29000	post	0	MS1	0
1680	30000	post	0	MS1	0
1681	31000	post	0	MS1	0
1682	32000	post	0	MS1	0
1683	33000	post	0	MS1	0
1684	34000	post	0	MS1	0
1685	35000	post	0	MS1	0
1686	36000	post	0	MS1	0
1687	37000	post	0	MS1	0
1688	38000	post	0	MS1	0
1689	39000	post	0	MS1	0
1690	40000	post	0	MS1	0
1691	41000	post	0	MS1	0
1692	42000	post	0	MS1	0
1693	43000	post	0	MS1	0
1694	44000	post	0	MS1	0
1695	45000	post	0	MS1	0
1696	46000	post	0	MS1	0
1697	47000	post	0	MS1	0
1698	48000	post	0	MS1	0
1699	49000	post	0	MS1	0
1700	50000	post	0	MS1	0
1701	51000	post	0	MS1	0
1702	52000	post	0	MS1	0
1703	53000	post	0	MS1	0
1704	54000	post	0	MS1	0
1705	55000	post	0	MS1	0
1706	56000	post	0	MS1	0
1707	57000	post	0	MS1	0
1708	58000	post	0	MS1	0
1709	59000	post	0	MS1	0
1710	60000	post	0	MS1	0
1711	61000	post	0	MS1	0
1712	62000	post	0	MS1	0
1713	63000	post	0	MS1	0
1714	64000	post	0	MS1	0
1715	65000	post	0	MS1	0
1716	66000	post	0	MS1	0
1717	67000	post	0	MS1	0
1718	68000	post	0	MS1	0
1719	69000	post	0	MS1	0
1720	70000	post	0	MS1	0
1721	71000	post	0	MS1	0
1722	72000	post	0	MS1	0
1723	73000	post	0	MS1	0
1724	74000	post	0	MS1	0
1725	75000	post	0	MS1	0
1726	76000	post	0	MS1	0
1727	77000	post	0	MS1	0
1728	78000	post	0	MS1	0
1729	79000	post	0	MS1	0
1730	80000	post	0	MS1	0
1731	81000	post	0	MS1	0
1732	82000	post	0	MS1	0
1733	83000	post	0	MS1	0
1734	84000	post	0	MS1	0
1735	85000	post	0	MS1	0
1736	86000	post	0	MS1	0
1737	87000	post	0	MS1	0
1738	88000	post	0	MS1	0
1739	89000	post	0	MS1	0
1740	90000	post	0	MS1	0
1741	91000	post	0	MS1	0
1742	92000	post	0	MS1	0
1743	93000	post	0	MS1	0
1744	94000	post	0	MS1	0
1745	95000	post	0	MS1	0
1746	96000	post	0	MS1	0
1747	97000	post	0	MS1	0
1748	98000	post	0	MS1	0
1749	99000	post	0	MS1	0
1750	100000	post	0	MS1	0
1751	101000	post	0	MS1	0
1752	102000	post	0	MS1	0
1753	103000	post	0	MS1	0
1754	104000	post	0	MS1	0
1755	105000	post	0	MS1	0
1756	106000	post	0	MS1	0
1757	107000	post	0	MS1	0
1758	108000	post	0	MS1	0
1759	109000	post	0	MS1	0
1760	110000	post	0	MS1	0
1761	111000	post	0	MS1	0
1762	112000	post	0	MS1	0
1763	113000	post	0	MS1	0
1764	114000	post	0	MS1	0
1765	115000	post	0	MS1	0
1766	116000	post	0	MS1	0
1767	117000	post	0	MS1	0
1768	118000	post	0	MS1	0
1769	119000	post	0	MS1	0
1770	120000	post	0	MS1	0
1771	121000	post	0	MS1	0
1772	122000	post	0	MS1	0
1773	123000	post	0	MS1	0
1774	124000	post	0	MS1	0
1775	125000	post	0	MS1	0
1776	126000	post	0	MS1	0
1777	127000	post	0	MS1	0
1778	129000	post	0	MS1	0
1779	130000	post	0	MS1	0
1780	131000	post	0	MS1	0
1781	132000	post	0	MS1	0
1782	133000	post	0	MS1	0
1783	134000	post	0	MS1	0
1784	135000	post	0	MS1	0
1785	136000	post	0	MS1	0
1786	137000	post	0	MS1	0
1787	138000	post	0	MS1	0
1788	139000	post	0	MS1	0
1789	140000	post	0	MS1	0
1790	141000	post	0	MS1	0
1791	142000	post	0	MS1	0
1792	143000	post	0	MS1	0
1793	144000	post	0	MS1	0
1794	145000	post	0	MS1	0
1795	146000	post	0	MS1	0
1796	148000	post	0	MS1	0
1797	149000	post	0	MS1	0
1798	150000	post	0	MS1	0
1799	151000	post	0	MS1	0
1800	152000	post	0	MS1	0
1801	154000	post	0	MS1	0
1802	155000	post	0	MS1	0
1803	156000	post	0	MS1	0
1804	157000	post	0	MS1	0
1805	158000	post	0	MS1	0
1806	159000	post	0	MS1	0
1807	160000	post	0	MS1	0
1808	161000	post	0	MS1	0
1809	162000	post	0	MS1	0
1810	163000	post	0	MS1	0
1811	164000	post	0	MS1	0
1812	165000	post	0	MS1	0
1813	166000	post	0	MS1	0
1814	167000	post	0	MS1	0
1815	168000	post	0	MS1	0
1816	0	post	0	PRC	0
1817	2000	post	0	PRC	0
1818	3000	post	0	PRC	0
1819	4000	post	0	PRC	0
1820	5000	post	0	PRC	0
1821	6000	post	0	PRC	0
1822	7000	post	0	PRC	0
1823	8000	post	0	PRC	0
1824	9000	post	0	PRC	0
1825	10000	post	0	PRC	0
1826	11000	post	0	PRC	0
1827	12000	post	0	PRC	0
1828	13000	post	0	PRC	0
1829	14000	post	0	PRC	0
1830	15000	post	0	PRC	0
1831	16000	post	0	PRC	0
1832	17000	post	0	PRC	0
1833	18000	post	0	PRC	0
1834	19000	post	0	PRC	0
1835	20000	post	0	PRC	0
1836	21000	post	0	PRC	0
1837	22000	post	0	PRC	0.0416666666666667
1838	23000	post	0	PRC	0.0416666666666667
1839	24000	post	0	PRC	0.0833333333333333
1840	25000	post	0	PRC	0
1841	26000	post	0	PRC	0
1842	27000	post	0	PRC	0
1843	28000	post	0	PRC	0
1844	29000	post	0	PRC	0
1845	30000	post	0	PRC	0
1846	31000	post	0	PRC	0.0416666666666667
1847	32000	post	1	PRC	0.125
1848	33000	post	0	PRC	0.0833333333333333
1849	34000	post	0	PRC	0.0833333333333333
1850	35000	post	0	PRC	0.0416666666666667
1851	36000	post	0	PRC	0.0833333333333333
1852	37000	post	0	PRC	0.0416666666666667
1853	38000	post	0	PRC	0.0833333333333333
1854	39000	post	0	PRC	0
1855	40000	post	1	PRC	0.0833333333333333
1856	41000	post	0	PRC	0.0416666666666667
1857	42000	post	0	PRC	0
1858	43000	post	0	PRC	0
1859	44000	post	0	PRC	0.208333333333333
1860	45000	post	0	PRC	0.0833333333333333
1861	46000	post	1	PRC	0.0833333333333333
1862	47000	post	0	PRC	0.0416666666666667
1863	48000	post	0	PRC	0
1864	49000	post	0	PRC	0
1865	50000	post	0	PRC	0
1866	51000	post	0	PRC	0
1867	52000	post	0	PRC	0
1868	53000	post	0	PRC	0
1869	54000	post	0	PRC	0
1870	55000	post	0	PRC	0
1871	56000	post	0	PRC	0
1872	57000	post	0	PRC	0
1873	58000	post	0	PRC	0
1874	59000	post	0	PRC	0
1875	60000	post	0	PRC	0
1876	61000	post	0	PRC	0
1877	62000	post	0	PRC	0
1878	63000	post	0	PRC	0
1879	64000	post	0	PRC	0
1880	65000	post	0	PRC	0
1881	66000	post	0	PRC	0
1882	67000	post	0	PRC	0
1883	68000	post	0	PRC	0
1884	69000	post	0	PRC	0
1885	70000	post	0	PRC	0
1886	71000	post	0	PRC	0
1887	72000	post	0	PRC	0
1888	73000	post	0	PRC	0
1889	74000	post	0	PRC	0
1890	75000	post	0	PRC	0
1891	76000	post	0	PRC	0
1892	77000	post	0	PRC	0
1893	78000	post	0	PRC	0
1894	79000	post	0	PRC	0
1895	80000	post	0	PRC	0
1896	81000	post	0	PRC	0
1897	82000	post	0	PRC	0
1898	83000	post	0	PRC	0
1899	84000	post	0	PRC	0
1900	85000	post	0	PRC	0
1901	86000	post	0	PRC	0
1902	87000	post	0	PRC	0
1903	88000	post	0	PRC	0
1904	89000	post	0	PRC	0
1905	90000	post	0	PRC	0
1906	91000	post	0	PRC	0
1907	92000	post	0	PRC	0
1908	93000	post	0	PRC	0
1909	94000	post	0	PRC	0
1910	95000	post	0	PRC	0
1911	96000	post	0	PRC	0
1912	97000	post	0	PRC	0
1913	98000	post	0	PRC	0
1914	99000	post	0	PRC	0
1915	100000	post	0	PRC	0
1916	101000	post	0	PRC	0
1917	102000	post	0	PRC	0
1918	103000	post	0	PRC	0
1919	104000	post	0	PRC	0
1920	105000	post	0	PRC	0
1921	106000	post	0	PRC	0
1922	107000	post	0	PRC	0
1923	108000	post	0	PRC	0
1924	109000	post	0	PRC	0
1925	110000	post	0	PRC	0
1926	111000	post	0	PRC	0
1927	112000	post	0	PRC	0
1928	113000	post	0	PRC	0
1929	114000	post	0	PRC	0
1930	115000	post	0	PRC	0
1931	116000	post	0	PRC	0
1932	117000	post	0	PRC	0
1933	118000	post	0	PRC	0
1934	119000	post	0	PRC	0
1935	120000	post	0	PRC	0
1936	121000	post	0	PRC	0
1937	122000	post	0	PRC	0
1938	123000	post	0	PRC	0
1939	124000	post	0	PRC	0
1940	125000	post	0	PRC	0
1941	126000	post	0	PRC	0
1942	127000	post	0	PRC	0
1943	129000	post	0	PRC	0
1944	130000	post	0	PRC	0
1945	131000	post	0	PRC	0
1946	132000	post	0	PRC	0
1947	133000	post	0	PRC	0
1948	134000	post	0	PRC	0
1949	135000	post	0	PRC	0
1950	136000	post	0	PRC	0
1951	137000	post	0	PRC	0
1952	138000	post	0	PRC	0
1953	139000	post	0	PRC	0
1954	140000	post	0	PRC	0
1955	141000	post	0	PRC	0
1956	142000	post	0	PRC	0
1957	143000	post	0	PRC	0
1958	144000	post	0	PRC	0
1959	145000	post	0	PRC	0
1960	146000	post	0	PRC	0
1961	148000	post	0	PRC	0
1962	149000	post	0	PRC	0
1963	150000	post	0	PRC	0
1964	151000	post	0	PRC	0
1965	152000	post	0	PRC	0
1966	154000	post	0	PRC	0
1967	155000	post	0	PRC	0
1968	156000	post	0	PRC	0
1969	157000	post	0	PRC	0
1970	158000	post	0	PRC	0
1971	159000	post	0	PRC	0
1972	160000	post	0	PRC	0
1973	161000	post	0	PRC	0
1974	162000	post	0	PRC	0
1975	163000	post	0	PRC	0
1976	164000	post	0	PRC	0
1977	165000	post	0	PRC	0
1978	166000	post	0	PRC	0
1979	167000	post	0	PRC	0
1980	168000	post	0	PRC	0
1981	0	post	0	IN1	0
1982	2000	post	0	IN1	0
1983	3000	post	0	IN1	0
1984	4000	post	0	IN1	0
1985	5000	post	0	IN1	0
1986	6000	post	0	IN1	0.25
1987	7000	post	0	IN1	0
1988	8000	post	0	IN1	0
1989	9000	post	1	IN1	1.5
1990	10000	post	0	IN1	1.5
1991	11000	post	2	IN1	1.5
1992	12000	post	1	IN1	1.5
1993	13000	post	2	IN1	1.75
1994	14000	post	1	IN1	3
1995	15000	post	0	IN1	2.25
1996	16000	post	0	IN1	2
1997	17000	post	0	IN1	3
1998	18000	post	3	IN1	2.75
1999	19000	post	1	IN1	0.75
[truncated: 320,012 more rows]
