# Supplementary material for: Whole-body connectome of a segmented annelid larva
Source: eLife. 2025 Aug 27;13:RP97964. doi: 10.7554/eLife.97964 (PMC12387772; doi:10.7554/eLife.97964)
Supplement: Figure 4—figure supplement 2—source data 1. [file elife-97964-fig4-figsupp2-data1.txt]

presynaptic	postsynaptic	synapses
1	PRC left	PRC	11
2	PRC right	PRC	10
3	PRC left	IN1	164
4	PRC right	IN1	143
5	PRC left	INton	0
6	PRC right	INton	1
7	PRC left	INpreSer	0
8	PRC right	INpreSer	0
9	PRC left	cPRC	0
10	PRC right	cPRC	0
11	PRC left	INRGWa	0
12	PRC right	INRGWa	0
13	PRC left	INNOS	0
14	PRC right	INNOS	0
15	PRC left	Ser-h1	0
16	PRC right	Ser-h1	0
17	PRC left	MC	0
18	PRC right	MC	0
19	PRC left	cMNPDF-vcl1	0
20	PRC right	cMNPDF-vcl1	0
21	PRC left	cMNATO	0
22	PRC right	cMNATO	0
23	PRC left	cMNdc	0
24	PRC right	cMNdc	0
25	PRC left	SNnuchPDF	0
26	PRC right	SNnuchPDF	0
27	PRC left	SNnuchNS	0
28	PRC right	SNnuchNS	0
29	PRC left	SNnuchBx	0
30	PRC right	SNnuchBx	0
31	PRC left	SNgolden	0
32	PRC right	SNgolden	0
33	PRC left	SNhorn	0
34	PRC right	SNhorn	0
35	PRC left	SNhook	0
36	PRC right	SNhook	0
37	PRC left	MNant	0
38	PRC right	MNant	0
39	PRC left	SNlasso	0
40	PRC right	SNlasso	0
41	PRC left	INlasso	0
42	PRC right	INlasso	0
43	PRC left	INdecussPre	0
44	PRC right	INdecussPre	0
45	PRC left	INpreMN	0
46	PRC right	INpreMN	0
47	PRC left	SNMIP-vc	0
48	PRC right	SNMIP-vc	0
49	PRC left	SNmus	0
50	PRC right	SNmus	0
51	PRC left	SNantlerPDF	0
52	PRC right	SNantlerPDF	0
53	PRC left	SNPDF-dc	0
54	PRC right	SNPDF-dc	0
55	PRC left	SN0DLSO1.2-4	0
56	PRC right	SN0DLSO1.2-4	0
57	PRC left	SN-DLSO1.2-3	0
58	PRC right	SN-DLSO1.2-3	0
59	PRC left	SN-DLSO1.2-1	0
60	PRC right	SN-DLSO1.2-1	0
61	PRC left	SN-DLSO2	0
62	PRC right	SN-DLSO2	0
63	PRC left	SNMB2	0
64	PRC right	SNMB2	0
65	PRC left	eyespot-PRCR3	0
66	PRC right	eyespot-PRCR3	0
67	PRC left	eyespot-PRCR1	0
68	PRC right	eyespot-PRCR1	0
69	PRC left	MS1	0
70	PRC right	MS1	0
71	PRC left	MS4	0
72	PRC right	MS4	0
73	PRC left	MS3	0
74	PRC right	MS3	0
75	PRC left	MS5	0
76	PRC right	MS5	0
77	PRC left	SN-ASTC	0
78	PRC right	SN-ASTC	0
79	PRC left	SN-DLSO3-PDF	0
80	PRC right	SN-DLSO3-PDF	0
81	PRC left	SN-DLSO3	0
82	PRC right	SN-DLSO3	0
83	PRC left	MC2biax-1	0
84	PRC right	MC2biax-1	0
85	PRC left	SN-IRP2-burs	0
86	PRC right	SN-IRP2-burs	0
87	PRC left	SN-IRP2-FMRF	0
88	PRC right	SN-IRP2-FMRF	0
89	PRC left	SN-MIP4	0
90	PRC right	SN-MIP4	0
91	PRC left	SN-MIP1	0
92	PRC right	SN-MIP1	0
93	PRC left	MNspinning	0
94	PRC right	MNspinning	0
95	PRC left	SN-WLD	0
96	PRC right	SN-WLD	0
97	PRC left	SN-DSO	0
98	PRC right	SN-DSO	0
99	PRC left	SNbicil	0
100	PRC right	SNbicil	0
101	PRC left	SNasym	0
102	PRC right	SNasym	0
103	PRC left	SN47Ach	0
104	PRC right	SN47Ach	0
105	PRC left	INCrossbow	0
106	PRC right	INCrossbow	0
107	PRC left	pygPBunp	0
108	PRC right	pygPBunp	0
109	PRC left	INarc1	0
110	PRC right	INarc1	0
111	PRC left	INarc2	0
112	PRC right	INarc2	0
113	PRC left	INsn	0
114	PRC right	INsn	0
115	PRC left	INrope	0
116	PRC right	INrope	0
117	PRC left	Loop	0
118	PRC right	Loop	0
119	PRC left	INCM	0
120	PRC right	INCM	0
121	PRC left	MNspider-ant	0
122	PRC right	MNspider-ant	0
123	PRC left	MNspider-post	0
124	PRC right	MNspider-post	0
125	PRC left	MNbiramous	0
126	PRC right	MNbiramous	0
127	PRC left	MNring	0
128	PRC right	MNring	0
129	PRC left	MNcrab	0
130	PRC right	MNcrab	0
131	PRC left	MNhose	0
132	PRC right	MNhose	0
133	PRC left	MNbow	0
134	PRC right	MNbow	0
135	PRC left	MNwave	0
136	PRC right	MNwave	0
137	PRC left	MNacicX	0
138	PRC right	MNacicX	0
139	PRC left	INchaeMech	0
140	PRC right	INchaeMech	0
141	PRC left	chaeMech	0
142	PRC right	chaeMech	0
143	PRC left	INFVa-pyg	0
144	PRC right	INFVa-pyg	0
145	PRC left	INsplitCR	0
146	PRC right	INsplitCR	0
147	PRC left	INsplitCRATO	0
148	PRC right	INsplitCRATO	0
149	PRC left	INMC3	0
150	PRC right	INMC3	0
151	PRC left	INbiax	0
152	PRC right	INbiax	0
153	PRC left	INsplitPB-RF/Ya	0
154	PRC right	INsplitPB-RF/Ya	0
155	PRC left	INsplitPBant	0
156	PRC right	INsplitPBant	0
157	PRC left	INsplitPB	0
158	PRC right	INsplitPB	0
159	PRC left	PB	0
160	PRC right	PB	0
161	PRC left	interparaPM1	0
162	PRC right	interparaPM1	0
163	PRC left	cioMNcover	0
164	PRC right	cioMNcover	0
165	PRC left	INsplitPUh	0
166	PRC right	INsplitPUh	0
167	PRC left	MN3	0
168	PRC right	MN3	0
169	PRC left	MN1	0
170	PRC right	MN1	0
171	PRC left	MN2	0
172	PRC right	MN2	0
173	PRC left	MC3cover	0
174	PRC right	MC3cover	0
175	PRC left	antPUc	0
176	PRC right	antPUc	0
177	PRC left	spinPU	0
178	PRC right	spinPU	0
179	PRC left	VentraltrunkPUunp	0
180	PRC right	VentraltrunkPUunp	0
181	PRC left	trochPU	0
182	PRC right	trochPU	0
183	PRC left	hPUc1	0
184	PRC right	hPUc1	0
185	PRC left	pygCirrusPUSM	0
186	PRC right	pygCirrusPUSM	0
187	PRC left	hCirrusPU	0
188	PRC right	hCirrusPU	0
189	PRC left	parapodPU	0
190	PRC right	parapodPU	0
191	PRC left	hPU	0
192	PRC right	hPU	0
193	PRC left	dsoPU	0
194	PRC right	dsoPU	0
195	PRC left	pygCirrusPU	0
196	PRC right	pygCirrusPU	0
197	PRC left	hPU2l-asymPDF	0
198	PRC right	hPU2l-asymPDF	0
199	PRC left	hCR	0
200	PRC right	hCR	0
201	PRC left	ventralpygCR	0
202	PRC right	ventralpygCR	0
203	PRC left	doCRunp	0
204	PRC right	doCRunp	0
205	PRC left	SN-DLSO1.0	0
206	PRC right	SN-DLSO1.0	0
207	PRC left	INdc	0
208	PRC right	INdc	0
209	PRC left	INbackcross	0
210	PRC right	INbackcross	0
211	PRC left	MNcommUpL	0
212	PRC right	MNcommUpL	0
213	PRC left	MNob-ipsi	0
214	PRC right	MNob-ipsi	0
215	PRC left	INbiaxLeg	0
216	PRC right	INbiaxLeg	0
217	PRC left	INbiaxH	0
218	PRC right	INbiaxH	0
219	PRC left	SN-NS1	0
220	PRC right	SN-NS1	0
221	PRC left	SN-NS3	0
222	PRC right	SN-NS3	0
223	PRC left	SN-NS4	0
224	PRC right	SN-NS4	0
225	PRC left	SN-NS15	0
226	PRC right	SN-NS15	0
227	PRC left	SNaant	0
228	PRC right	SNaant	0
229	PRC left	SNPDF-pyg	0
230	PRC right	SNPDF-pyg	0
231	PRC left	INfoot	0
232	PRC right	INfoot	0
233	PRC left	INW	0
234	PRC right	INW	0
235	PRC left	INmidL	0
236	PRC right	INmidL	0
237	PRC left	INhook	0
238	PRC right	INhook	0
239	PRC left	INMBtype6	0
240	PRC right	INMBtype6	0
241	PRC left	INMBtype5	0
242	PRC right	INMBtype5	0
243	PRC left	INMBtype7	0
244	PRC right	INMBtype7	0
245	PRC left	INcross	0
246	PRC right	INcross	0
247	PRC left	INpro	0
248	PRC right	INpro	0
249	PRC left	INproT2	0
250	PRC right	INproT2	0
251	PRC left	INpear	0
252	PRC right	INpear	0
253	PRC left	INZ	0
254	PRC right	INZ	0
255	PRC left	MNpostv	0
256	PRC right	MNpostv	0
257	PRC left	SN-NS22	0
258	PRC right	SN-NS22	0
259	PRC left	SN-NS5	0
260	PRC right	SN-NS5	0
261	PRC left	SN-NS17	0
262	PRC right	SN-NS17	0
263	PRC left	SN-YF5cil	0
264	PRC right	SN-YF5cil	0
265	PRC left	SN-NS19	0
266	PRC right	SN-NS19	0
267	PRC left	SN-NS20	0
268	PRC right	SN-NS20	0
269	PRC left	SN-NS6	0
270	PRC right	SN-NS6	0
271	PRC left	SN-NS29	0
272	PRC right	SN-NS29	0
273	PRC left	SN-NS27	0
274	PRC right	SN-NS27	0
275	PRC left	SN-NS18	0
276	PRC right	SN-NS18	0
277	PRC left	SN-NS16	0
278	PRC right	SN-NS16	0
279	PRC left	INbigloop	1
280	PRC right	INbigloop	0
281	PRC left	SNadNS22	0
282	PRC right	SNadNS22	0
283	PRC left	Ser-tr1	0
284	PRC right	Ser-tr1	0
285	PRC left	SNFVa	0
286	PRC right	SNFVa	0
287	PRC left	INUturn	0
288	PRC right	INUturn	0
289	PRC left	INATOpyg	0
290	PRC right	INATOpyg	0
291	PRC left	INcomm-Upstairs	0
292	PRC right	INcomm-Upstairs	0
293	PRC left	INasc-pyg	0
294	PRC right	INasc-pyg	0
295	PRC left	SNblunt	0
296	PRC right	SNblunt	0
297	PRC left	INsplitBronto	0
298	PRC right	INsplitBronto	0
299	PRC left	INleucoPU	0
300	PRC right	INleucoPU	0
301	PRC left	MNladder	0
302	PRC right	MNladder	0
303	PRC left	INdecussfoot	0
304	PRC right	INdecussfoot	0
305	PRC left	INdecusshook	0
306	PRC right	INdecusshook	0
307	PRC left	INpreLadder	0
308	PRC right	INpreLadder	0
309	PRC left	INcomm-Upcross	0
310	PRC right	INcomm-Upcross	0
311	PRC left	MNacic	0
312	PRC right	MNacic	0
313	PRC left	INsplitVent	0
314	PRC right	INsplitVent	0
315	PRC left	INcomm-DownL	0
316	PRC right	INcomm-DownL	0
317	PRC left	MNarm	0
318	PRC right	MNarm	0
319	PRC left	INlasso-postSN	0
320	PRC right	INlasso-postSN	0
321	PRC left	MNantacic	0
322	PRC right	MNantacic	0
323	PRC left	MNpostacic	0
324	PRC right	MNpostacic	0
325	PRC left	SN-DLSO1.3	0
326	PRC right	SN-DLSO1.3	0
327	PRC left	MNakro	0
328	PRC right	MNakro	0
329	PRC left	MNchae	0
330	PRC right	MNchae	0
331	PRC left	MNgland-head	0
332	PRC right	MNgland-head	0
333	PRC left	SNstiff	0
334	PRC right	SNstiff	0
335	PRC left	SNbronto	0
336	PRC right	SNbronto	0
337	PRC left	INcommascFV	0
338	PRC right	INcommascFV	0
339	PRC left	SNpygM	0
340	PRC right	SNpygM	0
341	PRC left	INR1	7
342	PRC right	INR1	1
343	PRC left	SN-DLSO1.1NP	0
344	PRC right	SN-DLSO1.1NP	0
345	PRC left	SN-DLSO1.1	0
346	PRC right	SN-DLSO1.1	0
347	PRC left	INmus	0
348	PRC right	INmus	0
349	PRC left	INdescLuqinPDF	0
350	PRC right	INdescLuqinPDF	0
351	PRC left	INcosplit	0
352	PRC right	INcosplit	0
353	PRC left	INcommdescFVa	0
354	PRC right	INcommdescFVa	0
355	PRC left	MNheadV	0
356	PRC right	MNheadV	0
357	PRC left	INsqNSasym	0
358	PRC right	INsqNSasym	0
359	PRC left	INbiaxHmid	0
360	PRC right	INbiaxHmid	0
361	PRC left	MNantelope	0
362	PRC right	MNantelope	0
363	PRC left	MNsmile	0
364	PRC right	MNsmile	0
365	PRC left	INhorn	0
366	PRC right	INhorn	0
367	PRC left	INMBPDF	0
368	PRC right	INMBPDF	0
369	PRC left	INMBdescFMRF	0
370	PRC right	INMBdescFMRF	0
371	PRC left	INDLSO	0
372	PRC right	INDLSO	0
373	PRC left	SNtorii	0
374	PRC right	SNtorii	0
375	PRC left	INexsn	0
376	PRC right	INexsn	0
377	PRC left	MBmouth	0
378	PRC right	MBmouth	0
379	PRC left	SNtrpa	0
380	PRC right	SNtrpa	0
381	PRC left	INtorii	0
382	PRC right	INtorii	0
383	PRC left	INUturnMB	0
384	PRC right	INUturnMB	0
385	PRC left	INface	0
386	PRC right	INface	0
387	PRC left	INMBdesc3	0
388	PRC right	INMBdesc3	0
389	PRC left	INMBdesc2	0
390	PRC right	INMBdesc2	0
391	PRC left	INpara	0
392	PRC right	INpara	0
393	PRC left	INMBtype9	0
394	PRC right	INMBtype9	0
395	PRC left	INMBtype2	0
396	PRC right	INMBtype2	0
397	PRC left	INdecussM	0
398	PRC right	INdecussM	0
399	PRC left	INiaStiff	0
400	PRC right	INiaStiff	0
401	PRC left	INmantis	0
402	PRC right	INmantis	0
403	PRC left	INsplitSpin	0
404	PRC right	INsplitSpin	0
405	IN1 left	PRC	1
406	IN1 right	PRC	0
407	IN1 left	IN1	51
408	IN1 right	IN1	36
409	IN1 left	INton	13
410	IN1 right	INton	15
411	IN1 left	INpreSer	0
412	IN1 right	INpreSer	0
413	IN1 left	cPRC	0
414	IN1 right	cPRC	0
415	IN1 left	INRGWa	0
416	IN1 right	INRGWa	0
417	IN1 left	INNOS	0
418	IN1 right	INNOS	0
419	IN1 left	Ser-h1	0
420	IN1 right	Ser-h1	0
421	IN1 left	MC	0
422	IN1 right	MC	0
423	IN1 left	cMNPDF-vcl1	0
424	IN1 right	cMNPDF-vcl1	0
425	IN1 left	cMNATO	0
426	IN1 right	cMNATO	0
427	IN1 left	cMNdc	0
428	IN1 right	cMNdc	0
429	IN1 left	SNnuchPDF	0
430	IN1 right	SNnuchPDF	0
431	IN1 left	SNnuchNS	0
432	IN1 right	SNnuchNS	0
433	IN1 left	SNnuchBx	0
434	IN1 right	SNnuchBx	0
435	IN1 left	SNgolden	0
436	IN1 right	SNgolden	0
437	IN1 left	SNhorn	0
438	IN1 right	SNhorn	0
439	IN1 left	SNhook	0
440	IN1 right	SNhook	0
441	IN1 left	MNant	0
442	IN1 right	MNant	0
443	IN1 left	SNlasso	0
444	IN1 right	SNlasso	0
445	IN1 left	INlasso	0
446	IN1 right	INlasso	0
447	IN1 left	INdecussPre	0
448	IN1 right	INdecussPre	0
449	IN1 left	INpreMN	0
450	IN1 right	INpreMN	0
451	IN1 left	SNMIP-vc	0
452	IN1 right	SNMIP-vc	0
453	IN1 left	SNmus	0
454	IN1 right	SNmus	0
455	IN1 left	SNantlerPDF	0
456	IN1 right	SNantlerPDF	0
457	IN1 left	SNPDF-dc	0
458	IN1 right	SNPDF-dc	0
459	IN1 left	SN0DLSO1.2-4	0
460	IN1 right	SN0DLSO1.2-4	0
461	IN1 left	SN-DLSO1.2-3	0
462	IN1 right	SN-DLSO1.2-3	0
463	IN1 left	SN-DLSO1.2-1	0
464	IN1 right	SN-DLSO1.2-1	0
465	IN1 left	SN-DLSO2	0
466	IN1 right	SN-DLSO2	0
467	IN1 left	SNMB2	0
468	IN1 right	SNMB2	0
469	IN1 left	eyespot-PRCR3	0
470	IN1 right	eyespot-PRCR3	0
471	IN1 left	eyespot-PRCR1	0
472	IN1 right	eyespot-PRCR1	0
473	IN1 left	MS1	0
474	IN1 right	MS1	0
475	IN1 left	MS4	0
476	IN1 right	MS4	0
477	IN1 left	MS3	0
478	IN1 right	MS3	0
479	IN1 left	MS5	0
480	IN1 right	MS5	0
481	IN1 left	SN-ASTC	0
482	IN1 right	SN-ASTC	0
483	IN1 left	SN-DLSO3-PDF	0
484	IN1 right	SN-DLSO3-PDF	0
485	IN1 left	SN-DLSO3	0
486	IN1 right	SN-DLSO3	0
487	IN1 left	MC2biax-1	0
488	IN1 right	MC2biax-1	0
489	IN1 left	SN-IRP2-burs	0
490	IN1 right	SN-IRP2-burs	0
491	IN1 left	SN-IRP2-FMRF	0
492	IN1 right	SN-IRP2-FMRF	0
493	IN1 left	SN-MIP4	0
494	IN1 right	SN-MIP4	0
495	IN1 left	SN-MIP1	0
496	IN1 right	SN-MIP1	0
497	IN1 left	MNspinning	0
498	IN1 right	MNspinning	0
499	IN1 left	SN-WLD	0
500	IN1 right	SN-WLD	0
501	IN1 left	SN-DSO	0
502	IN1 right	SN-DSO	0
503	IN1 left	SNbicil	0
504	IN1 right	SNbicil	0
505	IN1 left	SNasym	0
506	IN1 right	SNasym	0
507	IN1 left	SN47Ach	0
508	IN1 right	SN47Ach	0
509	IN1 left	INCrossbow	0
510	IN1 right	INCrossbow	0
511	IN1 left	pygPBunp	0
512	IN1 right	pygPBunp	0
513	IN1 left	INarc1	0
514	IN1 right	INarc1	0
515	IN1 left	INarc2	0
516	IN1 right	INarc2	0
517	IN1 left	INsn	1
518	IN1 right	INsn	1
519	IN1 left	INrope	0
520	IN1 right	INrope	0
521	IN1 left	Loop	0
522	IN1 right	Loop	0
523	IN1 left	INCM	0
524	IN1 right	INCM	0
525	IN1 left	MNspider-ant	0
526	IN1 right	MNspider-ant	0
527	IN1 left	MNspider-post	0
528	IN1 right	MNspider-post	0
529	IN1 left	MNbiramous	0
530	IN1 right	MNbiramous	0
531	IN1 left	MNring	0
532	IN1 right	MNring	0
533	IN1 left	MNcrab	0
534	IN1 right	MNcrab	0
535	IN1 left	MNhose	0
536	IN1 right	MNhose	0
537	IN1 left	MNbow	0
538	IN1 right	MNbow	0
539	IN1 left	MNwave	0
540	IN1 right	MNwave	0
541	IN1 left	MNacicX	0
542	IN1 right	MNacicX	0
543	IN1 left	INchaeMech	0
544	IN1 right	INchaeMech	0
545	IN1 left	chaeMech	0
546	IN1 right	chaeMech	0
547	IN1 left	INFVa-pyg	0
548	IN1 right	INFVa-pyg	0
549	IN1 left	INsplitCR	0
550	IN1 right	INsplitCR	0
551	IN1 left	INsplitCRATO	0
552	IN1 right	INsplitCRATO	0
553	IN1 left	INMC3	0
554	IN1 right	INMC3	0
555	IN1 left	INbiax	0
556	IN1 right	INbiax	0
557	IN1 left	INsplitPB-RF/Ya	0
558	IN1 right	INsplitPB-RF/Ya	0
559	IN1 left	INsplitPBant	0
560	IN1 right	INsplitPBant	0
561	IN1 left	INsplitPB	0
562	IN1 right	INsplitPB	0
563	IN1 left	PB	0
564	IN1 right	PB	0
565	IN1 left	interparaPM1	0
566	IN1 right	interparaPM1	0
567	IN1 left	cioMNcover	0
568	IN1 right	cioMNcover	0
569	IN1 left	INsplitPUh	0
570	IN1 right	INsplitPUh	0
571	IN1 left	MN3	0
572	IN1 right	MN3	0
573	IN1 left	MN1	0
574	IN1 right	MN1	0
575	IN1 left	MN2	0
576	IN1 right	MN2	0
577	IN1 left	MC3cover	0
578	IN1 right	MC3cover	0
579	IN1 left	antPUc	0
580	IN1 right	antPUc	0
581	IN1 left	spinPU	0
582	IN1 right	spinPU	0
583	IN1 left	VentraltrunkPUunp	0
584	IN1 right	VentraltrunkPUunp	0
585	IN1 left	trochPU	0
586	IN1 right	trochPU	0
587	IN1 left	hPUc1	0
588	IN1 right	hPUc1	0
589	IN1 left	pygCirrusPUSM	0
590	IN1 right	pygCirrusPUSM	0
591	IN1 left	hCirrusPU	0
592	IN1 right	hCirrusPU	0
593	IN1 left	parapodPU	0
594	IN1 right	parapodPU	0
595	IN1 left	hPU	0
596	IN1 right	hPU	0
597	IN1 left	dsoPU	0
598	IN1 right	dsoPU	0
599	IN1 left	pygCirrusPU	0
600	IN1 right	pygCirrusPU	0
601	IN1 left	hPU2l-asymPDF	0
602	IN1 right	hPU2l-asymPDF	0
603	IN1 left	hCR	0
604	IN1 right	hCR	0
605	IN1 left	ventralpygCR	0
606	IN1 right	ventralpygCR	0
607	IN1 left	doCRunp	0
608	IN1 right	doCRunp	0
609	IN1 left	SN-DLSO1.0	0
610	IN1 right	SN-DLSO1.0	0
611	IN1 left	INdc	0
612	IN1 right	INdc	0
613	IN1 left	INbackcross	0
614	IN1 right	INbackcross	0
615	IN1 left	MNcommUpL	0
616	IN1 right	MNcommUpL	0
617	IN1 left	MNob-ipsi	0
618	IN1 right	MNob-ipsi	0
619	IN1 left	INbiaxLeg	0
620	IN1 right	INbiaxLeg	0
621	IN1 left	INbiaxH	0
622	IN1 right	INbiaxH	0
623	IN1 left	SN-NS1	0
624	IN1 right	SN-NS1	0
625	IN1 left	SN-NS3	0
626	IN1 right	SN-NS3	0
627	IN1 left	SN-NS4	0
628	IN1 right	SN-NS4	0
629	IN1 left	SN-NS15	0
630	IN1 right	SN-NS15	0
631	IN1 left	SNaant	0
632	IN1 right	SNaant	0
633	IN1 left	SNPDF-pyg	0
634	IN1 right	SNPDF-pyg	0
635	IN1 left	INfoot	0
636	IN1 right	INfoot	0
637	IN1 left	INW	0
638	IN1 right	INW	0
639	IN1 left	INmidL	0
640	IN1 right	INmidL	0
641	IN1 left	INhook	0
642	IN1 right	INhook	0
643	IN1 left	INMBtype6	0
644	IN1 right	INMBtype6	0
645	IN1 left	INMBtype5	0
646	IN1 right	INMBtype5	0
647	IN1 left	INMBtype7	0
648	IN1 right	INMBtype7	0
649	IN1 left	INcross	0
650	IN1 right	INcross	0
651	IN1 left	INpro	0
652	IN1 right	INpro	0
653	IN1 left	INproT2	0
654	IN1 right	INproT2	0
655	IN1 left	INpear	0
656	IN1 right	INpear	0
657	IN1 left	INZ	0
658	IN1 right	INZ	0
659	IN1 left	MNpostv	0
660	IN1 right	MNpostv	0
661	IN1 left	SN-NS22	0
662	IN1 right	SN-NS22	0
663	IN1 left	SN-NS5	0
664	IN1 right	SN-NS5	0
665	IN1 left	SN-NS17	0
666	IN1 right	SN-NS17	0
667	IN1 left	SN-YF5cil	0
668	IN1 right	SN-YF5cil	0
669	IN1 left	SN-NS19	0
670	IN1 right	SN-NS19	0
671	IN1 left	SN-NS20	0
672	IN1 right	SN-NS20	0
673	IN1 left	SN-NS6	0
674	IN1 right	SN-NS6	0
675	IN1 left	SN-NS29	0
676	IN1 right	SN-NS29	0
677	IN1 left	SN-NS27	0
678	IN1 right	SN-NS27	0
679	IN1 left	SN-NS18	0
680	IN1 right	SN-NS18	0
681	IN1 left	SN-NS16	0
682	IN1 right	SN-NS16	0
683	IN1 left	INbigloop	0
684	IN1 right	INbigloop	0
685	IN1 left	SNadNS22	0
686	IN1 right	SNadNS22	0
687	IN1 left	Ser-tr1	0
688	IN1 right	Ser-tr1	0
689	IN1 left	SNFVa	0
690	IN1 right	SNFVa	0
691	IN1 left	INUturn	0
692	IN1 right	INUturn	0
693	IN1 left	INATOpyg	0
694	IN1 right	INATOpyg	0
695	IN1 left	INcomm-Upstairs	0
696	IN1 right	INcomm-Upstairs	0
697	IN1 left	INasc-pyg	0
698	IN1 right	INasc-pyg	0
699	IN1 left	SNblunt	0
700	IN1 right	SNblunt	0
701	IN1 left	INsplitBronto	0
702	IN1 right	INsplitBronto	0
703	IN1 left	INleucoPU	0
704	IN1 right	INleucoPU	0
705	IN1 left	MNladder	0
706	IN1 right	MNladder	0
707	IN1 left	INdecussfoot	0
708	IN1 right	INdecussfoot	0
709	IN1 left	INdecusshook	0
710	IN1 right	INdecusshook	0
711	IN1 left	INpreLadder	0
712	IN1 right	INpreLadder	0
713	IN1 left	INcomm-Upcross	0
714	IN1 right	INcomm-Upcross	0
715	IN1 left	MNacic	0
716	IN1 right	MNacic	0
717	IN1 left	INsplitVent	0
718	IN1 right	INsplitVent	0
719	IN1 left	INcomm-DownL	0
720	IN1 right	INcomm-DownL	0
721	IN1 left	MNarm	0
722	IN1 right	MNarm	0
723	IN1 left	INlasso-postSN	0
724	IN1 right	INlasso-postSN	0
725	IN1 left	MNantacic	0
726	IN1 right	MNantacic	0
727	IN1 left	MNpostacic	0
728	IN1 right	MNpostacic	0
729	IN1 left	SN-DLSO1.3	0
730	IN1 right	SN-DLSO1.3	0
731	IN1 left	MNakro	0
732	IN1 right	MNakro	0
733	IN1 left	MNchae	0
734	IN1 right	MNchae	0
735	IN1 left	MNgland-head	0
736	IN1 right	MNgland-head	0
737	IN1 left	SNstiff	0
738	IN1 right	SNstiff	0
739	IN1 left	SNbronto	0
740	IN1 right	SNbronto	0
741	IN1 left	INcommascFV	0
742	IN1 right	INcommascFV	0
743	IN1 left	SNpygM	0
744	IN1 right	SNpygM	0
745	IN1 left	INR1	0
746	IN1 right	INR1	0
747	IN1 left	SN-DLSO1.1NP	0
748	IN1 right	SN-DLSO1.1NP	0
749	IN1 left	SN-DLSO1.1	0
750	IN1 right	SN-DLSO1.1	0
751	IN1 left	INmus	0
752	IN1 right	INmus	0
753	IN1 left	INdescLuqinPDF	0
754	IN1 right	INdescLuqinPDF	0
755	IN1 left	INcosplit	0
756	IN1 right	INcosplit	0
757	IN1 left	INcommdescFVa	0
758	IN1 right	INcommdescFVa	0
759	IN1 left	MNheadV	0
760	IN1 right	MNheadV	0
761	IN1 left	INsqNSasym	0
762	IN1 right	INsqNSasym	0
763	IN1 left	INbiaxHmid	0
764	IN1 right	INbiaxHmid	0
765	IN1 left	MNantelope	0
766	IN1 right	MNantelope	0
767	IN1 left	MNsmile	0
768	IN1 right	MNsmile	0
769	IN1 left	INhorn	0
770	IN1 right	INhorn	0
771	IN1 left	INMBPDF	0
772	IN1 right	INMBPDF	0
773	IN1 left	INMBdescFMRF	0
774	IN1 right	INMBdescFMRF	0
775	IN1 left	INDLSO	0
776	IN1 right	INDLSO	0
777	IN1 left	SNtorii	0
778	IN1 right	SNtorii	0
779	IN1 left	INexsn	0
780	IN1 right	INexsn	0
781	IN1 left	MBmouth	0
782	IN1 right	MBmouth	0
783	IN1 left	SNtrpa	0
784	IN1 right	SNtrpa	0
785	IN1 left	INtorii	0
786	IN1 right	INtorii	0
787	IN1 left	INUturnMB	0
788	IN1 right	INUturnMB	0
789	IN1 left	INface	0
790	IN1 right	INface	0
791	IN1 left	INMBdesc3	0
792	IN1 right	INMBdesc3	0
793	IN1 left	INMBdesc2	0
794	IN1 right	INMBdesc2	0
795	IN1 left	INpara	0
796	IN1 right	INpara	0
797	IN1 left	INMBtype9	0
798	IN1 right	INMBtype9	0
799	IN1 left	INMBtype2	0
800	IN1 right	INMBtype2	0
801	IN1 left	INdecussM	0
802	IN1 right	INdecussM	0
803	IN1 left	INiaStiff	0
804	IN1 right	INiaStiff	0
805	IN1 left	INmantis	0
806	IN1 right	INmantis	0
807	IN1 left	INsplitSpin	0
808	IN1 right	INsplitSpin	0
809	INton left	PRC	0
810	INton right	PRC	0
811	INton left	IN1	9
812	INton right	IN1	3
813	INton left	INton	0
814	INton right	INton	2
815	INton left	INpreSer	0
816	INton right	INpreSer	0
817	INton left	cPRC	0
818	INton right	cPRC	0
819	INton left	INRGWa	0
820	INton right	INRGWa	0
821	INton left	INNOS	0
822	INton right	INNOS	0
823	INton left	Ser-h1	0
824	INton right	Ser-h1	0
825	INton left	MC	0
826	INton right	MC	0
827	INton left	cMNPDF-vcl1	0
828	INton right	cMNPDF-vcl1	0
829	INton left	cMNATO	0
830	INton right	cMNATO	0
831	INton left	cMNdc	0
832	INton right	cMNdc	0
833	INton left	SNnuchPDF	0
834	INton right	SNnuchPDF	0
835	INton left	SNnuchNS	0
836	INton right	SNnuchNS	0
837	INton left	SNnuchBx	0
838	INton right	SNnuchBx	0
839	INton left	SNgolden	0
840	INton right	SNgolden	0
841	INton left	SNhorn	0
842	INton right	SNhorn	0
843	INton left	SNhook	0
844	INton right	SNhook	0
845	INton left	MNant	0
846	INton right	MNant	0
847	INton left	SNlasso	0
848	INton right	SNlasso	0
849	INton left	INlasso	0
850	INton right	INlasso	0
851	INton left	INdecussPre	0
852	INton right	INdecussPre	0
853	INton left	INpreMN	0
854	INton right	INpreMN	0
855	INton left	SNMIP-vc	0
856	INton right	SNMIP-vc	0
857	INton left	SNmus	0
858	INton right	SNmus	0
859	INton left	SNantlerPDF	0
860	INton right	SNantlerPDF	0
861	INton left	SNPDF-dc	0
862	INton right	SNPDF-dc	0
863	INton left	SN0DLSO1.2-4	0
864	INton right	SN0DLSO1.2-4	0
865	INton left	SN-DLSO1.2-3	0
866	INton right	SN-DLSO1.2-3	0
867	INton left	SN-DLSO1.2-1	0
868	INton right	SN-DLSO1.2-1	0
869	INton left	SN-DLSO2	0
870	INton right	SN-DLSO2	0
871	INton left	SNMB2	0
872	INton right	SNMB2	0
873	INton left	eyespot-PRCR3	0
874	INton right	eyespot-PRCR3	0
875	INton left	eyespot-PRCR1	0
876	INton right	eyespot-PRCR1	0
877	INton left	MS1	0
878	INton right	MS1	0
879	INton left	MS4	0
880	INton right	MS4	0
881	INton left	MS3	0
882	INton right	MS3	0
883	INton left	MS5	2
884	INton right	MS5	0
885	INton left	SN-ASTC	0
886	INton right	SN-ASTC	0
887	INton left	SN-DLSO3-PDF	0
888	INton right	SN-DLSO3-PDF	0
889	INton left	SN-DLSO3	0
890	INton right	SN-DLSO3	0
891	INton left	MC2biax-1	0
892	INton right	MC2biax-1	0
893	INton left	SN-IRP2-burs	0
894	INton right	SN-IRP2-burs	0
895	INton left	SN-IRP2-FMRF	0
896	INton right	SN-IRP2-FMRF	0
897	INton left	SN-MIP4	0
898	INton right	SN-MIP4	0
899	INton left	SN-MIP1	0
900	INton right	SN-MIP1	0
901	INton left	MNspinning	0
902	INton right	MNspinning	0
903	INton left	SN-WLD	0
904	INton right	SN-WLD	0
905	INton left	SN-DSO	0
906	INton right	SN-DSO	0
907	INton left	SNbicil	0
908	INton right	SNbicil	0
909	INton left	SNasym	0
910	INton right	SNasym	0
911	INton left	SN47Ach	0
912	INton right	SN47Ach	0
913	INton left	INCrossbow	0
914	INton right	INCrossbow	0
915	INton left	pygPBunp	0
916	INton right	pygPBunp	0
917	INton left	INarc1	0
918	INton right	INarc1	0
919	INton left	INarc2	0
920	INton right	INarc2	0
921	INton left	INsn	4
922	INton right	INsn	0
923	INton left	INrope	0
924	INton right	INrope	0
925	INton left	Loop	0
926	INton right	Loop	0
927	INton left	INCM	0
928	INton right	INCM	0
929	INton left	MNspider-ant	0
930	INton right	MNspider-ant	0
931	INton left	MNspider-post	0
932	INton right	MNspider-post	0
933	INton left	MNbiramous	0
934	INton right	MNbiramous	0
935	INton left	MNring	0
936	INton right	MNring	0
937	INton left	MNcrab	0
938	INton right	MNcrab	0
939	INton left	MNhose	0
940	INton right	MNhose	0
941	INton left	MNbow	0
942	INton right	MNbow	0
943	INton left	MNwave	0
944	INton right	MNwave	0
945	INton left	MNacicX	0
946	INton right	MNacicX	0
947	INton left	INchaeMech	0
948	INton right	INchaeMech	0
949	INton left	chaeMech	0
950	INton right	chaeMech	0
951	INton left	INFVa-pyg	0
952	INton right	INFVa-pyg	0
953	INton left	INsplitCR	0
954	INton right	INsplitCR	0
955	INton left	INsplitCRATO	0
956	INton right	INsplitCRATO	0
957	INton left	INMC3	0
958	INton right	INMC3	0
959	INton left	INbiax	0
960	INton right	INbiax	0
961	INton left	INsplitPB-RF/Ya	0
962	INton right	INsplitPB-RF/Ya	0
963	INton left	INsplitPBant	0
964	INton right	INsplitPBant	0
965	INton left	INsplitPB	0
966	INton right	INsplitPB	0
967	INton left	PB	0
968	INton right	PB	0
969	INton left	interparaPM1	0
970	INton right	interparaPM1	0
971	INton left	cioMNcover	0
972	INton right	cioMNcover	0
973	INton left	INsplitPUh	0
974	INton right	INsplitPUh	0
975	INton left	MN3	0
976	INton right	MN3	0
977	INton left	MN1	0
978	INton right	MN1	0
979	INton left	MN2	0
980	INton right	MN2	0
981	INton left	MC3cover	0
982	INton right	MC3cover	0
983	INton left	antPUc	0
984	INton right	antPUc	0
985	INton left	spinPU	0
986	INton right	spinPU	0
987	INton left	VentraltrunkPUunp	0
988	INton right	VentraltrunkPUunp	0
989	INton left	trochPU	0
990	INton right	trochPU	0
991	INton left	hPUc1	0
992	INton right	hPUc1	0
993	INton left	pygCirrusPUSM	0
994	INton right	pygCirrusPUSM	0
995	INton left	hCirrusPU	0
996	INton right	hCirrusPU	0
997	INton left	parapodPU	0
998	INton right	parapodPU	0
999	INton left	hPU	0
1000	INton right	hPU	0
1001	INton left	dsoPU	0
1002	INton right	dsoPU	0
1003	INton left	pygCirrusPU	0
1004	INton right	pygCirrusPU	0
1005	INton left	hPU2l-asymPDF	0
1006	INton right	hPU2l-asymPDF	0
1007	INton left	hCR	0
1008	INton right	hCR	0
1009	INton left	ventralpygCR	0
1010	INton right	ventralpygCR	0
1011	INton left	doCRunp	0
1012	INton right	doCRunp	0
1013	INton left	SN-DLSO1.0	0
1014	INton right	SN-DLSO1.0	0
1015	INton left	INdc	0
1016	INton right	INdc	2
1017	INton left	INbackcross	0
1018	INton right	INbackcross	0
1019	INton left	MNcommUpL	0
1020	INton right	MNcommUpL	0
1021	INton left	MNob-ipsi	0
1022	INton right	MNob-ipsi	0
1023	INton left	INbiaxLeg	0
1024	INton right	INbiaxLeg	0
1025	INton left	INbiaxH	0
1026	INton right	INbiaxH	0
1027	INton left	SN-NS1	0
1028	INton right	SN-NS1	0
1029	INton left	SN-NS3	0
1030	INton right	SN-NS3	0
1031	INton left	SN-NS4	0
1032	INton right	SN-NS4	0
1033	INton left	SN-NS15	0
1034	INton right	SN-NS15	0
1035	INton left	SNaant	0
1036	INton right	SNaant	0
1037	INton left	SNPDF-pyg	0
1038	INton right	SNPDF-pyg	0
1039	INton left	INfoot	0
1040	INton right	INfoot	0
1041	INton left	INW	0
1042	INton right	INW	0
1043	INton left	INmidL	0
1044	INton right	INmidL	0
1045	INton left	INhook	0
1046	INton right	INhook	0
1047	INton left	INMBtype6	0
1048	INton right	INMBtype6	0
1049	INton left	INMBtype5	0
1050	INton right	INMBtype5	0
1051	INton left	INMBtype7	0
1052	INton right	INMBtype7	0
1053	INton left	INcross	0
1054	INton right	INcross	0
1055	INton left	INpro	0
1056	INton right	INpro	0
1057	INton left	INproT2	0
1058	INton right	INproT2	0
1059	INton left	INpear	0
1060	INton right	INpear	0
1061	INton left	INZ	0
1062	INton right	INZ	0
1063	INton left	MNpostv	0
1064	INton right	MNpostv	0
1065	INton left	SN-NS22	0
1066	INton right	SN-NS22	0
1067	INton left	SN-NS5	0
1068	INton right	SN-NS5	0
1069	INton left	SN-NS17	0
1070	INton right	SN-NS17	0
1071	INton left	SN-YF5cil	0
1072	INton right	SN-YF5cil	0
1073	INton left	SN-NS19	0
1074	INton right	SN-NS19	0
1075	INton left	SN-NS20	0
1076	INton right	SN-NS20	0
1077	INton left	SN-NS6	0
1078	INton right	SN-NS6	0
1079	INton left	SN-NS29	0
1080	INton right	SN-NS29	0
1081	INton left	SN-NS27	0
1082	INton right	SN-NS27	0
1083	INton left	SN-NS18	0
1084	INton right	SN-NS18	0
1085	INton left	SN-NS16	0
1086	INton right	SN-NS16	0
1087	INton left	INbigloop	0
1088	INton right	INbigloop	0
1089	INton left	SNadNS22	0
1090	INton right	SNadNS22	0
1091	INton left	Ser-tr1	0
1092	INton right	Ser-tr1	0
1093	INton left	SNFVa	0
1094	INton right	SNFVa	0
1095	INton left	INUturn	0
1096	INton right	INUturn	0
1097	INton left	INATOpyg	0
1098	INton right	INATOpyg	0
1099	INton left	INcomm-Upstairs	0
1100	INton right	INcomm-Upstairs	0
1101	INton left	INasc-pyg	0
1102	INton right	INasc-pyg	0
1103	INton left	SNblunt	0
1104	INton right	SNblunt	0
1105	INton left	INsplitBronto	0
1106	INton right	INsplitBronto	0
1107	INton left	INleucoPU	0
1108	INton right	INleucoPU	0
1109	INton left	MNladder	0
1110	INton right	MNladder	0
1111	INton left	INdecussfoot	0
1112	INton right	INdecussfoot	0
1113	INton left	INdecusshook	0
1114	INton right	INdecusshook	0
1115	INton left	INpreLadder	0
1116	INton right	INpreLadder	0
1117	INton left	INcomm-Upcross	0
1118	INton right	INcomm-Upcross	0
1119	INton left	MNacic	0
1120	INton right	MNacic	0
1121	INton left	INsplitVent	0
1122	INton right	INsplitVent	0
1123	INton left	INcomm-DownL	0
1124	INton right	INcomm-DownL	0
1125	INton left	MNarm	0
1126	INton right	MNarm	0
1127	INton left	INlasso-postSN	0
1128	INton right	INlasso-postSN	0
1129	INton left	MNantacic	0
1130	INton right	MNantacic	0
1131	INton left	MNpostacic	0
1132	INton right	MNpostacic	0
1133	INton left	SN-DLSO1.3	0
1134	INton right	SN-DLSO1.3	0
1135	INton left	MNakro	0
1136	INton right	MNakro	0
1137	INton left	MNchae	0
1138	INton right	MNchae	0
1139	INton left	MNgland-head	0
1140	INton right	MNgland-head	0
1141	INton left	SNstiff	0
1142	INton right	SNstiff	0
1143	INton left	SNbronto	0
1144	INton right	SNbronto	0
1145	INton left	INcommascFV	0
1146	INton right	INcommascFV	0
1147	INton left	SNpygM	0
1148	INton right	SNpygM	0
1149	INton left	INR1	0
1150	INton right	INR1	0
1151	INton left	SN-DLSO1.1NP	0
1152	INton right	SN-DLSO1.1NP	0
1153	INton left	SN-DLSO1.1	0
1154	INton right	SN-DLSO1.1	0
1155	INton left	INmus	0
1156	INton right	INmus	0
1157	INton left	INdescLuqinPDF	0
1158	INton right	INdescLuqinPDF	0
1159	INton left	INcosplit	0
1160	INton right	INcosplit	0
1161	INton left	INcommdescFVa	0
1162	INton right	INcommdescFVa	0
1163	INton left	MNheadV	0
1164	INton right	MNheadV	0
1165	INton left	INsqNSasym	0
1166	INton right	INsqNSasym	0
1167	INton left	INbiaxHmid	0
1168	INton right	INbiaxHmid	0
1169	INton left	MNantelope	0
1170	INton right	MNantelope	0
1171	INton left	MNsmile	0
1172	INton right	MNsmile	0
1173	INton left	INhorn	0
1174	INton right	INhorn	0
1175	INton left	INMBPDF	0
1176	INton right	INMBPDF	0
1177	INton left	INMBdescFMRF	0
1178	INton right	INMBdescFMRF	0
1179	INton left	INDLSO	0
1180	INton right	INDLSO	0
1181	INton left	SNtorii	0
1182	INton right	SNtorii	0
1183	INton left	INexsn	1
1184	INton right	INexsn	1
1185	INton left	MBmouth	0
1186	INton right	MBmouth	0
1187	INton left	SNtrpa	0
1188	INton right	SNtrpa	0
1189	INton left	INtorii	0
1190	INton right	INtorii	0
1191	INton left	INUturnMB	0
1192	INton right	INUturnMB	0
1193	INton left	INface	0
1194	INton right	INface	0
1195	INton left	INMBdesc3	0
1196	INton right	INMBdesc3	0
1197	INton left	INMBdesc2	0
1198	INton right	INMBdesc2	0
1199	INton left	INpara	0
1200	INton right	INpara	0
1201	INton left	INMBtype9	0
1202	INton right	INMBtype9	0
1203	INton left	INMBtype2	0
1204	INton right	INMBtype2	0
1205	INton left	INdecussM	0
1206	INton right	INdecussM	0
1207	INton left	INiaStiff	0
1208	INton right	INiaStiff	0
1209	INton left	INmantis	0
1210	INton right	INmantis	0
1211	INton left	INsplitSpin	0
1212	INton right	INsplitSpin	0
1213	INpreSer left	PRC	0
1214	INpreSer right	PRC	0
1215	INpreSer left	IN1	0
1216	INpreSer right	IN1	0
1217	INpreSer left	INton	0
1218	INpreSer right	INton	0
1219	INpreSer left	INpreSer	0
1220	INpreSer right	INpreSer	1
1221	INpreSer left	cPRC	0
1222	INpreSer right	cPRC	0
1223	INpreSer left	INRGWa	0
1224	INpreSer right	INRGWa	1
1225	INpreSer left	INNOS	0
1226	INpreSer right	INNOS	0
1227	INpreSer left	Ser-h1	14
1228	INpreSer right	Ser-h1	8
1229	INpreSer left	MC	0
1230	INpreSer right	MC	0
1231	INpreSer left	cMNPDF-vcl1	0
1232	INpreSer right	cMNPDF-vcl1	0
1233	INpreSer left	cMNATO	0
1234	INpreSer right	cMNATO	0
1235	INpreSer left	cMNdc	0
1236	INpreSer right	cMNdc	0
1237	INpreSer left	SNnuchPDF	0
1238	INpreSer right	SNnuchPDF	0
1239	INpreSer left	SNnuchNS	0
1240	INpreSer right	SNnuchNS	0
1241	INpreSer left	SNnuchBx	0
1242	INpreSer right	SNnuchBx	0
1243	INpreSer left	SNgolden	0
1244	INpreSer right	SNgolden	0
1245	INpreSer left	SNhorn	0
1246	INpreSer right	SNhorn	0
1247	INpreSer left	SNhook	0
1248	INpreSer right	SNhook	0
1249	INpreSer left	MNant	0
1250	INpreSer right	MNant	0
1251	INpreSer left	SNlasso	0
1252	INpreSer right	SNlasso	0
1253	INpreSer left	INlasso	0
1254	INpreSer right	INlasso	0
1255	INpreSer left	INdecussPre	0
1256	INpreSer right	INdecussPre	0
1257	INpreSer left	INpreMN	0
1258	INpreSer right	INpreMN	0
1259	INpreSer left	SNMIP-vc	0
1260	INpreSer right	SNMIP-vc	0
1261	INpreSer left	SNmus	0
1262	INpreSer right	SNmus	0
1263	INpreSer left	SNantlerPDF	0
1264	INpreSer right	SNantlerPDF	0
1265	INpreSer left	SNPDF-dc	0
1266	INpreSer right	SNPDF-dc	0
1267	INpreSer left	SN0DLSO1.2-4	0
1268	INpreSer right	SN0DLSO1.2-4	0
1269	INpreSer left	SN-DLSO1.2-3	0
1270	INpreSer right	SN-DLSO1.2-3	0
1271	INpreSer left	SN-DLSO1.2-1	0
1272	INpreSer right	SN-DLSO1.2-1	0
1273	INpreSer left	SN-DLSO2	0
1274	INpreSer right	SN-DLSO2	0
1275	INpreSer left	SNMB2	0
1276	INpreSer right	SNMB2	0
1277	INpreSer left	eyespot-PRCR3	0
1278	INpreSer right	eyespot-PRCR3	0
1279	INpreSer left	eyespot-PRCR1	0
1280	INpreSer right	eyespot-PRCR1	0
1281	INpreSer left	MS1	0
1282	INpreSer right	MS1	0
1283	INpreSer left	MS4	0
1284	INpreSer right	MS4	0
1285	INpreSer left	MS3	0
1286	INpreSer right	MS3	0
1287	INpreSer left	MS5	0
1288	INpreSer right	MS5	0
1289	INpreSer left	SN-ASTC	0
1290	INpreSer right	SN-ASTC	0
1291	INpreSer left	SN-DLSO3-PDF	0
1292	INpreSer right	SN-DLSO3-PDF	0
1293	INpreSer left	SN-DLSO3	0
1294	INpreSer right	SN-DLSO3	0
1295	INpreSer left	MC2biax-1	0
1296	INpreSer right	MC2biax-1	0
1297	INpreSer left	SN-IRP2-burs	0
1298	INpreSer right	SN-IRP2-burs	0
1299	INpreSer left	SN-IRP2-FMRF	0
1300	INpreSer right	SN-IRP2-FMRF	0
1301	INpreSer left	SN-MIP4	0
1302	INpreSer right	SN-MIP4	0
1303	INpreSer left	SN-MIP1	0
1304	INpreSer right	SN-MIP1	0
1305	INpreSer left	MNspinning	0
1306	INpreSer right	MNspinning	0
1307	INpreSer left	SN-WLD	0
1308	INpreSer right	SN-WLD	0
1309	INpreSer left	SN-DSO	0
1310	INpreSer right	SN-DSO	0
1311	INpreSer left	SNbicil	0
1312	INpreSer right	SNbicil	0
1313	INpreSer left	SNasym	0
1314	INpreSer right	SNasym	0
1315	INpreSer left	SN47Ach	0
1316	INpreSer right	SN47Ach	0
1317	INpreSer left	INCrossbow	0
1318	INpreSer right	INCrossbow	1
1319	INpreSer left	pygPBunp	1
1320	INpreSer right	pygPBunp	0
1321	INpreSer left	INarc1	3
1322	INpreSer right	INarc1	4
1323	INpreSer left	INarc2	0
1324	INpreSer right	INarc2	0
1325	INpreSer left	INsn	0
1326	INpreSer right	INsn	0
1327	INpreSer left	INrope	0
1328	INpreSer right	INrope	0
1329	INpreSer left	Loop	0
1330	INpreSer right	Loop	0
1331	INpreSer left	INCM	0
1332	INpreSer right	INCM	0
1333	INpreSer left	MNspider-ant	0
1334	INpreSer right	MNspider-ant	0
1335	INpreSer left	MNspider-post	0
1336	INpreSer right	MNspider-post	0
1337	INpreSer left	MNbiramous	0
1338	INpreSer right	MNbiramous	0
1339	INpreSer left	MNring	0
1340	INpreSer right	MNring	0
1341	INpreSer left	MNcrab	0
1342	INpreSer right	MNcrab	0
1343	INpreSer left	MNhose	0
1344	INpreSer right	MNhose	0
1345	INpreSer left	MNbow	0
1346	INpreSer right	MNbow	0
1347	INpreSer left	MNwave	0
1348	INpreSer right	MNwave	0
1349	INpreSer left	MNacicX	0
1350	INpreSer right	MNacicX	0
1351	INpreSer left	INchaeMech	0
1352	INpreSer right	INchaeMech	0
1353	INpreSer left	chaeMech	0
1354	INpreSer right	chaeMech	0
1355	INpreSer left	INFVa-pyg	0
1356	INpreSer right	INFVa-pyg	0
1357	INpreSer left	INsplitCR	0
1358	INpreSer right	INsplitCR	0
1359	INpreSer left	INsplitCRATO	0
1360	INpreSer right	INsplitCRATO	0
1361	INpreSer left	INMC3	0
1362	INpreSer right	INMC3	0
1363	INpreSer left	INbiax	0
1364	INpreSer right	INbiax	0
1365	INpreSer left	INsplitPB-RF/Ya	0
1366	INpreSer right	INsplitPB-RF/Ya	0
1367	INpreSer left	INsplitPBant	0
1368	INpreSer right	INsplitPBant	0
1369	INpreSer left	INsplitPB	0
1370	INpreSer right	INsplitPB	0
1371	INpreSer left	PB	0
1372	INpreSer right	PB	0
1373	INpreSer left	interparaPM1	0
1374	INpreSer right	interparaPM1	0
1375	INpreSer left	cioMNcover	0
1376	INpreSer right	cioMNcover	0
1377	INpreSer left	INsplitPUh	0
1378	INpreSer right	INsplitPUh	0
1379	INpreSer left	MN3	0
1380	INpreSer right	MN3	0
1381	INpreSer left	MN1	0
1382	INpreSer right	MN1	0
1383	INpreSer left	MN2	0
1384	INpreSer right	MN2	0
1385	INpreSer left	MC3cover	0
1386	INpreSer right	MC3cover	0
1387	INpreSer left	antPUc	0
1388	INpreSer right	antPUc	0
1389	INpreSer left	spinPU	0
1390	INpreSer right	spinPU	0
1391	INpreSer left	VentraltrunkPUunp	0
1392	INpreSer right	VentraltrunkPUunp	0
1393	INpreSer left	trochPU	0
1394	INpreSer right	trochPU	0
1395	INpreSer left	hPUc1	0
1396	INpreSer right	hPUc1	0
1397	INpreSer left	pygCirrusPUSM	0
1398	INpreSer right	pygCirrusPUSM	0
1399	INpreSer left	hCirrusPU	0
1400	INpreSer right	hCirrusPU	0
1401	INpreSer left	parapodPU	0
1402	INpreSer right	parapodPU	0
1403	INpreSer left	hPU	0
1404	INpreSer right	hPU	0
1405	INpreSer left	dsoPU	0
1406	INpreSer right	dsoPU	0
1407	INpreSer left	pygCirrusPU	0
1408	INpreSer right	pygCirrusPU	0
1409	INpreSer left	hPU2l-asymPDF	0
1410	INpreSer right	hPU2l-asymPDF	0
1411	INpreSer left	hCR	0
1412	INpreSer right	hCR	0
1413	INpreSer left	ventralpygCR	0
1414	INpreSer right	ventralpygCR	0
1415	INpreSer left	doCRunp	0
1416	INpreSer right	doCRunp	0
1417	INpreSer left	SN-DLSO1.0	0
1418	INpreSer right	SN-DLSO1.0	0
1419	INpreSer left	INdc	0
1420	INpreSer right	INdc	0
1421	INpreSer left	INbackcross	0
1422	INpreSer right	INbackcross	0
1423	INpreSer left	MNcommUpL	0
1424	INpreSer right	MNcommUpL	0
1425	INpreSer left	MNob-ipsi	0
1426	INpreSer right	MNob-ipsi	0
1427	INpreSer left	INbiaxLeg	0
1428	INpreSer right	INbiaxLeg	0
1429	INpreSer left	INbiaxH	0
1430	INpreSer right	INbiaxH	0
1431	INpreSer left	SN-NS1	0
1432	INpreSer right	SN-NS1	0
1433	INpreSer left	SN-NS3	0
1434	INpreSer right	SN-NS3	0
1435	INpreSer left	SN-NS4	0
1436	INpreSer right	SN-NS4	0
1437	INpreSer left	SN-NS15	0
1438	INpreSer right	SN-NS15	0
1439	INpreSer left	SNaant	0
1440	INpreSer right	SNaant	0
1441	INpreSer left	SNPDF-pyg	0
1442	INpreSer right	SNPDF-pyg	0
1443	INpreSer left	INfoot	0
1444	INpreSer right	INfoot	0
1445	INpreSer left	INW	0
1446	INpreSer right	INW	0
1447	INpreSer left	INmidL	0
1448	INpreSer right	INmidL	0
1449	INpreSer left	INhook	0
1450	INpreSer right	INhook	0
1451	INpreSer left	INMBtype6	0
1452	INpreSer right	INMBtype6	0
1453	INpreSer left	INMBtype5	0
1454	INpreSer right	INMBtype5	0
1455	INpreSer left	INMBtype7	0
1456	INpreSer right	INMBtype7	0
1457	INpreSer left	INcross	0
1458	INpreSer right	INcross	0
1459	INpreSer left	INpro	0
1460	INpreSer right	INpro	0
1461	INpreSer left	INproT2	0
1462	INpreSer right	INproT2	0
1463	INpreSer left	INpear	0
1464	INpreSer right	INpear	0
1465	INpreSer left	INZ	0
1466	INpreSer right	INZ	0
1467	INpreSer left	MNpostv	0
1468	INpreSer right	MNpostv	0
1469	INpreSer left	SN-NS22	0
1470	INpreSer right	SN-NS22	0
1471	INpreSer left	SN-NS5	0
1472	INpreSer right	SN-NS5	0
1473	INpreSer left	SN-NS17	0
1474	INpreSer right	SN-NS17	0
1475	INpreSer left	SN-YF5cil	0
1476	INpreSer right	SN-YF5cil	0
1477	INpreSer left	SN-NS19	0
1478	INpreSer right	SN-NS19	0
1479	INpreSer left	SN-NS20	0
1480	INpreSer right	SN-NS20	0
1481	INpreSer left	SN-NS6	0
1482	INpreSer right	SN-NS6	0
1483	INpreSer left	SN-NS29	0
1484	INpreSer right	SN-NS29	0
1485	INpreSer left	SN-NS27	0
1486	INpreSer right	SN-NS27	0
1487	INpreSer left	SN-NS18	0
1488	INpreSer right	SN-NS18	0
1489	INpreSer left	SN-NS16	0
1490	INpreSer right	SN-NS16	0
1491	INpreSer left	INbigloop	0
1492	INpreSer right	INbigloop	0
1493	INpreSer left	SNadNS22	0
1494	INpreSer right	SNadNS22	0
1495	INpreSer left	Ser-tr1	0
1496	INpreSer right	Ser-tr1	0
1497	INpreSer left	SNFVa	0
1498	INpreSer right	SNFVa	0
1499	INpreSer left	INUturn	3
1500	INpreSer right	INUturn	2
1501	INpreSer left	INATOpyg	0
1502	INpreSer right	INATOpyg	0
1503	INpreSer left	INcomm-Upstairs	0
1504	INpreSer right	INcomm-Upstairs	0
1505	INpreSer left	INasc-pyg	0
1506	INpreSer right	INasc-pyg	0
1507	INpreSer left	SNblunt	0
1508	INpreSer right	SNblunt	0
1509	INpreSer left	INsplitBronto	0
1510	INpreSer right	INsplitBronto	0
1511	INpreSer left	INleucoPU	0
1512	INpreSer right	INleucoPU	0
1513	INpreSer left	MNladder	0
1514	INpreSer right	MNladder	0
1515	INpreSer left	INdecussfoot	0
1516	INpreSer right	INdecussfoot	0
1517	INpreSer left	INdecusshook	0
1518	INpreSer right	INdecusshook	0
1519	INpreSer left	INpreLadder	0
1520	INpreSer right	INpreLadder	0
1521	INpreSer left	INcomm-Upcross	0
1522	INpreSer right	INcomm-Upcross	1
1523	INpreSer left	MNacic	0
1524	INpreSer right	MNacic	0
1525	INpreSer left	INsplitVent	0
1526	INpreSer right	INsplitVent	0
1527	INpreSer left	INcomm-DownL	0
1528	INpreSer right	INcomm-DownL	0
1529	INpreSer left	MNarm	0
1530	INpreSer right	MNarm	0
1531	INpreSer left	INlasso-postSN	0
1532	INpreSer right	INlasso-postSN	0
1533	INpreSer left	MNantacic	0
1534	INpreSer right	MNantacic	0
1535	INpreSer left	MNpostacic	0
1536	INpreSer right	MNpostacic	0
1537	INpreSer left	SN-DLSO1.3	0
1538	INpreSer right	SN-DLSO1.3	0
1539	INpreSer left	MNakro	0
1540	INpreSer right	MNakro	0
1541	INpreSer left	MNchae	0
1542	INpreSer right	MNchae	0
1543	INpreSer left	MNgland-head	3
1544	INpreSer right	MNgland-head	2
1545	INpreSer left	SNstiff	0
1546	INpreSer right	SNstiff	0
1547	INpreSer left	SNbronto	0
1548	INpreSer right	SNbronto	0
1549	INpreSer left	INcommascFV	0
1550	INpreSer right	INcommascFV	0
1551	INpreSer left	SNpygM	0
1552	INpreSer right	SNpygM	0
1553	INpreSer left	INR1	0
1554	INpreSer right	INR1	0
1555	INpreSer left	SN-DLSO1.1NP	0
1556	INpreSer right	SN-DLSO1.1NP	0
1557	INpreSer left	SN-DLSO1.1	0
1558	INpreSer right	SN-DLSO1.1	0
1559	INpreSer left	INmus	0
1560	INpreSer right	INmus	0
1561	INpreSer left	INdescLuqinPDF	5
1562	INpreSer right	INdescLuqinPDF	2
1563	INpreSer left	INcosplit	0
1564	INpreSer right	INcosplit	0
1565	INpreSer left	INcommdescFVa	0
1566	INpreSer right	INcommdescFVa	0
1567	INpreSer left	MNheadV	0
1568	INpreSer right	MNheadV	0
1569	INpreSer left	INsqNSasym	0
1570	INpreSer right	INsqNSasym	2
1571	INpreSer left	INbiaxHmid	0
1572	INpreSer right	INbiaxHmid	0
1573	INpreSer left	MNantelope	0
1574	INpreSer right	MNantelope	0
1575	INpreSer left	MNsmile	0
1576	INpreSer right	MNsmile	0
1577	INpreSer left	INhorn	0
1578	INpreSer right	INhorn	0
1579	INpreSer left	INMBPDF	0
1580	INpreSer right	INMBPDF	1
1581	INpreSer left	INMBdescFMRF	0
1582	INpreSer right	INMBdescFMRF	0
1583	INpreSer left	INDLSO	0
1584	INpreSer right	INDLSO	0
1585	INpreSer left	SNtorii	0
1586	INpreSer right	SNtorii	0
1587	INpreSer left	INexsn	0
1588	INpreSer right	INexsn	0
1589	INpreSer left	MBmouth	0
1590	INpreSer right	MBmouth	0
1591	INpreSer left	SNtrpa	0
1592	INpreSer right	SNtrpa	0
1593	INpreSer left	INtorii	0
1594	INpreSer right	INtorii	0
1595	INpreSer left	INUturnMB	0
1596	INpreSer right	INUturnMB	0
1597	INpreSer left	INface	0
1598	INpreSer right	INface	0
1599	INpreSer left	INMBdesc3	0
1600	INpreSer right	INMBdesc3	0
1601	INpreSer left	INMBdesc2	0
1602	INpreSer right	INMBdesc2	0
1603	INpreSer left	INpara	0
1604	INpreSer right	INpara	0
1605	INpreSer left	INMBtype9	0
1606	INpreSer right	INMBtype9	0
1607	INpreSer left	INMBtype2	0
1608	INpreSer right	INMBtype2	0
1609	INpreSer left	INdecussM	0
1610	INpreSer right	INdecussM	0
1611	INpreSer left	INiaStiff	0
1612	INpreSer right	INiaStiff	0
1613	INpreSer left	INmantis	0
1614	INpreSer right	INmantis	0
1615	INpreSer left	INsplitSpin	0
1616	INpreSer right	INsplitSpin	0
1617	cPRC left	PRC	0
1618	cPRC right	PRC	0
1619	cPRC left	IN1	0
1620	cPRC right	IN1	0
1621	cPRC left	INton	0
1622	cPRC right	INton	0
1623	cPRC left	INpreSer	1
1624	cPRC right	INpreSer	0
1625	cPRC left	cPRC	0
1626	cPRC right	cPRC	0
1627	cPRC left	INRGWa	30
1628	cPRC right	INRGWa	34
1629	cPRC left	INNOS	25
1630	cPRC right	INNOS	16
1631	cPRC left	Ser-h1	0
1632	cPRC right	Ser-h1	0
1633	cPRC left	MC	0
1634	cPRC right	MC	0
1635	cPRC left	cMNPDF-vcl1	0
1636	cPRC right	cMNPDF-vcl1	0
1637	cPRC left	cMNATO	0
1638	cPRC right	cMNATO	0
1639	cPRC left	cMNdc	0
1640	cPRC right	cMNdc	0
1641	cPRC left	SNnuchPDF	0
1642	cPRC right	SNnuchPDF	0
1643	cPRC left	SNnuchNS	1
1644	cPRC right	SNnuchNS	0
1645	cPRC left	SNnuchBx	0
1646	cPRC right	SNnuchBx	0
1647	cPRC left	SNgolden	0
1648	cPRC right	SNgolden	0
1649	cPRC left	SNhorn	0
1650	cPRC right	SNhorn	0
1651	cPRC left	SNhook	0
1652	cPRC right	SNhook	0
1653	cPRC left	MNant	0
1654	cPRC right	MNant	0
1655	cPRC left	SNlasso	0
1656	cPRC right	SNlasso	0
1657	cPRC left	INlasso	0
1658	cPRC right	INlasso	0
1659	cPRC left	INdecussPre	0
1660	cPRC right	INdecussPre	0
1661	cPRC left	INpreMN	0
1662	cPRC right	INpreMN	0
1663	cPRC left	SNMIP-vc	0
1664	cPRC right	SNMIP-vc	0
1665	cPRC left	SNmus	0
1666	cPRC right	SNmus	0
1667	cPRC left	SNantlerPDF	0
1668	cPRC right	SNantlerPDF	0
1669	cPRC left	SNPDF-dc	0
1670	cPRC right	SNPDF-dc	0
1671	cPRC left	SN0DLSO1.2-4	1
1672	cPRC right	SN0DLSO1.2-4	0
1673	cPRC left	SN-DLSO1.2-3	0
1674	cPRC right	SN-DLSO1.2-3	0
1675	cPRC left	SN-DLSO1.2-1	0
1676	cPRC right	SN-DLSO1.2-1	0
1677	cPRC left	SN-DLSO2	0
1678	cPRC right	SN-DLSO2	1
1679	cPRC left	SNMB2	0
1680	cPRC right	SNMB2	0
1681	cPRC left	eyespot-PRCR3	0
1682	cPRC right	eyespot-PRCR3	0
1683	cPRC left	eyespot-PRCR1	0
1684	cPRC right	eyespot-PRCR1	0
1685	cPRC left	MS1	0
1686	cPRC right	MS1	0
1687	cPRC left	MS4	0
1688	cPRC right	MS4	0
1689	cPRC left	MS3	0
1690	cPRC right	MS3	0
1691	cPRC left	MS5	0
1692	cPRC right	MS5	0
1693	cPRC left	SN-ASTC	20
1694	cPRC right	SN-ASTC	17
1695	cPRC left	SN-DLSO3-PDF	0
1696	cPRC right	SN-DLSO3-PDF	0
1697	cPRC left	SN-DLSO3	1
1698	cPRC right	SN-DLSO3	0
1699	cPRC left	MC2biax-1	0
1700	cPRC right	MC2biax-1	0
1701	cPRC left	SN-IRP2-burs	0
1702	cPRC right	SN-IRP2-burs	0
1703	cPRC left	SN-IRP2-FMRF	2
1704	cPRC right	SN-IRP2-FMRF	0
1705	cPRC left	SN-MIP4	0
1706	cPRC right	SN-MIP4	0
1707	cPRC left	SN-MIP1	12
1708	cPRC right	SN-MIP1	14
1709	cPRC left	MNspinning	0
1710	cPRC right	MNspinning	0
1711	cPRC left	SN-WLD	0
1712	cPRC right	SN-WLD	1
1713	cPRC left	SN-DSO	0
1714	cPRC right	SN-DSO	0
1715	cPRC left	SNbicil	0
1716	cPRC right	SNbicil	0
1717	cPRC left	SNasym	0
1718	cPRC right	SNasym	0
1719	cPRC left	SN47Ach	0
1720	cPRC right	SN47Ach	0
1721	cPRC left	INCrossbow	0
1722	cPRC right	INCrossbow	0
1723	cPRC left	pygPBunp	0
1724	cPRC right	pygPBunp	0
1725	cPRC left	INarc1	0
1726	cPRC right	INarc1	0
1727	cPRC left	INarc2	0
1728	cPRC right	INarc2	1
1729	cPRC left	INsn	0
1730	cPRC right	INsn	0
1731	cPRC left	INrope	0
1732	cPRC right	INrope	0
1733	cPRC left	Loop	0
1734	cPRC right	Loop	0
1735	cPRC left	INCM	0
1736	cPRC right	INCM	0
1737	cPRC left	MNspider-ant	0
1738	cPRC right	MNspider-ant	0
1739	cPRC left	MNspider-post	0
1740	cPRC right	MNspider-post	0
1741	cPRC left	MNbiramous	0
1742	cPRC right	MNbiramous	0
1743	cPRC left	MNring	0
1744	cPRC right	MNring	0
1745	cPRC left	MNcrab	0
1746	cPRC right	MNcrab	0
1747	cPRC left	MNhose	0
1748	cPRC right	MNhose	0
1749	cPRC left	MNbow	0
1750	cPRC right	MNbow	0
1751	cPRC left	MNwave	0
1752	cPRC right	MNwave	0
1753	cPRC left	MNacicX	0
1754	cPRC right	MNacicX	0
1755	cPRC left	INchaeMech	0
1756	cPRC right	INchaeMech	0
1757	cPRC left	chaeMech	0
1758	cPRC right	chaeMech	0
1759	cPRC left	INFVa-pyg	0
1760	cPRC right	INFVa-pyg	0
1761	cPRC left	INsplitCR	0
1762	cPRC right	INsplitCR	0
1763	cPRC left	INsplitCRATO	0
1764	cPRC right	INsplitCRATO	0
1765	cPRC left	INMC3	0
1766	cPRC right	INMC3	0
1767	cPRC left	INbiax	0
1768	cPRC right	INbiax	0
1769	cPRC left	INsplitPB-RF/Ya	1
1770	cPRC right	INsplitPB-RF/Ya	0
1771	cPRC left	INsplitPBant	0
1772	cPRC right	INsplitPBant	0
1773	cPRC left	INsplitPB	0
1774	cPRC right	INsplitPB	0
1775	cPRC left	PB	0
1776	cPRC right	PB	0
1777	cPRC left	interparaPM1	0
1778	cPRC right	interparaPM1	0
1779	cPRC left	cioMNcover	0
1780	cPRC right	cioMNcover	0
1781	cPRC left	INsplitPUh	0
1782	cPRC right	INsplitPUh	0
1783	cPRC left	MN3	0
1784	cPRC right	MN3	0
1785	cPRC left	MN1	0
1786	cPRC right	MN1	0
1787	cPRC left	MN2	0
1788	cPRC right	MN2	0
1789	cPRC left	MC3cover	0
1790	cPRC right	MC3cover	0
1791	cPRC left	antPUc	0
1792	cPRC right	antPUc	0
1793	cPRC left	spinPU	0
1794	cPRC right	spinPU	0
1795	cPRC left	VentraltrunkPUunp	0
1796	cPRC right	VentraltrunkPUunp	0
1797	cPRC left	trochPU	0
1798	cPRC right	trochPU	0
1799	cPRC left	hPUc1	0
1800	cPRC right	hPUc1	0
1801	cPRC left	pygCirrusPUSM	0
1802	cPRC right	pygCirrusPUSM	0
1803	cPRC left	hCirrusPU	0
1804	cPRC right	hCirrusPU	0
1805	cPRC left	parapodPU	0
1806	cPRC right	parapodPU	0
1807	cPRC left	hPU	0
1808	cPRC right	hPU	0
1809	cPRC left	dsoPU	0
1810	cPRC right	dsoPU	0
1811	cPRC left	pygCirrusPU	0
1812	cPRC right	pygCirrusPU	0
1813	cPRC left	hPU2l-asymPDF	0
1814	cPRC right	hPU2l-asymPDF	0
1815	cPRC left	hCR	0
1816	cPRC right	hCR	0
1817	cPRC left	ventralpygCR	0
1818	cPRC right	ventralpygCR	0
1819	cPRC left	doCRunp	0
1820	cPRC right	doCRunp	0
1821	cPRC left	SN-DLSO1.0	0
1822	cPRC right	SN-DLSO1.0	0
1823	cPRC left	INdc	0
1824	cPRC right	INdc	0
1825	cPRC left	INbackcross	0
1826	cPRC right	INbackcross	0
1827	cPRC left	MNcommUpL	0
1828	cPRC right	MNcommUpL	0
1829	cPRC left	MNob-ipsi	0
1830	cPRC right	MNob-ipsi	0
1831	cPRC left	INbiaxLeg	0
1832	cPRC right	INbiaxLeg	0
1833	cPRC left	INbiaxH	0
1834	cPRC right	INbiaxH	0
1835	cPRC left	SN-NS1	0
1836	cPRC right	SN-NS1	0
1837	cPRC left	SN-NS3	0
1838	cPRC right	SN-NS3	0
1839	cPRC left	SN-NS4	0
1840	cPRC right	SN-NS4	0
1841	cPRC left	SN-NS15	0
1842	cPRC right	SN-NS15	0
1843	cPRC left	SNaant	0
1844	cPRC right	SNaant	0
1845	cPRC left	SNPDF-pyg	0
1846	cPRC right	SNPDF-pyg	0
1847	cPRC left	INfoot	0
1848	cPRC right	INfoot	0
1849	cPRC left	INW	0
1850	cPRC right	INW	0
1851	cPRC left	INmidL	0
1852	cPRC right	INmidL	0
1853	cPRC left	INhook	0
1854	cPRC right	INhook	0
1855	cPRC left	INMBtype6	0
1856	cPRC right	INMBtype6	0
1857	cPRC left	INMBtype5	0
1858	cPRC right	INMBtype5	0
1859	cPRC left	INMBtype7	0
1860	cPRC right	INMBtype7	0
1861	cPRC left	INcross	0
1862	cPRC right	INcross	0
1863	cPRC left	INpro	0
1864	cPRC right	INpro	0
1865	cPRC left	INproT2	0
1866	cPRC right	INproT2	0
1867	cPRC left	INpear	0
1868	cPRC right	INpear	0
1869	cPRC left	INZ	0
1870	cPRC right	INZ	0
1871	cPRC left	MNpostv	0
1872	cPRC right	MNpostv	0
1873	cPRC left	SN-NS22	0
1874	cPRC right	SN-NS22	0
1875	cPRC left	SN-NS5	3
1876	cPRC right	SN-NS5	1
1877	cPRC left	SN-NS17	0
1878	cPRC right	SN-NS17	0
1879	cPRC left	SN-YF5cil	0
1880	cPRC right	SN-YF5cil	0
1881	cPRC left	SN-NS19	34
1882	cPRC right	SN-NS19	32
1883	cPRC left	SN-NS20	12
1884	cPRC right	SN-NS20	4
1885	cPRC left	SN-NS6	0
1886	cPRC right	SN-NS6	0
1887	cPRC left	SN-NS29	0
1888	cPRC right	SN-NS29	0
1889	cPRC left	SN-NS27	0
1890	cPRC right	SN-NS27	0
1891	cPRC left	SN-NS18	0
1892	cPRC right	SN-NS18	0
1893	cPRC left	SN-NS16	0
1894	cPRC right	SN-NS16	3
1895	cPRC left	INbigloop	0
1896	cPRC right	INbigloop	0
1897	cPRC left	SNadNS22	0
1898	cPRC right	SNadNS22	0
1899	cPRC left	Ser-tr1	0
1900	cPRC right	Ser-tr1	0
1901	cPRC left	SNFVa	0
1902	cPRC right	SNFVa	0
1903	cPRC left	INUturn	0
1904	cPRC right	INUturn	0
1905	cPRC left	INATOpyg	0
1906	cPRC right	INATOpyg	0
1907	cPRC left	INcomm-Upstairs	0
1908	cPRC right	INcomm-Upstairs	0
1909	cPRC left	INasc-pyg	0
1910	cPRC right	INasc-pyg	0
1911	cPRC left	SNblunt	0
1912	cPRC right	SNblunt	0
1913	cPRC left	INsplitBronto	0
1914	cPRC right	INsplitBronto	0
1915	cPRC left	INleucoPU	0
1916	cPRC right	INleucoPU	0
1917	cPRC left	MNladder	0
1918	cPRC right	MNladder	0
1919	cPRC left	INdecussfoot	0
1920	cPRC right	INdecussfoot	0
1921	cPRC left	INdecusshook	0
1922	cPRC right	INdecusshook	0
1923	cPRC left	INpreLadder	0
1924	cPRC right	INpreLadder	0
1925	cPRC left	INcomm-Upcross	0
1926	cPRC right	INcomm-Upcross	0
1927	cPRC left	MNacic	0
1928	cPRC right	MNacic	0
1929	cPRC left	INsplitVent	0
1930	cPRC right	INsplitVent	0
1931	cPRC left	INcomm-DownL	0
1932	cPRC right	INcomm-DownL	0
1933	cPRC left	MNarm	0
1934	cPRC right	MNarm	0
1935	cPRC left	INlasso-postSN	0
1936	cPRC right	INlasso-postSN	0
1937	cPRC left	MNantacic	0
1938	cPRC right	MNantacic	0
1939	cPRC left	MNpostacic	0
1940	cPRC right	MNpostacic	0
1941	cPRC left	SN-DLSO1.3	0
1942	cPRC right	SN-DLSO1.3	0
1943	cPRC left	MNakro	0
1944	cPRC right	MNakro	0
1945	cPRC left	MNchae	0
1946	cPRC right	MNchae	0
1947	cPRC left	MNgland-head	0
1948	cPRC right	MNgland-head	0
1949	cPRC left	SNstiff	0
1950	cPRC right	SNstiff	0
1951	cPRC left	SNbronto	0
1952	cPRC right	SNbronto	0
1953	cPRC left	INcommascFV	0
1954	cPRC right	INcommascFV	0
1955	cPRC left	SNpygM	0
1956	cPRC right	SNpygM	0
1957	cPRC left	INR1	0
1958	cPRC right	INR1	0
1959	cPRC left	SN-DLSO1.1NP	0
1960	cPRC right	SN-DLSO1.1NP	0
1961	cPRC left	SN-DLSO1.1	0
1962	cPRC right	SN-DLSO1.1	0
1963	cPRC left	INmus	0
1964	cPRC right	INmus	0
1965	cPRC left	INdescLuqinPDF	0
1966	cPRC right	INdescLuqinPDF	0
1967	cPRC left	INcosplit	0
1968	cPRC right	INcosplit	0
1969	cPRC left	INcommdescFVa	0
1970	cPRC right	INcommdescFVa	0
1971	cPRC left	MNheadV	0
1972	cPRC right	MNheadV	0
1973	cPRC left	INsqNSasym	0
1974	cPRC right	INsqNSasym	0
1975	cPRC left	INbiaxHmid	0
1976	cPRC right	INbiaxHmid	0
1977	cPRC left	MNantelope	0
1978	cPRC right	MNantelope	0
1979	cPRC left	MNsmile	0
1980	cPRC right	MNsmile	0
1981	cPRC left	INhorn	0
1982	cPRC right	INhorn	0
1983	cPRC left	INMBPDF	0
1984	cPRC right	INMBPDF	0
1985	cPRC left	INMBdescFMRF	0
1986	cPRC right	INMBdescFMRF	0
1987	cPRC left	INDLSO	0
1988	cPRC right	INDLSO	0
1989	cPRC left	SNtorii	0
1990	cPRC right	SNtorii	0
1991	cPRC left	INexsn	0
1992	cPRC right	INexsn	0
1993	cPRC left	MBmouth	0
1994	cPRC right	MBmouth	0
1995	cPRC left	SNtrpa	0
1996	cPRC right	SNtrpa	0
1997	cPRC left	INtorii	0
1998	cPRC right	INtorii	0
1999	cPRC left	INUturnMB	0
[truncated: 104,067 more rows]
