# Supplementary material for: Whole-body connectome of a segmented annelid larva
Source: eLife. 2025 Aug 27;13:RP97964. doi: 10.7554/eLife.97964 (PMC12387772; doi:10.7554/eLife.97964)
Supplement: Figure 4—figure supplement 3—source data 1. [file elife-97964-fig4-figsupp3-data1.txt]

left	right	correlation
1	PRC left	PRC right	0.790610470654828
2	PRC left	IN1 right	0.916206087958219
3	PRC left	INton right	0.205464623439888
4	PRC left	INpreSer right	0.114184494778814
5	PRC left	cPRC right	0.143299387565937
6	PRC left	INRGWa right	0.00861583200798972
7	PRC left	INNOS right	0.0816021883079571
8	PRC left	Ser-h1 right	-0.00181831637213148
9	PRC left	SNnuchPDF right	-0.0021737093748994
10	PRC left	SNnuchBx right	-0.00886461740399025
11	PRC left	SNgolden right	-0.00379699100387304
12	PRC left	SNhorn right	0.00371676619830384
13	PRC left	SNhook right	-0.0137352673659395
14	PRC left	MNant right	0.0264492563538213
15	PRC left	SNlasso right	-0.0157639047866424
16	PRC left	INlasso right	-0.0159553141512088
17	PRC left	INdecussPre right	-0.0132893859321167
18	PRC left	INpreMN right	-0.0168735108542224
19	PRC left	SNMIP-vc right	-0.012332643102357
20	PRC left	SNmus right	-0.0155277087953725
21	PRC left	SNantlerPDF right	-0.019689642956376
22	PRC left	SNPDF-dc right	-0.00565446883446212
23	PRC left	SN0DLSO1.2-4 right	0.00235430446897085
24	PRC left	SN-DLSO1.2-3 right	-0.0134114117555818
25	PRC left	SN-DLSO1.2-1 right	-0.0200458703448341
26	PRC left	SN-DLSO2 right	-0.0148478670839514
27	PRC left	SNMB2 right	-0.0164065143579897
28	PRC left	eyespot-PRCR3 right	-0.0158938486001346
29	PRC left	eyespot-PRCR1 right	-0.0209442949538921
30	PRC left	MS3 right	-0.0185825796227488
31	PRC left	MS5 right	-0.010036979304076
32	PRC left	SN-ASTC right	-0.0174228126938144
33	PRC left	SN-DLSO3-PDF right	-0.0107640074203692
34	PRC left	SN-DLSO3 right	-0.0224196925562377
35	PRC left	SN-MIP4 right	-0.00886461740399025
36	PRC left	SN-MIP1 right	-0.0158954949387649
37	PRC left	MNspinning right	-0.0142774708500867
38	PRC left	SN-WLD right	-0.0184713404222246
39	PRC left	SN-DSO right	-0.0213427745729044
40	PRC left	SNbicil right	-0.0115449649028575
41	PRC left	INCrossbow right	0.05472890917472
42	PRC left	INarc1 right	-0.0150376071356486
43	PRC left	INarc2 right	0.0664976428026493
44	PRC left	INsn right	-0.0227700569115464
45	PRC left	INrope right	-0.0211300173844925
46	PRC left	Loop right	-0.0195554517807035
47	PRC left	INCM right	-0.0180683831615318
48	PRC left	MNspider-ant right	-0.0145433464939815
49	PRC left	MNspider-post right	-0.0127517940849052
50	PRC left	MNbiramous right	0.00487946942092056
51	PRC left	MNring right	-0.0186989886714614
52	PRC left	MNcrab right	-0.0186617875989925
53	PRC left	MNhose right	0.00933027634720776
54	PRC left	MNbow right	-0.0133440413324094
55	PRC left	MNwave right	-0.0146047280302582
56	PRC left	MNacicX right	-0.0126242914633398
57	PRC left	INchaeMech right	-0.0139647661561772
58	PRC left	chaeMech right	-0.0142152998562552
59	PRC left	INFVa-pyg right	-0.0134063334765627
60	PRC left	INsplitCR right	-0.0167533730087182
61	PRC left	INsplitCRATO right	-0.0227700569115464
62	PRC left	INMC3 right	-0.0136723620174335
63	PRC left	INbiax right	-0.0120179148263597
64	PRC left	INsplitPB-RF/Ya right	-0.0161236817062342
65	PRC left	INsplitPBant right	-0.0140486035651772
66	PRC left	INsplitPB right	-0.0203384790625238
67	PRC left	PB right	-0.0225122286824019
68	PRC left	interparaPM1 right	-0.011663297198194
69	PRC left	cioMNcover right	-0.017333516169816
70	PRC left	INsplitPUh right	-0.0197135699760215
71	PRC left	MN3 right	-0.0244918772758377
72	PRC left	MN1 right	-0.017878851256367
73	PRC left	MN2 right	-0.0184355909020624
74	PRC left	MC3cover right	-0.017878851256367
75	PRC left	antPUc right	-0.0107348140070992
76	PRC left	spinPU right	-0.0145433464939815
77	PRC left	trochPU right	-0.0154399850323632
78	PRC left	hPUc1 right	-0.00937292162145994
79	PRC left	pygCirrusPUSM right	-0.0146047280302582
80	PRC left	hCirrusPU right	0.0108195752108446
81	PRC left	parapodPU right	-0.00621250282148038
82	PRC left	hPU right	0.131646188170675
83	PRC left	dsoPU right	-0.0195554517807035
84	PRC left	pygCirrusPU right	-0.0142986303773286
85	PRC left	hCR right	-0.0153947557042385
86	PRC left	ventralpygCR right	-0.0262425082985788
87	PRC left	SN-DLSO1.0 right	-0.00982459901058082
88	PRC left	INdc right	-0.0139132691985236
89	PRC left	INbackcross right	0.00864596907394518
90	PRC left	MNcommUpL right	-0.0108265983229738
91	PRC left	MNob-ipsi right	-0.00725448774553941
92	PRC left	INbiaxLeg right	-0.0261277115766344
93	PRC left	INbiaxH right	-0.01162305994097
94	PRC left	SN-NS1 right	-0.00962091110789987
95	PRC left	SN-NS3 right	NA
96	PRC left	SN-NS15 right	-0.0115832938196006
97	PRC left	SNaant right	-0.0150812813861718
98	PRC left	SNPDF-pyg right	-0.0155497975043693
99	PRC left	INfoot right	-0.0140256634774333
100	PRC left	INW right	0.00117978657036052
101	PRC left	INmidL right	-0.0125714314369392
102	PRC left	INhook right	-0.00998558138076181
103	PRC left	INMBtype6 right	-0.0186264456763362
104	PRC left	INMBtype5 right	-0.017878851256367
105	PRC left	INMBtype7 right	-0.0211636312532316
106	PRC left	INcross right	-0.0167086162024988
107	PRC left	INpro right	-0.0190883541195779
108	PRC left	INproT2 right	-0.0179902978449358
109	PRC left	INpear right	-0.0108865354219212
110	PRC left	INZ right	-0.021160271974649
111	PRC left	MNpostv right	-0.0101717484749348
112	PRC left	SN-NS22 right	0.102929093788728
113	PRC left	SN-NS5 right	-0.0192666238062926
114	PRC left	SN-NS17 right	-0.0156400604772709
115	PRC left	SN-NS19 right	-0.0129259100015361
116	PRC left	SN-NS20 right	-0.0202930704589093
117	PRC left	SN-NS29 right	-0.0128964262024274
118	PRC left	SN-NS27 right	-0.000771652118357127
119	PRC left	SN-NS18 right	-0.0105174031103551
120	PRC left	SN-NS16 right	-0.0115261739926977
121	PRC left	INbigloop right	-0.010177854981618
122	PRC left	SNadNS22 right	-0.0125714314369392
123	PRC left	Ser-tr1 right	-0.0116506287887481
124	PRC left	SNFVa right	-0.0144933981340454
125	PRC left	INUturn right	-0.0239408465438166
126	PRC left	INcomm-Upstairs right	-0.0149390279176075
127	PRC left	INasc-pyg right	-0.0226505270726022
128	PRC left	SNblunt right	-0.0172759554632729
129	PRC left	INsplitBronto right	-0.0107640074203692
130	PRC left	INleucoPU right	-0.0168735108542224
131	PRC left	MNladder right	-0.0148478670839514
132	PRC left	INdecussfoot right	-0.0169422346108072
133	PRC left	INdecusshook right	-0.0146963481022372
134	PRC left	INpreLadder right	-0.0162904336097616
135	PRC left	INcomm-Upcross right	-0.0188916406510802
136	PRC left	MNacic right	-0.0168735108542224
137	PRC left	INsplitVent right	-0.0200458703448341
138	PRC left	INcomm-DownL right	-0.00939645171471333
139	PRC left	MNarm right	-0.018990226768139
140	PRC left	INlasso-postSN right	-0.0189824417991409
141	PRC left	MNantacic right	-0.0142469619221978
142	PRC left	MNpostacic right	-0.00742336417542028
143	PRC left	SN-DLSO1.3 right	0.0049350009100563
144	PRC left	MNakro right	-0.0221365770766733
145	PRC left	MNchae right	0.0617816951969146
146	PRC left	MNgland-head right	-0.0127005115490485
147	PRC left	SNstiff right	0.366454059683877
148	PRC left	SNbronto right	-0.0125714314369392
149	PRC left	INcommascFV right	-0.0142986303773286
150	PRC left	SNpygM right	-0.0066943131905647
151	PRC left	INR1 right	-0.0184791236681952
152	PRC left	SN-DLSO1.1NP right	-0.0154399850323632
153	PRC left	SN-DLSO1.1 right	-0.0160034110694908
154	PRC left	INmus right	-0.0123246548318854
155	PRC left	INdescLuqinPDF right	-0.00970802781208121
156	PRC left	INcosplit right	-0.00800454023990677
157	PRC left	INcommdescFVa right	-0.0112407642156999
158	PRC left	MNheadV right	-0.0169422346108072
159	PRC left	INbiaxHmid right	0.111720403445325
160	PRC left	MNantelope right	-0.0112316877382148
161	PRC left	MNsmile right	-0.00886461740399025
162	PRC left	INhorn right	-0.0157777022468334
163	PRC left	INMBPDF right	-0.0140749591446003
164	PRC left	INMBdescFMRF right	-0.0116296061983772
165	PRC left	INDLSO right	-0.00948953689535835
166	PRC left	SNtorii right	-0.0140604183542231
167	PRC left	INexsn right	-0.0100767657024144
168	PRC left	MBmouth right	-0.0119690961782519
169	PRC left	SNtrpa right	-0.0122460334834911
170	PRC left	INtorii right	-0.0102271095613897
171	PRC left	INUturnMB right	-0.00786253454062008
172	PRC left	INface right	-0.0130435444163005
173	PRC left	INMBdesc3 right	-0.010696178996378
174	PRC left	INMBdesc2 right	0.08449908735715
175	PRC left	INpara right	0.0452061469070448
176	PRC left	INMBtype9 right	0.251442919503465
177	PRC left	INMBtype2 right	0.910738417106244
178	PRC left	INdecussM right	0.394557576805748
179	PRC left	INiaStiff right	-0.0145433464939815
180	PRC left	INmantis right	0.0632407300276552
181	PRC left	INsplitSpin right	-0.0096395873537039
182	IN1 left	PRC right	0.813709638294192
183	IN1 left	IN1 right	0.997237021740244
184	IN1 left	INton right	0.172682859608413
185	IN1 left	INpreSer right	0.0572831366812813
186	IN1 left	cPRC right	0.0677467086484834
187	IN1 left	INRGWa right	0.089912755358413
188	IN1 left	INNOS right	0.0373457659835977
189	IN1 left	Ser-h1 right	0.00469567590456347
190	IN1 left	SNnuchPDF right	-0.00488906236074008
191	IN1 left	SNnuchBx right	-0.00714645429068313
192	IN1 left	SNgolden right	0.109009576716296
193	IN1 left	SNhorn right	0.113650573535523
194	IN1 left	SNhook right	-0.0100275618563218
195	IN1 left	MNant right	-0.00231866901289072
196	IN1 left	SNlasso right	-0.012708503916899
197	IN1 left	INlasso right	-0.0128628138224868
198	IN1 left	INdecussPre right	0.0055633304767961
199	IN1 left	INpreMN right	-0.0136030432614911
200	IN1 left	SNMIP-vc right	-0.00953017047477635
201	IN1 left	SNmus right	-0.0125180880446366
202	IN1 left	SNantlerPDF right	-0.0137981734347196
203	IN1 left	SNPDF-dc right	-0.0108019322277381
204	IN1 left	SN0DLSO1.2-4 right	-0.0157192263030097
205	IN1 left	SN-DLSO1.2-3 right	0.0241010646255741
206	IN1 left	SN-DLSO1.2-1 right	-0.0161605278161055
207	IN1 left	SN-DLSO2 right	-0.0119700150151809
208	IN1 left	SNMB2 right	0.0475988178591856
209	IN1 left	eyespot-PRCR3 right	0.0967098707035772
210	IN1 left	eyespot-PRCR1 right	-0.0168848174396338
211	IN1 left	MS3 right	-0.00524598875241511
212	IN1 left	MS5 right	0.106221060185909
213	IN1 left	SN-ASTC right	-0.00888449458274089
214	IN1 left	SN-DLSO3-PDF right	-0.00867769961280184
215	IN1 left	SN-DLSO3 right	-0.00125263076086492
216	IN1 left	SN-MIP4 right	-0.00714645429068313
217	IN1 left	SN-MIP1 right	-0.0128145889247893
218	IN1 left	MNspinning right	0.0985254722027312
219	IN1 left	SN-WLD right	-0.0148911773626751
220	IN1 left	SN-DSO right	-0.0172060627064354
221	IN1 left	SNbicil right	-0.00930728989258731
222	IN1 left	INCrossbow right	0.00820165770821594
223	IN1 left	INarc1 right	-0.0121229791584451
224	IN1 left	INarc2 right	0.0871084730519799
225	IN1 left	INsn right	-0.0183567054841388
226	IN1 left	INrope right	-0.0170345426675316
227	IN1 left	Loop right	-0.0157651634487404
228	IN1 left	INCM right	-0.0145663223223049
229	IN1 left	MNspider-ant right	-0.0117245173949664
230	IN1 left	MNspider-post right	-0.0102802083156976
231	IN1 left	MNbiramous right	-0.00747769417739468
232	IN1 left	MNring right	-0.0150747022384123
233	IN1 left	MNcrab right	-0.0150447115741966
234	IN1 left	MNhose right	-0.00819135045917545
235	IN1 left	MNbow right	0.00379409443709119
236	IN1 left	MNwave right	-0.00995488586062011
237	IN1 left	MNacicX right	-0.010177418582601
238	IN1 left	INchaeMech right	-0.0112580789973267
239	IN1 left	chaeMech right	-0.0114600536065272
240	IN1 left	INFVa-pyg right	-0.0108078831865641
241	IN1 left	INsplitCR right	-0.0135061908444775
242	IN1 left	INsplitCRATO right	-0.010557260196277
243	IN1 left	INMC3 right	0.000446723559493509
244	IN1 left	INbiax right	0.00234429139128302
245	IN1 left	INsplitPB-RF/Ya right	-0.0129985479417599
246	IN1 left	INsplitPBant right	-0.0113256668224931
247	IN1 left	INsplitPB right	-0.0163964223539886
248	IN1 left	PB right	-0.00336918208737975
249	IN1 left	interparaPM1 right	-0.00940268671584479
250	IN1 left	cioMNcover right	0.00161142559797407
251	IN1 left	INsplitPUh right	-0.0158926347657605
252	IN1 left	MN3 right	-0.00296635465377912
253	IN1 left	MN1 right	-0.00982048337158842
254	IN1 left	MN2 right	-0.0148623569071371
255	IN1 left	MC3cover right	-0.0144135259820729
256	IN1 left	antPUc right	-0.00865416454253141
257	IN1 left	spinPU right	-0.0117245173949664
258	IN1 left	trochPU right	-0.0124473671286644
259	IN1 left	hPUc1 right	-0.00755623766771567
260	IN1 left	pygCirrusPUSM right	-0.0117740018028435
261	IN1 left	hCirrusPU right	-0.000127741706679405
262	IN1 left	parapodPU right	-0.00861129738622736
263	IN1 left	hPU right	0.0615940138667245
264	IN1 left	dsoPU right	-0.0157651634487404
265	IN1 left	pygCirrusPU right	-0.0115272327900982
266	IN1 left	hCR right	0.0182028214434993
267	IN1 left	ventralpygCR right	0.0244796677419542
268	IN1 left	SN-DLSO1.0 right	-0.00933138053214756
269	IN1 left	INdc right	0.0137869343159532
270	IN1 left	INbackcross right	0.102404563643546
271	IN1 left	MNcommUpL right	-0.00571380948308152
272	IN1 left	MNob-ipsi right	-0.00724587918526598
273	IN1 left	INbiaxLeg right	-0.021063570822416
274	IN1 left	INbiaxH right	-0.00787727744049896
275	IN1 left	SN-NS1 right	-0.00882474762162959
276	IN1 left	SN-NS3 right	NA
277	IN1 left	SN-NS15 right	-0.00933818979937769
278	IN1 left	SNaant right	-0.0121581883525726
279	IN1 left	SNPDF-pyg right	-0.0125358954628242
280	IN1 left	INfoot right	-0.011307173041993
281	IN1 left	INW right	0.0674277404444967
282	IN1 left	INmidL right	-0.0101348040234768
283	IN1 left	INhook right	-0.00805015012507914
284	IN1 left	INMBtype6 right	-0.0150162197145599
285	IN1 left	INMBtype5 right	0.00702067286685477
286	IN1 left	INMBtype7 right	-0.0141619633856138
287	IN1 left	INcross right	-0.0104840835488616
288	IN1 left	INpro right	-0.0153885998665359
289	IN1 left	INproT2 right	-0.0140003324632268
290	IN1 left	INpear right	-0.00759267782829782
291	IN1 left	INZ right	-0.0170589332346349
292	IN1 left	MNpostv right	-0.00820023383070389
293	IN1 left	SN-NS22 right	0.0471061613572289
294	IN1 left	SN-NS5 right	-0.015532316860678
295	IN1 left	SN-NS17 right	-0.0018942592950157
296	IN1 left	SN-NS19 right	0.00138614869156502
297	IN1 left	SN-NS20 right	-0.0127013932828186
298	IN1 left	SN-NS29 right	-0.0103968074614625
299	IN1 left	SN-NS27 right	-0.0131329795592944
300	IN1 left	SN-NS18 right	-0.00847889278910205
301	IN1 left	SN-NS16 right	-0.00929214108532162
302	IN1 left	INbigloop right	-0.00820515675843994
303	IN1 left	SNadNS22 right	-0.0101348040234768
304	IN1 left	Ser-tr1 right	-0.00939247373034133
305	IN1 left	SNFVa right	-0.0116842501555684
306	IN1 left	INUturn right	-0.000970092149633383
307	IN1 left	INcomm-Upstairs right	-0.0120435068198617
308	IN1 left	INasc-pyg right	-0.0118511453958586
309	IN1 left	SNblunt right	0.00629079868869463
310	IN1 left	INsplitBronto right	-0.00867769961280184
311	IN1 left	INleucoPU right	-0.0136030432614911
312	IN1 left	MNladder right	-0.0119700150151809
313	IN1 left	INdecussfoot right	-0.0136584468015126
314	IN1 left	INdecusshook right	-0.0118478638350855
315	IN1 left	INpreLadder right	-0.0131329795592944
316	IN1 left	INcomm-Upcross right	-0.0152300139121835
317	IN1 left	MNacic right	-0.0136030432614911
318	IN1 left	INsplitVent right	-0.0161605278161055
319	IN1 left	INcomm-DownL right	-0.00757520709732863
320	IN1 left	MNarm right	-0.0153094918125991
321	IN1 left	INlasso-postSN right	-0.015303215746463
322	IN1 left	MNantacic right	-0.0114855788488129
323	IN1 left	MNpostacic right	-0.00835430431910724
324	IN1 left	SN-DLSO1.3 right	-0.00165614607472169
325	IN1 left	MNakro right	-0.0178460083521958
326	IN1 left	MNchae right	0.0373118139843449
327	IN1 left	MNgland-head right	-0.0102388654938128
328	IN1 left	SNstiff right	0.396762072220272
329	IN1 left	SNbronto right	-0.0101348040234768
330	IN1 left	INcommascFV right	-0.0115272327900982
331	IN1 left	SNpygM right	-0.00804779256084057
332	IN1 left	INR1 right	-0.0148974520397455
333	IN1 left	SN-DLSO1.1NP right	-0.0124473671286644
334	IN1 left	SN-DLSO1.1 right	-0.0129015884714492
335	IN1 left	INmus right	-0.00993585829940832
336	IN1 left	INdescLuqinPDF right	-0.00782639270821655
337	IN1 left	INcosplit right	-0.0118109115820357
338	IN1 left	INcommdescFVa right	-0.00906205017079315
339	IN1 left	MNheadV right	-0.0136584468015126
340	IN1 left	INbiaxHmid right	-0.0136030432614911
341	IN1 left	MNantelope right	0.00248686326667576
342	IN1 left	MNsmile right	0.00499916286061871
343	IN1 left	INhorn right	0.0887497753746744
344	IN1 left	INMBPDF right	-0.00845425007940045
345	IN1 left	INMBdescFMRF right	-0.00937552579290532
346	IN1 left	INDLSO right	0.107632675979802
347	IN1 left	SNtorii right	-0.0113351916385142
348	IN1 left	INexsn right	-0.00812366086525203
349	IN1 left	MBmouth right	0.101630631455729
350	IN1 left	SNtrpa right	-0.00987247554446632
351	IN1 left	INtorii right	-0.00824486468794252
352	IN1 left	INUturnMB right	-0.00697516283076648
353	IN1 left	INface right	-0.00881338592587535
354	IN1 left	INMBdesc3 right	0.003445873200067
355	IN1 left	INMBdesc2 right	0.0384925535269958
356	IN1 left	INpara right	-0.0138619881598617
357	IN1 left	INMBtype9 right	-0.0119145870646512
358	IN1 left	INMBtype2 right	0.97943890159631
359	IN1 left	INdecussM right	0.40747719168081
360	IN1 left	INiaStiff right	-0.0117245173949664
361	IN1 left	INmantis right	0.0259134220276375
362	IN1 left	INsplitSpin right	-0.00777121755680994
363	INton left	PRC right	-0.0129763390537078
364	INton left	IN1 right	0.034876775411966
365	INton left	INton right	0.872031815285659
366	INton left	INpreSer right	0.703010483755858
367	INton left	cPRC right	0.865155657155918
368	INton left	INRGWa right	0.134316323249352
369	INton left	INNOS right	0.511666415173522
370	INton left	Ser-h1 right	0.053224258647184
371	INton left	SNnuchPDF right	-0.00947207625065681
372	INton left	SNnuchBx right	-0.00796281661974688
373	INton left	SNgolden right	0.0386258153402182
374	INton left	SNhorn right	0.0687494441747188
375	INton left	SNhook right	-0.0123379735722084
376	INton left	MNant right	-0.0171966747438511
377	INton left	SNlasso right	-0.0141602369630392
378	INton left	INlasso right	-0.0143321741826487
379	INton left	INdecussPre right	-0.0119374518204086
380	INton left	INpreMN right	-0.0151569623978358
381	INton left	SNMIP-vc right	-0.0110780387901063
382	INton left	SNmus right	-0.0139480692767096
383	INton left	SNantlerPDF right	-0.0176866083469479
384	INton left	SNPDF-dc right	-0.0158950260363609
385	INton left	SN0DLSO1.2-4 right	-0.0175148837960598
386	INton left	SN-DLSO1.2-3 right	-0.0120470639120358
387	INton left	SN-DLSO1.2-1 right	-0.0180065965923453
388	INton left	SN-DLSO2 right	-0.013337388112279
389	INton left	SNMB2 right	-0.0147374736266801
390	INton left	eyespot-PRCR3 right	-0.01427696154466
391	INton left	eyespot-PRCR1 right	-0.0188136241359567
392	INton left	MS3 right	-0.0166921669728451
393	INton left	MS5 right	-0.00901591371315992
394	INton left	SN-ASTC right	-0.0156503835595424
395	INton left	SN-DLSO3-PDF right	-0.00966898099216478
396	INton left	SN-DLSO3 right	-0.0201389289983418
397	INton left	SN-MIP4 right	-0.00796281661974688
398	INton left	SN-MIP1 right	-0.0142784404006568
399	INton left	MNspinning right	-0.0128250184967766
400	INton left	SN-WLD right	-0.0165922441770454
401	INton left	SN-DSO right	-0.019171566276976
402	INton left	SNbicil right	-0.0103704913831348
403	INton left	INCrossbow right	-0.013063846513769
404	INton left	INarc1 right	-0.0135078258388306
405	INton left	INarc2 right	0.470758544659075
406	INton left	INsn right	-0.0204536506591056
407	INton left	INrope right	-0.0189804529554812
408	INton left	Loop right	-0.0175660684888613
409	INton left	INCM right	-0.0162302799064782
410	INton left	MNspider-ant right	-0.013063846513769
411	INton left	MNspider-post right	-0.0114545493892569
412	INton left	MNbiramous right	-0.0229733806587634
413	INton left	MNring right	-0.0167967336862783
414	INton left	MNcrab right	-0.0167633170925746
415	INton left	MNhose right	-0.0232226420774382
416	INton left	MNbow right	-0.011986547106756
417	INton left	MNwave right	-0.0131189836838164
418	INton left	MNacicX right	-0.0113400176562117
419	INton left	INchaeMech right	-0.0125441253662265
420	INton left	chaeMech right	-0.0127691721809812
421	INton left	INFVa-pyg right	-0.0120425022482064
422	INton left	INsplitCR right	-0.0150490462194782
423	INton left	INsplitCRATO right	0.0801471854631258
424	INton left	INMC3 right	-0.0122814676079094
425	INton left	INbiax right	-0.0107953279372173
426	INton left	INsplitPB-RF/Ya right	-0.0144834136444646
427	INton left	INsplitPBant right	-0.00158504967674038
428	INton left	INsplitPB right	-0.0182694381177172
429	INton left	PB right	-0.0202220513904054
430	INton left	interparaPM1 right	-0.0104767856906065
431	INton left	cioMNcover right	-0.0155701712037266
432	INton left	INsplitPUh right	-0.017708101262097
433	INton left	MN3 right	-0.0220003096053593
434	INton left	MN1 right	-0.0160600291516358
435	INton left	MN2 right	-0.0165601314686991
436	INton left	MC3cover right	-0.0160600291516358
437	INton left	antPUc right	-0.00151229580899133
438	INton left	spinPU right	-0.013063846513769
439	INton left	trochPU right	-0.0138692696843298
440	INton left	hPUc1 right	-0.00841941086248691
441	INton left	pygCirrusPUSM right	-0.0131189836838164
442	INton left	hCirrusPU right	0.146133469379253
443	INton left	parapodPU right	0.04995365039145
444	INton left	hPU right	0.804719147553832
445	INton left	dsoPU right	-0.0175660684888613
446	INton left	pygCirrusPU right	-0.0128440254575407
447	INton left	hCR right	-0.0138286415523668
448	INton left	ventralpygCR right	-0.0235728482911972
449	INton left	SN-DLSO1.0 right	-0.0103973339734976
450	INton left	INdc right	0.00110532415593937
451	INton left	INbackcross right	0.125093875598736
452	INton left	MNcommUpL right	-0.00972520449925941
453	INton left	MNob-ipsi right	0.0150237194837311
454	INton left	INbiaxLeg right	-0.023469729881938
455	INton left	INbiaxH right	-0.0104406417843379
456	INton left	SN-NS1 right	-0.0104933358187735
457	INton left	SN-NS3 right	NA
458	INton left	SN-NS15 right	-0.0104049210851005
459	INton left	SNaant right	-0.0135470570918077
460	INton left	SNPDF-pyg right	-0.0139679108932276
461	INton left	INfoot right	-0.0125988275806252
462	INton left	INW right	0.100721585641153
463	INton left	INmidL right	-0.0112925350997109
464	INton left	INhook right	-0.00896974451946157
465	INton left	INMBtype6 right	-0.0167315705166902
466	INton left	INMBtype5 right	-0.0160600291516358
467	INton left	INMBtype7 right	-0.0190106472730081
468	INton left	INcross right	-0.0150088425395934
469	INton left	INpro right	-0.0171464888443544
470	INton left	INproT2 right	-0.0161601382378181
471	INton left	INpear right	-0.00977904417511765
472	INton left	INZ right	-0.0190076297350694
473	INton left	MNpostv right	-0.00913697276677018
474	INton left	SN-NS22 right	0.645391521085007
475	INton left	SN-NS5 right	-0.017306623090366
476	INton left	SN-NS17 right	-0.0140489913807447
477	INton left	SN-NS19 right	-0.0116109524297409
478	INton left	SN-NS20 right	-0.0182286489480257
479	INton left	SN-NS29 right	-0.0115844680283442
480	INton left	SN-NS27 right	-0.0146332018156026
481	INton left	SN-NS18 right	-0.00944746382917955
482	INton left	SN-NS16 right	-0.010353612079167
483	INton left	INbigloop right	-0.00914245805628577
484	INton left	SNadNS22 right	-0.0112925350997109
485	INton left	Ser-tr1 right	-0.0104654060431063
486	INton left	SNFVa right	-0.0130189794188338
487	INton left	INUturn right	-0.0215053354320854
488	INton left	INcomm-Upstairs right	-0.0134192751208463
489	INton left	INasc-pyg right	-0.0203462806345772
490	INton left	SNblunt right	-0.0155184661690006
491	INton left	INsplitBronto right	-0.00966898099216478
492	INton left	INleucoPU right	-0.0151569623978358
493	INton left	MNladder right	-0.013337388112279
494	INton left	INdecussfoot right	-0.0152186948614229
495	INton left	INdecusshook right	-0.0132012832122234
496	INton left	INpreLadder right	-0.0146332018156026
497	INton left	INcomm-Upcross right	-0.0169697871092545
498	INton left	MNacic right	-0.0151569623978358
499	INton left	INsplitVent right	-0.0180065965923453
500	INton left	INcomm-DownL right	-0.00844054723071167
501	INton left	MNarm right	-0.0170583440244169
502	INton left	INlasso-postSN right	-0.0170513510231742
503	INton left	MNantacic right	-0.0127976132533268
504	INton left	MNpostacic right	-0.0107734242872113
505	INton left	SN-DLSO1.3 right	0.0912832692362874
506	INton left	MNakro right	-0.0198846149604943
507	INton left	MNchae right	0.406470029744418
508	INton left	MNgland-head right	0.28037589100715
509	INton left	SNstiff right	-0.013063846513769
510	INton left	SNbronto right	-0.0112925350997109
511	INton left	INcommascFV right	-0.0128440254575407
512	INton left	SNpygM right	-0.0106057327803284
513	INton left	INR1 right	-0.0165992356305448
514	INton left	SN-DLSO1.1NP right	-0.0138692696843298
515	INton left	SN-DLSO1.1 right	-0.0143753781837693
516	INton left	INmus right	-0.0110708631693236
517	INton left	INdescLuqinPDF right	-0.00872042657726079
518	INton left	INcosplit right	-0.0131601097851288
519	INton left	INcommdescFVa right	-0.0100972371436065
520	INton left	MNheadV right	-0.0152186948614229
521	INton left	INbiaxHmid right	-0.0151569623978358
522	INton left	MNantelope right	-0.0100890840195096
523	INton left	MNsmile right	-0.00796281661974688
524	INton left	INhorn right	-0.0141726308025375
525	INton left	INMBPDF right	-0.0126431083814664
526	INton left	INMBdescFMRF right	-0.0104465220885749
527	INton left	INDLSO right	-0.00852416282174199
528	INton left	SNtorii right	-0.0126300468310347
529	INton left	INexsn right	-0.00905165262658285
530	INton left	MBmouth right	-0.0107514756281114
531	INton left	SNtrpa right	-0.011000239999577
532	INton left	INtorii right	-0.00918670194956738
533	INton left	INUturnMB right	-0.0117112009542985
534	INton left	INface right	-0.0117166198522873
535	INton left	INMBdesc3 right	0.00373509980142193
536	INton left	INMBdesc2 right	0.532589704667867
537	INton left	INpara right	-0.0154454874000922
538	INton left	INMBtype9 right	-0.0132756284496933
539	INton left	INMBtype2 right	-0.0100987188476361
540	INton left	INdecussM right	0.148128167830424
541	INton left	INiaStiff right	-0.013063846513769
542	INton left	INmantis right	0.443225003465326
543	INton left	INsplitSpin right	-0.00865894859185055
544	INpreSer left	PRC right	-0.0155464800424652
545	INpreSer left	IN1 right	0.0288645809420034
546	INpreSer left	INton right	0.662247100222039
547	INpreSer left	INpreSer right	0.993890889711919
548	INpreSer left	cPRC right	0.710357716181967
549	INpreSer left	INRGWa right	0.104860770056672
550	INpreSer left	INNOS right	0.418864445756513
551	INpreSer left	Ser-h1 right	0.600269262567066
552	INpreSer left	SNnuchPDF right	-0.0113481501818087
553	INpreSer left	SNnuchBx right	0.566037691329418
554	INpreSer left	SNgolden right	0.0227850528007629
555	INpreSer left	SNhorn right	0.0533969156697627
556	INpreSer left	SNhook right	-0.0147816775679882
557	INpreSer left	MNant right	-0.0206027107950494
558	INpreSer left	SNlasso right	0.0853898209274836
559	INpreSer left	INlasso right	-0.0171708568166627
560	INpreSer left	INdecussPre right	-0.0138660306063076
561	INpreSer left	INpreMN right	-0.00720307221762149
562	INpreSer left	SNMIP-vc right	-0.0132721955127115
563	INpreSer left	SNmus right	-0.0167106746936709
564	INpreSer left	SNantlerPDF right	-0.0211896824325161
565	INpreSer left	SNPDF-dc right	-0.0190432528023489
566	INpreSer left	SN0DLSO1.2-4 right	-0.0209839454914472
567	INpreSer left	SN-DLSO1.2-3 right	-0.0144331492806712
568	INpreSer left	SN-DLSO1.2-1 right	-0.0215730487155876
569	INpreSer left	SN-DLSO2 right	-0.0159790397929616
570	INpreSer left	SNMB2 right	-0.0176564313451777
571	INpreSer left	eyespot-PRCR3 right	-0.0171047085624416
572	INpreSer left	eyespot-PRCR1 right	-0.0225399190746731
573	INpreSer left	MS3 right	-0.0199982783768804
574	INpreSer left	MS5 right	-0.0108016384302304
575	INpreSer left	SN-ASTC right	-0.0187501555452831
576	INpreSer left	SN-DLSO3-PDF right	-0.0115840545937889
577	INpreSer left	SN-DLSO3 right	0.0174638725441274
578	INpreSer left	SN-MIP4 right	-0.00953996108982165
579	INpreSer left	SN-MIP1 right	-0.0171064803260449
580	INpreSer left	MNspinning right	-0.0153651883847327
581	INpreSer left	SN-WLD right	-0.0198785645081029
582	INpreSer left	SN-DSO right	0.00590169438880344
583	INpreSer left	SNbicil right	-0.0124245086885577
584	INpreSer left	INCrossbow right	-0.0156513195488759
585	INpreSer left	INarc1 right	-0.0161832350365778
586	INpreSer left	INarc2 right	0.38196258432155
587	INpreSer left	INsn right	-0.0245047752259897
588	INpreSer left	INrope right	-0.0227397906179883
589	INpreSer left	Loop right	-0.0210452680109825
590	INpreSer left	INCM right	-0.0194449082753884
591	INpreSer left	MNspider-ant right	-0.0156513195488759
592	INpreSer left	MNspider-post right	-0.0137232791728444
593	INpreSer left	MNbiramous right	-0.0275235721293341
594	INpreSer left	MNring right	-0.0201235559545367
595	INpreSer left	MNcrab right	-0.0200835207485397
596	INpreSer left	MNhose right	-0.0278222031727082
597	INpreSer left	MNbow right	-0.0143606462964611
598	INpreSer left	MNwave right	-0.0157173773877003
599	INpreSer left	MNacicX right	-0.0135860628674868
600	INpreSer left	INchaeMech right	-0.0150286605373878
601	INpreSer left	chaeMech right	-0.01529828094417
602	INpreSer left	INFVa-pyg right	-0.0144276841170845
603	INpreSer left	INsplitCR right	-0.0180297151408358
604	INpreSer left	INsplitCRATO right	-0.00602409057638914
605	INpreSer left	INMC3 right	0.0034032334292668
606	INpreSer left	INbiax right	-0.0129334899183189
607	INpreSer left	INsplitPB-RF/Ya right	-0.0173520513172858
608	INpreSer left	INsplitPBant right	-0.0151188850313824
609	INpreSer left	INsplitPB right	-0.0218879495910665
610	INpreSer left	PB right	-0.0242273045623614
611	INpreSer left	interparaPM1 right	-0.0125518560338217
612	INpreSer left	cioMNcover right	-0.0186540560380423
613	INpreSer left	INsplitPUh right	-0.0212154323127433
614	INpreSer left	MN3 right	-0.0263577710779717
615	INpreSer left	MN1 right	-0.0192409370357793
616	INpreSer left	MN2 right	-0.0135399922281787
617	INpreSer left	MC3cover right	-0.0192409370357793
618	INpreSer left	antPUc right	-0.0115526371040109
619	INpreSer left	spinPU right	-0.0156513195488759
620	INpreSer left	trochPU right	-0.0166162677669394
621	INpreSer left	hPUc1 right	-0.0100869900517563
622	INpreSer left	pygCirrusPUSM right	-0.0157173773877003
623	INpreSer left	hCirrusPU right	0.114661566291228
624	INpreSer left	parapodPU right	0.0352525466061149
625	INpreSer left	hPU right	0.660081237041668
626	INpreSer left	dsoPU right	0.120035973099678
627	INpreSer left	pygCirrusPU right	-0.0153879599333925
628	INpreSer left	hCR right	0.427689336939336
629	INpreSer left	ventralpygCR right	0.146519281286862
630	INpreSer left	SN-DLSO1.0 right	-0.0124566678201614
631	INpreSer left	INdc right	-0.00470036702241027
632	INpreSer left	INbackcross right	0.0979081410703703
633	INpreSer left	MNcommUpL right	-0.000373842158295202
634	INpreSer left	MNob-ipsi right	0.00845959154060982
635	INpreSer left	INbiaxLeg right	-0.0281182300879648
636	INpreSer left	INbiaxH right	-0.0125085533337971
637	INpreSer left	SN-NS1 right	-0.0118693770945395
638	INpreSer left	SN-NS3 right	NA
639	INpreSer left	SN-NS15 right	-0.01246575766273
640	INpreSer left	SNaant right	-0.0162302365744479
641	INpreSer left	SNPDF-pyg right	-0.016734446213044
642	INpreSer left	INfoot right	-0.015094197271663
643	INpreSer left	INW right	0.0765323919636777
644	INpreSer left	INmidL right	-0.0135291757428556
645	INpreSer left	INhook right	-0.0107463247978232
646	INpreSer left	INMBtype6 right	-0.0200454863301757
647	INpreSer left	INMBtype5 right	-0.0192409370357793
648	INpreSer left	INMBtype7 right	-0.0227759653320493
649	INpreSer left	INcross right	-0.0179815485736419
650	INpreSer left	INpro right	-0.0205425848934597
651	INpreSer left	INproT2 right	-0.0193608740922913
652	INpreSer left	INpear right	-0.0117159172917428
653	INpreSer left	INZ right	0.0133837496375443
654	INpreSer left	MNpostv right	-0.0109466748810446
655	INpreSer left	SN-NS22 right	0.52833555957263
656	INpreSer left	SN-NS5 right	-0.0207344359116421
657	INpreSer left	SN-NS17 right	-0.0168315857973136
658	INpreSer left	SN-NS19 right	-0.0139106599693388
659	INpreSer left	SN-NS20 right	-0.0149042153169485
660	INpreSer left	SN-NS29 right	-0.0138789299709126
661	INpreSer left	SN-NS27 right	-0.0175315070793121
662	INpreSer left	SN-NS18 right	-0.0113186629344649
663	INpreSer left	SN-NS16 right	-0.0124042862081509
664	INpreSer left	INbigloop right	-0.0109532466069858
665	INpreSer left	SNadNS22 right	-0.0135291757428556
666	INpreSer left	Ser-tr1 right	-0.012538222491879
667	INpreSer left	SNFVa right	-0.0155975659136567
668	INpreSer left	INUturn right	-0.0257647605166347
669	INpreSer left	INcomm-Upstairs right	-0.0160771456407789
670	INpreSer left	INasc-pyg right	-0.0243761391032296
671	INpreSer left	SNblunt right	-0.0185921101157652
672	INpreSer left	INsplitBronto right	-0.0115840545937889
673	INpreSer left	INleucoPU right	-0.0181590055906424
674	INpreSer left	MNladder right	-0.0159790397929616
675	INpreSer left	INdecussfoot right	-0.018232965010873
676	INpreSer left	INdecusshook right	-0.0158159774605396
677	INpreSer left	INpreLadder right	-0.0175315070793121
678	INpreSer left	INcomm-Upcross right	-0.020330884968941
679	INpreSer left	MNacic right	-0.0181590055906424
680	INpreSer left	INsplitVent right	-0.00855730932384973
681	INpreSer left	INcomm-DownL right	-0.0101123127660763
682	INpreSer left	MNarm right	-0.0204369817893535
683	INpreSer left	INlasso-postSN right	-0.0204286037288076
684	INpreSer left	MNantacic right	0.00245710819854515
685	INpreSer left	MNpostacic right	-0.0129072479515925
686	INpreSer left	SN-DLSO1.3 right	0.0740695899493004
687	INpreSer left	MNakro right	-0.0238230342437838
688	INpreSer left	MNchae right	0.331536975948007
689	INpreSer left	MNgland-head right	-0.0136680897185945
690	INpreSer left	SNstiff right	-0.0156513195488759
691	INpreSer left	SNbronto right	-0.0135291757428556
692	INpreSer left	INcommascFV right	-0.0153879599333925
693	INpreSer left	SNpygM right	0.126678387846636
694	INpreSer left	INR1 right	-0.019886940714354
695	INpreSer left	SN-DLSO1.1NP right	9.23125987052189e-05
696	INpreSer left	SN-DLSO1.1 right	-0.0172226179596472
697	INpreSer left	INmus right	-0.0132635986623342
698	INpreSer left	INdescLuqinPDF right	0.562588832284285
699	INpreSer left	INcosplit right	-0.0157666490744704
700	INpreSer left	INcommdescFVa right	0.557193933028874
701	INpreSer left	MNheadV right	-0.018232965010873
702	INpreSer left	INbiaxHmid right	-0.0181590055906424
703	INpreSer left	MNantelope right	-0.0120873647572613
704	INpreSer left	MNsmile right	-0.00953996108982165
705	INpreSer left	INhorn right	-0.0169797136934335
706	INpreSer left	INMBPDF right	-0.0151472484892439
707	INpreSer left	INMBdescFMRF right	-0.0125155983125145
708	INpreSer left	INDLSO right	-0.0102124895656969
709	INpreSer left	SNtorii right	-0.0151315999205475
710	INpreSer left	INexsn right	0.0251965112901395
711	INpreSer left	MBmouth right	-0.0128809520611074
712	INpreSer left	SNtrpa right	-0.0131789876102911
713	INpreSer left	INtorii right	-0.0110062536069614
714	INpreSer left	INUturnMB right	-0.0140307640818986
715	INpreSer left	INface right	0.0262920038008686
716	INpreSer left	INMBdesc3 right	-0.0115110587163391
717	INpreSer left	INMBdesc2 right	0.435817786291646
718	INpreSer left	INpara right	-0.0185046769060084
719	INpreSer left	INMBtype9 right	-0.0159050477865995
720	INpreSer left	INMBtype2 right	-0.0120989078945484
721	INpreSer left	INdecussM right	-0.0199622488303296
722	INpreSer left	INiaStiff right	-0.0156513195488759
723	INpreSer left	INmantis right	0.359874082987801
724	INpreSer left	INsplitSpin right	-0.0103739714964886
725	cPRC left	PRC right	-0.0192753764819914
726	cPRC left	IN1 right	0.0207926519948846
727	cPRC left	INton right	0.710539238075532
728	cPRC left	INpreSer right	0.556275331793541
729	cPRC left	cPRC right	0.730727180044437
730	cPRC left	INRGWa right	0.0966445953376324
731	cPRC left	INNOS right	0.403771527936934
732	cPRC left	Ser-h1 right	0.0344765260104722
733	cPRC left	SNnuchPDF right	0.360441765498471
734	cPRC left	SNnuchBx right	-0.011828165676576
735	cPRC left	SNgolden right	0.0394571416866326
736	cPRC left	SNhorn right	0.0489611877060845
737	cPRC left	SNhook right	-0.0183271325329021
738	cPRC left	MNant right	-0.0255443679880859
739	cPRC left	SNlasso right	-0.0210339678554254
740	cPRC left	INlasso right	-0.0212893676739353
741	cPRC left	INdecussPre right	-0.0101040807366364
742	cPRC left	INpreMN right	0.025428173459689
743	cPRC left	SNMIP-vc right	-0.0164555940991993
744	cPRC left	SNmus right	0.0489425728779918
745	cPRC left	SNantlerPDF right	-0.0262721275365828
746	cPRC left	SNPDF-dc right	-0.023610866653054
747	cPRC left	SN0DLSO1.2-4 right	-0.0260170436214764
748	cPRC left	SN-DLSO1.2-3 right	-0.0178950080948101
749	cPRC left	SN-DLSO1.2-1 right	-0.0267474460277473
750	cPRC left	SN-DLSO2 right	-0.0198116877253724
751	cPRC left	SNMB2 right	-0.0150361411542696
752	cPRC left	eyespot-PRCR3 right	-0.0212073534494771
753	cPRC left	eyespot-PRCR1 right	0.142079546226755
754	cPRC left	MS3 right	0.0373211329746118
755	cPRC left	MS5 right	-0.0133924622677495
756	cPRC left	SN-ASTC right	-0.0232474686388185
757	cPRC left	SN-DLSO3-PDF right	-0.0143625446321812
758	cPRC left	SN-DLSO3 right	0.0307528169869007
759	cPRC left	SN-MIP4 right	-0.011828165676576
760	cPRC left	SN-MIP1 right	-0.0212095501789231
761	cPRC left	MNspinning right	0.0147548773740781
762	cPRC left	SN-WLD right	-0.024646531804538
763	cPRC left	SN-DSO right	-0.0284779209458596
764	cPRC left	SNbicil right	-0.0154045855988985
765	cPRC left	INCrossbow right	-0.0194053622376564
766	cPRC left	INarc1 right	-0.020064860159633
767	cPRC left	INarc2 right	0.365225778713573
768	cPRC left	INsn right	-0.0303823609458432
769	cPRC left	INrope right	-0.0281940364690986
770	cPRC left	Loop right	-0.0260930746360622
771	cPRC left	INCM right	-0.0241088610825159
772	cPRC left	MNspider-ant right	-0.0194053622376564
773	cPRC left	MNspider-post right	-0.0170148722991639
774	cPRC left	MNbiramous right	-0.0341252305006036
775	cPRC left	MNring right	0.012999308465404
776	cPRC left	MNcrab right	-0.0249006477642898
777	cPRC left	MNhose right	-0.0344954896058494
778	cPRC left	MNbow right	-0.0178051149284535
779	cPRC left	MNwave right	-0.0194872643601593
780	cPRC left	MNacicX right	-0.0168447440168768
781	cPRC left	INchaeMech right	-0.0186333555304433
782	cPRC left	chaeMech right	-0.0189676456613127
783	cPRC left	INFVa-pyg right	-0.0178882320860042
784	cPRC left	INsplitCR right	-0.0223542272111367
785	cPRC left	INsplitCRATO right	-0.0303823609458432
786	cPRC left	INMC3 right	-0.0182431971694045
787	cPRC left	INbiax right	-0.0160356483731802
788	cPRC left	INsplitPB-RF/Ya right	-0.0215140225286959
789	cPRC left	INsplitPBant right	-0.0187452207941489
790	cPRC left	INsplitPB right	-0.0271378773609357
791	cPRC left	PB right	0.0232649869934091
792	cPRC left	interparaPM1 right	-0.0128009008607974
793	cPRC left	cioMNcover right	-0.023128319212277
794	cPRC left	INsplitPUh right	-0.0263040536468271
795	cPRC left	MN3 right	-0.0326798065778422
796	cPRC left	MN1 right	-0.00798122404647694
797	cPRC left	MN2 right	-0.0245988307895854
798	cPRC left	MC3cover right	-0.0238559663806783
799	cPRC left	antPUc right	-0.0143235915095493
800	cPRC left	spinPU right	-0.0194053622376564
801	cPRC left	trochPU right	-0.020601757829327
802	cPRC left	hPUc1 right	-0.0125064021107426
803	cPRC left	pygCirrusPUSM right	-0.0194872643601593
804	cPRC left	hCirrusPU right	0.106202827492191
805	cPRC left	parapodPU right	0.0379409182806734
806	cPRC left	hPU right	0.63744262460153
807	cPRC left	dsoPU right	0.066511758876237
808	cPRC left	pygCirrusPU right	0.329149978061926
809	cPRC left	hCR right	-0.0205414077925326
810	cPRC left	ventralpygCR right	-0.00633768228382091
811	cPRC left	SN-DLSO1.0 right	-0.0154444582496401
812	cPRC left	INdc right	0.190532788762381
813	cPRC left	INbackcross right	0.0904626525553612
814	cPRC left	MNcommUpL right	-0.0144460604267286
815	cPRC left	MNob-ipsi right	0.0151345542746222
816	cPRC left	INbiaxLeg right	-0.0348625199705871
817	cPRC left	INbiaxH right	-0.0155087887480267
818	cPRC left	SN-NS1 right	-0.0125137957832745
819	cPRC left	SN-NS3 right	NA
820	cPRC left	SN-NS15 right	0.0576811822128791
821	cPRC left	SNaant right	0.161167191722517
822	cPRC left	SNPDF-pyg right	0.135186902693053
823	cPRC left	INfoot right	-0.0187146115590173
824	cPRC left	INW right	0.0686167489875378
825	cPRC left	INmidL right	-0.0167742122475471
826	cPRC left	INhook right	0.489634828780306
827	cPRC left	INMBtype6 right	0.219407964629957
828	cPRC left	INMBtype5 right	0.128541560027655
829	cPRC left	INMBtype7 right	0.332554432311956
830	cPRC left	INcross right	-0.0222945076660067
831	cPRC left	INpro right	-0.0254698206058941
832	cPRC left	INproT2 right	0.414131003090833
833	cPRC left	INpear right	0.486276321859153
834	cPRC left	INZ right	0.351487754326531
835	cPRC left	MNpostv right	0.489644887208424
836	cPRC left	SN-NS22 right	0.862658695337839
837	cPRC left	SN-NS5 right	-0.0257076879941273
838	cPRC left	SN-NS17 right	0.112445578513291
839	cPRC left	SN-NS19 right	-0.0172471972619889
840	cPRC left	SN-NS20 right	-0.0270772881146978
841	cPRC left	SN-NS29 right	0.0168782944395147
842	cPRC left	SN-NS27 right	0.441123526592703
843	cPRC left	SN-NS18 right	-0.0140334975337592
844	cPRC left	SN-NS16 right	-0.0153795126613476
845	cPRC left	INbigloop right	-0.0135804343795541
846	cPRC left	SNadNS22 right	-0.0167742122475471
847	cPRC left	Ser-tr1 right	0.0341088186713424
848	cPRC left	SNFVa right	-0.0193387155399284
849	cPRC left	INUturn right	0.148116643318827
850	cPRC left	INcomm-Upstairs right	-0.0199333247227248
851	cPRC left	INasc-pyg right	-0.0302228708433498
852	cPRC left	SNblunt right	0.140569044090538
853	cPRC left	INsplitBronto right	-0.0143625446321812
854	cPRC left	INleucoPU right	0.169256279591055
855	cPRC left	MNladder right	0.317686239643325
856	cPRC left	INdecussfoot right	-0.022606227519514
857	cPRC left	INdecusshook right	-0.0196095141247323
858	cPRC left	INpreLadder right	-0.0217365216002201
859	cPRC left	INcomm-Upcross right	-0.0252073434576805
860	cPRC left	MNacic right	0.169256279591055
861	cPRC left	INsplitVent right	0.0302088802195735
862	cPRC left	INcomm-DownL right	-0.0125377985973254
863	cPRC left	MNarm right	0.334373954731781
864	cPRC left	INlasso-postSN right	-0.0253285005222146
865	cPRC left	MNantacic right	-0.0190098927369127
866	cPRC left	MNpostacic right	0.0930439767427399
867	cPRC left	SN-DLSO1.3 right	0.536784779401897
868	cPRC left	MNakro right	-0.0295371011790453
869	cPRC left	MNchae right	0.318536011819064
870	cPRC left	MNgland-head right	-0.01694644539445
871	cPRC left	SNstiff right	0.0838996543804555
872	cPRC left	SNbronto right	-0.0167742122475471
873	cPRC left	INcommascFV right	-0.0190788345783581
874	cPRC left	SNpygM right	-0.0157540190158498
875	cPRC left	INR1 right	-0.0246569170832981
876	cPRC left	SN-DLSO1.1NP right	0.0525142846629905
877	cPRC left	SN-DLSO1.1 right	-0.0213535439707845
878	cPRC left	INmus right	-0.0164449352537803
879	cPRC left	INdescLuqinPDF right	-0.0129535383334667
880	cPRC left	INcosplit right	-0.0195483540929993
881	cPRC left	INcommdescFVa right	-0.0149986869613545
882	cPRC left	MNheadV right	-0.022606227519514
883	cPRC left	INbiaxHmid right	-0.0225145285840996
884	cPRC left	MNantelope right	-0.0149865761082223
885	cPRC left	MNsmile right	-0.011828165676576
886	cPRC left	INhorn right	-0.0210523779725932
887	cPRC left	INMBPDF right	-0.0187803873609291
888	cPRC left	INMBdescFMRF right	-0.00174952470811474
889	cPRC left	INDLSO right	-0.0126620032740222
890	cPRC left	SNtorii right	-0.0187609854093488
891	cPRC left	INexsn right	-0.0134455497378313
892	cPRC left	MBmouth right	-0.0159705090635395
893	cPRC left	SNtrpa right	0.0639553204243019
894	cPRC left	INtorii right	-0.0136461553580598
895	cPRC left	INUturnMB right	-0.017396108911462
896	cPRC left	INface right	0.0178916697135259
897	cPRC left	INMBdesc3 right	0.0214821368587265
898	cPRC left	INMBdesc2 right	0.419961501809466
899	cPRC left	INpara right	0.023585774959911
900	cPRC left	INMBtype9 right	0.285675615950763
901	cPRC left	INMBtype2 right	-0.0150008879213392
902	cPRC left	INdecussM right	0.345599016389113
903	cPRC left	INiaStiff right	-0.0194053622376564
904	cPRC left	INmantis right	0.344326259413135
905	cPRC left	INsplitSpin right	-0.0128622174062597
906	INRGWa left	PRC right	-0.0273886801642721
907	INRGWa left	IN1 right	0.0580088844223315
908	INRGWa left	INton right	0.285799826592586
909	INRGWa left	INpreSer right	0.238693204679268
910	INRGWa left	cPRC right	0.160600182090429
911	INRGWa left	INRGWa right	0.568345893357192
912	INRGWa left	INNOS right	0.0761484813400177
913	INRGWa left	Ser-h1 right	0.223336782486618
914	INRGWa left	SNnuchPDF right	0.529895592985994
915	INRGWa left	SNnuchBx right	0.162136413047778
916	INRGWa left	SNgolden right	0.518380179314653
917	INRGWa left	SNhorn right	0.529894744105094
918	INRGWa left	SNhook right	-0.0106377882723663
919	INRGWa left	MNant right	0.0120098339417731
920	INRGWa left	SNlasso right	0.320147758487728
921	INRGWa left	INlasso right	0.0100093206693768
922	INRGWa left	INdecussPre right	0.0560957719529248
923	INRGWa left	INpreMN right	-0.0319912414170165
924	INRGWa left	SNMIP-vc right	-0.0233820078231484
925	INRGWa left	SNmus right	0.399486367930661
926	INRGWa left	SNantlerPDF right	0.268407781455496
927	INRGWa left	SNPDF-dc right	0.0174793344285512
928	INRGWa left	SN0DLSO1.2-4 right	-0.0369680191322996
929	INRGWa left	SN-DLSO1.2-3 right	0.137008239743718
930	INRGWa left	SN-DLSO1.2-1 right	0.123854388193401
931	INRGWa left	SN-DLSO2 right	0.0917382713758623
932	INRGWa left	SNMB2 right	0.222153833108318
933	INRGWa left	eyespot-PRCR3 right	0.498303453968728
934	INRGWa left	eyespot-PRCR1 right	-0.0397092224592665
935	INRGWa left	MS3 right	-0.0352315410822476
936	INRGWa left	MS5 right	0.512818562810302
937	INRGWa left	SN-ASTC right	-0.0330326872615132
938	INRGWa left	SN-DLSO3-PDF right	0.15341985179909
939	INRGWa left	SN-DLSO3 right	0.0221462408548188
940	INRGWa left	SN-MIP4 right	-0.0168068233037331
941	INRGWa left	SN-MIP1 right	-0.0301369774448417
942	INRGWa left	MNspinning right	0.47729533592103
943	INRGWa left	SN-WLD right	-0.0350206377231453
944	INRGWa left	SN-DSO right	-0.0404647177324028
945	INRGWa left	SNbicil right	-0.0218886136115457
946	INRGWa left	INCrossbow right	-0.027573378932213
947	INRGWa left	INarc1 right	-0.0285104697159336
948	INRGWa left	INarc2 right	0.332337375347637
949	INRGWa left	INsn right	-0.043170765943722
950	INRGWa left	INrope right	-0.0400613418945885
951	INRGWa left	Loop right	-0.0370760527752742
952	INRGWa left	INCM right	-0.0342566530895421
953	INRGWa left	MNspider-ant right	-0.027573378932213
954	INRGWa left	MNspider-post right	0.0187250871923162
955	INRGWa left	MNbiramous right	-0.0484890671051908
956	INRGWa left	MNring right	0.0544196944270918
957	INRGWa left	MNcrab right	-0.0353817150153466
958	INRGWa left	MNhose right	-0.0117389282237133
959	INRGWa left	MNbow right	0.0186785487760082
960	INRGWa left	MNwave right	-0.0276897549231102
961	INRGWa left	MNacicX right	-0.0239349569518557
962	INRGWa left	INchaeMech right	-0.0264764226777768
963	INRGWa left	chaeMech right	0.00423916207753415
964	INRGWa left	INFVa-pyg right	-0.0254176652666462
965	INRGWa left	INsplitCR right	0.0433893107485251
966	INRGWa left	INsplitCRATO right	0.071739655171185
967	INRGWa left	INMC3 right	-0.0259220406363214
968	INRGWa left	INbiax right	-0.0181199844113788
969	INRGWa left	INsplitPB-RF/Ya right	-0.0305696069094118
970	INRGWa left	INsplitPBant right	-0.0266353737588095
971	INRGWa left	INsplitPB right	-0.0385606291047199
972	INRGWa left	PB right	0.0709273379985018
973	INRGWa left	interparaPM1 right	-0.0221129650852991
974	INRGWa left	cioMNcover right	0.27329771740536
975	INRGWa left	INsplitPUh right	0.0711539981566613
976	INRGWa left	MN3 right	0.00849795277110161
977	INRGWa left	MN1 right	0.2593393544205
978	INRGWa left	MN2 right	-0.0349528586142252
979	INRGWa left	MC3cover right	-0.0338973111015742
980	INRGWa left	antPUc right	-0.0203526124133167
981	INRGWa left	spinPU right	-0.027573378932213
982	INRGWa left	trochPU right	-0.0292733559075435
983	INRGWa left	hPUc1 right	-0.0177705399288533
984	INRGWa left	pygCirrusPUSM right	-0.0276897549231102
985	INRGWa left	hCirrusPU right	-0.00393517060431994
986	INRGWa left	parapodPU right	0.00348261219688163
987	INRGWa left	hPU right	0.126564215247321
988	INRGWa left	dsoPU right	0.138368798265892
989	INRGWa left	pygCirrusPU right	0.467694287768533
990	INRGWa left	hCR right	0.251361543817933
991	INRGWa left	ventralpygCR right	0.289820914316163
992	INRGWa left	SN-DLSO1.0 right	-0.0219452692768441
993	INRGWa left	INdc right	0.246026012543868
994	INRGWa left	INbackcross right	0.501430224700624
995	INRGWa left	MNcommUpL right	-0.00299602280612102
996	INRGWa left	MNob-ipsi right	-0.00294476946054702
997	INRGWa left	INbiaxLeg right	-0.0143753540763735
998	INRGWa left	INbiaxH right	-0.022036677475629
999	INRGWa left	SN-NS1 right	-0.0177810457123541
1000	INRGWa left	SN-NS3 right	NA
1001	INRGWa left	SN-NS15 right	-0.0219612831134279
1002	INRGWa left	SNaant right	0.0416607878876079
1003	INRGWa left	SNPDF-pyg right	-0.0294815542684476
1004	INRGWa left	INfoot right	-0.0265918806238311
1005	INRGWa left	INW right	0.346370020966735
1006	INRGWa left	INmidL right	-0.0238347372714051
1007	INRGWa left	INhook right	-0.000607447343669566
1008	INRGWa left	INMBtype6 right	-0.0353147086887079
1009	INRGWa left	INMBtype5 right	0.0202386886871163
1010	INRGWa left	INMBtype7 right	0.00259632818349704
1011	INRGWa left	INcross right	-0.0316786102961289
1012	INRGWa left	INpro right	-0.0361904614972353
1013	INRGWa left	INproT2 right	-0.0341086076569152
1014	INRGWa left	INpear right	-0.0206402678071252
1015	INRGWa left	INZ right	-0.0401187029207574
1016	INRGWa left	MNpostv right	-0.0192850713705132
1017	INRGWa left	SN-NS22 right	0.0960500489047742
1018	INRGWa left	SN-NS5 right	-0.0149217528362728
1019	INRGWa left	SN-NS17 right	-0.0296526878625207
1020	INRGWa left	SN-NS19 right	-0.0245068089839935
1021	INRGWa left	SN-NS20 right	-0.0384745369088993
1022	INRGWa left	SN-NS29 right	-0.0244509093349326
1023	INRGWa left	SN-NS27 right	-0.0308857592767868
1024	INRGWa left	SN-NS18 right	-0.0199404134024221
1025	INRGWa left	SN-NS16 right	-0.0218529870873114
1026	INRGWa left	INbigloop right	-0.0192966489687503
1027	INRGWa left	SNadNS22 right	0.00788649395009726
1028	INRGWa left	Ser-tr1 right	-0.0220889464830974
1029	INRGWa left	SNFVa right	-0.0170298539599844
1030	INRGWa left	INUturn right	0.0398933966178779
1031	INRGWa left	INcomm-Upstairs right	-0.0283235689819784
1032	INRGWa left	INasc-pyg right	-0.0131248726527933
1033	INRGWa left	SNblunt right	0.0108378046626347
1034	INRGWa left	INsplitBronto right	-0.0204079615069213
1035	INRGWa left	INleucoPU right	-0.0319912414170165
1036	INRGWa left	MNladder right	-0.0281507330936761
1037	INRGWa left	INdecussfoot right	-0.0321215378506979
1038	INRGWa left	INdecusshook right	-0.0278634615018209
1039	INRGWa left	INpreLadder right	-0.0308857592767868
1040	INRGWa left	INcomm-Upcross right	-0.0358175036632044
1041	INRGWa left	MNacic right	-0.0319912414170165
1042	INRGWa left	INsplitVent right	-0.0380058591929209
1043	INRGWa left	INcomm-DownL right	-0.0178151516815785
1044	INRGWa left	MNarm right	0.0917759661186451
1045	INRGWa left	INlasso-postSN right	-0.0359896576075523
1046	INRGWa left	MNantacic right	-0.0270114502103169
1047	INRGWa left	MNpostacic right	-0.0227390692286295
1048	INRGWa left	SN-DLSO1.3 right	0.00364914506793469
1049	INRGWa left	MNakro right	-0.0196270176540919
1050	INRGWa left	MNchae right	0.102038156920088
1051	INRGWa left	MNgland-head right	-0.0240794660100949
1052	INRGWa left	SNstiff right	-0.027573378932213
1053	INRGWa left	SNbronto right	-0.0238347372714051
1054	INRGWa left	INcommascFV right	-0.0271094107376792
1055	INRGWa left	SNpygM right	0.0209486500877625
1056	INRGWa left	INR1 right	-0.035035394326143
1057	INRGWa left	SN-DLSO1.1NP right	-0.0292733559075435
1058	INRGWa left	SN-DLSO1.1 right	-0.0303415804477775
1059	INRGWa left	INmus right	-0.0233668625050596
1060	INRGWa left	INdescLuqinPDF right	0.159747313435424
1061	INRGWa left	INcosplit right	-0.0277765582680741
1062	INRGWa left	INcommdescFVa right	0.155676912700988
1063	INRGWa left	MNheadV right	-0.0321215378506979
1064	INRGWa left	INbiaxHmid right	-0.0319912414170165
1065	INRGWa left	MNantelope right	-0.0212946574698093
1066	INRGWa left	MNsmile right	-0.0168068233037331
1067	INRGWa left	INhorn right	0.438075155471401
1068	INRGWa left	INMBPDF right	0.314259150814063
1069	INRGWa left	INMBdescFMRF right	-0.0220490888168669
1070	INRGWa left	INDLSO right	0.518370783829657
1071	INRGWa left	SNtorii right	-0.0266577739440421
1072	INRGWa left	INexsn right	-0.00790009402923429
1073	INRGWa left	MBmouth right	0.495045049051545
1074	INRGWa left	SNtrpa right	0.433153812850968
1075	INRGWa left	INtorii right	-0.0193900329222133
1076	INRGWa left	INUturnMB right	0.386497627015847
1077	INRGWa left	INface right	0.363951163171639
1078	INRGWa left	INMBdesc3 right	0.15753345667514
1079	INRGWa left	INMBdesc2 right	0.0783572994052538
1080	INRGWa left	INpara right	-0.0326002204960533
1081	INRGWa left	INMBtype9 right	-0.0280203792520716
1082	INRGWa left	INMBtype2 right	-0.0213149933461225
1083	INRGWa left	INdecussM right	-0.0351680667958337
1084	INRGWa left	INiaStiff right	0.0458204679314717
1085	INRGWa left	INmantis right	0.357674862067351
1086	INRGWa left	INsplitSpin right	-0.0174720450281721
1087	INNOS left	PRC right	-0.0130233964151155
1088	INNOS left	IN1 right	0.0360181529303689
1089	INNOS left	INton right	0.812047317841638
1090	INNOS left	INpreSer right	0.721528874580456
1091	INNOS left	cPRC right	0.887878816367062
1092	INNOS left	INRGWa right	0.167204675056344
1093	INNOS left	INNOS right	0.525180430486762
1094	INNOS left	Ser-h1 right	0.0632652490454839
1095	INNOS left	SNnuchPDF right	-0.00950642576276214
1096	INNOS left	SNnuchBx right	-0.00799169295674359
1097	INNOS left	SNgolden right	0.0315443510781671
1098	INNOS left	SNhorn right	0.0757398077037897
1099	INNOS left	SNhook right	-0.012382715966733
1100	INNOS left	MNant right	0.0478219142432627
1101	INNOS left	SNlasso right	-0.0142115876086743
1102	INNOS left	INlasso right	0.0127359646768912
1103	INNOS left	INdecussPre right	-0.00650469565465272
1104	INNOS left	INpreMN right	-0.0152119275659349
1105	INNOS left	SNMIP-vc right	-0.0111182121604904
1106	INNOS left	SNmus right	-0.0139986505180117
1107	INNOS left	SNantlerPDF right	-0.0177507470163841
1108	INNOS left	SNPDF-dc right	-0.0159526677164744
1109	INNOS left	SN0DLSO1.2-4 right	0.060404206894869
1110	INNOS left	SN-DLSO1.2-3 right	0.0973305483879709
1111	INNOS left	SN-DLSO1.2-1 right	0.0909618748537252
1112	INNOS left	SN-DLSO2 right	-0.0133857547810317
1113	INNOS left	SNMB2 right	-0.00822926050620641
1114	INNOS left	eyespot-PRCR3 right	0.0238109869006002
1115	INNOS left	eyespot-PRCR1 right	0.0624899315221581
1116	INNOS left	MS3 right	0.0129751299295646
1117	INNOS left	MS5 right	-0.00904860899865335
1118	INNOS left	SN-ASTC right	0.000300699715281637
1119	INNOS left	SN-DLSO3-PDF right	-0.00970404455910064
1120	INNOS left	SN-DLSO3 right	-0.0202119607568614
1121	INNOS left	SN-MIP4 right	-0.00799169295674359
1122	INNOS left	SN-MIP1 right	-0.0143302196989235
1123	INNOS left	MNspinning right	-0.0128715271097193
1124	INNOS left	SN-WLD right	-0.0166524142471685
1125	INNOS left	SN-DSO right	0.00494389117898754
1126	INNOS left	SNbicil right	-0.0104080989054854
1127	INNOS left	INCrossbow right	-0.0131112212119969
1128	INNOS left	INarc1 right	-0.0135568105825013
1129	INNOS left	INarc2 right	0.525300771236946
1130	INNOS left	INsn right	-0.0205278237234181
1131	INNOS left	INrope right	-0.0190492836195623
1132	INNOS left	Loop right	-0.017629770032877
1133	INNOS left	INCM right	-0.016289137350334
1134	INNOS left	MNspider-ant right	-0.0131112212119969
1135	INNOS left	MNspider-post right	0.0174038000958007
1136	INNOS left	MNbiramous right	-0.0230566912652404
1137	INNOS left	MNring right	-0.0168576453166134
1138	INNOS left	MNcrab right	-0.0168241075410633
1139	INNOS left	MNhose right	-0.0233068566048605
1140	INNOS left	MNbow right	-0.0120300150892816
1141	INNOS left	MNwave right	-0.0131665583313311
1142	INNOS left	MNacicX right	-0.0113811410660585
1143	INNOS left	INchaeMech right	-0.0125896153490682
1144	INNOS left	chaeMech right	-0.012815478272993
1145	INNOS left	INFVa-pyg right	-0.012086173146308
1146	INNOS left	INsplitCR right	-0.0151036200406353
1147	INNOS left	INsplitCRATO right	-0.0205278237234181
1148	INNOS left	INMC3 right	-0.0123260050893554
1149	INNOS left	INbiax right	-0.00454909092060552
1150	INNOS left	INsplitPB-RF/Ya right	-0.0145359362571571
1151	INNOS left	INsplitPBant right	-0.0126651970465609
1152	INNOS left	INsplitPB right	-0.0183356903594829
1153	INNOS left	PB right	-0.0202953845837463
1154	INNOS left	interparaPM1 right	-0.0105147786783508
1155	INNOS left	cioMNcover right	-0.0156266348311395
1156	INNOS left	INsplitPUh right	0.0309669175066532
1157	INNOS left	MN3 right	-0.022080091469558
1158	INNOS left	MN1 right	-0.0161182691986073
1159	INNOS left	MN2 right	-0.0166201850853822
1160	INNOS left	MC3cover right	-0.0161182691986073
1161	INNOS left	antPUc right	-0.0096777259054486
1162	INNOS left	spinPU right	-0.0131112212119969
1163	INNOS left	trochPU right	-0.0139195651669998
1164	INNOS left	hPUc1 right	-0.00844994299163026
1165	INNOS left	pygCirrusPUSM right	-0.0131665583313311
1166	INNOS left	hCirrusPU right	0.150291407504817
1167	INNOS left	parapodPU right	0.0516117551700771
1168	INNOS left	hPU right	0.825894199908656
1169	INNOS left	dsoPU right	-0.017629770032877
1170	INNOS left	pygCirrusPU right	-0.0128906029972754
1171	INNOS left	hCR right	-0.0138787897012872
1172	INNOS left	ventralpygCR right	-0.023658332805501
1173	INNOS left	SN-DLSO1.0 right	-0.0104350388377464
1174	INNOS left	INdc right	0.00147111481149593
1175	INNOS left	INbackcross right	0.128667886494898
1176	INNOS left	MNcommUpL right	-0.00976047195497177
1177	INNOS left	MNob-ipsi right	0.015651071834614
1178	INNOS left	INbiaxLeg right	-0.0235548404479169
1179	INNOS left	INbiaxH right	-0.0104785036999167
1180	INNOS left	SN-NS1 right	-0.0105313888238586
1181	INNOS left	SN-NS3 right	NA
1182	INNOS left	SN-NS15 right	-0.0104426534632306
1183	INNOS left	SNaant right	-0.0135961841035897
1184	INNOS left	SNPDF-pyg right	-0.014018564088115
1185	INNOS left	INfoot right	-0.0126445159354317
1186	INNOS left	INW right	0.103737388042558
1187	INNOS left	INmidL right	-0.0113334863189412
1188	INNOS left	INhook right	-0.00900227237711385
1189	INNOS left	INMBtype6 right	-0.0167922458394806
1190	INNOS left	INMBtype5 right	-0.0161182691986073
1191	INNOS left	INMBtype7 right	-0.0190795874336818
1192	INNOS left	INcross right	-0.0150632705662328
1193	INNOS left	INpro right	-0.0172086688258639
1194	INNOS left	INproT2 right	-0.0162187413201134
1195	INNOS left	INpear right	-0.00981450687488724
1196	INNOS left	INZ right	-0.0190765589529516
1197	INNOS left	MNpostv right	-0.00917010706049342
1198	INNOS left	SN-NS22 right	0.662437453044446
1199	INNOS left	SN-NS5 right	-0.0173693837822791
1200	INNOS left	SN-NS17 right	-0.0140999386056963
1201	INNOS left	SN-NS19 right	-0.0116530583567294
1202	INNOS left	SN-NS20 right	-0.0182947532720551
1203	INNOS left	SN-NS29 right	0.098487083246064
1204	INNOS left	SN-NS27 right	-0.0146862676197202
1205	INNOS left	SN-NS18 right	-0.00948172408686514
1206	INNOS left	SN-NS16 right	-0.0103911583904546
1207	INNOS left	INbigloop right	-0.00616694228573501
1208	INNOS left	SNadNS22 right	-0.0113334863189412
1209	INNOS left	Ser-tr1 right	-0.0105033577637272
1210	INNOS left	SNFVa right	-0.0130661914111481
1211	INNOS left	INUturn right	-0.0215833223232596
1212	INNOS left	INcomm-Upstairs right	-0.0134679387444289
1213	INNOS left	INasc-pyg right	-0.0204200643325186
1214	INNOS left	SNblunt right	-0.0155747422934132
1215	INNOS left	INsplitBronto right	-0.00970404455910064
1216	INNOS left	INleucoPU right	-0.0152119275659349
1217	INNOS left	MNladder right	-0.0133857547810317
1218	INNOS left	INdecussfoot right	-0.0152738838959636
1219	INNOS left	INdecusshook right	-0.0132491563105288
1220	INNOS left	INpreLadder right	-0.0146862676197202
1221	INNOS left	INcomm-Upcross right	-0.0170313263000622
1222	INNOS left	MNacic right	-0.0152119275659349
1223	INNOS left	INsplitVent right	-0.018071895666303
1224	INNOS left	INcomm-DownL right	-0.00847115600872449
1225	INNOS left	MNarm right	-0.017120204357786
1226	INNOS left	INlasso-postSN right	-0.0171131859971423
1227	INNOS left	MNantacic right	-0.0128440224839677
1228	INNOS left	MNpostacic right	-0.0108124930043728
1229	INNOS left	SN-DLSO1.3 right	0.0939241172861097
1230	INNOS left	MNakro right	0.0101446682749258
1231	INNOS left	MNchae right	0.417278329659933
1232	INNOS left	MNgland-head right	-0.0114498555400579
1233	INNOS left	SNstiff right	-0.0131112212119969
1234	INNOS left	SNbronto right	-0.0113334863189412
1235	INNOS left	INcommascFV right	-0.0128906029972754
1236	INNOS left	SNpygM right	-0.0106441933814557
1237	INNOS left	INR1 right	-0.0166594310544563
1238	INNOS left	SN-DLSO1.1NP right	-0.0139195651669998
1239	INNOS left	SN-DLSO1.1 right	-0.0144275090169546
1240	INNOS left	INmus right	-0.0111110105180556
1241	INNOS left	INdescLuqinPDF right	-0.00875205030899104
1242	INNOS left	INcosplit right	-0.0132078335722278
1243	INNOS left	INcommdescFVa right	-0.0101338537375101
1244	INNOS left	MNheadV right	-0.0152738838959636
1245	INNOS left	INbiaxHmid right	-0.0152119275659349
1246	INNOS left	MNantelope right	-0.0101256710469457
1247	INNOS left	MNsmile right	-0.00799169295674359
1248	INNOS left	INhorn right	-0.0142240263931592
1249	INNOS left	INMBPDF right	-0.0126889573160511
1250	INNOS left	INMBdescFMRF right	-0.0104844053284733
1251	INNOS left	INDLSO right	-0.00855507482311158
1252	INNOS left	SNtorii right	-0.0126758483992477
1253	INNOS left	INexsn right	-0.0090844775155768
1254	INNOS left	MBmouth right	-0.010790464750714
1255	INNOS left	SNtrpa right	-0.0110401312406342
1256	INNOS left	INtorii right	-0.00922001658106677
1257	INNOS left	INUturnMB right	-0.0117536704222696
1258	INNOS left	INface right	-0.0117591089713357
1259	INNOS left	INMBdesc3 right	-0.00964289539568228
1260	INNOS left	INMBdesc2 right	0.546666852934124
1261	INNOS left	INpara right	-0.0155014988744915
1262	INNOS left	INMBtype9 right	-0.01332377115337
1263	INNOS left	INMBtype2 right	-0.0101353408147872
1264	INNOS left	INdecussM right	-0.0167225171964607
1265	INNOS left	INiaStiff right	-0.0131112212119969
1266	INNOS left	INmantis right	0.455109248626491
1267	INNOS left	INsplitSpin right	-0.00869034937997813
1268	Ser-h1 left	PRC right	-0.0168279991956395
1269	Ser-h1 left	IN1 right	-0.0119369115244196
1270	Ser-h1 left	INton right	-0.01161676785376
1271	Ser-h1 left	INpreSer right	0.477099609719857
1272	Ser-h1 left	cPRC right	-0.0168832961501251
1273	Ser-h1 left	INRGWa right	0.1606688782434
1274	Ser-h1 left	INNOS right	-0.0143569365548583
1275	Ser-h1 left	Ser-h1 right	0.838981447023255
1276	Ser-h1 left	SNnuchPDF right	0.0141846273823148
1277	Ser-h1 left	SNnuchBx right	0.790703683494249
1278	Ser-h1 left	SNgolden right	-0.0128948525046315
1279	Ser-h1 left	SNhorn right	-0.0119967238621151
1280	Ser-h1 left	SNhook right	0.0529528870824703
1281	Ser-h1 left	MNant right	-0.0223010224655399
1282	Ser-h1 left	SNlasso right	0.124083467089597
1283	Ser-h1 left	INlasso right	-0.0185862757299382
1284	Ser-h1 left	INdecussPre right	0.00271415704633911
1285	Ser-h1 left	INpreMN right	-0.0196558790567544
1286	Ser-h1 left	SNMIP-vc right	-0.0143662420562219
1287	Ser-h1 left	SNmus right	-0.0180881601195621
1288	Ser-h1 left	SNantlerPDF right	-0.00012602406063759
1289	Ser-h1 left	SNPDF-dc right	0.0935999198784462
1290	Ser-h1 left	SN0DLSO1.2-4 right	-0.0227136828971494
1291	Ser-h1 left	SN-DLSO1.2-3 right	-0.0156228949461389
1292	Ser-h1 left	SN-DLSO1.2-1 right	-0.0233513467641407
1293	Ser-h1 left	SN-DLSO2 right	-0.0172962154808395
1294	Ser-h1 left	SNMB2 right	-0.01911187687907
1295	Ser-h1 left	eyespot-PRCR3 right	-0.0185146747780967
1296	Ser-h1 left	eyespot-PRCR1 right	-0.00186718757641165
1297	Ser-h1 left	MS3 right	-0.0134155376260265
1298	Ser-h1 left	MS5 right	-0.0116920333296669
1299	Ser-h1 left	SN-ASTC right	-0.0202957583692434
1300	Ser-h1 left	SN-DLSO3-PDF right	-0.0125389452052203
1301	Ser-h1 left	SN-DLSO3 right	-0.0180773077670543
1302	Ser-h1 left	SN-MIP4 right	-0.0103263540754846
1303	Ser-h1 left	SN-MIP1 right	-0.0185165925907726
1304	Ser-h1 left	MNspinning right	-0.016631763400645
1305	Ser-h1 left	SN-WLD right	-0.0215171837379967
1306	Ser-h1 left	SN-DSO right	-0.0248621048319416
1307	Ser-h1 left	SNbicil right	-0.0134486791637827
1308	Ser-h1 left	INCrossbow right	-0.0169414807763401
1309	Ser-h1 left	INarc1 right	-0.0175172428378965
1310	Ser-h1 left	INarc2 right	-0.0251281809665043
1311	Ser-h1 left	INsn right	-0.0265247397909946
1312	Ser-h1 left	INrope right	-0.0246142649129106
1313	Ser-h1 left	Loop right	0.108114889464335
1314	Ser-h1 left	INCM right	-0.021047780585941
1315	Ser-h1 left	MNspider-ant right	-0.0169414807763401
1316	Ser-h1 left	MNspider-post right	-0.0148545092041003
1317	Ser-h1 left	MNbiramous right	-0.0297923805509942
1318	Ser-h1 left	MNring right	-0.0217823701887087
1319	Ser-h1 left	MNcrab right	-0.0217390348219586
1320	Ser-h1 left	MNhose right	0.0255060932623661
1321	Ser-h1 left	MNbow right	0.0500774899569295
1322	Ser-h1 left	MNwave right	-0.0170129838597112
1323	Ser-h1 left	MNacicX right	-0.0147059819574259
1324	Ser-h1 left	INchaeMech right	-0.0162674950692309
1325	Ser-h1 left	chaeMech right	-0.0165593406816181
1326	Ser-h1 left	INFVa-pyg right	-0.0156169792811016
1327	Ser-h1 left	INsplitCR right	-0.0195159310055296
1328	Ser-h1 left	INsplitCRATO right	-0.0265247397909946
1329	Ser-h1 left	INMC3 right	-0.015926874765816
1330	Ser-h1 left	INbiax right	-0.0139996164628768
1331	Ser-h1 left	INsplitPB-RF/Ya right	-0.0187824063590203
1332	Ser-h1 left	INsplitPBant right	-0.0163651569006051
1333	Ser-h1 left	INsplitPB right	-0.0236922053806759
1334	Ser-h1 left	PB right	0.0373463508193321
1335	Ser-h1 left	interparaPM1 right	-0.0135865239375074
1336	Ser-h1 left	cioMNcover right	-0.0201917372386639
1337	Ser-h1 left	INsplitPUh right	-0.0229642515166653
1338	Ser-h1 left	MN3 right	-0.0285304808089937
1339	Ser-h1 left	MN1 right	-0.02082699569787
1340	Ser-h1 left	MN2 right	-0.0214755392781854
1341	Ser-h1 left	MC3cover right	-0.02082699569787
1342	Ser-h1 left	antPUc right	-0.00961795608314219
1343	Ser-h1 left	spinPU right	-0.0169414807763401
1344	Ser-h1 left	trochPU right	0.0595249995643483
1345	Ser-h1 left	hPUc1 right	0.522353729642677
1346	Ser-h1 left	pygCirrusPUSM right	-0.0170129838597112
1347	Ser-h1 left	hCirrusPU right	-0.00989281062661442
1348	Ser-h1 left	parapodPU right	-0.0210981030731658
1349	Ser-h1 left	hPU right	-0.0179859710913858
1350	Ser-h1 left	dsoPU right	0.17356236435746
1351	Ser-h1 left	pygCirrusPU right	-0.0166564120414617
1352	Ser-h1 left	hCR right	0.600338019153722
1353	Ser-h1 left	ventralpygCR right	0.253180512451005
1354	Ser-h1 left	SN-DLSO1.0 right	-0.0134834892197748
1355	Ser-h1 left	INdc right	0.00689281293423021
1356	Ser-h1 left	INbackcross right	-0.0192129899834216
1357	Ser-h1 left	MNcommUpL right	0.00308311250093611
1358	Ser-h1 left	MNob-ipsi right	-0.0138271024931786
1359	Ser-h1 left	INbiaxLeg right	-0.0304360570373875
1360	Ser-h1 left	INbiaxH right	-0.0135396517324042
1361	Ser-h1 left	SN-NS1 right	-0.0136079865042861
1362	Ser-h1 left	SN-NS3 right	NA
1363	Ser-h1 left	SN-NS15 right	-0.00380169171805292
1364	Ser-h1 left	SNaant right	-9.65281251729354e-05
1365	Ser-h1 left	SNPDF-pyg right	0.00254964434396994
1366	Ser-h1 left	INfoot right	-0.0163384340926405
1367	Ser-h1 left	INW right	-0.023501012564387
1368	Ser-h1 left	INmidL right	-0.0146444055436704
1369	Ser-h1 left	INhook right	0.0550167183285918
1370	Ser-h1 left	INMBtype6 right	0.0106701040262511
1371	Ser-h1 left	INMBtype5 right	0.160925732829792
1372	Ser-h1 left	INMBtype7 right	0.0231566066811796
1373	Ser-h1 left	INcross right	-0.0194637939975521
1374	Ser-h1 left	INpro right	-0.0222359402976906
1375	Ser-h1 left	INproT2 right	0.236161358487373
1376	Ser-h1 left	INpear right	0.0536814547517415
1377	Ser-h1 left	INZ right	0.0256688489237505
1378	Ser-h1 left	MNpostv right	0.0548341030173582
1379	Ser-h1 left	SN-NS22 right	0.0911494007175169
1380	Ser-h1 left	SN-NS5 right	-0.0224436058767052
1381	Ser-h1 left	SN-NS17 right	-0.000553077942407282
1382	Ser-h1 left	SN-NS19 right	-0.0150573360744962
1383	Ser-h1 left	SN-NS20 right	-0.0236393090967612
1384	Ser-h1 left	SN-NS29 right	-0.0105061113145257
1385	Ser-h1 left	SN-NS27 right	0.0423586047382424
1386	Ser-h1 left	SN-NS18 right	-0.012251676922147
1387	Ser-h1 left	SN-NS16 right	-0.0134267897146539
1388	Ser-h1 left	INbigloop right	-0.0118561387908082
1389	Ser-h1 left	SNadNS22 right	0.0326884052314072
1390	Ser-h1 left	Ser-tr1 right	-0.00699188330953636
1391	Ser-h1 left	SNFVa right	0.0454815324860512
1392	Ser-h1 left	INUturn right	-0.00667919953144687
1393	Ser-h1 left	INcomm-Upstairs right	-0.0174024083375921
1394	Ser-h1 left	INasc-pyg right	-0.0263855000039545
1395	Ser-h1 left	SNblunt right	0.00155726729345822
1396	Ser-h1 left	INsplitBronto right	-0.0125389452052203
1397	Ser-h1 left	INleucoPU right	0.00575636458090666
1398	Ser-h1 left	MNladder right	0.0274268559767597
1399	Ser-h1 left	INdecussfoot right	-0.0197359350604769
1400	Ser-h1 left	INdecusshook right	-0.0171197116811793
1401	Ser-h1 left	INpreLadder right	-0.0189766549227326
1402	Ser-h1 left	INcomm-Upcross right	-0.0220067896378765
1403	Ser-h1 left	MNacic right	0.00575636458090666
1404	Ser-h1 left	INsplitVent right	-0.0233513467641407
1405	Ser-h1 left	INcomm-DownL right	-0.0109458855399272
1406	Ser-h1 left	MNarm right	0.0255452181066332
1407	Ser-h1 left	INlasso-postSN right	-0.0221125634984509
1408	Ser-h1 left	MNantacic right	-0.0165962236838713
1409	Ser-h1 left	MNpostacic right	0.000479012959966011
1410	Ser-h1 left	SN-DLSO1.3 right	0.0465878478854027
1411	Ser-h1 left	MNakro right	-0.0257868018996611
1412	Ser-h1 left	MNchae right	-0.0156328582648184
1413	Ser-h1 left	MNgland-head right	-0.0147947704021858
1414	Ser-h1 left	SNstiff right	-0.0169414807763401
1415	Ser-h1 left	SNbronto right	-0.0146444055436704
1416	Ser-h1 left	INcommascFV right	-0.0166564120414617
1417	Ser-h1 left	SNpygM right	0.180227649880225
1418	Ser-h1 left	INR1 right	-0.0215262504072151
1419	Ser-h1 left	SN-DLSO1.1NP right	-0.0179859710913858
1420	Ser-h1 left	SN-DLSO1.1 right	-0.0186423036198612
1421	Ser-h1 left	INmus right	-0.0143569365548583
1422	Ser-h1 left	INdescLuqinPDF right	0.786184624666088
1423	Ser-h1 left	INcosplit right	-0.0170663170838925
1424	Ser-h1 left	INcommdescFVa right	0.77918669287316
1425	Ser-h1 left	MNheadV right	-0.0197359350604769
1426	Ser-h1 left	INbiaxHmid right	-0.0196558790567544
1427	Ser-h1 left	MNantelope right	-0.0130837439637133
1428	Ser-h1 left	MNsmile right	-0.0103263540754846
1429	Ser-h1 left	INhorn right	-0.0183793763986962
1430	Ser-h1 left	INMBPDF right	-0.0163958583999011
1431	Ser-h1 left	INMBdescFMRF right	-0.0135472774390507
1432	Ser-h1 left	INDLSO right	-0.0110543200600779
1433	Ser-h1 left	SNtorii right	-0.016378919896734
1434	Ser-h1 left	INexsn right	0.0384197472463263
1435	Ser-h1 left	MBmouth right	-0.0139427478330338
1436	Ser-h1 left	SNtrpa right	-0.0142653508896895
1437	Ser-h1 left	INtorii right	-0.0119135152355415
1438	Ser-h1 left	INUturnMB right	-0.0151873405452207
1439	Ser-h1 left	INface right	0.083026367399979
1440	Ser-h1 left	INMBdesc3 right	0.257601244727146
1441	Ser-h1 left	INMBdesc2 right	-0.0155552505101866
1442	Ser-h1 left	INpara right	-0.0138643335684145
1443	Ser-h1 left	INMBtype9 right	0.0232529469779967
1444	Ser-h1 left	INMBtype2 right	-0.0130962386187382
1445	Ser-h1 left	INdecussM right	0.0274685600317901
1446	Ser-h1 left	INiaStiff right	-0.0169414807763401
1447	Ser-h1 left	INmantis right	-0.0227800603219166
1448	Ser-h1 left	INsplitSpin right	-0.0106292107375412
1449	SNnuchPDF left	PRC right	0.164250930315787
1450	SNnuchPDF left	IN1 right	-0.00484903705664421
1451	SNnuchPDF left	INton right	0.0919312181237585
1452	SNnuchPDF left	INpreSer right	0.0611553879859126
1453	SNnuchPDF left	cPRC right	0.0798492594781997
1454	SNnuchPDF left	INRGWa right	0.268804586294793
1455	SNnuchPDF left	INNOS right	0.0420270741564441
1456	SNnuchPDF left	Ser-h1 right	0.0477930079402792
1457	SNnuchPDF left	SNnuchPDF right	0.705302797758257
1458	SNnuchPDF left	SNnuchBx right	-0.013194913022119
1459	SNnuchPDF left	SNgolden right	0.00689551140404797
1460	SNnuchPDF left	SNhorn right	-0.00632084566612081
1461	SNnuchPDF left	SNhook right	0.0169341074456463
1462	SNnuchPDF left	MNant right	0.147337405915794
1463	SNnuchPDF left	SNlasso right	-0.0234644478232171
1464	SNnuchPDF left	INlasso right	-0.0237493591512498
1465	SNnuchPDF left	INdecussPre right	-0.00991781977958754
1466	SNnuchPDF left	INpreMN right	-0.0251160876947747
1467	SNnuchPDF left	SNMIP-vc right	-0.0183570418950273
1468	SNnuchPDF left	SNmus right	0.0969855918873677
1469	SNnuchPDF left	SNantlerPDF right	-0.0293078780962406
1470	SNnuchPDF left	SNPDF-dc right	0.0974889058165371
1471	SNnuchPDF left	SN0DLSO1.2-4 right	-0.0290233191743247
1472	SNnuchPDF left	SN-DLSO1.2-3 right	-0.01996278051877
1473	SNnuchPDF left	SN-DLSO1.2-1 right	-0.029838119751643
1474	SNnuchPDF left	SN-DLSO2 right	-0.0221009329346277
1475	SNnuchPDF left	SNMB2 right	-0.0244209670969414
1476	SNnuchPDF left	eyespot-PRCR3 right	-0.0236578681637295
1477	SNnuchPDF left	eyespot-PRCR1 right	-0.0311754176894104
1478	SNnuchPDF left	MS3 right	-0.0276600230640975
1479	SNnuchPDF left	MS5 right	-0.0149399644549213
1480	SNnuchPDF left	SN-ASTC right	-0.0259337191464203
1481	SNnuchPDF left	SN-DLSO3-PDF right	-0.0160221400663364
1482	SNnuchPDF left	SN-DLSO3 right	-0.0333715353726427
1483	SNnuchPDF left	SN-MIP4 right	-0.013194913022119
1484	SNnuchPDF left	SN-MIP1 right	-0.0236603187257833
1485	SNnuchPDF left	MNspinning right	-0.0212519026436418
1486	SNnuchPDF left	SN-WLD right	-0.0274944443923202
1487	SNnuchPDF left	SN-DSO right	-0.0317685514564228
1488	SNnuchPDF left	SNbicil right	-0.0171845891135753
1489	SNnuchPDF left	INCrossbow right	0.245504103723669
1490	SNnuchPDF left	INarc1 right	-0.0223833595036334
1491	SNnuchPDF left	INarc2 right	0.0244983997183155
1492	SNnuchPDF left	INsn right	-0.0338930499494894
1493	SNnuchPDF left	INrope right	-0.0314518640611313
1494	SNnuchPDF left	Loop right	-0.0291081355906546
1495	SNnuchPDF left	INCM right	-0.026894645691016
1496	SNnuchPDF left	MNspider-ant right	-0.021647656440564
1497	SNnuchPDF left	MNspider-post right	-0.0189809448234683
1498	SNnuchPDF left	MNbiramous right	0.0793812846090691
1499	SNnuchPDF left	MNring right	0.0375930245385096
1500	SNnuchPDF left	MNcrab right	-0.0277779235114111
1501	SNnuchPDF left	MNhose right	0.187659546440879
1502	SNnuchPDF left	MNbow right	0.0868569812880148
1503	SNnuchPDF left	MNwave right	-0.0217390223727215
1504	SNnuchPDF left	MNacicX right	-0.0187911581778663
1505	SNnuchPDF left	INchaeMech right	-0.0207864441754752
1506	SNnuchPDF left	chaeMech right	-0.0211593616101464
1507	SNnuchPDF left	INFVa-pyg right	-0.0199552215405416
1508	SNnuchPDF left	INsplitCR right	-0.024937263460197
1509	SNnuchPDF left	INsplitCRATO right	0.000962870737201403
1510	SNnuchPDF left	INMC3 right	-0.0203512029234056
1511	SNnuchPDF left	INbiax right	-0.0178885713408985
1512	SNnuchPDF left	INsplitPB-RF/Ya right	-0.0239999729276896
1513	SNnuchPDF left	INsplitPBant right	-0.0170880702191826
1514	SNnuchPDF left	INsplitPB right	-0.0302736655178587
1515	SNnuchPDF left	PB right	0.0583873725239008
1516	SNnuchPDF left	interparaPM1 right	-0.0173607258009826
1517	SNnuchPDF left	cioMNcover right	-0.0258008019754201
1518	SNnuchPDF left	INsplitPUh right	-0.0293434932760857
1519	SNnuchPDF left	MN3 right	-0.0364559659684379
1520	SNnuchPDF left	MN1 right	-0.0266125289464805
1521	SNnuchPDF left	MN2 right	-0.0274412315137914
1522	SNnuchPDF left	MC3cover right	-0.0266125289464805
1523	SNnuchPDF left	antPUc right	0.00280145791773548
1524	SNnuchPDF left	spinPU right	-0.021647656440564
1525	SNnuchPDF left	trochPU right	-0.02298229582623
1526	SNnuchPDF left	hPUc1 right	-0.0139515198369004
1527	SNnuchPDF left	pygCirrusPUSM right	-0.0217390223727215
1528	SNnuchPDF left	hCirrusPU right	-0.00861511263619396
1529	SNnuchPDF left	parapodPU right	-0.0193107192806471
1530	SNnuchPDF left	hPU right	0.0715585120043979
1531	SNnuchPDF left	dsoPU right	0.130545577800511
1532	SNnuchPDF left	pygCirrusPU right	0.579074282037792
1533	SNnuchPDF left	hCR right	-0.0229149723283895
1534	SNnuchPDF left	ventralpygCR right	0.076302471478277
1535	SNnuchPDF left	SN-DLSO1.0 right	-0.0172290690585543
1536	SNnuchPDF left	INdc right	-0.0231748535950567
1537	SNnuchPDF left	INbackcross right	-0.0083916939329323
1538	SNnuchPDF left	MNcommUpL right	0.0391875358609081
1539	SNnuchPDF left	MNob-ipsi right	0.0564954177218713
1540	SNnuchPDF left	INbiaxLeg right	0.0251023032832772
1541	SNnuchPDF left	INbiaxH right	-0.0173008329612668
1542	SNnuchPDF left	SN-NS1 right	-0.0094405362326224
1543	SNnuchPDF left	SN-NS3 right	NA
1544	SNnuchPDF left	SN-NS15 right	-0.0172416414035511
1545	SNnuchPDF left	SNaant right	0.148033645375795
1546	SNnuchPDF left	SNPDF-pyg right	-0.0231457508238718
1547	SNnuchPDF left	INfoot right	0.0650036645900779
1548	SNnuchPDF left	INW right	-0.0163038198595751
1549	SNnuchPDF left	INmidL right	0.212216494238553
1550	SNnuchPDF left	INhook right	-0.0148634590518406
1551	SNnuchPDF left	INMBtype6 right	-0.027725317338552
1552	SNnuchPDF left	INMBtype5 right	-0.0266125289464805
1553	SNnuchPDF left	INMBtype7 right	-0.0315018980393773
1554	SNnuchPDF left	INcross right	-0.0248706433074821
1555	SNnuchPDF left	INpro right	-0.0284128644096769
1556	SNnuchPDF left	INproT2 right	-0.0267784163137249
1557	SNnuchPDF left	INpear right	-0.0162045220293216
1558	SNnuchPDF left	INZ right	-0.0314968977797276
1559	SNnuchPDF left	MNpostv right	-0.015140567301779
1560	SNnuchPDF left	SN-NS22 right	0.0530109393781127
1561	SNnuchPDF left	SN-NS5 right	-0.0286782174309616
1562	SNnuchPDF left	SN-NS17 right	-0.0232801065464344
1563	SNnuchPDF left	SN-NS19 right	-0.00165192906486461
1564	SNnuchPDF left	SN-NS20 right	0.10713039818021
1565	SNnuchPDF left	SN-NS29 right	-0.0191962285885693
1566	SNnuchPDF left	SN-NS27 right	-0.0242481818196295
1567	SNnuchPDF left	SN-NS18 right	-0.0156550714977538
1568	SNnuchPDF left	SN-NS16 right	-0.0171566189921516
1569	SNnuchPDF left	INbigloop right	-0.0151496567887679
1570	SNnuchPDF left	SNadNS22 right	-0.0187124764458844
1571	SNnuchPDF left	Ser-tr1 right	-0.0173418689735361
1572	SNnuchPDF left	SNFVa right	-0.0215733087011276
1573	SNnuchPDF left	INUturn right	0.0678413419377842
1574	SNnuchPDF left	INcomm-Upstairs right	-0.022236625115835
1575	SNnuchPDF left	INasc-pyg right	-0.0337151307278761
1576	SNnuchPDF left	SNblunt right	-0.0257151233181567
1577	SNnuchPDF left	INsplitBronto right	-0.0160221400663364
1578	SNnuchPDF left	INleucoPU right	-0.0251160876947747
1579	SNnuchPDF left	MNladder right	0.08699730873358
1580	SNnuchPDF left	INdecussfoot right	-0.025218382463896
1581	SNnuchPDF left	INdecusshook right	-0.0218753981265469
1582	SNnuchPDF left	INpreLadder right	-0.0242481818196295
1583	SNnuchPDF left	INcomm-Upcross right	-0.0281200579648169
1584	SNnuchPDF left	MNacic right	-0.0251160876947747
1585	SNnuchPDF left	INsplitVent right	-0.029838119751643
1586	SNnuchPDF left	INcomm-DownL right	-0.0139865441949444
1587	SNnuchPDF left	MNarm right	-0.0282668026217485
1588	SNnuchPDF left	INlasso-postSN right	-0.0282552147568551
1589	SNnuchPDF left	MNantacic right	-0.0212064903453387
1590	SNnuchPDF left	MNpostacic right	-0.000227210779679796
1591	SNnuchPDF left	SN-DLSO1.3 right	-0.00839261267735022
1592	SNnuchPDF left	MNakro right	-0.0329501202164302
1593	SNnuchPDF left	MNchae right	0.0283609535625394
1594	SNnuchPDF left	MNgland-head right	0.0821920935802309
1595	SNnuchPDF left	SNstiff right	-0.021647656440564
1596	SNnuchPDF left	SNbronto right	-0.0187124764458845
1597	SNnuchPDF left	INcommascFV right	-0.0212833984328926
1598	SNnuchPDF left	SNpygM right	0.00214233384097665
1599	SNnuchPDF left	INR1 right	-0.0275060296925009
1600	SNnuchPDF left	SN-DLSO1.1NP right	-0.02298229582623
1601	SNnuchPDF left	SN-DLSO1.1 right	-0.0238209510344007
1602	SNnuchPDF left	INmus right	-0.0183451514174954
1603	SNnuchPDF left	INdescLuqinPDF right	-0.0144503227560688
1604	SNnuchPDF left	INcosplit right	-0.0218071710386608
1605	SNnuchPDF left	INcommdescFVa right	-0.0167317887923221
1606	SNnuchPDF left	MNheadV right	-0.025218382463896
1607	SNnuchPDF left	INbiaxHmid right	-0.0251160876947747
1608	SNnuchPDF left	MNantelope right	-0.0167182785272419
1609	SNnuchPDF left	MNsmile right	-0.013194913022119
1610	SNnuchPDF left	INhorn right	-0.0234849852337842
1611	SNnuchPDF left	INMBPDF right	-0.0209504655687996
1612	SNnuchPDF left	INMBdescFMRF right	-0.0173105770137366
1613	SNnuchPDF left	INDLSO right	-0.0141251007514526
1614	SNnuchPDF left	SNtorii right	-0.0209288217171187
1615	SNnuchPDF left	INexsn right	-0.0149991861947453
1616	SNnuchPDF left	MBmouth right	-0.0178159051686
1617	SNnuchPDF left	SNtrpa right	0.120203643943507
1618	SNnuchPDF left	INtorii right	-0.0152229718419066
1619	SNnuchPDF left	INUturnMB right	-0.019406233416617
1620	SNnuchPDF left	INface right	0.0414359305368462
1621	SNnuchPDF left	INMBdesc3 right	0.446388963720803
1622	SNnuchPDF left	INMBdesc2 right	0.0430190826373684
1623	SNnuchPDF left	INpara right	-0.0255941926783854
1624	SNnuchPDF left	INMBtype9 right	-0.0219985930949694
1625	SNnuchPDF left	INMBtype2 right	-0.0167342440737543
1626	SNnuchPDF left	INdecussM right	0.0399228421092801
1627	SNnuchPDF left	INiaStiff right	-0.021647656440564
1628	SNnuchPDF left	INmantis right	0.0241097688730674
1629	SNnuchPDF left	INsplitSpin right	-0.0143484496740928
1630	SNnuchBx left	PRC right	-0.0128391921966893
1631	SNnuchBx left	IN1 right	-0.0105163899071909
1632	SNnuchBx left	INton right	0.0437348044191514
1633	SNnuchBx left	INpreSer right	-0.0128604087658298
1634	SNnuchBx left	cPRC right	-0.0128813818960278
1635	SNnuchBx left	INRGWa right	-0.016447071064841
1636	SNnuchBx left	INNOS right	-0.0109538552765836
1637	SNnuchBx left	Ser-h1 right	-0.0120628502778224
1638	SNnuchBx left	SNnuchPDF right	0.697430464488832
1639	SNnuchBx left	SNnuchBx right	-0.00787865765411776
1640	SNnuchBx left	SNgolden right	-0.00983833477350207
1641	SNnuchBx left	SNhorn right	-0.00915309310427215
1642	SNnuchBx left	SNhook right	-0.0122075735964986
1643	SNnuchBx left	MNant right	-0.017014923181833
1644	SNnuchBx left	SNlasso right	0.61996805417338
1645	SNnuchBx left	INlasso right	-0.0141806975115124
1646	SNnuchBx left	INdecussPre right	-0.00101410022357389
1647	SNnuchBx left	INpreMN right	-0.0149967685445305
1648	SNnuchBx left	SNMIP-vc right	-0.0109609550582692
1649	SNnuchBx left	SNmus right	0.775015574010059
1650	SNnuchBx left	SNantlerPDF right	0.591623752274546
1651	SNnuchBx left	SNPDF-dc right	-0.0157270315924664
1652	SNnuchBx left	SN0DLSO1.2-4 right	-0.0173297690842963
1653	SNnuchBx left	SN-DLSO1.2-3 right	-0.0119197385589452
1654	SNnuchBx left	SN-DLSO1.2-1 right	-0.017816284970707
1655	SNnuchBx left	SN-DLSO2 right	-0.0131964253297204
1656	SNnuchBx left	SNMB2 right	0.024231376592867
1657	SNnuchBx left	eyespot-PRCR3 right	-0.0141260684155949
1658	SNnuchBx left	eyespot-PRCR1 right	-0.0186147830445908
1659	SNnuchBx left	MS3 right	-0.0165157475507201
1660	SNnuchBx left	MS5 right	-0.00892062457006709
1661	SNnuchBx left	SN-ASTC right	-0.0154849747406574
1662	SNnuchBx left	SN-DLSO3-PDF right	-0.00956678958454523
1663	SNnuchBx left	SN-DLSO3 right	-0.0199260807670796
1664	SNnuchBx left	SN-MIP4 right	-0.00787865765411776
1665	SNnuchBx left	SN-MIP1 right	-0.0141275316415707
1666	SNnuchBx left	MNspinning right	-0.0126894709459029
1667	SNnuchBx left	SN-WLD right	-0.0164168808384067
1668	SNnuchBx left	SN-DSO right	-0.0189689420970647
1669	SNnuchBx left	SNbicil right	-0.0102608857160012
1670	SNnuchBx left	INCrossbow right	-0.0129257747908801
1671	SNnuchBx left	INarc1 right	-0.0133650617008653
1672	SNnuchBx left	INarc2 right	-0.0191719491563642
1673	SNnuchBx left	INsn right	-0.0202374761363192
1674	SNnuchBx left	INrope right	-0.0187798486512274
1675	SNnuchBx left	Loop right	-0.0173804128063574
1676	SNnuchBx left	INCM right	-0.0160587421662504
1677	SNnuchBx left	MNspider-ant right	-0.0129257747908801
1678	SNnuchBx left	MNspider-post right	-0.0113334863189412
1679	SNnuchBx left	MNbiramous right	-0.0227305751232885
1680	SNnuchBx left	MNring right	0.0550016682090142
1681	SNnuchBx left	MNcrab right	-0.0165861456852203
1682	SNnuchBx left	MNhose right	-0.0229772020993825
1683	SNnuchBx left	MNbow right	-0.011859861355452
1684	SNnuchBx left	MNwave right	-0.0129803292164766
1685	SNnuchBx left	MNacicX right	-0.0112201650711608
1686	SNnuchBx left	INchaeMech right	-0.0124115465733248
1687	SNnuchBx left	chaeMech right	-0.012634214869516
1688	SNnuchBx left	INFVa-pyg right	-0.0119152251073161
1689	SNnuchBx left	INsplitCR right	0.134837158214622
1690	SNnuchBx left	INsplitCRATO right	0.208698972655791
1691	SNnuchBx left	INMC3 right	-0.0121516648434295
1692	SNnuchBx left	INbiax right	-0.0106812321748498
1693	SNnuchBx left	INsplitPB-RF/Ya right	-0.0143303385242773
1694	SNnuchBx left	INsplitPBant right	-0.0124860592357462
1695	SNnuchBx left	INsplitPB right	-0.018076348525424
1696	SNnuchBx left	PB right	-0.0200083246390326
1697	SNnuchBx left	interparaPM1 right	-0.0103660565995141
1698	SNnuchBx left	cioMNcover right	0.594560266680048
1699	SNnuchBx left	INsplitPUh right	-0.0175209444359838
1700	SNnuchBx left	MN3 right	-0.0217677884525657
1701	SNnuchBx left	MN1 right	0.523386452919066
1702	SNnuchBx left	MN2 right	-0.0163851075291006
1703	SNnuchBx left	MC3cover right	-0.0158902907907117
1704	SNnuchBx left	antPUc right	-0.00954084318455663
1705	SNnuchBx left	spinPU right	-0.0129257747908801
1706	SNnuchBx left	trochPU right	-0.0137226854483234
1707	SNnuchBx left	hPUc1 right	-0.00833042615478483
1708	SNnuchBx left	pygCirrusPUSM right	-0.0129803292164766
1709	SNnuchBx left	hCirrusPU right	-0.016361853221633
1710	SNnuchBx left	parapodPU right	-0.0160971365159162
1711	SNnuchBx left	hPU right	-0.0137226854483234
1712	SNnuchBx left	dsoPU right	0.157389293746458
1713	SNnuchBx left	pygCirrusPU right	0.644491191840239
1714	SNnuchBx left	hCR right	-0.0136824867148666
1715	SNnuchBx left	ventralpygCR right	0.0307992540963287
1716	SNnuchBx left	SN-DLSO1.0 right	-0.0102874446071721
1717	SNnuchBx left	INdc right	-0.0149562931733319
1718	SNnuchBx left	INbackcross right	-0.0146588592144773
1719	SNnuchBx left	MNcommUpL right	-0.00962241886569859
1720	SNnuchBx left	MNob-ipsi right	0.00893487366674548
1721	SNnuchBx left	INbiaxLeg right	-0.0232216784342178
1722	SNnuchBx left	INbiaxH right	-0.0103302946979947
1723	SNnuchBx left	SN-NS1 right	-0.0103824318094664
1724	SNnuchBx left	SN-NS3 right	NA
1725	SNnuchBx left	SN-NS15 right	-0.0102949515306336
1726	SNnuchBx left	SNaant right	0.0799077361321575
1727	SNnuchBx left	SNPDF-pyg right	-0.0138202841188198
1728	SNnuchBx left	INfoot right	-0.0124656706403165
1729	SNnuchBx left	INW right	-0.0179304748962171
1730	SNnuchBx left	INmidL right	-0.0111731843575419
1731	SNnuchBx left	INhook right	0.0276333463034251
1732	SNnuchBx left	INMBtype6 right	-0.0165547346387242
1733	SNnuchBx left	INMBtype5 right	-0.0158902907907117
1734	SNnuchBx left	INMBtype7 right	-0.0188097238451762
1735	SNnuchBx left	INcross right	-0.0148502141642658
1736	SNnuchBx left	INpro right	-0.0169652676968356
1737	SNnuchBx left	INproT2 right	-0.0159893418245056
1738	SNnuchBx left	INpear right	-0.00967568951031494
1739	SNnuchBx left	INZ right	-0.0188067381995796
1740	SNnuchBx left	MNpostv right	-0.0090404041511969
1741	SNnuchBx left	SN-NS22 right	-0.0138166686517852
1742	SNnuchBx left	SN-NS5 right	-0.0171237094848704
1743	SNnuchBx left	SN-NS17 right	-0.0139005076671045
1744	SNnuchBx left	SN-NS19 right	-0.0114882363365393
1745	SNnuchBx left	SN-NS20 right	-0.0180359904562456
1746	SNnuchBx left	SN-NS29 right	-0.0114620318486372
1747	SNnuchBx left	SN-NS27 right	-0.0144785435850477
1748	SNnuchBx left	SN-NS18 right	-0.00934761363525312
1749	SNnuchBx left	SN-NS16 right	-0.0102441848093054
1750	SNnuchBx left	INbigloop right	-0.00904583146671738
1751	SNnuchBx left	SNadNS22 right	-0.0111731843575419
1752	SNnuchBx left	Ser-tr1 right	-0.0103547972234466
1753	SNnuchBx left	SNFVa right	-0.0128813818960278
1754	SNnuchBx left	INUturn right	-0.0212780456586422
1755	SNnuchBx left	INcomm-Upstairs right	-0.0132774468749386
1756	SNnuchBx left	INasc-pyg right	-0.0201312409049972
1757	SNnuchBx left	SNblunt right	-0.0153544515843001
1758	SNnuchBx left	INsplitBronto right	-0.00956678958454523
1759	SNnuchBx left	INleucoPU right	-0.0149967685445305
1760	SNnuchBx left	MNladder right	-0.0131964253297204
1761	SNnuchBx left	INdecussfoot right	-0.015057848558045
1762	SNnuchBx left	INdecusshook right	-0.0130617589216147
1763	SNnuchBx left	INpreLadder right	-0.0144785435850477
1764	SNnuchBx left	INcomm-Upcross right	-0.0167904335214148
1765	SNnuchBx left	MNacic right	-0.0149967685445305
1766	SNnuchBx left	INsplitVent right	-0.017816284970707
1767	SNnuchBx left	INcomm-DownL right	-0.00835133913284855
1768	SNnuchBx left	MNarm right	-0.0168780544790215
1769	SNnuchBx left	INlasso-postSN right	-0.016871135386771
1770	SNnuchBx left	MNantacic right	-0.0126623553483224
1771	SNnuchBx left	MNpostacic right	-0.0106595600244017
1772	SNnuchBx left	SN-DLSO1.3 right	-0.0121531784323767
1773	SNnuchBx left	MNakro right	-0.0196744545729175
1774	SNnuchBx left	MNchae right	-0.0119273402329146
1775	SNnuchBx left	MNgland-head right	-0.0112879076407832
1776	SNnuchBx left	SNstiff right	-0.0129257747908801
1777	SNnuchBx left	SNbronto right	-0.0111731843575419
1778	SNnuchBx left	INcommascFV right	-0.0127082770222019
1779	SNnuchBx left	SNpygM right	-0.0104936408481448
1780	SNnuchBx left	INR1 right	-0.0164237983992721
1781	SNnuchBx left	SN-DLSO1.1NP right	-0.0137226854483234
1782	SNnuchBx left	SN-DLSO1.1 right	-0.0142234448897796
1783	SNnuchBx left	INmus right	-0.0109538552765836
1784	SNnuchBx left	INdescLuqinPDF right	-0.00862826043610328
1785	SNnuchBx left	INcosplit right	-0.0130210206562475
1786	SNnuchBx left	INcommdescFVa right	-0.0099905194990471
1787	SNnuchBx left	MNheadV right	-0.015057848558045
1788	SNnuchBx left	INbiaxHmid right	-0.0149967685445305
1789	SNnuchBx left	MNantelope right	-0.00998245254527448
1790	SNnuchBx left	MNsmile right	-0.00787865765411776
1791	SNnuchBx left	INhorn right	-0.0140228403445196
1792	SNnuchBx left	INMBPDF right	0.666755467224822
1793	SNnuchBx left	INMBdescFMRF right	-0.0103361128533281
1794	SNnuchBx left	INDLSO right	-0.00843407099115117
1795	SNnuchBx left	SNtorii right	-0.0124965599346378
1796	SNnuchBx left	INexsn right	-0.00895598575910806
1797	SNnuchBx left	MBmouth right	-0.0106378433405607
1798	SNnuchBx left	SNtrpa right	0.822577607583599
1799	SNnuchBx left	INtorii right	-0.00908960774653107
1800	SNnuchBx left	INUturnMB right	0.665673445025441
1801	SNnuchBx left	INface right	0.687838692999782
1802	SNnuchBx left	INMBdesc3 right	-0.00950650532099599
1803	SNnuchBx left	INMBdesc2 right	-0.0118681281503559
1804	SNnuchBx left	INpara right	-0.0152822441276042
1805	SNnuchBx left	INMBtype9 right	-0.0131353184046733
1806	SNnuchBx left	INMBtype2 right	-0.0099919855429548
1807	SNnuchBx left	INdecussM right	-0.0164859922445889
1808	SNnuchBx left	INiaStiff right	-0.0129257747908801
1809	SNnuchBx left	INmantis right	0.506928706852089
1810	SNnuchBx left	INsplitSpin right	-0.00856743221118711
1811	SNgolden left	PRC right	-0.016950409430136
1812	SNgolden left	IN1 right	0.0398968435780886
1813	SNgolden left	INton right	0.131708100142547
1814	SNgolden left	INpreSer right	-0.00213255513429052
1815	SNgolden left	cPRC right	-0.0170061086257369
1816	SNgolden left	INRGWa right	0.274033859720602
1817	SNgolden left	INNOS right	-0.0144613717850898
1818	SNgolden left	Ser-h1 right	0.0182544985314054
1819	SNgolden left	SNnuchPDF right	0.0687684873159075
1820	SNgolden left	SNnuchBx right	-0.0104014700419865
1821	SNgolden left	SNgolden right	0.427593442200864
1822	SNgolden left	SNhorn right	0.398865504083623
1823	SNgolden left	SNhook right	-0.0161165412464599
1824	SNgolden left	MNant right	-0.0224632445667999
1825	SNgolden left	SNlasso right	0.345409168753018
1826	SNgolden left	INlasso right	-0.0187214760198876
1827	SNgolden left	INdecussPre right	0.0414247784150655
1828	SNgolden left	INpreMN right	-0.0197988598553984
1829	SNgolden left	SNMIP-vc right	-0.0144707449765329
1830	SNgolden left	SNmus right	0.374192539419434
1831	SNgolden left	SNantlerPDF right	0.326535852027986
1832	SNgolden left	SNPDF-dc right	-0.0207629592679304
1833	SNgolden left	SN0DLSO1.2-4 right	0.0300761076248492
1834	SNgolden left	SN-DLSO1.2-3 right	0.182407013059178
1835	SNgolden left	SN-DLSO1.2-1 right	-0.0235212091345851
1836	SNgolden left	SN-DLSO2 right	-0.0174220316143142
1837	SNgolden left	SNMB2 right	0.185714569500318
1838	SNgolden left	eyespot-PRCR3 right	0.37847218875263
1839	SNgolden left	eyespot-PRCR1 right	0.0306810807040798
1840	SNgolden left	MS3 right	-0.0117107110685711
1841	SNgolden left	MS5 right	0.393700221381084
1842	SNgolden left	SN-ASTC right	-0.00957308157528501
1843	SNgolden left	SN-DLSO3-PDF right	-0.0126301560024794
1844	SNgolden left	SN-DLSO3 right	0.0229842162603462
1845	SNgolden left	SN-MIP4 right	-0.0104014700419865
1846	SNgolden left	SN-MIP1 right	-0.0186512859916197
1847	SNgolden left	MNspinning right	0.367771337262905
1848	SNgolden left	SN-WLD right	-0.0216737040394569
1849	SNgolden left	SN-DSO right	-0.00861985830471776
1850	SNgolden left	SNbicil right	-0.0135465075479517
1851	SNgolden left	INCrossbow right	-0.0170647164985695
1852	SNgolden left	INarc1 right	-0.0176446667686081
1853	SNgolden left	INarc2 right	0.216558130122843
1854	SNgolden left	INsn right	-0.0267176860575131
1855	SNgolden left	INrope right	-0.024793314002759
1856	SNgolden left	Loop right	-0.0229457670404297
1857	SNgolden left	INCM right	-0.0212008863549159
1858	SNgolden left	MNspider-ant right	-0.0170647164985695
1859	SNgolden left	MNspider-post right	0.00466224816469029
1860	SNgolden left	MNbiramous right	-0.0300090962904625
1861	SNgolden left	MNring right	-0.0137186904593511
1862	SNgolden left	MNcrab right	-0.0218971689126099
1863	SNgolden left	MNhose right	-0.0303346952967915
1864	SNgolden left	MNbow right	-0.0156574886238867
1865	SNgolden left	MNwave right	-0.0171367397096813
1866	SNgolden left	MNacicX right	-0.0148129562137817
1867	SNgolden left	INchaeMech right	-0.0163858280845196
1868	SNgolden left	chaeMech right	-0.0166797966403081
1869	SNgolden left	INFVa-pyg right	-0.015730580314338
1870	SNgolden left	INsplitCR right	0.0662860380108091
1871	SNgolden left	INsplitCRATO right	0.104692671997103
1872	SNgolden left	INMC3 right	-0.0160427300408379
1873	SNgolden left	INbiax right	-0.0141014524752368
1874	SNgolden left	INsplitPB-RF/Ya right	-0.0189190333424238
1875	SNgolden left	INsplitPBant right	-0.0164842003276035
1876	SNgolden left	INsplitPB right	-0.0238645472249243
1877	SNgolden left	PB right	0.0168923023347477
1878	SNgolden left	interparaPM1 right	-0.0136853550321519
1879	SNgolden left	cioMNcover right	0.329784025909382
1880	SNgolden left	INsplitPUh right	-0.0231312980787973
1881	SNgolden left	MN3 right	-0.0287380172371528
1882	SNgolden left	MN1 right	0.288568325771057
1883	SNgolden left	MN2 right	-0.0216317566495091
1884	SNgolden left	MC3cover right	-0.0209784954333759
1885	SNgolden left	antPUc right	0.0228056226254809
1886	SNgolden left	spinPU right	-0.0170647164985695
1887	SNgolden left	trochPU right	-0.0181168046452354
1888	SNgolden left	hPUc1 right	-0.0109978986129304
1889	SNgolden left	pygCirrusPUSM right	-0.0171367397096813
1890	SNgolden left	hCirrusPU right	-0.0216010561173766
1891	SNgolden left	parapodPU right	0.0537183737301401
1892	SNgolden left	hPU right	-0.0181168046452354
1893	SNgolden left	dsoPU right	-0.00288207701957088
1894	SNgolden left	pygCirrusPU right	0.0586694051408435
1895	SNgolden left	hCR right	0.0905259226836318
1896	SNgolden left	ventralpygCR right	0.13075508855195
1897	SNgolden left	SN-DLSO1.0 right	-0.0135815708192588
1898	SNgolden left	INdc right	0.0720746996029741
1899	SNgolden left	INbackcross right	0.346161782055085
1900	SNgolden left	MNcommUpL right	-0.00201142766941621
1901	SNgolden left	MNob-ipsi right	-0.011690850656393
1902	SNgolden left	INbiaxLeg right	-0.0306574550084583
1903	SNgolden left	INbiaxH right	-0.0136381418692467
1904	SNgolden left	SN-NS1 right	-0.0137069737219374
1905	SNgolden left	SN-NS3 right	NA
1906	SNgolden left	SN-NS15 right	-0.013591481522696
1907	SNgolden left	SNaant right	-0.00698367126986615
1908	SNgolden left	SNPDF-pyg right	-0.0182456552301793
1909	SNgolden left	INfoot right	-0.0164572831325849
1910	SNgolden left	INW right	0.23506145531071
1911	SNgolden left	INmidL right	-0.0147509318808672
1912	SNgolden left	INhook right	0.00923911686756333
1913	SNgolden left	INMBtype6 right	-0.021855699785068
1914	SNgolden left	INMBtype5 right	0.0202944140605484
1915	SNgolden left	INMBtype7 right	-0.0248327554848616
1916	SNgolden left	INcross right	-0.019605377531027
1917	SNgolden left	INpro right	-0.0223976889782346
1918	SNgolden left	INproT2 right	-0.0211092634405499
1919	SNgolden left	INpear right	-0.0127739265996034
1920	SNgolden left	INZ right	-0.0248288138104556
1921	SNgolden left	MNpostv right	-0.0119352175299784
1922	SNgolden left	SN-NS22 right	-0.0182408820602183
1923	SNgolden left	SN-NS5 right	-0.022606865158238
1924	SNgolden left	SN-NS17 right	-0.0183515670327704
1925	SNgolden left	SN-NS19 right	-0.0151668661510278
1926	SNgolden left	SN-NS20 right	-0.0238112661628525
1927	SNgolden left	SN-NS29 right	0.0596416495909562
1928	SNgolden left	SN-NS27 right	-0.0191146949090699
1929	SNgolden left	SN-NS18 right	-0.0123407980724145
1930	SNgolden left	SN-NS16 right	-0.0135244588705885
1931	SNgolden left	INbigloop right	-0.00989930968173837
1932	SNgolden left	SNadNS22 right	-0.0147509318808672
1933	SNgolden left	Ser-tr1 right	-0.0136704903092512
1934	SNgolden left	SNFVa right	-0.0170061086257369
1935	SNgolden left	INUturn right	0.0369284084607736
1936	SNgolden left	INcomm-Upstairs right	-0.0175289969391628
1937	SNgolden left	INasc-pyg right	-0.00384342846133825
1938	SNgolden left	SNblunt right	0.0129632062166893
1939	SNgolden left	INsplitBronto right	-0.0126301560024794
1940	SNgolden left	INleucoPU right	-0.0197988598553984
1941	SNgolden left	MNladder right	-0.0174220316143142
1942	SNgolden left	INdecussfoot right	-0.0198794982025162
1943	SNgolden left	INdecusshook right	-0.0172442438906858
1944	SNgolden left	INpreLadder right	-0.0191146949090699
1945	SNgolden left	INcomm-Upcross right	-0.0221668714306535
1946	SNgolden left	MNacic right	-0.0197988598553984
1947	SNgolden left	INsplitVent right	-0.0235212091345851
1948	SNgolden left	INcomm-DownL right	-0.0110255081023089
1949	SNgolden left	MNarm right	-0.0222825493551944
1950	SNgolden left	INlasso-postSN right	-0.0222734147114618
1951	SNgolden left	MNantacic right	-0.0167169479369023
1952	SNgolden left	MNpostacic right	-0.0140728407200968
1953	SNgolden left	SN-DLSO1.3 right	-0.0160447282936853
1954	SNgolden left	MNakro right	-0.0259743802582499
1955	SNgolden left	MNchae right	0.0207001008945008
1956	SNgolden left	MNgland-head right	-0.0149023905234609
1957	SNgolden left	SNstiff right	-0.0170647164985695
1958	SNgolden left	SNbronto right	-0.0147509318808672
1959	SNgolden left	INcommascFV right	-0.0167775741166533
1960	SNgolden left	SNpygM right	-0.0138537928293276
1961	SNgolden left	INR1 right	-0.0216828366614419
1962	SNgolden left	SN-DLSO1.1NP right	-0.0181168046452354
1963	SNgolden left	SN-DLSO1.1 right	-0.0187779114678966
1964	SNgolden left	INmus right	-0.0144613717850898
1965	SNgolden left	INdescLuqinPDF right	-0.0113911019339291
1966	SNgolden left	INcosplit right	-0.0171904608904106
1967	SNgolden left	INcommdescFVa right	-0.0131895677963503
1968	SNgolden left	MNheadV right	-0.0198794982025162
1969	SNgolden left	INbiaxHmid right	-0.0197988598553984
1970	SNgolden left	MNantelope right	-0.0131789177361904
1971	SNgolden left	MNsmile right	-0.0104014700419865
1972	SNgolden left	INhorn right	0.338278336047203
1973	SNgolden left	INMBPDF right	0.373385438303928
1974	SNgolden left	INMBdescFMRF right	-0.0136458230468098
1975	SNgolden left	INDLSO right	0.39778424482999
1976	SNgolden left	SNtorii right	-0.0164980634385211
1977	SNgolden left	INexsn right	-0.0118237676593465
1978	SNgolden left	MBmouth right	0.380675519433857
1979	SNgolden left	SNtrpa right	0.394453967225536
1980	SNgolden left	INtorii right	-0.012000176530013
1981	SNgolden left	INUturnMB right	0.385992727229168
1982	SNgolden left	INface right	0.386171330194097
1983	SNgolden left	INMBdesc3 right	0.0455479700553086
1984	SNgolden left	INMBdesc2 right	-0.0156684025159876
1985	SNgolden left	INpara right	-0.02017574711912
1986	SNgolden left	INMBtype9 right	-0.0173413577383649
1987	SNgolden left	INMBtype2 right	-0.0131915032798369
1988	SNgolden left	INdecussM right	0.00138108937359332
1989	SNgolden left	INiaStiff right	-0.0170647164985695
1990	SNgolden left	INmantis right	0.278009583272453
1991	SNgolden left	INsplitSpin right	-0.0113107960002346
1992	SNhorn left	PRC right	-0.0113354966064993
1993	SNhorn left	IN1 right	0.124534963163222
1994	SNhorn left	INton right	0.298094365213998
1995	SNhorn left	INpreSer right	0.0751769434408841
1996	SNhorn left	cPRC right	0.0505360329544543
1997	SNhorn left	INRGWa right	0.714371891672302
1998	SNhorn left	INNOS right	0.0271805040292888
1999	SNhorn left	Ser-h1 right	0.0631361083521199
[truncated: 30,762 more rows]
