# Supplementary material for: Whole-body connectome of a segmented annelid larva
Source: eLife. 2025 Aug 27;13:RP97964. doi: 10.7554/eLife.97964 (PMC12387772; doi:10.7554/eLife.97964)
Supplement: Figure 4—figure supplement 5—source data 1. — Can be loaded with read_rds() in R. [file elife-97964-fig4-figsupp5-data1.zip]

Archive with 2 entries (2 files):
- Figure4_fig_suppl6_source_data1
- Figure2_source_data1.zip
