# Supplementary material for: Whole-body connectome of a segmented annelid larva
Source: eLife. 2025 Aug 27;13:RP97964. doi: 10.7554/eLife.97964 (PMC12387772; doi:10.7554/eLife.97964)
Supplement: Figure 5—source data 1. [file elife-97964-fig5-data1.zip]

Archive with 1 entries (1 files):
- Figure5_source_data1.html
