# Supplementary material for: Whole-body connectome of a segmented annelid larva
Source: eLife. 2025 Aug 27;13:RP97964. doi: 10.7554/eLife.97964 (PMC12387772; doi:10.7554/eLife.97964)
Supplement: Figure 5—figure supplement 2—source data 1. [file elife-97964-fig5-figsupp2-data1.txt]

	cMNPDF	SNnuch	INMBPDF	SNantlerPDF	SNPDF-pyg	SNPDF-dc	SN-DLSO3-PDF	cMNdc	INdescLuqinPDF	hPU2l-asymPDF	INarc1	INarc2	INdecussM	MN3	MNant	SNpygM	SN-DLSO1.3	cMNATO	MNspinning	INrope
cMNPDF	0	0	1	1	0	0	0	11	0	0	2	2	0	1	1	0	0	13	0	1
SNnuch	0	36	0	0	0	1	2	0	0	0	44	44	0	0	2	0	0	3	0	0
INMBPDF	0	0	1	0	0	0	0	0	0	0	0	0	5	1	0	0	0	0	0	0
SNantlerPDF	0	0	0	0	0	0	0	2	0	0	1	0	0	38	25	0	0	0	0	0
SNPDF-pyg	0	0	5	0	0	0	0	3	8	0	0	0	0	0	3	0	0	0	1	1
SNPDF-dc	0	1	0	0	0	0	0	0	0	0	0	0	0	0	0	0	1	0	0	0
SN-DLSO3-PDF	0	2	0	0	0	0	0	0	0	0	1	0	0	0	0	0	0	1	0	0
cMNdc	2	0	0	0	0	0	0	0	1	0	11	2	0	0	10	0	0	0	0	0
INdescLuqinPDF	0	0	0	0	0	0	0	0	0	0	0	0	0	0	2	0	0	0	10	0
hPU2l-asymPDF	2	0	0	0	0	0	0	2	0	0	1	0	0	0	0	0	0	0	0	4
INarc1	0	0	3	0	0	0	0	1	1	0	0	1	3	0	3	0	0	0	0	0
INarc2	1	0	0	0	0	0	0	1	0	0	0	0	0	1	0	0	0	3	0	0
INdecussM	0	0	0	0	0	0	0	0	0	0	2	0	0	0	0	0	0	0	0	0
MN3	0	0	0	0	0	0	0	1	0	0	0	0	0	19	0	0	0	0	0	1
MNant	0	0	0	1	0	0	0	1	0	0	0	0	0	0	3	0	0	1	0	0
SNpygM	0	0	0	0	13	0	0	0	0	0	0	0	0	0	0	0	0	0	0	0
SN-DLSO1.3	0	5	0	0	0	10	0	0	0	0	0	0	0	0	0	0	1	0	0	0
cMNATO	2	5	0	0	0	0	10	10	0	1	0	6	0	0	2	0	0	0	0	0
MNspinning	0	0	0	0	0	0	0	0	0	0	0	0	0	0	1	0	0	0	0	2
INrope	0	0	0	0	1	0	0	0	0	0	0	0	0	0	0	0	0	0	5	0
