# Supplementary material for: Whole-body connectome of a segmented annelid larva
Source: eLife. 2025 Aug 27;13:RP97964. doi: 10.7554/eLife.97964 (PMC12387772; doi:10.7554/eLife.97964)
Supplement: Figure 5—figure supplement 2—source data 2. [file elife-97964-fig5-figsupp2-data2.txt]

	INATOpyg	MNspider-ant	INsplitCRATO	INpreLadderATO	Ser-tr1	INrope	muscle	MNladder	INleucoPU	trochPU	INsplitPB	INtorii	SNtorii	MNwave	MNcommUpL	ciliary band
INATOpyg	3	0	0	2	8	0	0	1	0	0	0	0	0	0	0	0
MNspider-ant	0	0	0	0	0	1	183	1	0	0	0	0	0	1	0	0
INsplitCRATO	2	2	1	0	0	1	0	0	0	0	0	0	0	1	3	0
INpreLadderATO	0	0	0	0	1	0	0	49	0	0	0	0	0	1	0	0
Ser-tr1	0	0	0	0	0	0	6	0	0	0	1	1	0	0	0	438
INrope	0	21	4	0	0	0	0	0	4	0	0	0	0	1	11	0
muscle	0	0	0	0	0	0	0	0	0	0	0	0	0	0	0	0
MNladder	0	0	0	3	0	0	11	0	1	0	0	0	0	0	0	0
INleucoPU	0	1	0	0	0	0	0	26	0	5	0	0	0	25	19	0
trochPU	0	1	0	1	4	0	3	17	23	6	6	0	0	0	0	1
INsplitPB	0	4	1	0	0	1	0	0	14	2	60	0	0	0	0	0
INtorii	0	0	0	0	0	0	0	0	7	0	3	0	0	0	0	0
SNtorii	0	0	0	0	0	0	0	0	0	0	0	8	0	0	0	0
MNwave	0	0	0	0	0	0	91	0	0	0	0	0	0	2	0	0
MNcommUpL	0	0	0	0	0	0	8	0	0	0	0	0	0	0	0	0
ciliary band	0	0	0	0	0	0	0	0	0	0	0	0	0	0	0	0
