# Supplementary material for: Whole-body connectome of a segmented annelid larva
Source: eLife. 2025 Aug 27;13:RP97964. doi: 10.7554/eLife.97964 (PMC12387772; doi:10.7554/eLife.97964)
Supplement: Figure 6—source data 1. [file elife-97964-fig6-data1.txt]

	Dorsal_SO	Adult_eye	nuchal	DLSO	SNMB	eyespot	AO_SN	visualIN	AO_IN	INdesc_decus	INcentrHead	INMBproj	INMBintr	vMN	ciliomotor
Dorsal_SO	19	0	29	12	0	0	0	0	0	0	0	0	0	0	0
Adult_eye	0	21	0	0	12	0	0	324	0	0	0	0	0	0	0
nuchal	0	0	53	13	0	0	13	0	19	103	52	0	0	0	0
DLSO	0	0	22	131	22	0	34	0	0	28	90	0	0	0	0
SNMB	0	0	14	72	69	0	15	0	28	53	148	65	29	0	47
eyespot	0	0	0	0	0	0	0	19	0	0	0	0	0	43	0
AO_SN	0	0	19	27	75	0	176	0	172	31	37	0	0	0	0
visualIN	0	0	0	11	0	0	0	149	0	0	31	0	0	0	0
AO_IN	0	0	0	0	0	0	0	0	114	15	85	0	0	0	78
INdesc_decus	0	0	0	0	0	0	0	0	0	274	43	34	0	16	34
INcentrHead	0	0	0	20	20	0	0	0	24	378	545	52	72	232	75
INMBproj	0	0	0	0	0	0	0	0	0	43	0	30	0	0	13
INMBintr	0	0	0	0	0	0	0	0	0	84	101	19	10	0	13
vMN	0	0	0	0	0	0	0	0	0	13	0	0	0	66	0
ciliomotor	0	0	0	12	0	0	0	0	13	66	42	16	0	0	184
