# Supplementary material for: Whole-body connectome of a segmented annelid larva
Source: eLife. 2025 Aug 27;13:RP97964. doi: 10.7554/eLife.97964 (PMC12387772; doi:10.7554/eLife.97964)
Supplement: Figure 7—source data 1. [file elife-97964-fig7-data1.txt]

	SNantler	eyespotPRCR3	INpreMN	INsn	MS	vMIP	vMN_ciliated_targets	MUSlong	vMN
SNantler	0	0	0	0	0	0	0	0	45
eyespotPRCR3	0	0	0	0	2	0	56	0	43
INpreMN	0	0	5	0	8	0	0	0	78
INsn	0	0	0	22	7	0	0	0	127
MS	0	0	0	5	54	0	0	0	255
vMIP	0	0	0	0	0	2	0	0	14
vMN_ciliated_targets	0	0	0	0	0	0	0	0	0
MUSlong	0	0	0	0	0	0	0	0	0
vMN	0	0	0	4	0	0	265	290	66
