# Supplementary material for: Whole-body connectome of a segmented annelid larva
Source: eLife. 2025 Aug 27;13:RP97964. doi: 10.7554/eLife.97964 (PMC12387772; doi:10.7554/eLife.97964)
Supplement: Figure 7—source data 2. [file elife-97964-fig7-data2.txt]

	ciliary band cells	SNantler	SNhook	SNtorii	SNhorn	MNant
ciliary band cells	0	0	0	0	0	0
SNantler	0	0	0	0	0	25
SNhook	0	0	0	0	0	24
SNtorii	0	0	0	0	0	7
SNhorn	0	1	0	0	0	8
MNant	202	1	0	0	0	3
