# Supplementary material for: Whole-body connectome of a segmented annelid larva
Source: eLife. 2025 Aug 27;13:RP97964. doi: 10.7554/eLife.97964 (PMC12387772; doi:10.7554/eLife.97964)
Supplement: Figure 7—source data 3. [file elife-97964-fig7-data3.txt]

	PRC	IN1	eyespot-PRCR1	INR	SNDLSO1.1NP
PRC	21	307	0	8	0
IN1	1	87	0	0	0
eyespot-PRCR1	0	3	0	15	8
INR	2	2	7	6	8
SNDLSO1.1NP	0	0	0	0	0
