# Supplementary material for: Whole-body connectome of a segmented annelid larva
Source: eLife. 2025 Aug 27;13:RP97964. doi: 10.7554/eLife.97964 (PMC12387772; doi:10.7554/eLife.97964)
Supplement: Figure 7—figure supplement 1—source data 1. [file elife-97964-fig7-figsupp1-data1.txt]

	ciliatedGland	MVGland	MNgland_head	INDLSO	INpreSer	Ser_h1
ciliatedGland	1	0	0	0	0	0
MVGland	0	0	0	0	0	0
MNgland_head	31	6	0	0	0	3
INDLSO	0	0	6	0	1	1
INpreSer	0	0	5	0	1	22
Ser_h1	1	0	4	0	0	14
