# Supplementary material for: Whole-body connectome of a segmented annelid larva
Source: eLife. 2025 Aug 27;13:RP97964. doi: 10.7554/eLife.97964 (PMC12387772; doi:10.7554/eLife.97964)
Supplement: Figure 9—source data 1. [file elife-97964-fig9-data1.txt]

	MBintrIN	MBON	SN inputs	SNMB	centralIN	projIN	MNant
MBintrIN	10	20	3	8	36	48	6
MBON	3	41	5	2	0	16	7
SN inputs	12	70	39	34	4	0	19
SNMB	29	65	3	69	39	31	47
centralIN	20	9	0	1	61	34	0
projIN	0	5	0	0	0	11	0
MNant	0	1	3	0	0	0	3
