# Supplementary material for: Whole-body connectome of a segmented annelid larva
Source: eLife. 2025 Aug 27;13:RP97964. doi: 10.7554/eLife.97964 (PMC12387772; doi:10.7554/eLife.97964)
Supplement: Figure 9—source data 2. [file elife-97964-fig9-data2.txt]

	INMBtype7	INpara	INZ	INMBtype6	INlasso	INW	INfoot	INMBtype5	INMBtype2	SNlasso	SNtorii	SNhook	SNhorn	INMBPDF	INrope	INMBdesc3	INMBdesc2	INtorii	INhorn	INhook	INbigloop	INUturnMB	SNstiff	SNPDFpyg	SNbronto	palp	antenna	INleucoPU	INsplitPUh	INdecussM	INdecusshook	INDLSO	MNladder	MNant	Ser-h1
INMBtype7	0	7	9	0	0	0	0	0	0	0	0	0	0	4	0	0	0	0	0	0	0	0	0	0	0	0	0	0	0	0	0	0	0	0	0
INpara	2	6	1	0	0	2	0	0	0	0	0	0	0	0	0	1	0	0	0	0	0	0	0	0	0	0	0	0	0	0	0	0	0	0	0
INZ	2	2	9	1	0	0	1	0	0	0	0	0	0	0	0	0	0	0	0	0	0	0	0	0	0	0	0	0	0	0	0	0	0	0	0
INMBtype6	1	0	3	5	0	16	8	0	2	0	0	0	0	0	0	3	0	0	0	0	0	0	0	0	0	0	0	0	0	0	2	0	0	0	0
INlasso	0	0	0	5	29	4	0	0	0	0	0	0	0	1	0	1	0	0	0	0	0	1	0	0	0	0	0	0	0	3	0	0	0	0	1
INW	0	0	0	0	0	5	0	0	0	0	0	0	0	0	0	0	0	0	0	0	0	1	0	0	0	0	0	0	0	0	0	0	0	0	0
INfoot	1	0	5	1	0	0	0	0	0	0	0	0	0	0	0	0	0	0	1	0	0	0	0	0	0	0	0	0	0	3	8	0	0	0	0
INMBtype5	0	0	0	0	0	6	0	0	0	0	0	0	0	0	0	0	0	0	0	0	0	0	0	0	0	0	0	0	0	0	0	0	0	0	6
INMBtype2	0	0	0	0	0	0	0	0	0	0	0	0	0	0	0	1	0	0	0	0	0	0	0	0	0	0	0	0	0	0	7	0	0	0	0
SNlasso	0	0	1	0	0	11	0	0	0	0	0	0	0	0	0	0	0	0	0	0	0	6	0	0	0	0	0	0	0	0	0	1	0	6	0
SNtorii	0	0	1	0	0	0	0	0	0	2	0	0	0	0	0	0	0	8	7	0	4	0	0	0	0	0	0	0	0	0	0	0	0	7	0
SNhook	1	0	2	1	0	0	0	0	0	1	0	0	0	0	0	1	0	1	5	0	1	0	0	0	0	1	0	0	0	0	14	0	0	24	0
SNhorn	0	0	0	0	0	0	0	0	0	0	0	0	0	0	0	0	1	1	23	1	0	0	0	0	0	0	0	0	0	0	0	0	0	8	0
INMBPDF	0	0	0	0	0	0	0	0	0	0	0	0	0	1	0	0	0	0	0	0	0	0	0	0	0	0	0	0	0	5	6	0	0	0	4
INrope	0	0	0	0	0	0	0	0	0	0	0	1	0	0	0	0	1	0	0	0	0	0	0	1	1	0	0	4	0	0	0	0	0	0	0
INMBdesc3	0	0	0	0	0	2	0	0	0	0	0	0	0	0	0	0	0	0	0	0	0	1	0	0	1	0	0	0	0	0	0	0	0	0	0
INMBdesc2	0	0	0	0	0	0	0	0	0	0	0	0	0	0	3	0	2	0	2	0	0	0	0	0	0	0	0	0	0	0	0	0	0	1	0
INtorii	0	0	0	0	0	0	0	0	0	0	0	0	0	0	0	0	0	0	1	0	0	0	0	2	0	0	0	7	5	0	0	0	0	1	0
INhorn	0	0	0	0	0	0	0	0	0	0	0	0	1	0	2	0	1	6	0	0	0	0	0	0	0	0	0	1	0	0	0	0	0	1	0
INhook	0	0	0	0	0	12	0	0	0	0	0	0	0	0	0	0	0	0	0	0	0	4	0	0	0	0	0	0	0	0	0	0	0	0	2
INbigloop	0	0	0	0	0	0	0	0	0	0	0	0	0	0	3	0	1	0	0	0	4	0	0	0	0	0	0	0	1	0	0	0	0	4	0
INUturnMB	0	0	0	0	0	1	0	0	0	0	0	0	0	0	0	0	0	0	0	0	0	0	0	0	0	0	0	0	0	0	0	0	0	0	0
SNstiff	0	0	0	0	0	0	0	0	0	0	0	0	1	5	0	0	0	0	8	0	0	0	0	0	0	1	0	0	0	0	0	0	0	0	0
SNPDFpyg	0	0	0	0	0	0	0	0	0	0	0	0	0	5	1	0	0	5	1	0	0	0	6	0	0	0	0	1	3	0	0	0	0	3	0
SNbronto	0	0	0	0	0	0	0	0	0	0	0	0	0	0	12	0	1	0	0	0	0	0	0	0	0	0	0	0	1	0	0	0	0	0	0
palp	0	0	0	0	0	0	0	0	0	3	1	2	1	0	0	0	0	7	6	0	2	0	1	0	0	2	1	0	0	0	0	0	0	2	0
antenna	0	0	0	3	0	0	2	0	0	2	0	0	0	0	7	0	0	8	1	2	1	0	0	0	0	0	28	0	3	0	0	0	0	14	0
INleucoPU	0	0	0	0	0	0	0	0	0	0	0	0	0	0	0	0	0	0	0	0	0	0	0	0	0	0	0	0	0	0	0	0	26	0	0
INsplitPUh	0	0	0	0	0	0	0	0	0	1	0	0	0	0	0	0	0	4	0	0	0	0	0	0	0	0	1	0	0	0	0	0	0	1	0
INdecussM	0	0	0	0	0	0	0	0	0	0	0	0	0	0	0	0	0	0	0	0	0	0	0	0	0	0	0	0	0	0	2	0	4	0	0
INdecusshook	0	0	0	0	0	0	0	0	0	0	0	0	0	3	0	0	0	0	0	0	0	0	0	0	0	0	0	0	0	4	0	0	3	0	0
INDLSO	0	0	0	0	0	0	1	0	0	0	0	0	0	0	0	0	0	0	0	0	0	15	0	0	0	0	0	0	0	0	0	0	0	7	1
MNladder	0	0	0	0	0	0	0	0	0	0	0	0	0	0	0	0	0	0	0	0	0	0	0	0	0	0	0	1	0	0	1	0	0	0	0
MNant	0	0	0	0	0	0	0	0	0	0	0	0	0	0	0	0	1	0	0	0	0	0	3	0	0	0	0	0	0	0	0	0	0	3	0
Ser-h1	0	0	0	0	0	0	0	0	0	0	0	0	0	4	0	0	0	0	0	0	0	1	0	0	0	0	0	0	0	1	5	0	1	1	14
