# Supplementary material for: Whole-body connectome of a segmented annelid larva
Source: eLife. 2025 Aug 27;13:RP97964. doi: 10.7554/eLife.97964 (PMC12387772; doi:10.7554/eLife.97964)
Supplement: Figure 9—figure supplement 2—source data 1. [file elife-97964-fig9-figsupp2-data1.txt]

	V1	V2	V3	V4	V5	V6	V7	V8	V9	V10	V11	V12	V13	V14	V15	V16	V17	V18	V19	V20	V21	V22	V23	V24	V25	V26	V27	V28	V29	V30	V31	V32	V33	V34	V35	V36	V37	V38	V39	V40	V41	V42	V43	V44	V45	V46	V47	V48	V49
SNhook	2.11977227231857	2.71368948247078	3	3	2.71368948247078	2.28631051752922	2	2	2	2	2.28631051752922	2.42737896494157	2.28631051752922	2.28631051752921	3.85893155258765	4.70951585976628	4.43155258764608	4	4.42737896494157	4.85893155258765	4.85475792988314	4.85893155258765	3.85475792988314	2.57262103505843	1.28631051752922	0.713689482470786	0.286310517529215	0	0	0	0	0	0	0	0	0	0	0	0	0	0	0	0	0	0	0	0	0	0
SNlasso	2	2	2	2	2	2	2	4.86310517529215	7.41903171953255	6.85893155258765	3.85893155258765	2.71368948247078	2.28631051752922	2.57262103505843	3.14106844741235	3	2.57262103505843	2.71368948247078	3.57262103505843	7.57679465776294	11.4190317195326	11.8589315525876	7.85475792988314	4.14524207011686	1.85893155258765	2	2.14106844741235	1.85893155258765	1.71368948247078	2.28631051752922	1.85475792988314	0.858931552587646	0	0	0	0	0	0	0	0	0	0	0	0	0	0	0	0	0
SNtorii	3	3	2.71368948247078	2.28631051752922	2	2	2	2	2	2	2	2	2	3.14524207011686	3.70951585976628	3.14524207011686	2.28631051752922	2.42737896494157	2.28631051752922	2	2	1.71368948247078	1.28631051752922	1	1	1	1	1.28631051752922	1.71368948247078	2	3.14524207011686	3.99582637729549	4.14524207011686	4	4.14106844741235	3.00000000000001	1.57262103505843	1.28631051752922	1.42737896494157	1.28631051752922	1	1	1.28631051752922	1.42737896494157	1.85893155258765	1.85475792988314	1.85893155258765	1.42737896494157	1.28631051752922
SN_NS1	2.23954454463713	2.42737896494157	2.28631051752922	2.57262103505843	3.14106844741235	3	2.28631051752922	2.28631051752922	2.71368948247078	2.71368948247078	2.28631051752922	2.28631051752922	2.42737896494157	2.28631051752922	2.28631051752922	3	3.14106844741235	2.57262103505843	2	2.85893155258765	3.56844741235392	3.85893155258765	3.42737896494157	3.28631051752922	3	3.28631051752921	4	6.43155258764608	10.7136894824708	11.7053422370618	8.86310517529215	6	6.28631051752922	5.85475792988314	4.28631051752922	3.43155258764607	3.56844741235392	2.71368948247078	0.858931552587646	0	0	0	0	0	0	0	0	0	0
SN_NS17	2.11977227231857	2.71368948247078	2.71368948247078	2.28631051752922	2	2	2	2	2	2	2	2	2	2	2	2	2	2.28631051752922	2.42737896494157	3.71786310517529	4.70951585976628	4.28631051752922	3.14524207011686	3.14106844741235	3	2.28631051752922	2	3.71786310517529	6.56844741235391	7.85475792988314	7.14524207011686	5.85475792988314	4.57262103505843	3	1.71368948247078	0.572621035058438	0	0	0	0	0	0	0	0	0	0	0	0	0
SN_NS18	3.23954454463713	3.42737896494157	3.28631051752922	3	2.71368948247078	2.28631051752922	2	2	2	2	2	2	2.28631051752922	2.71368948247078	2.42737896494157	1.57262103505843	1	1	1	1.28631051752922	1.71368948247078	2	1.71368948247078	1.57262103505843	1.71368948247078	2	1.71368948247078	1.28631051752922	1.28631051752921	1.71368948247078	1.71368948247078	1.57262103505843	1.42737896494157	1.57262103505843	1.42737896494157	2.14524207011685	2.85475792988314	4.14524207011686	6.85893155258765	8.85058430717863	8.71786310517529	8	8.14106844741235	8.43155258764608	8.85475792988314	9.28631051752922	6.99582637729549	3.43155258764608	0.572621035058431
SN_NS19	2.11977227231857	2.71368948247078	2.71368948247078	2.28631051752922	2	2	2	2	2	2.28631051752922	2.71368948247078	2.71368948247078	2.28631051752922	2.57262103505843	2.56844741235392	2.14524207011686	1.42737896494157	1.28631051752922	1	1	1.28631051752922	1.42737896494157	1.28631051752922	1	1	1	1	1	1	1	1	1.57262103505843	1.85475792988314	1.57262103505843	1.28631051752922	4.00417362270448	9.42737896494157	12.5642737896494	10	7.43572621035058	6.2779632721202	4.43155258764608	2.43155258764608	4.57262103505843	5.56427378964942	4.00417362270451	2	1.71368948247078	1.85893155258765
SN_NS27	2	2	2	2	2	2	2	2	2	2	2	2	2	2	2	2.28631051752922	2.42737896494157	2.28631051752922	2	2	2	2	2	2	2	2	2	2.57262103505843	3.42737896494157	3.14106844741235	2.14524207011686	1.71368948247078	2	3.14524207011686	5.42737896494157	7.71368948247077	9	10	11.2863105175292	10.4232053422371	7.71786310517529	4.14106844741235	2.14524207011686	1	0.713689482470785	0.286310517529215	0	0	0
INMBtype1	2	2	1.71368948247078	1.28631051752922	1	1	1	1	1	1	1	1.28631051752922	2	2.42737896494157	2	1.57262103505843	1.42737896494157	1.28631051752922	1.28631051752922	1.71368948247078	2.85893155258765	3.85475792988314	4	2.71368948247078	1.57262103505843	1.57262103505843	1.85475792988314	1.57262103505843	1	1	1	1.57262103505843	2.42737896494157	3	3.28631051752922	2.85475792988315	1.57262103505843	0.286310517529215	0	0	0	0	0	0	0	0	0	0	0
INMBtype2	2.88022772768143	2.28631051752922	2	2	2	1.71368948247078	1.28631051752922	1	1	1	1	1	1	1	1.28631051752922	1.42737896494157	1.28631051752922	1.28631051752922	1.71368948247078	1.71368948247078	1.57262103505843	1.71368948247078	1.71368948247078	1.28631051752922	1.28631051752922	1.42737896494157	1.85893155258765	1.85475792988314	1.85893155258765	1.71368948247078	1.71368948247078	1.57262103505843	1.71368948247078	2.85893155258765	3.56844741235392	3.00000000000001	1.85893155258765	1.42737896494157	1.28631051752922	1	1	1.57262103505843	2.14106844741235	3.43155258764608	4.56844741235392	4.14106844741235	1.85893155258765	0.286310517529215	0
INMBtype3	2.11977227231857	1.71368948247078	1.28631051752922	1	1	1	1	1	1	1	1	1.28631051752922	1.42737896494157	1.28631051752922	1	1	1	1	1	1	1	1	1	1	1	1	1	1	1	1	1.85893155258765	2.56844741235392	2.28631051752922	1.28631051752922	1	1	1	1.28631051752922	1.42737896494157	1.85893155258765	2.14106844741235	2	1.28631051752922	1	1	1	1	1	1.28631051752922
INMBtype4	2.05988613615928	1.85684474123539	1.5	1.14315525876461	1	1	1.14315525876461	1.21368948247078	1.14315525876461	1	1	1	1.14315525876461	1.21368948247078	1.14315525876461	1	1.14315525876461	1.21368948247078	1.14315525876461	1	1.14315525876461	1.5	1.57053422370618	1.28631051752922	1.14315525876461	1.78631051752921	2.28422370617696	2.14315525876461	2.07262103505843	2.57053422370618	3	3.71577629382304	3.92529215358932	3.07262103505843	1.5	0.643155258764613	0.143155258764608	0	0	0	0	0	0	0	0	0	0	0	0
INMBtype5	2.58982920423893	2.03526711185309	1.46473288814691	1.0715776293823	1	1.21473288814691	1.75	2.28526711185309	2.85788814691152	3.46368948247078	3.71368948247078	2.96368948247078	2.50208681135225	2.60580133555926	2.8215776293823	2.5715776293823	2.21368948247078	2.00104340567613	1.96368948247078	2.21473288814691	2.21368948247078	2	1.85788814691152	1.89211185308848	1.75	1.46473288814691	1.5	1.96473288814691	2.17737896494157	1.6784223706177	0.857888146911519	0.5	0.5	0.571577629382304	0.535267111853089	0.321577629382307	0.0715776293823038	0	0	0	0	0	0	0	0	0	0	0	0
INMBtype6	3.19011386384072	2.39315525876461	1.75	1.39315525876461	1.1784223706177	1.0715776293823	1	1	1.0715776293823	1.39315525876461	1.71368948247078	1.8215776293823	1.75	1.8215776293823	1.78526711185309	1.5715776293823	1.3215776293823	1.46473288814691	2	2.89315525876461	3.06949081803005	2.42946577629382	1.71473288814691	2.32262103505843	2.92633555926544	2.71473288814692	1.89315525876461	1.85788814691152	1.92737896494157	1.5	0.714732888146912	0.25	0.0715776293823038	0	0	0	0	0	0	0	0	0	0	0	0	0	0	0	0
INMBtype7	4.03897522543355	3.21160267111853	2.00208681135225	1	1.14315525876461	1.21368948247078	1.14315525876461	1	1	1	1.14315525876461	1.5	1.85684474123539	2.42946577629382	3.21368948247078	4.71577629382304	5.28213689482471	5.14524207011686	3.99791318864775	2.78631051752922	1.71577629382304	1.42737896494157	1.42946577629382	1.35684474123539	1.35684474123539	1.14315525876461	0.856844741235392	0.786310517529215	1.1431552587646	1.42737896494157	1.14315525876461	0.643155258764608	0.356844741235392	0.143155258764608	0	0	0	0	0	0	0	0	0	0	0	0	0	0	0
INMBtype8	4	4	3.14106844741235	2.43155258764608	2.14106844741235	2	1.28631051752922	1	1	1	1	1.28631051752922	1.42737896494157	1.57262103505843	1.42737896494157	1.28631051752922	1.28631051752922	2.28631051752922	2.56844741235392	1.85893155258765	1	1	1	1	1.85893155258765	3.99999999999999	6.42737896494157	7.71368948247079	6.56844741235393	4.14524207011686	2.85893155258765	2.85475792988314	2.28631051752922	1.28631051752922	1	0.713689482470788	0.286310517529215	0	0	0	0	0	0	0	0	0	0	0	0
INMBtype9	2.11977227231857	1.71368948247078	1.28631051752922	1	1	1.28631051752922	1.71368948247078	2.28631051752922	3.28631051752922	4.14106844741235	4	2.71368948247078	1.57262103505843	1	1	1.57262103505843	1.85475792988314	1.57262103505843	1	1.28631051752922	1.71368948247078	2.28631051752922	3.28631051752922	3.56844741235392	2.85893155258765	2.28631051752921	3	3.71368948247078	3.42737896494157	2	0.572621035058431	0	0	0	0	0	0	0	0	0	0	0	0	0	0	0	0	0	0
INMBtype10	2.61977227231857	2.21368948247078	1.64315525876461	1.14315525876461	1	1	1	1	1	1	1	1	1	1	1	1	1.14315525876461	1.21368948247078	1.14315525876461	1.14315525876461	1.21368948247078	1.14315525876461	1.14315525876461	1.35684474123539	1.35684474123539	1.28631051752922	1.5	1.57053422370618	1.28631051752922	1	1.14315525876461	1.64315525876461	2.35684474123539	2.42737896494157	2.21577629382304	2.35684474123539	2.42737896494157	2.50208681135225	2.49791318864775	2.71577629382304	2.14106844741235	1.57262103505843	1	1.14315525876461	1.21368948247078	1.14315525876461	0.856844741235392	0.5	0.143155258764608
INhorn	2	2	2	2	1.71368948247078	1.28631051752922	1	1	1	1.28631051752922	2	2.14106844741235	1.57262103505843	1.57262103505843	2.14106844741235	2.57262103505843	3.28631051752922	4.14106844741235	5.14524207011686	7.57262103505843	9.42320534223706	9.43155258764608	6.99582637729549	4.14524207011686	1.57262103505843	1.57262103505843	1.85475792988314	1.57262103505843	1.28631051752921	1.71368948247078	1.71368948247078	1.28631051752922	1	1	1.85893155258765	2.85475792988313	3.28631051752922	2.71368948247078	2.57262103505843	2.14106844741235	1.85893155258765	1.42737896494157	1.28631051752922	1	1	1	1	1	1
INtorii	1.88022772768143	2.28631051752922	2.42737896494157	2	1.28631051752922	1.57262103505843	1.85475792988314	1.57262103505843	1	1	1.57262103505843	2.14106844741235	3.14524207011686	3.28213689482471	2.57262103505843	1.28631051752922	1	1.28631051752922	1.42737896494157	1.28631051752922	1	1	1.28631051752922	1.71368948247078	2.85893155258765	3.85475792988314	3.71368948247078	2.57262103505843	2.28631051752921	2.71368948247078	3	3	3.57262103505843	3.28213689482471	2.14524207011686	1.28631051752921	1.71368948247078	2.28631051752922	2.14106844741235	1.57262103505843	1	1	1	1	1	1	1	1	1
INMBdescFMRF	3.11977227231857	2.71368948247078	2	1.28631051752922	1	1	1	1	1	1	1	1	1	1	1	1	1.28631051752922	1.71368948247078	1.71368948247078	1.28631051752922	1.57262103505843	2.14106844741235	2	1.28631051752922	1	1	1	1	1.28631051752921	1.71368948247078	2.28631051752922	3.28631051752922	3.85475792988314	4.14524207011686	4.71368948247079	4.28213689482472	2.43155258764608	1.28631051752922	1.42737896494157	1.28631051752922	1	1	1	2.14524207011686	2.70951585976628	2.43155258764608	1.42737896494157	1.57262103505843	1.71368948247078
INMBPDF	3	2.5	2	1.64315525876461	1.5	1.5	1.35684474123539	1.14315525876461	1	1	1	1	1	1	1	1	1	1.14315525876461	1.5	1.85684474123539	1.85684474123539	1.64315525876461	1.35684474123539	1.14315525876461	1	1	1	1.57262103505843	1.85475792988314	1.85893155258765	1.71368948247078	1.85684474123539	1.64315525876461	1.35684474123539	1.42946577629382	1.71368948247078	2	2	1.85684474123539	1.5	1.42946577629382	1.85684474123539	2.5	2.42737896494157	1.78631051752922	1.14315525876461	1	1	1
INrope	2.3593168169557	3.14106844741235	3	2.28631051752922	2	2.57262103505843	3.42737896494157	3.42737896494157	2.28631051752922	1.28631051752922	1	1	1	1	1	1.28631051752922	1.42737896494157	1.57262103505843	1.42737896494157	1.28631051752922	1	1	1.28631051752922	1.42737896494157	1.28631051752922	1	1	1.28631051752922	1.71368948247078	2.57262103505843	3.14106844741235	4.43155258764608	4.70951585976628	3.85893155258765	2.28631051752922	2	1.71368948247078	1.28631051752922	1.57262103505843	2.42737896494157	2.42737896494157	1.57262103505843	1	1	1	1	1	1	1
INMBdesc2	2.61977227231857	2.21368948247078	1.78631051752922	1.5	1.35684474123539	1.14315525876461	1	1	1	1	1	1.14315525876461	1.35684474123539	1.5	1.5	1.5	1.78631051752922	2.35684474123539	2.71368948247078	2.35684474123539	2.07262103505843	2.21368948247078	2.5	2.5	3.21577629382304	3.85475792988314	4.21577629382304	3.64106844741235	2.64315525876461	1.42946577629382	1	1	1.14315525876461	1.35684474123539	1.64315525876461	1.57053422370618	1.28631051752922	1	1	1.14315525876461	1.21368948247078	1.28631051752922	1.35684474123539	1.35684474123539	1.14315525876461	1	1	1	1
INMBdesc3	2.23954454463713	2.42737896494157	2	1.28631051752922	1	1	1	1	1	1	1	1	1	1	1	1	1.28631051752922	1.42737896494157	1.28631051752922	1	1.28631051752922	1.42737896494157	1.28631051752922	1	1.85893155258765	2.85475792988314	3.28631051752922	2.71368948247078	2.85893155258764	3.42737896494157	4.85893155258765	5.56844741235392	5.57262103505843	5.57262103505843	6.14106844741235	6.57262103505843	6.71368948247079	6.42737896494157	4.14106844741235	1.43155258764608	0	0	0	0	0	0	0	0	0
INbigloop	2.44011386384072	2.14315525876461	1.85684474123539	1.5	1.14315525876461	1	1	1.57262103505843	2.71368948247078	3.42737896494157	3.28631051752922	3	3.14315525876461	3.35684474123539	3.5	3.64315525876461	4.14315525876461	4.57053422370618	4.64315525876461	4.78631051752922	5.5	6.78631051752922	7.49791318864775	7.14315525876461	4.71160267111853	2.07470784641069	0.5	0.643155258764608	0.713689482470785	0.643155258764608	0.643155258764608	0.713689482470785	0.643155258764608	0.643155258764608	1.28631051752922	2.07053422370617	2.07053422370618	1.28631051752922	0.643155258764608	0.5	0.643155258764608	0.856844741235392	1.14315525876461	1.21368948247078	1	0.643155258764608	0.5	0.643155258764608	0.856844741235392
INUturnMB	2	2	1.71368948247078	1.28631051752922	1	1	1	1	1	1	1	1	1	1	1	1	2.14524207011686	5	8.42737896494157	10.7136894824708	9.99582637729549	8.00417362270451	6.71368948247079	6.42737896494157	5	3.57262103505843	2.71368948247078	2	1.85893155258764	1.85475792988314	1.57262103505843	1	1	1	1	1.28631051752921	1.42737896494157	1.28631051752922	1	1	1	1	1	1	1	1	1.57262103505843	1.85475792988314	1.57262103505843
MBprojMouth	2.51996204538643	2.61894824707846	2.57122982749026	2.33333333333333	1.80912632164719	1.28631051752922	1	1.14315525876461	1.21368948247078	1.33402893711742	1.38035614913745	1.57192543127435	1.59474123539232	1.5477184195882	1.47648859209794	1.57122982749026	1.57122982749026	1.38105175292154	1.26210350584307	1.19017807456873	1.14315525876461	1.07122982749026	1.14315525876461	1.23789649415693	1.28561491374513	1.40525876460768	1.64245965498052	1.73789649415693	1.4522815804118	1.0477184195882	0.857540345019477	0.952281580411798	1.07122982749026	0.952281580411797	0.762103505843072	0.809821925431273	1.26210350584307	1.52281580411797	1.40525876460768	1.16666666666667	1.30982192543127	1.38035614913745	1.16666666666667	0.809821925431274	0.857540345019477	0.999304396215915	0.881051752921536	0.5	0.214385086254869
SNhorn	2	2	2.28631051752922	2.71368948247078	3	3	3	2.71368948247078	2.28631051752922	2.57262103505843	3.14106844741235	3.28631051752922	3.28631051752922	3.71368948247078	4.85893155258765	5.85475792988314	5.71368948247078	3.71368948247078	2.14524207011686	1.42737896494157	1.28631051752922	1	1	1	1	1	1.28631051752922	1.42737896494157	1.28631051752922	1	1.57262103505843	2.14106844741235	2.57262103505843	2.71368948247078	3	2.42737896494158	1.57262103505843	1.28631051752922	1.42737896494157	1.57262103505843	1.42737896494157	1.28631051752922	1	1	1	1	1	1	1
SNstiff	3	3	2.85684474123539	2.5	2.71577629382304	3.42737896494157	4	3.71368948247078	2.71368948247078	1.57262103505843	1	1.14315525876461	1.21368948247078	1.14315525876461	1	1.14315525876461	1.35684474123539	1.64315525876461	1.71368948247078	1.64315525876461	1.64315525876461	1.71368948247078	1.64315525876461	1.5	1.35684474123539	1.14315525876461	1	1	1	1	1	1	1.14315525876461	1.35684474123539	1.35684474123539	1.14315525876461	1	1	1	1.14315525876461	1.35684474123539	1.35684474123539	1.42946577629382	2	2.57053422370618	2.5	2.28631051752922	2.5	3.42946577629382
SNbronto	2	2	2	2	2	2	2	2	2	2	2	2	2	2	1.71368948247078	1.28631051752922	1	1	1	1	1.57262103505843	1.85475792988314	1.85893155258765	1.42737896494157	1.28631051752922	1	1	1	1	1	1	1	1.28631051752922	1.42737896494157	1.28631051752922	1	1	1	1	1	1	1	1	1	1	1	1	1	1
cPRC	2.38022772768143	2.78631051752922	3.64315525876461	4.57053422370618	5	3.85475792988314	2.14524207011686	1	1	1	1	1	1	1	1	1.14315525876461	2.21577629382304	4.64315525876461	7.14106844741235	7.49791318864775	6.93155258764608	7.21368948247078	9.35893155258765	11.0684474123539	15.3651919866444	18.1306343906511	16.2863105175292	9.71577629382304	4.78631051752923	1.71577629382304	0.286310517529215	0	0	0	0	0	0	0	0	0	0	0	0	0	0	0	0	0	0
palp	2.85423309189915	3.20042462074472	2.94750308485156	2.26096029614575	1.88841910430428	1.66137402917907	1.42540103070335	1.11807723016622	0.819862814836321	0.661736952892502	0.692585468534514	0.807323800537127	0.841601945271104	0.804347826086957	0.698628148363214	0.599586266966684	0.555835813312042	0.534096682877259	0.459679175437323	0.360183639398998	0.251578718153444	0.161555491035784	0.130434782608696	0.161555491035784	0.176889017928431	0.186452057777455	0.18004645423532	0.173913043478261	0.161555491035784	0.183203890542208	0.167598170864484	0.0963380997314365	0.0341874138056181	0.0155149887493649	0.00622414168541773	0	0	0	0	0	0	0	0	0	0	0	0	0	0
antenna	2.31238595080759	4.12908860446423	4.69109008841897	3.71730662214802	2.42408644036357	1.75103567674519	1.31227972546837	0.968574166821245	0.912709454028319	0.822342793544797	0.566391516725407	0.338712669263587	0.264484016570828	0.227601558152476	0.195711989117665	0.171968713287578	0.12962962962963	0.11910282569715	0.11633586842268	0.108498732455327	0.103196685834415	0.103119396525073	0.0952822605577197	0.097894639213504	0.113723489766895	0.116413157732023	0.100507017869288	0.100584307178631	0.0978173499041613	0.0793761206949855	0.0476411302788598	0.037037037037037	0.037037037037037	0.037037037037037	0.037037037037037	0.037037037037037	0.037037037037037	0.037037037037037	0.037037037037037	0.0423390836579484	0.0449514623137328	0.0423390836579484	0.037037037037037	0.037037037037037	0.037037037037037	0.037037037037037	0.037037037037037	0.037037037037037	0.037037037037037
INdecussM	2.23954454463713	2.42737896494157	2.28631051752922	2	2	2	1.71368948247078	1.28631051752922	1	1	1	1	1	1	1.57262103505843	2.14106844741235	2	1.85893155258765	2.14106844741235	2	1.28631051752922	1	1	1.28631051752922	2	3.85893155258764	4.13689482470785	2.71786310517529	1	1.28631051752922	1.71368948247078	1.71368948247078	1.28631051752922	1	1	1.85893155258764	2.28213689482471	1.85893155258765	1	1	1	1	1	1	1	1	1	1	1.28631051752922
INdecusshook	2	2	1.71368948247078	1.28631051752922	1	1	1	1	1	1	1	1	1	1.28631051752921	1.42737896494157	1.28631051752922	1	1	1.28631051752922	2	2.71368948247078	2.71368948247078	2	1.57262103505843	1.71368948247078	2	2.57262103505843	2.85475792988314	2.57262103505843	2	2	1.71368948247078	2.14524207011686	2.28213689482471	2.14524207011686	1.71368948247078	1.71368948247078	1.28631051752922	1	1	1	1	1	1	1	1.28631051752922	1.71368948247078	1.71368948247078	1.28631051752922
INpara	2.8593168169557	2.64106844741235	2.07262103505843	1.35684474123539	1.14315525876461	1.57262103505843	2.57053422370618	3.64315525876461	3.78422370617696	3.14315525876461	2.14315525876461	1.78631051752922	1.57053422370618	1.28631051752922	1	1	1	1	1	1	1	1	1	1.14315525876461	1.64315525876461	1.92737896494157	1.78631051752922	1.5	1.64315525876461	2	2.35684474123539	2.64315525876461	2.85684474123539	2.28422370617696	1.50208681135225	1.07053422370618	1.28631051752922	1.21368948247078	1.85893155258765	2.35475792988314	2.42946577629382	1.42737896494157	0.572621035058431	0	0	0	0	0	0
INZ	2.44011386384072	2.64315525876461	2.57053422370618	2	1.28631051752922	1	1	1	1	1	1	1.14315525876461	1.64315525876461	1.92737896494157	1.64315525876461	1.14315525876461	1	1	1	1	1.14315525876461	1.5	2	2.5	3.42946577629382	3.99791318864775	3.78631051752922	3.42946577629382	3.57053422370618	3.35684474123539	2.64315525876461	2.14315525876461	1.85684474123539	1.64315525876461	1.92946577629382	2.28422370617696	3.14524207011686	5.42946577629382	7.6389816360601	6.78422370617696	4.43155258764608	2.78422370617696	1.92946577629382	1	0.786310517529215	0.570534223706177	0.286310517529215	0	0
INlasso	2.41318151487904	2.14245965498052	1.66666666666667	1.19087367835281	1	1	1	1	1	1.19087367835281	1.85754034501948	2.33194212576516	2.28631051752922	1.9045631608236	1.76210350584307	1.76210350584307	1.71368948247078	1.42877017250974	1.09543683917641	1	1.09543683917641	1.33333333333333	1.66666666666667	2.09543683917641	2.09404563160824	2.00139120756817	1.85614913745131	1.85754034501948	1.66666666666667	1.95297718419588	3.14385086254869	4.09265442404007	3.95297718419588	3.28631051752922	2.7607122982749	1.85754034501949	0.857540345019477	0.333333333333333	0.0954368391764051	0	0	0	0	0	0	0	0	0	0
INW	2	2	1.80912632164719	1.42877017250974	1.28631051752922	1.66666666666667	2.14245965498052	2.61964385086255	3.42877017250974	4.47579298831386	5.23789649415693	4.4259877573734	2.71647189760712	1.61964385086255	1.71368948247078	1.95297718419588	1.85614913745131	1.61964385086255	1.42877017250974	1.38035614913745	1.38174735670562	1.38035614913745	1.61964385086255	1.80912632164719	1.90456316082359	1.85754034501948	1.61825264329438	1.66805787423484	1.85614913745131	1.80912632164719	1.28631051752922	1.19087367835281	1.76210350584307	2.18948247078464	2.38174735670562	2.18948247078464	1.95297718419588	1.57122982749026	1.33333333333333	1	0.762103505843072	0.666666666666667	0.666666666666667	0.666666666666667	0.666666666666667	0.666666666666667	0.666666666666667	0.666666666666667	0.666666666666667
INfoot	2.67965840847785	3.07053422370618	2.85684474123539	2	1.28631051752922	1	1	1.28631051752922	1.57053422370618	2.21577629382304	2.64106844741235	2.78631051752922	3.07262103505843	3.21160267111853	2.42946577629382	1.42946577629382	1.5	2.42946577629382	2.85475792988314	2.57262103505843	1.71368948247078	1.28631051752922	1	1.28631051752922	2.57262103505843	4.85684474123538	6.35475792988314	5.42737896494157	4.07470784641069	3.06844741235392	2.35893155258765	1.35684474123539	1.14315525876461	0.713689482470785	0.286310517529215	0	0	0	0	0	0	0	0	0	0	0	0	0	0
INproT2	3	3	2.5	2	2	1.75	1.5	1.5	3	3	3	3	3.75	4.5	8.50000000000002	5.5	2.5	2	1.5	1.25	1	1.25	1.5	0.999999999999999	1	1	1.5	2	1.5	1	1	1.5	1.5	1.25	1	1	1	1	1	1	1	1	1	1	1	1.5	1.5	1	0.99999999999999
INhook	2.11977227231857	1.71368948247078	1.28631051752922	1	1	1	1	1	1	1	1	1	1	1	1	1	1	1	1	1	1	2.71786310517529	6.42737896494157	10.7136894824708	14.2863105175292	17.1410684474123	15.5642737896494	9.43155258764608	3.14524207011688	0.572621035058431	0	0	0	0	0	0	0	0	0	0	0	0	0	0	0	0	0	0	0
MNant	2	7	6	5	4	3.5	3	2.32130667067415	2	2.71746112740412	3.33545447930577	4.16622924292453	4.69401072038141	5	5.00000000000001	5.5	5.99999999999999	5.67870053573995	5	4.32146699645994	4.00000000000001	3	2.00000000000001	3.69389226262228	4.84360379468838	5.76479648405802	6.54740753849192	6.23522527625516	5.15660536216604	4.29239648496041	3.88578577180296	3.91462962757462	3.88578899934749	4.29299815205236	5.10284101830828	6.06749386626655	7	7.5	8	8	8	8	5	5	6.5	8.00000000000004	10	8	6
[truncated: 51 more columns]
