# Supplementary material for: Whole-body connectome of a segmented annelid larva
Source: eLife. 2025 Aug 27;13:RP97964. doi: 10.7554/eLife.97964 (PMC12387772; doi:10.7554/eLife.97964)
Supplement: Figure 9—figure supplement 2—source data 2. [file elife-97964-fig9-figsupp2-data2.txt]

	V1	V2	V3	V4	V5	V6	V7	V8	V9	V10	V11	V12	V13	V14	V15	V16	V17	V18	V19	V20	V21	V22	V23	V24	V25	V26	V27	V28	V29	V30	V31	V32	V33	V34	V35	V36	V37	V38	V39	V40	V41	V42	V43	V44	V45	V46	V47	V48	V49
SNhook	3	3	2.71368948247078	2.28631051752922	2	2	2	2	2	2.28631051752922	2.71368948247078	3	3	3.28631051752921	3.42737896494157	3.85893155258765	3.56844741235392	2.85893155258765	2.28631051752922	3	4.85893155258765	5.99582637729549	5.85893155258765	5.28631051752922	5.42737896494157	5.85893155258765	4.99582637729549	3.14524207011686	1.28631051752922	1	1	0.713689482470785	0.286310517529215	0	0	0	0	0	0	0	0	0	0	0	0	0	0	0	0
SNlasso	2.88022772768143	3.28631051752922	3.14106844741235	2.57262103505843	2	2	2	2	2	2	2	2.28631051752922	2.42737896494157	2.28631051752922	2.28631051752922	3.85893155258765	4.99582637729549	5.43155258764608	5.14106844741235	5	3.71368948247078	2.28631051752922	1.28631051752922	1.28631051752922	1.71368948247078	1.71368948247079	1.57262103505843	2	2.14106844741236	2.71786310517529	3.85475792988314	6.14524207011686	7.28213689482471	6.42737896494157	3.85893155258765	2.00000000000001	1.28631051752922	1	1.28631051752922	1.71368948247078	2.28631051752922	2.42737896494157	2	1.85893155258765	2.14106844741235	2.28631051752922	1.42737896494157	0.572621035058431	0
SNtorii	2.23954454463713	2.42737896494157	2.28631051752922	2	2	2	2	2	2	2	2	2.28631051752922	3	2.85475792988314	2.14524207011686	1.42737896494157	1.28631051752922	1	1.28631051752922	1.71368948247078	1.71368948247078	1.57262103505843	1.42737896494157	1.28631051752922	1	1.28631051752921	1.71368948247078	1.71368948247078	1.57262103505843	1.42737896494157	1.57262103505843	1.71368948247078	1.71368948247078	1.57262103505843	2	2.71368948247078	2.71368948247078	2	1.28631051752922	1	1.57262103505843	2.14106844741235	2.28631051752922	1.71368948247078	1.28631051752922	1	1	1	2.43155258764608
SN_NS1	1.88022772768143	2.28631051752922	2.42737896494157	2.28631051752922	2	2	2.57262103505843	3.14106844741235	3.28631051752922	3	3	3	2.71368948247078	2.28631051752922	2	2.28631051752922	2.42737896494157	2.28631051752922	2	2.28631051752922	2.42737896494157	2.57262103505843	3	3.42737896494157	3.28631051752922	5.29048414023371	7.56427378964942	12.7262103505843	15.2696160267112	15.4357262103506	13.8589315525876	12.1327212020033	8.00834724540902	4.42737896494157	3.71368948247078	2.00000000000001	0.572621035058431	0	0	0	0	0	0	0	0	0	0	0	0
SN_NS17	2.11977227231857	2.71368948247078	2.71368948247078	2.28631051752922	2	2	2.28631051752922	2.42737896494157	2.28631051752922	2	2	2	2	2	2.28631051752922	2.42737896494157	2.57262103505843	2.42737896494157	2.28631051752922	2	2.28631051752922	2.42737896494157	2.28631051752922	2.28631051752922	2.42737896494157	2.28631051752922	2.28631051752922	2.71368948247078	3	3.85893155258765	7.71786310517529	12.1368948247078	14	12.1410684474124	9.28631051752922	5.4273789649416	2.14524207011686	0.286310517529215	0	0	0	0	0	0	0	0	0	0	0
SN_NS18	3.11977227231857	2.71368948247078	2.28631051752922	2	2	2	2	2	2	2	2.28631051752922	2.42737896494157	2.28631051752922	2	2.57262103505843	2.56844741235392	1.85893155258765	1	1	1	1	1	1	1	1	1	1	1	1	1	1	1	1	1	1	1.28631051752921	2	3	5.43155258764608	7.42320534223706	7.57262103505843	6	5.57262103505843	6.85893155258765	9.14106844741235	11	12.5726210350584	11.8505843071786	8.43155258764608
SN_NS19	2.23954454463713	2.42737896494157	2.28631051752922	2	2	2	2	2	2	2	2	1.71368948247078	1.28631051752922	1	1	1	1	1	1	1	1	1	1	1	1	1	1	1	1	1.57262103505843	1.85475792988314	1.57262103505843	1	1	1	1	1	1	1.57262103505843	2.42737896494157	3.57262103505843	5	8.43155258764608	9.99165275459099	9.86310517529215	7.99582637729549	6.85893155258765	5	4
SN_NS27	2.3593168169557	3.14106844741235	3	2.57262103505843	2.42737896494157	2.28631051752922	2	2	2	2.28631051752922	3	4.28631051752922	4.56844741235392	3.57262103505843	2.28631051752922	2.28631051752922	2.71368948247078	3.28631051752922	3.42737896494157	3	2.28631051752922	2	2	1.71368948247078	1.28631051752922	1	1	1	1	1	1	1.28631051752922	2.28631051752922	3.42737896494157	3.42737896494157	3.43155258764607	5.85893155258765	10.1410684474124	14.2863105175292	13.991652754591	10.2904841402337	6	4.57262103505843	3.71368948247078	2.42737896494157	0.858931552587646	0	0	0
INMBtype1	3.11977227231857	2.71368948247078	2.28631051752922	2	2.28631051752922	2.42737896494157	2.28631051752922	2	2	1.71368948247078	1.28631051752922	1	1	1.28631051752921	1.42737896494157	1.28631051752922	1.28631051752922	1.71368948247078	1.71368948247078	1.28631051752922	1	1	1	1	1	1	1	1.28631051752922	1.71368948247078	2	2.28631051752922	2.42737896494157	2	1.28631051752922	1	1	1	1	1	1	1.57262103505843	2.14106844741235	2	1.28631051752922	1	0.713689482470785	0.286310517529215	0	0
INMBtype2	2.11977227231857	1.71368948247078	1.28631051752922	1	1	1	1	1	1	1	1	1	1	1	1	1	1	1.57262103505843	2.14106844741235	2.28631051752922	1.71368948247078	1.28631051752922	1	1	1.28631051752922	1.42737896494157	1.28631051752922	1	1.28631051752921	1.42737896494157	1.28631051752922	1	1.57262103505843	2.42737896494157	2.71368948247078	2.00000000000001	1.28631051752922	1	1	1	1.28631051752922	1.71368948247078	1.71368948247078	1.28631051752922	1	1	1.28631051752922	1.71368948247078	2.57262103505843
INMBtype3	2.11977227231857	2.21368948247078	2	1.64315525876461	1.35684474123539	1.14315525876461	1	1	1	1	1	1	1	1	1	1	1	1	1	1.28631051752922	1.85684474123539	2.78631051752922	3.14106844741235	2.92946577629382	2.07053422370618	1.42946577629383	1.28631051752922	1.57053422370618	1.78631051752922	1.85684474123539	1.85684474123539	1.5	1.14315525876461	1.14315525876461	1.35684474123539	1.35684474123539	1.14315525876461	1	1	1.14315525876461	1.64315525876461	1.78422370617696	1.57262103505843	1.21368948247078	1.14315525876461	1.14315525876461	1.5	2.28631051752922	2.78422370617696
INMBtype4	3.11977227231857	2.71368948247078	2.09543683917641	1.52420701168614	1.23789649415693	1.09543683917641	1.09543683917641	1.14245965498052	1.09543683917641	1	1.19087367835281	1.38035614913745	1.52420701168614	1.66666666666667	1.61825264329438	1.28631051752922	1.09543683917641	1.23789649415693	1.42877017250974	1.38035614913745	1.38174735670562	1.38035614913745	1.42877017250974	1.23789649415693	1.28631051752922	1.38035614913745	1.33333333333333	1.09543683917641	1.38174735670562	1.7607122982749	1.66666666666667	1.19087367835281	1	1.38174735670562	1.95158597662771	2.81051752921535	4.47718419588203	5.90178074568726	5.38035614913745	3.28631051752922	1.42877017250974	0.38174735670562	0	0	0	0	0	0	0
INMBtype5	2.80988613615928	2.35684474123539	2.03631051752922	2.14315525876461	2.46368948247078	2.4284223706177	2.57262103505843	2.56949081803005	2.46577629382304	2.21368948247078	2.03526711185309	1.82262103505843	1.89211185308848	1.9284223706177	1.5715776293823	1.89419866444073	2.24791318864775	2.25104340567613	1.9284223706177	2	2.0715776293823	2.1784223706177	2.39315525876461	2.6784223706177	2.85684474123539	3.03631051752921	3.71473288814691	3.92633555926544	3.17946577629383	2	1.53631051752922	1.64315525876461	1.89211185308848	1.60684474123539	0.821577629382304	0.214732888146914	0	0	0	0	0	0	0	0	0	0	0	0	0
INMBtype6	2.55988613615928	2.35684474123539	2.0715776293823	1.60684474123539	1.35788814691152	1.35684474123539	1.64315525876461	1.64211185308848	1.46473288814691	1.1784223706177	1.0715776293823	1.28631051752922	1.64211185308848	1.8215776293823	1.89315525876461	2.03526711185309	1.85684474123539	1.46473288814691	1.25	1.39315525876461	1.6784223706177	2.0715776293823	2.14211185308848	2.10788814691152	2.10684474123539	2.60788814691152	2.85580133555927	2.78631051752922	3.35893155258764	4.78422370617696	5.9284223706177	5.46264607679466	3.6784223706177	1.71577629382304	0.821577629382304	0.678422370617697	0.571577629382304	0.428422370617696	0.25	0.0715776293823038	0	0	0	0	0	0	0	0	0
INMBtype7	2.05988613615928	1.85684474123539	1.64315525876461	1.35684474123539	1.42946577629382	1.71368948247078	2	1.71368948247078	1.42946577629382	1.21368948247078	1.28631051752922	1.21368948247078	1.57262103505843	2.6431552587646	3.49791318864775	3.85893155258765	3.92737896494157	4	3.92946577629382	3.92737896494157	3.35684474123539	2.14315525876461	1.57262103505843	1.28422370617696	1.64524207011686	1.56844741235392	1.50208681135225	0.927378964941569	0.64315525876461	0.143155258764608	0	0	0	0	0	0	0	0	0	0	0	0	0	0	0	0	0	0	0
INMBtype8	3	3	3	2.42737896494157	1.57262103505843	1.57262103505843	1.85475792988314	1.57262103505843	1	1	1	1	1	1.85893155258764	2.85475792988314	2.71368948247078	1.57262103505843	1	1	1	1	1	1	1.28631051752922	1.42737896494157	1.28631051752922	1.57262103505843	3	4.14106844741235	5.71786310517529	6.42320534223706	5.28631051752922	2.57262103505843	1.28631051752922	1.85893155258765	2.28213689482471	1.85893155258765	1	1.28631051752922	1.42737896494157	1.57262103505843	1.42737896494157	1.57262103505843	2.57262103505843	3.85475792988314	4.28631051752922	3.71368948247078	2.71368948247078	1.28631051752922
INMBtype9	3.11977227231857	2.71368948247078	2	1.57262103505843	1.71368948247078	2.28631051752922	3	3.14106844741235	2.28631051752922	1.57262103505843	1.71368948247078	2	1.71368948247078	1.28631051752922	1	1	1	1	1.28631051752922	1.42737896494157	1.28631051752922	1	1	1	1	1.85893155258764	4	4.70951585976628	3.43155258764609	2	2.57262103505843	4	4.56844741235392	3.28631051752922	1.28631051752922	0.286310517529219	0	0	0	0	0	0	0	0	0	0	0	0	0
INMBtype10	2.55988613615928	2.35684474123539	1.85684474123539	1.28631051752922	1	1	1	1	1.14315525876461	1.5	2	2.21368948247078	1.85684474123539	1.28631051752922	1.14315525876461	1.5	1.71368948247078	2.21577629382304	2.21160267111853	1.71577629382304	1	1.28631051752922	2	2.57053422370618	2.21368948247078	2.43155258764607	2.92529215358932	3.21577629382304	3	3.64315525876461	3.78422370617696	3.28631051752922	2.78631051752922	3	3.21368948247078	3.28631051752922	2.92737896494157	2.14315525876461	1.42946577629382	1.35684474123539	1.64315525876461	1.28422370617696	0.572621035058431	0	0	0	0	0	0
INhorn	2	2	2	2	1.71368948247078	1.28631051752922	1	1	1	1	1	1	1	1	1.28631051752922	2.28631051752922	3.14106844741235	3.57262103505843	3.71368948247078	3.42737896494157	2.28631051752922	1.57262103505843	3.14524207011686	6.42737896494157	8.28213689482471	7.00000000000001	5.43155258764608	4.56844741235392	3.28631051752922	1.85893155258765	1.42737896494157	1.28631051752922	1.57262103505843	2.14106844741235	2.57262103505843	2.14106844741236	1.85893155258765	2	2.71368948247078	2.42737896494157	1.57262103505843	1	1	1	1	1	1	1	1
INtorii	3	2	1.28631051752922	1	1	1	1	1	1	1	1.57262103505843	1.85475792988314	1.85893155258765	1.42737896494157	1.28631051752922	1.57262103505843	3	3.28213689482471	2.71786310517529	1.85475792988314	1.57262103505843	1	1.28631051752922	1.42737896494157	1.28631051752922	1.28631051752921	1.42737896494157	1.28631051752922	1	1	1.57262103505843	2.14106844741235	2	1.28631051752922	1	1	1	1	1	1	1.28631051752922	1.71368948247078	1.71368948247078	1.28631051752922	1	1.28631051752922	1.42737896494157	1.28631051752922	1
INMBdescFMRF	2	2	2	2	1.71368948247078	1.28631051752922	1	1	1	1	1	1	1	1	1	1	1	1	1	1	1	1.28631051752922	1.42737896494157	1.28631051752922	1.28631051752922	1.71368948247078	2.28631051752922	2.14106844741235	1.57262103505843	1	1	1.57262103505843	1.85475792988314	1.85893155258765	1.71368948247078	1.71368948247079	3.00417362270451	4.13689482470785	4.14524207011686	3	3.28631051752922	4.57262103505843	4.42320534223706	3.00417362270451	1.42737896494157	1.28631051752922	1	1	1
INMBPDF	2	2	1.85012299592171	1.64987700407829	1.5	1.35012299592171	1.14987700407829	1	1	1	1	1	1	1	1	1	1	1	1	1	1	1	1	1	1.14987700407829	1.49999999999999	1.75	1.99999999999999	1.32917466410749	0.999999999999989	1	1.5	1.5	1.5	1	1.00000000000001	1.14987700407829	1.35684474123539	1.50000000000001	1.25	0.999999999999988	1.08589086101206	1.17082533589252	1.28631051752922	1.17082533589252	1.10736465167527	1.10736465167527	1.11286681715575	1.11110163814433
INrope	2.10249958564171	1.70358489130681	1.29827757213395	1	1	1.3018101590022	2.26048905384763	2.99525932944958	3	3	3	2.29191505587971	1.71099949911069	1.298555708305	1	1.29821985706225	1.70178014293775	2	2	2	1.701444291695	1.2870136584213	1.20984833788549	1.21767894349702	1.216683680782	1	1	1	1	1.29821985706225	1.70178014293775	2	2	2	2	2.00000000000001	2.28900050088931	2.701444291695	3	2.701444291695	2.28600006945297	1.71399993054703	1.298555708305	1	1	1	1	1	1
INMBdesc2	2.17965840847785	2.07053422370618	1.78631051752922	1.5	1.5	1.35684474123539	1.14315525876461	1	1	1	1	1	1	1	1.14315525876461	1.35684474123539	1.35684474123539	1.14315525876461	1	1.14315525876461	1.5	2.28631051752922	2.78422370617696	3.50208681135225	3.71160267111853	4.14524207011686	3.56844741235392	2.57262103505843	1.85893155258764	2.57053422370618	3.64315525876461	4.35684474123539	4.71368948247078	4.07053422370618	3.07262103505843	3.35893155258764	3.92529215358932	3.28631051752922	2.07262103505843	2.28631051752922	2.92737896494157	2.85684474123539	2.42946577629382	1.92737896494157	1.42946577629382	1	1	1	0.856844741235392
INMBdesc3	2.3593168169557	2.14106844741235	1.57262103505843	1	1	1	1	1	1	1	1	1	1	1	1	1	1	1	1	1	1	1.57262103505843	2.14106844741235	2	1.57262103505843	2.28631051752921	2.56844741235392	1.85893155258765	2.14524207011685	2.99582637729549	2.57262103505843	3.86310517529215	8.85475792988314	12.7095158597663	13.1452420701169	10.9958263772955	9.29048414023372	7.56844741235392	5.42737896494157	3.29048414023372	3.42737896494157	3.85475792988314	2.28631051752922	0.572621035058431	0	0	0	0	0
INbigloop	2	2	1.85684474123539	1.64315525876461	1.35684474123539	1.14315525876461	1	1	1	1	1	1	1	1	1	1.85893155258765	2.85475792988314	3.42946577629382	3.35684474123539	3.78631051752922	3.78422370617696	3.57262103505843	3.35684474123539	3.5	3.35684474123539	3.42946577629382	3.42737896494157	3.28631051752922	4.00208681135225	4.78213689482471	5.43155258764608	5.64106844741235	6.42946577629382	6.42737896494157	6.28631051752922	4.42529215358934	2.07470784641068	0.5	0.5	0.5	0.5	0.5	0.5	0.5	0.5	0.5	0.929465776293823	1.14106844741235	0.929465776293823
INUturnMB	2.11494619683239	1.71087671150145	1.28970198744552	1	1	1	1	1	1	1	1	1	1	1	1	1	1	1	1	1.20035335689046	3.50759583969456	6.21143752619628	8.77818829870469	8.96133233574874	8.24996751033171	6.90293557726939	7.33273740563375	8	9.38322738865416	9.80127462340673	7.71029801255448	5	3.58610453001456	2.55894316410453	2.26415094339623	2.5934281198847	3.42737896494157	3.42737896494157	2.59342811988469	1.72521530142199	1.28970198744552	1	1	1	1	1	1.27790711922558	1.3841956621463	1.27790711922559
MBprojMouth	2.5	2.5	2.5	2.13354577056779	1.63354577056779	1.26946210189097	1	1	1	1	1.04631785320426	1.06403261035772	1.04018948835781	1.07203784084694	1.1207988564331	1.1828440704551	1.045797449763	1.09077034438091	1.16390878406191	1.16666666666666	1.04886246122027	1	1	1.09162311722403	1.16529428612583	1.20832791838862	1.12500541494471	1.17311127737521	1.33333333333334	1.33333333333333	2.33333333333333	2.33333333333334	1.66803904720751	1.20875812464945	1	0.881616997907586	0.785614913745131	0.714385086254869	0.714385086254869	0.78504966875908	0.833333333333333	0.791241875350556	0.839777944041877	0.958338748278048	1.11894824707846	1.20832791838862	1.50644461070854	2	2
SNhorn	2	2	2	2	2	2	1.71368948247078	2.43155258764608	4.14106844741235	5.14106844741235	4.57262103505843	3.71368948247078	3.28631051752922	3	2.71368948247078	2.28631051752922	2	1.71368948247078	1.28631051752922	1	1.28631051752922	1.71368948247078	2	2	1.71368948247078	1.28631051752922	1	1	1	1	2.14524207011686	2.99582637729549	3.14524207011686	3.28631051752922	3.28213689482471	2.43155258764609	2	2.42737896494157	2.28631051752922	1.71368948247078	1.85893155258765	2.14106844741235	2	1.28631051752922	1	1	1	1.28631051752922	2
SNstiff	3	3	2.85684474123539	2.5	2.14315525876461	2.28631051752922	2.85684474123539	3.78631051752922	3.99791318864775	3.85893155258765	3.57053422370618	3.78631051752922	3.28422370617696	2.71577629382304	2.5	2.42737896494157	1.78631051752922	1.14315525876461	1	1	1	1	1	1	1	1	1	1	1.14315525876461	1.5	1.57053422370618	1.28631051752922	1	1	1	1	1	1	1	1	1	1	1.14315525876461	1.64315525876461	2.07053422370618	2	1.64315525876461	1.64315525876461	2
SNbronto	2	2	2	2	2	2	2	2	2.28631051752922	2.71368948247078	4.14524207011686	5.56844741235392	5.42737896494157	3.57262103505843	2	1.28631051752922	1	1	1	1	1.28631051752922	2	3.28631051752922	3.28213689482471	2.14524207011686	1	1	1.57262103505843	2.14106844741235	2.57262103505843	2.14106844741235	1.57262103505843	1	1.28631051752922	1.42737896494157	1.57262103505843	1.42737896494157	1.28631051752922	1	1	1	1.28631051752922	1.42737896494157	1.28631051752922	1	1	1	1	1
cPRC	3.41920295311498	3.99791318864775	4.07262103505843	5.28839732888147	5.85058430717863	4.43155258764608	2	1.42946577629382	1.21368948247078	1.28631051752922	1.21368948247078	1.14315525876461	1.14315525876461	1.21368948247078	1.28631051752922	1.5	3.8610183639399	5.99373956594324	7.3610183639399	7.06844741235392	7.50208681135225	7.14106844741235	7.07262103505843	8.71786310517529	12.2116026711185	13.7821368948247	11.0705342237062	6	2.07470784641069	0.356844741235392	0.143155258764608	0	0	0	0	0	0	0	0	0	0	0	0	0	0	0	0	0	0
palp	2.80275768836082	3.22071508069004	2.93268874049341	2.14707382674828	1.68268874049342	1.39672602485624	1.23836023001298	1.06316082359488	0.992510665924689	0.995849564088295	1.09923947319607	1.07526432943795	0.988128362084956	0.916782600630681	0.841054535336672	0.746197365980338	0.539417547764793	0.381283620849564	0.325380263401966	0.416666666666667	0.5	0.543567983676498	0.456200148395474	0.293799851604526	0.166666666666667	0.119064181042478	0.115145613058802	0.126901317009831	0.111111111111111	0.0635086254869226	0.043683917640512	0.0476024856241885	0.0555555555555556	0.0476024856241885	0.0357308477091449	0.0277777777777778	0.0277777777777778	0.0277777777777778	0.0277777777777778	0.0277777777777778	0.0277777777777778	0.0198247078464107	0.00795306993136709	0	0	0	0	0	0
antenna	2.40983606557377	4.36065573770492	5.0327868852459	3.9672131147541	2.59016393442623	1.70491803278689	1.14754098360656	1.24590163934426	0.737704918032787	0.737704918032787	0.491803278688525	0.245901639344262	0.245901639344262	0.0819672131147541	0.0655737704918033	0.0655737704918031	0.0655737704918034	0.0655737704918033	0.0701296249053375	0.0782998413964677	0.0655737704918037	0.081967213114754	0.0983606557377047	0.0948944667836675	0.0900394124640238	0.0852250061736606	0.0703229834007462	0.0655737704918033	0.0655737704918033	0.0701296249053375	0.0718720600351852	0.0701296249053375	0.0655737704918033	0.0703229834007462	0.0772180002058112	0.0819672131147541	0.0819672131147541	0.0819672131147541	0.0786827318542547	0.0875043304602785	0.0927251744461943	0.098360655737705	0.086716426023697	0.0864718803045575	0.0881581325478635	0.081967213114754	0.0655737704918032	0.0539864715954363	0.0491803278688525
INdecussM	3.11977227231857	2.71368948247078	2.28631051752922	2	2	2.28631051752922	2.14106844741235	1.57262103505843	1	1	1	1.85893155258765	2.28213689482471	2.71786310517529	2.56844741235392	2.28631051752922	1.28631051752922	1	1	1.28631051752922	1.71368948247078	1.71368948247078	1.85893155258765	2.14106844741235	2.28631051752922	1.71368948247079	1.57262103505843	2.85893155258765	4.2821368948247	4	2.85893155258765	2.14106844741235	1.57262103505843	1	1	1	1	1	1	1	1	1	1	1	1	1	1	1	1
INdecusshook	2.11977227231857	2.71368948247078	2.71368948247078	2	1.28631051752922	1	1	1	1	1	1	1	1	1	1	1.28631051752922	1.71368948247078	1.71368948247078	1.85893155258765	2.71368948247078	3.71368948247078	3.42737896494157	2.57262103505843	1.71368948247078	1.85893155258765	2.71368948247078	4	3.85475792988314	2.57262103505844	1.28631051752922	1	1.57262103505843	2.42737896494157	2.71368948247078	2	1.28631051752922	1	1	1.28631051752922	1.42737896494157	1.28631051752922	1	1	1	1	1	1	1	1
INpara	3.17965840847785	2.57053422370618	1.92946577629382	1.5	1.5	1.5	1.64315525876461	2	2.78631051752922	3.71368948247078	3.92737896494157	3	1.78631051752922	1	0.643155258764608	0.5	0.5	0.5	0.5	0.5	0.5	0.5	0.5	0.5	0.5	0.643155258764607	0.713689482470785	0.929465776293823	0.927378964941569	1.07262103505843	1.5	2.35684474123539	2.14106844741235	1.07262103505843	0.143155258764608	0	0	0	0	0	0	0	0	0	0	0	0	0	0
INZ	3.17965840847785	2.57053422370618	1.78631051752922	1.14315525876461	1	1	1.14315525876461	1.21368948247078	1.14315525876461	1	1	1	1.14315525876461	1.21368948247078	1.14315525876461	1.14315525876461	1.35684474123539	1.64315525876461	1.85684474123539	1.71368948247078	1.28631051752922	1	1	1	1	1	1.85893155258765	4.57262103505843	6.70951585976627	6	3.71577629382304	2.78631051752922	2.57053422370618	2.14315525876461	1.78631051752922	1.85684474123539	1.71368948247078	1.28631051752922	1	1.14315525876461	1.64315525876461	2.64315525876461	3.71368948247078	4.21368948247078	4.71577629382304	5.85684474123539	5.35267111853089	2.93155258764608	0.643155258764608
INlasso	2.52994306807964	2.4284223706177	2.1784223706177	1.6784223706177	1.21473288814691	1.50104340567613	2.03422370617696	2.64419866444073	2.71264607679466	2.67946577629382	2.14211185308848	1.64315525876461	1.28631051752922	1.35684474123539	1.5	1.4284223706177	1.3215776293823	1.3215776293823	1.4284223706177	1.5715776293823	1.60684474123539	1.64315525876461	1.96473288814691	2.46368948247078	2.8215776293823	3.14315525876461	3.39211185308848	3.25	2.82157762938231	2.78631051752922	3.25	3.49895659432387	3.35788814691152	3.1784223706177	2.39106844741235	1.10893155258766	0.25	0.25	0.25	0.178422370617696	0.0715776293823038	0	0	0	0	0	0	0	0
INW	2.05858222370195	1.85370893740438	1.5	1.14658738366081	1	1	1.14658738366081	1.5	1.99999999999999	2	6	6	5.50000000000002	5	5	1	1	1	1.25	1.5	1.00000000000001	1	0.999999999999971	1.38965665760941	1.28631051752922	1.20328594005765	1.137392349289	1.14315525876461	1.35514900627724	1.5	1.64485099372276	1.862607650711	1.72768896685727	1.48976677772489	1.22768896685727	1.137392349289	1.14315525876461	1.35514900627724	1.5	1.64485099372276	1.862607650711	1.69209783107315	1.137392349289	0.643155258764608	0.637392349289007	0.692097831073149	0.638953559612792	0.5	0.5
INfoot	2.55988613615928	2.35684474123539	2.57262103505843	2.49791318864775	1.92946577629382	1.14315525876461	1	1.14315525876461	1.5	1.85684474123539	2.71577629382304	3.49791318864775	3.5	2.5	2.21577629382304	2.28422370617696	2	1.28631051752922	1.14315525876461	1.21368948247078	1.42946577629382	1.42737896494157	1.28631051752922	1.57262103505843	2.28422370617696	2.92946577629382	4.50208681135225	6.28213689482471	7.35893155258765	6.1389816360601	4.00208681135225	1.78631051752922	0.856844741235392	0.286310517529215	0	0	0	0	0	0	0	0	0	0	0	0	0	0	0
INproT2	2	2	1.85684474123539	1.78631051752922	2.14315525876461	2.14106844741235	1.85893155258765	2	3.42946577629382	3.6389816360601	3.50417362270451	3.49791318864775	3.85684474123539	3	2.14315525876461	1.92946577629382	2.35684474123539	2.85684474123539	2.42737896494157	1.85893155258765	2	2.57053422370618	2.64315525876461	2.78631051752922	3.64315525876461	4.14106844741235	3.35684474123539	2.21577629382304	1.71368948247078	1.5	1.28631051752922	1.21368948247078	1.42946577629382	1.71368948247078	1.71368948247078	1.28631051752922	1	1	1	1	1	1	1	1	1.14315525876461	1.21368948247078	1.14315525876461	1	1
INhook	2.11977227231857	2.71368948247078	2.42737896494157	1.57262103505843	1	1.28631051752922	2	2.42737896494157	2	2.14524207011686	2.28213689482471	1.85893155258765	1	1.28631051752921	1.71368948247078	1.71368948247078	1.28631051752922	1	1.57262103505843	1.85475792988314	1.57262103505843	1.85893155258765	2.85475792988314	3.28631051752922	3.85893155258765	5.99999999999999	9.28631051752922	9.85058430717863	8.29048414023374	6.71368948247079	6.14106844741235	4.28631051752922	2.28631051752922	1	0.286310517529215	0	0	0	0	0	0	0	0	0	0	0	0	0	0
MNant	2	2.5	3	2.60808120203114	2.40197685509699	2.27408930570429	2	2	2	2	2.65774987339036	4	4	4	3	2.290354184297	2.2861948559301	2.7138051440699	3.290354184297	4	5	5.72945943835902	5.35965652132682	4.26699697435475	3.2868570154994	2.71382449917686	2.29035476455991	2	2	2	2	2.29442287152578	3.03996412568577	3.53665468220165	3.99999999999999	4.5	5	7	9.00000000000004	9.00000000000004	8.5	7.9999999999999	7.29023216905462	7.29023216905463	8	6	3.99999999999998	3.26977335551752	3.64889569037961
[truncated: 51 more columns]
