# Supplementary material for: Whole-body connectome of a segmented annelid larva
Source: eLife. 2025 Aug 27;13:RP97964. doi: 10.7554/eLife.97964 (PMC12387772; doi:10.7554/eLife.97964)
Supplement: Figure 10—source data 1. [file elife-97964-fig10-data1.txt]

names	postsyn_class	num_occurrences	presyn_color	num_class_target
1	INrope_l1	IN	197	#CC79A7	66
2	INrope_l1	IN	197	#CC79A7	66
3	INrope_l1	IN	197	#CC79A7	66
4	INrope_l1	IN	197	#CC79A7	66
5	INrope_l1	IN	197	#CC79A7	66
6	INrope_l1	IN	197	#CC79A7	66
7	INrope_l1	IN	197	#CC79A7	66
8	INrope_l1	MN	197	#CC79A7	119
9	INrope_l1	MN	197	#CC79A7	119
10	INrope_l1	IN	197	#CC79A7	66
11	INrope_l1	MN	197	#CC79A7	119
12	INrope_l1	MN	197	#CC79A7	119
13	INrope_l1	IN	197	#CC79A7	66
14	INrope_l1	MN	197	#CC79A7	119
15	INrope_l1	SN	197	#CC79A7	7
16	INrope_l1	SN	197	#CC79A7	7
17	INrope_l1	MN	197	#CC79A7	119
18	INrope_l1	MN	197	#CC79A7	119
19	INrope_l1	MN	197	#CC79A7	119
20	INrope_l1	MN	197	#CC79A7	119
21	INrope_l1	MN	197	#CC79A7	119
22	INrope_l1	MN	197	#CC79A7	119
23	INrope_l1	MN	197	#CC79A7	119
24	INrope_l1	MN	197	#CC79A7	119
25	INrope_l1	MN	197	#CC79A7	119
26	INrope_l1	n.a.	197	#CC79A7	5
27	INrope_l1	MN	197	#CC79A7	119
28	INrope_l1	MN	197	#CC79A7	119
29	INrope_l1	MN	197	#CC79A7	119
30	INrope_l1	MN	197	#CC79A7	119
31	INrope_l1	MN	197	#CC79A7	119
32	INrope_l1	MN	197	#CC79A7	119
33	INrope_l1	MN	197	#CC79A7	119
34	INrope_l1	MN	197	#CC79A7	119
35	INrope_l1	MN	197	#CC79A7	119
36	INrope_l1	MN	197	#CC79A7	119
37	INrope_l1	MN	197	#CC79A7	119
38	INrope_l1	MN	197	#CC79A7	119
39	INrope_l1	MN	197	#CC79A7	119
40	INrope_l1	MN	197	#CC79A7	119
41	INrope_l1	MN	197	#CC79A7	119
42	INrope_l1	MN	197	#CC79A7	119
43	INrope_l1	MN	197	#CC79A7	119
44	INrope_l1	MN	197	#CC79A7	119
45	INrope_l1	MN	197	#CC79A7	119
46	INrope_l1	MN	197	#CC79A7	119
47	INrope_l1	MN	197	#CC79A7	119
48	INrope_l1	MN	197	#CC79A7	119
49	INrope_l1	MN	197	#CC79A7	119
50	INrope_l1	MN	197	#CC79A7	119
51	INrope_l1	MN	197	#CC79A7	119
52	INrope_l1	MN	197	#CC79A7	119
53	INrope_l1	MN	197	#CC79A7	119
54	INrope_l1	MN	197	#CC79A7	119
55	INrope_l1	IN	197	#CC79A7	66
56	INrope_l1	MN	197	#CC79A7	119
57	INrope_l1	IN	197	#CC79A7	66
58	INrope_l1	IN	197	#CC79A7	66
59	INrope_l1	MN	197	#CC79A7	119
60	INrope_l1	MN	197	#CC79A7	119
61	INrope_l1	MN	197	#CC79A7	119
62	INrope_l1	MN	197	#CC79A7	119
63	INrope_l1	SN	197	#CC79A7	7
64	INrope_l1	IN	197	#CC79A7	66
65	INrope_l1	MN	197	#CC79A7	119
66	INrope_l1	MN	197	#CC79A7	119
67	INrope_l1	MN	197	#CC79A7	119
68	INrope_l1	IN	197	#CC79A7	66
69	INrope_l1	MN	197	#CC79A7	119
70	INrope_l1	MN	197	#CC79A7	119
71	INrope_l1	MN	197	#CC79A7	119
72	INrope_l1	MN	197	#CC79A7	119
73	INrope_l1	MN	197	#CC79A7	119
74	INrope_l1	MN	197	#CC79A7	119
75	INrope_l1	MN	197	#CC79A7	119
76	INrope_l1	MN	197	#CC79A7	119
77	INrope_l1	IN	197	#CC79A7	66
78	INrope_l1	IN	197	#CC79A7	66
79	INrope_l1	SN	197	#CC79A7	7
80	INrope_l1	MN	197	#CC79A7	119
81	INrope_l1	MN	197	#CC79A7	119
82	INrope_l1	MN	197	#CC79A7	119
83	INrope_l1	SN	197	#CC79A7	7
84	INrope_l1	MN	197	#CC79A7	119
85	INrope_l1	IN	197	#CC79A7	66
86	INrope_l1	IN	197	#CC79A7	66
87	INrope_l1	IN	197	#CC79A7	66
88	INrope_l1	IN	197	#CC79A7	66
89	INrope_l1	IN	197	#CC79A7	66
90	INrope_l1	IN	197	#CC79A7	66
91	INrope_l1	IN	197	#CC79A7	66
92	INrope_l1	IN	197	#CC79A7	66
93	INrope_l1	IN	197	#CC79A7	66
94	INrope_l1	IN	197	#CC79A7	66
95	INrope_l1	IN	197	#CC79A7	66
96	INrope_l1	IN	197	#CC79A7	66
97	INrope_l1	MN	197	#CC79A7	119
98	INrope_l1	MN	197	#CC79A7	119
99	INrope_l1	MN	197	#CC79A7	119
100	INrope_l1	MN	197	#CC79A7	119
101	INrope_l1	MN	197	#CC79A7	119
102	INrope_l1	MN	197	#CC79A7	119
103	INrope_l1	IN	197	#CC79A7	66
104	INrope_l1	IN	197	#CC79A7	66
105	INrope_l1	IN	197	#CC79A7	66
106	INrope_l1	MN	197	#CC79A7	119
107	INrope_l1	MN	197	#CC79A7	119
108	INrope_l1	SN	197	#CC79A7	7
109	INrope_l1	n.a.	197	#CC79A7	5
110	INrope_l1	MN	197	#CC79A7	119
111	INrope_l1	IN	197	#CC79A7	66
112	INrope_l1	IN	197	#CC79A7	66
113	INrope_l1	MN	197	#CC79A7	119
114	INrope_l1	MN	197	#CC79A7	119
115	INrope_l1	MN	197	#CC79A7	119
116	INrope_l1	MN	197	#CC79A7	119
117	INrope_l1	MN	197	#CC79A7	119
118	INrope_l1	MN	197	#CC79A7	119
119	INrope_l1	MN	197	#CC79A7	119
120	INrope_l1	MN	197	#CC79A7	119
121	INrope_l1	MN	197	#CC79A7	119
122	INrope_l1	MN	197	#CC79A7	119
123	INrope_l1	MN	197	#CC79A7	119
124	INrope_l1	MN	197	#CC79A7	119
125	INrope_l1	MN	197	#CC79A7	119
126	INrope_l1	MN	197	#CC79A7	119
127	INrope_l1	IN	197	#CC79A7	66
128	INrope_l1	IN	197	#CC79A7	66
129	INrope_l1	IN	197	#CC79A7	66
130	INrope_l1	IN	197	#CC79A7	66
131	INrope_l1	IN	197	#CC79A7	66
132	INrope_l1	MN	197	#CC79A7	119
133	INrope_l1	IN	197	#CC79A7	66
134	INrope_l1	MN	197	#CC79A7	119
135	INrope_l1	MN	197	#CC79A7	119
136	INrope_l1	MN	197	#CC79A7	119
137	INrope_l1	MN	197	#CC79A7	119
138	INrope_l1	MN	197	#CC79A7	119
139	INrope_l1	MN	197	#CC79A7	119
140	INrope_l1	MN	197	#CC79A7	119
141	INrope_l1	MN	197	#CC79A7	119
142	INrope_l1	MN	197	#CC79A7	119
143	INrope_l1	MN	197	#CC79A7	119
144	INrope_l1	IN	197	#CC79A7	66
145	INrope_l1	IN	197	#CC79A7	66
146	INrope_l1	IN	197	#CC79A7	66
147	INrope_l1	MN	197	#CC79A7	119
148	INrope_l1	MN	197	#CC79A7	119
149	INrope_l1	MN	197	#CC79A7	119
150	INrope_l1	IN	197	#CC79A7	66
151	INrope_l1	IN	197	#CC79A7	66
152	INrope_l1	IN	197	#CC79A7	66
153	INrope_l1	IN	197	#CC79A7	66
154	INrope_l1	IN	197	#CC79A7	66
155	INrope_l1	IN	197	#CC79A7	66
156	INrope_l1	IN	197	#CC79A7	66
157	INrope_l1	IN	197	#CC79A7	66
158	INrope_l1	IN	197	#CC79A7	66
159	INrope_l1	n.a.	197	#CC79A7	5
160	INrope_l1	MN	197	#CC79A7	119
161	INrope_l1	MN	197	#CC79A7	119
162	INrope_l1	MN	197	#CC79A7	119
163	INrope_l1	MN	197	#CC79A7	119
164	INrope_l1	MN	197	#CC79A7	119
165	INrope_l1	MN	197	#CC79A7	119
166	INrope_l1	MN	197	#CC79A7	119
167	INrope_l1	MN	197	#CC79A7	119
168	INrope_l1	MN	197	#CC79A7	119
169	INrope_l1	IN	197	#CC79A7	66
170	INrope_l1	IN	197	#CC79A7	66
171	INrope_l1	n.a.	197	#CC79A7	5
172	INrope_l1	IN	197	#CC79A7	66
173	INrope_l1	MN	197	#CC79A7	119
174	INrope_l1	MN	197	#CC79A7	119
175	INrope_l1	MN	197	#CC79A7	119
176	INrope_l1	IN	197	#CC79A7	66
177	INrope_l1	IN	197	#CC79A7	66
178	INrope_l1	MN	197	#CC79A7	119
179	INrope_l1	MN	197	#CC79A7	119
180	INrope_l1	MN	197	#CC79A7	119
181	INrope_l1	MN	197	#CC79A7	119
182	INrope_l1	MN	197	#CC79A7	119
183	INrope_l1	MN	197	#CC79A7	119
184	INrope_l1	MN	197	#CC79A7	119
185	INrope_l1	MN	197	#CC79A7	119
186	INrope_l1	SN	197	#CC79A7	7
187	INrope_l1	IN	197	#CC79A7	66
188	INrope_l1	IN	197	#CC79A7	66
189	INrope_l1	IN	197	#CC79A7	66
190	INrope_l1	IN	197	#CC79A7	66
191	INrope_l1	IN	197	#CC79A7	66
192	INrope_l1	IN	197	#CC79A7	66
193	INrope_l1	IN	197	#CC79A7	66
194	INrope_l1	IN	197	#CC79A7	66
195	INrope_l1	n.a.	197	#CC79A7	5
196	INrope_l1	IN	197	#CC79A7	66
197	INrope_l1	IN	197	#CC79A7	66
198	INrope_r1	IN	123	#CC79A7	26
199	INrope_r1	MN	123	#CC79A7	84
200	INrope_r1	MN	123	#CC79A7	84
201	INrope_r1	MN	123	#CC79A7	84
202	INrope_r1	MN	123	#CC79A7	84
203	INrope_r1	MN	123	#CC79A7	84
204	INrope_r1	MN	123	#CC79A7	84
205	INrope_r1	MN	123	#CC79A7	84
206	INrope_r1	MN	123	#CC79A7	84
207	INrope_r1	MN	123	#CC79A7	84
208	INrope_r1	MN	123	#CC79A7	84
209	INrope_r1	MN	123	#CC79A7	84
210	INrope_r1	MN	123	#CC79A7	84
211	INrope_r1	MN	123	#CC79A7	84
212	INrope_r1	MN	123	#CC79A7	84
213	INrope_r1	MN	123	#CC79A7	84
214	INrope_r1	MN	123	#CC79A7	84
215	INrope_r1	MN	123	#CC79A7	84
216	INrope_r1	MN	123	#CC79A7	84
217	INrope_r1	MN	123	#CC79A7	84
218	INrope_r1	MN	123	#CC79A7	84
219	INrope_r1	MN	123	#CC79A7	84
220	INrope_r1	MN	123	#CC79A7	84
221	INrope_r1	MN	123	#CC79A7	84
222	INrope_r1	MN	123	#CC79A7	84
223	INrope_r1	MN	123	#CC79A7	84
224	INrope_r1	MN	123	#CC79A7	84
225	INrope_r1	MN	123	#CC79A7	84
226	INrope_r1	MN	123	#CC79A7	84
227	INrope_r1	MN	123	#CC79A7	84
228	INrope_r1	MN	123	#CC79A7	84
229	INrope_r1	MN	123	#CC79A7	84
230	INrope_r1	MN	123	#CC79A7	84
231	INrope_r1	MN	123	#CC79A7	84
232	INrope_r1	MN	123	#CC79A7	84
233	INrope_r1	MN	123	#CC79A7	84
234	INrope_r1	MN	123	#CC79A7	84
235	INrope_r1	MN	123	#CC79A7	84
236	INrope_r1	MN	123	#CC79A7	84
237	INrope_r1	MN	123	#CC79A7	84
238	INrope_r1	MN	123	#CC79A7	84
239	INrope_r1	MN	123	#CC79A7	84
240	INrope_r1	MN	123	#CC79A7	84
241	INrope_r1	MN	123	#CC79A7	84
242	INrope_r1	MN	123	#CC79A7	84
243	INrope_r1	MN	123	#CC79A7	84
244	INrope_r1	MN	123	#CC79A7	84
245	INrope_r1	MN	123	#CC79A7	84
246	INrope_r1	MN	123	#CC79A7	84
247	INrope_r1	MN	123	#CC79A7	84
248	INrope_r1	n.a.	123	#CC79A7	9
249	INrope_r1	MN	123	#CC79A7	84
250	INrope_r1	MN	123	#CC79A7	84
251	INrope_r1	IN	123	#CC79A7	26
252	INrope_r1	MN	123	#CC79A7	84
253	INrope_r1	MN	123	#CC79A7	84
254	INrope_r1	IN	123	#CC79A7	26
255	INrope_r1	MN	123	#CC79A7	84
256	INrope_r1	IN	123	#CC79A7	26
257	INrope_r1	IN	123	#CC79A7	26
258	INrope_r1	MN	123	#CC79A7	84
259	INrope_r1	MN	123	#CC79A7	84
260	INrope_r1	MN	123	#CC79A7	84
261	INrope_r1	IN	123	#CC79A7	26
262	INrope_r1	IN	123	#CC79A7	26
263	INrope_r1	IN	123	#CC79A7	26
264	INrope_r1	IN	123	#CC79A7	26
265	INrope_r1	IN	123	#CC79A7	26
266	INrope_r1	n.a.	123	#CC79A7	9
267	INrope_r1	n.a.	123	#CC79A7	9
268	INrope_r1	MN	123	#CC79A7	84
269	INrope_r1	MN	123	#CC79A7	84
270	INrope_r1	MN	123	#CC79A7	84
271	INrope_r1	MN	123	#CC79A7	84
272	INrope_r1	MN	123	#CC79A7	84
273	INrope_r1	IN	123	#CC79A7	26
274	INrope_r1	MN	123	#CC79A7	84
275	INrope_r1	MN	123	#CC79A7	84
276	INrope_r1	IN	123	#CC79A7	26
277	INrope_r1	MN	123	#CC79A7	84
278	INrope_r1	MN	123	#CC79A7	84
279	INrope_r1	MN	123	#CC79A7	84
280	INrope_r1	MN	123	#CC79A7	84
281	INrope_r1	n.a.	123	#CC79A7	9
282	INrope_r1	n.a.	123	#CC79A7	9
283	INrope_r1	IN	123	#CC79A7	26
284	INrope_r1	MN	123	#CC79A7	84
285	INrope_r1	MN	123	#CC79A7	84
286	INrope_r1	MN	123	#CC79A7	84
287	INrope_r1	MN	123	#CC79A7	84
288	INrope_r1	MN	123	#CC79A7	84
289	INrope_r1	MN	123	#CC79A7	84
290	INrope_r1	MN	123	#CC79A7	84
291	INrope_r1	MN	123	#CC79A7	84
292	INrope_r1	MN	123	#CC79A7	84
293	INrope_r1	MN	123	#CC79A7	84
294	INrope_r1	MN	123	#CC79A7	84
295	INrope_r1	MN	123	#CC79A7	84
296	INrope_r1	MN	123	#CC79A7	84
297	INrope_r1	IN	123	#CC79A7	26
298	INrope_r1	IN	123	#CC79A7	26
299	INrope_r1	MN	123	#CC79A7	84
300	INrope_r1	MN	123	#CC79A7	84
301	INrope_r1	MN	123	#CC79A7	84
302	INrope_r1	IN	123	#CC79A7	26
303	INrope_r1	IN	123	#CC79A7	26
304	INrope_r1	IN	123	#CC79A7	26
305	INrope_r1	IN	123	#CC79A7	26
306	INrope_r1	IN	123	#CC79A7	26
307	INrope_r1	IN	123	#CC79A7	26
308	INrope_r1	IN	123	#CC79A7	26
309	INrope_r1	IN	123	#CC79A7	26
310	INrope_r1	SN	123	#CC79A7	4
311	INrope_r1	SN	123	#CC79A7	4
312	INrope_r1	n.a.	123	#CC79A7	9
313	INrope_r1	n.a.	123	#CC79A7	9
314	INrope_r1	n.a.	123	#CC79A7	9
315	INrope_r1	n.a.	123	#CC79A7	9
316	INrope_r1	IN	123	#CC79A7	26
317	INrope_r1	IN	123	#CC79A7	26
318	INrope_r1	IN	123	#CC79A7	26
319	INrope_r1	SN	123	#CC79A7	4
320	INrope_r1	SN	123	#CC79A7	4
321	MN1_l	effector	120	#0072B2	118
322	MN1_l	effector	120	#0072B2	118
323	MN1_l	effector	120	#0072B2	118
324	MN1_l	effector	120	#0072B2	118
325	MN1_l	effector	120	#0072B2	118
326	MN1_l	effector	120	#0072B2	118
327	MN1_l	effector	120	#0072B2	118
328	MN1_l	effector	120	#0072B2	118
329	MN1_l	effector	120	#0072B2	118
330	MN1_l	effector	120	#0072B2	118
331	MN1_l	effector	120	#0072B2	118
332	MN1_l	effector	120	#0072B2	118
333	MN1_l	effector	120	#0072B2	118
334	MN1_l	effector	120	#0072B2	118
335	MN1_l	effector	120	#0072B2	118
336	MN1_l	effector	120	#0072B2	118
337	MN1_l	effector	120	#0072B2	118
338	MN1_l	effector	120	#0072B2	118
339	MN1_l	effector	120	#0072B2	118
340	MN1_l	effector	120	#0072B2	118
341	MN1_l	effector	120	#0072B2	118
342	MN1_l	effector	120	#0072B2	118
343	MN1_l	effector	120	#0072B2	118
344	MN1_l	effector	120	#0072B2	118
345	MN1_l	effector	120	#0072B2	118
346	MN1_l	effector	120	#0072B2	118
347	MN1_l	effector	120	#0072B2	118
348	MN1_l	effector	120	#0072B2	118
349	MN1_l	effector	120	#0072B2	118
350	MN1_l	effector	120	#0072B2	118
351	MN1_l	effector	120	#0072B2	118
352	MN1_l	effector	120	#0072B2	118
353	MN1_l	effector	120	#0072B2	118
354	MN1_l	effector	120	#0072B2	118
355	MN1_l	effector	120	#0072B2	118
356	MN1_l	effector	120	#0072B2	118
357	MN1_l	effector	120	#0072B2	118
358	MN1_l	effector	120	#0072B2	118
359	MN1_l	effector	120	#0072B2	118
360	MN1_l	effector	120	#0072B2	118
361	MN1_l	effector	120	#0072B2	118
362	MN1_l	effector	120	#0072B2	118
363	MN1_l	effector	120	#0072B2	118
364	MN1_l	effector	120	#0072B2	118
365	MN1_l	effector	120	#0072B2	118
366	MN1_l	effector	120	#0072B2	118
367	MN1_l	effector	120	#0072B2	118
368	MN1_l	effector	120	#0072B2	118
369	MN1_l	effector	120	#0072B2	118
370	MN1_l	effector	120	#0072B2	118
371	MN1_l	effector	120	#0072B2	118
372	MN1_l	effector	120	#0072B2	118
373	MN1_l	effector	120	#0072B2	118
374	MN1_l	effector	120	#0072B2	118
375	MN1_l	effector	120	#0072B2	118
376	MN1_l	effector	120	#0072B2	118
377	MN1_l	effector	120	#0072B2	118
378	MN1_l	effector	120	#0072B2	118
379	MN1_l	effector	120	#0072B2	118
380	MN1_l	effector	120	#0072B2	118
381	MN1_l	effector	120	#0072B2	118
382	MN1_l	effector	120	#0072B2	118
383	MN1_l	effector	120	#0072B2	118
384	MN1_l	effector	120	#0072B2	118
385	MN1_l	effector	120	#0072B2	118
386	MN1_l	effector	120	#0072B2	118
387	MN1_l	effector	120	#0072B2	118
388	MN1_l	effector	120	#0072B2	118
389	MN1_l	effector	120	#0072B2	118
390	MN1_l	effector	120	#0072B2	118
391	MN1_l	effector	120	#0072B2	118
392	MN1_l	effector	120	#0072B2	118
393	MN1_l	effector	120	#0072B2	118
394	MN1_l	effector	120	#0072B2	118
395	MN1_l	effector	120	#0072B2	118
396	MN1_l	effector	120	#0072B2	118
397	MN1_l	effector	120	#0072B2	118
398	MN1_l	effector	120	#0072B2	118
399	MN1_l	effector	120	#0072B2	118
400	MN1_l	effector	120	#0072B2	118
401	MN1_l	effector	120	#0072B2	118
402	MN1_l	effector	120	#0072B2	118
403	MN1_l	effector	120	#0072B2	118
404	MN1_l	effector	120	#0072B2	118
405	MN1_l	effector	120	#0072B2	118
406	MN1_l	effector	120	#0072B2	118
407	MN1_l	effector	120	#0072B2	118
408	MN1_l	effector	120	#0072B2	118
409	MN1_l	effector	120	#0072B2	118
410	MN1_l	effector	120	#0072B2	118
411	MN1_l	effector	120	#0072B2	118
412	MN1_l	effector	120	#0072B2	118
413	MN1_l	effector	120	#0072B2	118
414	MN1_l	effector	120	#0072B2	118
415	MN1_l	effector	120	#0072B2	118
416	MN1_l	effector	120	#0072B2	118
417	MN1_l	effector	120	#0072B2	118
418	MN1_l	effector	120	#0072B2	118
419	MN1_l	effector	120	#0072B2	118
420	MN1_l	effector	120	#0072B2	118
421	MN1_l	effector	120	#0072B2	118
422	MN1_l	effector	120	#0072B2	118
423	MN1_l	effector	120	#0072B2	118
424	MN1_l	effector	120	#0072B2	118
425	MN1_l	effector	120	#0072B2	118
426	MN1_l	effector	120	#0072B2	118
427	MN1_l	effector	120	#0072B2	118
428	MN1_l	effector	120	#0072B2	118
429	MN1_l	effector	120	#0072B2	118
430	MN1_l	effector	120	#0072B2	118
431	MN1_l	effector	120	#0072B2	118
432	MN1_l	effector	120	#0072B2	118
433	MN1_l	effector	120	#0072B2	118
434	MN1_l	effector	120	#0072B2	118
435	MN1_l	effector	120	#0072B2	118
436	MN1_l	effector	120	#0072B2	118
437	MN1_l	effector	120	#0072B2	118
438	MN1_l	effector	120	#0072B2	118
439	MN1_l	MN	120	#0072B2	1
440	MN1_l	IN	120	#0072B2	1
441	MN1_r	n.a.	113	#0072B2	4
442	MN1_r	n.a.	113	#0072B2	4
443	MN1_r	n.a.	113	#0072B2	4
444	MN1_r	n.a.	113	#0072B2	4
445	MN1_r	effector	113	#0072B2	101
446	MN1_r	effector	113	#0072B2	101
447	MN1_r	effector	113	#0072B2	101
448	MN1_r	effector	113	#0072B2	101
449	MN1_r	effector	113	#0072B2	101
450	MN1_r	effector	113	#0072B2	101
451	MN1_r	effector	113	#0072B2	101
452	MN1_r	effector	113	#0072B2	101
453	MN1_r	effector	113	#0072B2	101
454	MN1_r	effector	113	#0072B2	101
455	MN1_r	effector	113	#0072B2	101
456	MN1_r	effector	113	#0072B2	101
457	MN1_r	effector	113	#0072B2	101
458	MN1_r	effector	113	#0072B2	101
459	MN1_r	effector	113	#0072B2	101
460	MN1_r	effector	113	#0072B2	101
461	MN1_r	effector	113	#0072B2	101
462	MN1_r	effector	113	#0072B2	101
463	MN1_r	effector	113	#0072B2	101
464	MN1_r	effector	113	#0072B2	101
465	MN1_r	effector	113	#0072B2	101
466	MN1_r	effector	113	#0072B2	101
467	MN1_r	effector	113	#0072B2	101
468	MN1_r	effector	113	#0072B2	101
469	MN1_r	effector	113	#0072B2	101
470	MN1_r	effector	113	#0072B2	101
471	MN1_r	effector	113	#0072B2	101
472	MN1_r	effector	113	#0072B2	101
473	MN1_r	effector	113	#0072B2	101
474	MN1_r	effector	113	#0072B2	101
475	MN1_r	effector	113	#0072B2	101
476	MN1_r	effector	113	#0072B2	101
477	MN1_r	effector	113	#0072B2	101
478	MN1_r	effector	113	#0072B2	101
479	MN1_r	effector	113	#0072B2	101
480	MN1_r	effector	113	#0072B2	101
481	MN1_r	effector	113	#0072B2	101
482	MN1_r	effector	113	#0072B2	101
483	MN1_r	effector	113	#0072B2	101
484	MN1_r	effector	113	#0072B2	101
485	MN1_r	effector	113	#0072B2	101
486	MN1_r	effector	113	#0072B2	101
487	MN1_r	effector	113	#0072B2	101
488	MN1_r	effector	113	#0072B2	101
489	MN1_r	effector	113	#0072B2	101
490	MN1_r	IN	113	#0072B2	3
491	MN1_r	IN	113	#0072B2	3
492	MN1_r	effector	113	#0072B2	101
493	MN1_r	effector	113	#0072B2	101
494	MN1_r	effector	113	#0072B2	101
495	MN1_r	effector	113	#0072B2	101
496	MN1_r	effector	113	#0072B2	101
497	MN1_r	effector	113	#0072B2	101
498	MN1_r	effector	113	#0072B2	101
499	MN1_r	effector	113	#0072B2	101
500	MN1_r	effector	113	#0072B2	101
501	MN1_r	effector	113	#0072B2	101
502	MN1_r	effector	113	#0072B2	101
503	MN1_r	effector	113	#0072B2	101
504	MN1_r	MN	113	#0072B2	4
505	MN1_r	effector	113	#0072B2	101
506	MN1_r	effector	113	#0072B2	101
507	MN1_r	effector	113	#0072B2	101
508	MN1_r	effector	113	#0072B2	101
509	MN1_r	effector	113	#0072B2	101
510	MN1_r	effector	113	#0072B2	101
511	MN1_r	effector	113	#0072B2	101
512	MN1_r	effector	113	#0072B2	101
513	MN1_r	effector	113	#0072B2	101
514	MN1_r	effector	113	#0072B2	101
515	MN1_r	effector	113	#0072B2	101
516	MN1_r	effector	113	#0072B2	101
517	MN1_r	effector	113	#0072B2	101
518	MN1_r	effector	113	#0072B2	101
519	MN1_r	effector	113	#0072B2	101
520	MN1_r	effector	113	#0072B2	101
521	MN1_r	effector	113	#0072B2	101
522	MN1_r	effector	113	#0072B2	101
523	MN1_r	effector	113	#0072B2	101
524	MN1_r	effector	113	#0072B2	101
525	MN1_r	effector	113	#0072B2	101
526	MN1_r	effector	113	#0072B2	101
527	MN1_r	effector	113	#0072B2	101
528	MN1_r	effector	113	#0072B2	101
529	MN1_r	effector	113	#0072B2	101
530	MN1_r	effector	113	#0072B2	101
531	MN1_r	effector	113	#0072B2	101
532	MN1_r	effector	113	#0072B2	101
533	MN1_r	effector	113	#0072B2	101
534	MN1_r	effector	113	#0072B2	101
535	MN1_r	effector	113	#0072B2	101
536	MN1_r	effector	113	#0072B2	101
537	MN1_r	effector	113	#0072B2	101
538	MN1_r	effector	113	#0072B2	101
539	MN1_r	effector	113	#0072B2	101
540	MN1_r	effector	113	#0072B2	101
541	MN1_r	effector	113	#0072B2	101
542	MN1_r	effector	113	#0072B2	101
543	MN1_r	effector	113	#0072B2	101
544	MN1_r	MN	113	#0072B2	4
545	MN1_r	SN	113	#0072B2	1
546	MN1_r	effector	113	#0072B2	101
547	MN1_r	effector	113	#0072B2	101
548	MN1_r	MN	113	#0072B2	4
549	MN1_r	MN	113	#0072B2	4
550	MN1_r	IN	113	#0072B2	3
551	MN1_r	effector	113	#0072B2	101
552	MN1_r	effector	113	#0072B2	101
553	MN1_r	effector	113	#0072B2	101
554	MN2_l	effector	107	#0072B2	106
555	MN2_l	effector	107	#0072B2	106
556	MN2_l	effector	107	#0072B2	106
557	MN2_l	effector	107	#0072B2	106
558	MN2_l	effector	107	#0072B2	106
559	MN2_l	effector	107	#0072B2	106
560	MN2_l	effector	107	#0072B2	106
561	MN2_l	effector	107	#0072B2	106
562	MN2_l	effector	107	#0072B2	106
563	MN2_l	effector	107	#0072B2	106
564	MN2_l	effector	107	#0072B2	106
565	MN2_l	effector	107	#0072B2	106
566	MN2_l	effector	107	#0072B2	106
567	MN2_l	effector	107	#0072B2	106
568	MN2_l	effector	107	#0072B2	106
569	MN2_l	effector	107	#0072B2	106
570	MN2_l	effector	107	#0072B2	106
571	MN2_l	effector	107	#0072B2	106
572	MN2_l	effector	107	#0072B2	106
573	MN2_l	effector	107	#0072B2	106
574	MN2_l	effector	107	#0072B2	106
575	MN2_l	effector	107	#0072B2	106
576	MN2_l	effector	107	#0072B2	106
577	MN2_l	effector	107	#0072B2	106
578	MN2_l	effector	107	#0072B2	106
579	MN2_l	effector	107	#0072B2	106
580	MN2_l	effector	107	#0072B2	106
581	MN2_l	effector	107	#0072B2	106
582	MN2_l	effector	107	#0072B2	106
583	MN2_l	effector	107	#0072B2	106
584	MN2_l	effector	107	#0072B2	106
585	MN2_l	effector	107	#0072B2	106
586	MN2_l	effector	107	#0072B2	106
587	MN2_l	effector	107	#0072B2	106
588	MN2_l	effector	107	#0072B2	106
589	MN2_l	effector	107	#0072B2	106
590	MN2_l	effector	107	#0072B2	106
591	MN2_l	effector	107	#0072B2	106
592	MN2_l	effector	107	#0072B2	106
593	MN2_l	effector	107	#0072B2	106
594	MN2_l	effector	107	#0072B2	106
595	MN2_l	effector	107	#0072B2	106
596	MN2_l	effector	107	#0072B2	106
597	MN2_l	effector	107	#0072B2	106
598	MN2_l	effector	107	#0072B2	106
599	MN2_l	effector	107	#0072B2	106
600	MN2_l	effector	107	#0072B2	106
601	MN2_l	effector	107	#0072B2	106
602	MN2_l	effector	107	#0072B2	106
603	MN2_l	effector	107	#0072B2	106
604	MN2_l	effector	107	#0072B2	106
605	MN2_l	effector	107	#0072B2	106
606	MN2_l	effector	107	#0072B2	106
607	MN2_l	effector	107	#0072B2	106
608	MN2_l	effector	107	#0072B2	106
609	MN2_l	effector	107	#0072B2	106
610	MN2_l	effector	107	#0072B2	106
611	MN2_l	effector	107	#0072B2	106
612	MN2_l	effector	107	#0072B2	106
613	MN2_l	effector	107	#0072B2	106
614	MN2_l	effector	107	#0072B2	106
615	MN2_l	effector	107	#0072B2	106
616	MN2_l	effector	107	#0072B2	106
617	MN2_l	effector	107	#0072B2	106
618	MN2_l	effector	107	#0072B2	106
619	MN2_l	effector	107	#0072B2	106
620	MN2_l	effector	107	#0072B2	106
621	MN2_l	effector	107	#0072B2	106
622	MN2_l	effector	107	#0072B2	106
623	MN2_l	effector	107	#0072B2	106
624	MN2_l	effector	107	#0072B2	106
625	MN2_l	effector	107	#0072B2	106
626	MN2_l	effector	107	#0072B2	106
627	MN2_l	effector	107	#0072B2	106
628	MN2_l	effector	107	#0072B2	106
629	MN2_l	effector	107	#0072B2	106
630	MN2_l	effector	107	#0072B2	106
631	MN2_l	effector	107	#0072B2	106
632	MN2_l	effector	107	#0072B2	106
633	MN2_l	effector	107	#0072B2	106
634	MN2_l	effector	107	#0072B2	106
635	MN2_l	effector	107	#0072B2	106
636	MN2_l	effector	107	#0072B2	106
637	MN2_l	effector	107	#0072B2	106
638	MN2_l	effector	107	#0072B2	106
639	MN2_l	effector	107	#0072B2	106
640	MN2_l	effector	107	#0072B2	106
641	MN2_l	effector	107	#0072B2	106
642	MN2_l	effector	107	#0072B2	106
643	MN2_l	effector	107	#0072B2	106
644	MN2_l	effector	107	#0072B2	106
645	MN2_l	effector	107	#0072B2	106
646	MN2_l	effector	107	#0072B2	106
647	MN2_l	effector	107	#0072B2	106
648	MN2_l	effector	107	#0072B2	106
649	MN2_l	effector	107	#0072B2	106
650	MN2_l	effector	107	#0072B2	106
651	MN2_l	effector	107	#0072B2	106
652	MN2_l	effector	107	#0072B2	106
653	MN2_l	effector	107	#0072B2	106
654	MN2_l	effector	107	#0072B2	106
655	MN2_l	effector	107	#0072B2	106
656	MN2_l	effector	107	#0072B2	106
657	MN2_l	effector	107	#0072B2	106
658	MN2_r	effector	107	#0072B2	103
659	MN2_r	effector	107	#0072B2	103
660	MN2_r	effector	107	#0072B2	103
661	MN2_r	effector	107	#0072B2	103
662	MN2_r	effector	107	#0072B2	103
663	MN2_r	effector	107	#0072B2	103
664	MN2_r	effector	107	#0072B2	103
665	MN2_r	effector	107	#0072B2	103
666	MN2_r	effector	107	#0072B2	103
667	MN2_r	effector	107	#0072B2	103
668	MN2_r	effector	107	#0072B2	103
669	MN2_r	effector	107	#0072B2	103
670	MN2_r	effector	107	#0072B2	103
671	MN2_r	effector	107	#0072B2	103
672	MN2_r	effector	107	#0072B2	103
673	MN2_r	effector	107	#0072B2	103
674	MN2_r	effector	107	#0072B2	103
675	MN2_r	effector	107	#0072B2	103
676	MN2_r	effector	107	#0072B2	103
677	MN2_r	effector	107	#0072B2	103
678	MN2_r	effector	107	#0072B2	103
679	MN2_r	effector	107	#0072B2	103
680	MN2_r	effector	107	#0072B2	103
681	MN2_r	effector	107	#0072B2	103
682	MN2_r	effector	107	#0072B2	103
683	MN2_r	effector	107	#0072B2	103
684	MN2_r	effector	107	#0072B2	103
685	MN2_r	effector	107	#0072B2	103
686	MN2_r	effector	107	#0072B2	103
687	MN2_r	effector	107	#0072B2	103
688	MN2_r	effector	107	#0072B2	103
689	MN2_r	effector	107	#0072B2	103
690	MN2_r	effector	107	#0072B2	103
691	MN2_r	effector	107	#0072B2	103
692	MN2_r	effector	107	#0072B2	103
693	MN2_r	effector	107	#0072B2	103
694	MN2_r	effector	107	#0072B2	103
695	MN2_r	effector	107	#0072B2	103
696	MN2_r	effector	107	#0072B2	103
697	MN2_r	effector	107	#0072B2	103
698	MN2_r	effector	107	#0072B2	103
699	MN2_r	effector	107	#0072B2	103
700	MN2_r	effector	107	#0072B2	103
701	MN2_r	effector	107	#0072B2	103
702	MN2_r	effector	107	#0072B2	103
703	MN2_r	effector	107	#0072B2	103
704	MN2_r	effector	107	#0072B2	103
705	MN2_r	effector	107	#0072B2	103
706	MN2_r	effector	107	#0072B2	103
707	MN2_r	effector	107	#0072B2	103
708	MN2_r	effector	107	#0072B2	103
709	MN2_r	effector	107	#0072B2	103
710	MN2_r	effector	107	#0072B2	103
711	MN2_r	effector	107	#0072B2	103
712	MN2_r	effector	107	#0072B2	103
713	MN2_r	effector	107	#0072B2	103
714	MN2_r	effector	107	#0072B2	103
715	MN2_r	effector	107	#0072B2	103
716	MN2_r	effector	107	#0072B2	103
717	MN2_r	effector	107	#0072B2	103
718	MN2_r	effector	107	#0072B2	103
719	MN2_r	effector	107	#0072B2	103
720	MN2_r	effector	107	#0072B2	103
721	MN2_r	effector	107	#0072B2	103
722	MN2_r	effector	107	#0072B2	103
723	MN2_r	effector	107	#0072B2	103
724	MN2_r	effector	107	#0072B2	103
725	MN2_r	effector	107	#0072B2	103
726	MN2_r	effector	107	#0072B2	103
727	MN2_r	effector	107	#0072B2	103
728	MN2_r	effector	107	#0072B2	103
729	MN2_r	effector	107	#0072B2	103
730	MN2_r	effector	107	#0072B2	103
731	MN2_r	effector	107	#0072B2	103
732	MN2_l	effector	107	#0072B2	106
733	MN2_r	MN	107	#0072B2	4
734	MN2_r	MN	107	#0072B2	4
735	MN2_r	effector	107	#0072B2	103
736	MN2_r	effector	107	#0072B2	103
737	MN2_r	effector	107	#0072B2	103
738	MN2_r	effector	107	#0072B2	103
739	MN2_r	effector	107	#0072B2	103
740	MN2_l	MN	107	#0072B2	1
741	MN2_r	MN	107	#0072B2	4
742	MN2_r	effector	107	#0072B2	103
743	MN2_r	effector	107	#0072B2	103
744	MN2_r	effector	107	#0072B2	103
745	MN2_r	effector	107	#0072B2	103
746	MN2_r	effector	107	#0072B2	103
747	MN2_r	effector	107	#0072B2	103
748	MN2_r	effector	107	#0072B2	103
749	MN2_r	effector	107	#0072B2	103
750	MN2_r	effector	107	#0072B2	103
751	MN2_r	effector	107	#0072B2	103
752	MN2_r	effector	107	#0072B2	103
753	MN2_r	effector	107	#0072B2	103
754	MN2_r	effector	107	#0072B2	103
755	MN2_r	effector	107	#0072B2	103
756	MN2_r	effector	107	#0072B2	103
757	MN2_r	effector	107	#0072B2	103
758	MN2_r	effector	107	#0072B2	103
759	MN2_r	effector	107	#0072B2	103
760	MN2_r	effector	107	#0072B2	103
761	MN2_r	effector	107	#0072B2	103
762	MN2_r	MN	107	#0072B2	4
763	MN2_r	effector	107	#0072B2	103
764	MN2_r	effector	107	#0072B2	103
765	MN2_r	effector	107	#0072B2	103
766	MN2_r	effector	107	#0072B2	103
767	MN2_l	effector	107	#0072B2	106
768	MNant_l	effector	83	#0072B2	68
769	MNant_l	effector	83	#0072B2	68
770	MNant_l	effector	83	#0072B2	68
771	MNant_l	effector	83	#0072B2	68
772	MNant_l	effector	83	#0072B2	68
773	MNant_l	effector	83	#0072B2	68
774	MNant_l	effector	83	#0072B2	68
775	MNant_l	effector	83	#0072B2	68
776	MNant_l	effector	83	#0072B2	68
777	MNant_l	effector	83	#0072B2	68
778	MNant_l	effector	83	#0072B2	68
779	MNant_l	effector	83	#0072B2	68
780	MNant_l	effector	83	#0072B2	68
781	MNant_l	effector	83	#0072B2	68
782	MNant_l	effector	83	#0072B2	68
783	MNant_l	effector	83	#0072B2	68
784	MNant_l	effector	83	#0072B2	68
785	MNant_l	effector	83	#0072B2	68
786	MNant_l	effector	83	#0072B2	68
787	MNant_l	effector	83	#0072B2	68
788	MNant_l	effector	83	#0072B2	68
789	MNant_l	effector	83	#0072B2	68
790	MNant_l	effector	83	#0072B2	68
791	MNant_l	effector	83	#0072B2	68
792	MNant_l	effector	83	#0072B2	68
793	MNant_l	effector	83	#0072B2	68
794	MNant_l	effector	83	#0072B2	68
795	MNant_l	effector	83	#0072B2	68
796	MNant_l	effector	83	#0072B2	68
797	MNant_l	effector	83	#0072B2	68
798	MNant_l	effector	83	#0072B2	68
799	MNant_l	effector	83	#0072B2	68
800	MNant_l	effector	83	#0072B2	68
801	MNant_l	SN	83	#0072B2	1
802	MNant_l	effector	83	#0072B2	68
803	MNant_l	effector	83	#0072B2	68
804	MNant_l	effector	83	#0072B2	68
805	MNant_l	effector	83	#0072B2	68
806	MNant_l	effector	83	#0072B2	68
807	MNant_l	effector	83	#0072B2	68
808	MNant_l	effector	83	#0072B2	68
809	MNant_l	effector	83	#0072B2	68
810	MNant_l	effector	83	#0072B2	68
811	MNant_l	effector	83	#0072B2	68
812	MNant_l	effector	83	#0072B2	68
813	MNant_l	effector	83	#0072B2	68
814	MNant_l	effector	83	#0072B2	68
815	MNant_l	effector	83	#0072B2	68
816	MNant_l	effector	83	#0072B2	68
817	MNant_l	effector	83	#0072B2	68
818	MNant_l	effector	83	#0072B2	68
819	MNant_l	effector	83	#0072B2	68
820	MNant_l	effector	83	#0072B2	68
821	MNant_l	effector	83	#0072B2	68
822	MNant_l	MN	83	#0072B2	6
823	MNant_l	MN	83	#0072B2	6
824	MNant_l	MN	83	#0072B2	6
825	MNant_l	MN	83	#0072B2	6
826	MNant_l	MN	83	#0072B2	6
827	MNant_l	MN	83	#0072B2	6
828	MNant_l	effector	83	#0072B2	68
829	MNant_l	effector	83	#0072B2	68
830	MNant_l	effector	83	#0072B2	68
831	MNant_l	effector	83	#0072B2	68
832	MNant_l	effector	83	#0072B2	68
833	MNant_l	effector	83	#0072B2	68
834	MNant_l	effector	83	#0072B2	68
835	MNant_l	effector	83	#0072B2	68
836	MNant_l	effector	83	#0072B2	68
837	MNant_l	effector	83	#0072B2	68
838	MNant_l	n.a.	83	#0072B2	3
839	MNant_l	effector	83	#0072B2	68
840	MNant_l	effector	83	#0072B2	68
841	MNant_l	effector	83	#0072B2	68
842	MNant_l	effector	83	#0072B2	68
843	MNant_l	effector	83	#0072B2	68
844	MNant_l	IN	83	#0072B2	5
845	MNant_l	IN	83	#0072B2	5
846	MNant_l	n.a.	83	#0072B2	3
847	MNant_l	n.a.	83	#0072B2	3
848	MNant_l	IN	83	#0072B2	5
849	MNant_l	IN	83	#0072B2	5
850	MNant_l	IN	83	#0072B2	5
851	Ser-h1_l	SN	75	#0072B2	11
852	Ser-h1_l	SN	75	#0072B2	11
853	Ser-h1_l	SN	75	#0072B2	11
854	Ser-h1_l	MN	75	#0072B2	10
855	Ser-h1_l	IN	75	#0072B2	49
856	Ser-h1_l	IN	75	#0072B2	49
857	Ser-h1_l	IN	75	#0072B2	49
858	Ser-h1_l	IN	75	#0072B2	49
859	Ser-h1_l	SN	75	#0072B2	11
860	Ser-h1_l	SN	75	#0072B2	11
861	Ser-h1_l	SN	75	#0072B2	11
862	Ser-h1_l	SN	75	#0072B2	11
863	Ser-h1_l	SN	75	#0072B2	11
864	Ser-h1_l	SN	75	#0072B2	11
865	Ser-h1_l	IN	75	#0072B2	49
866	Ser-h1_l	IN	75	#0072B2	49
867	Ser-h1_l	IN	75	#0072B2	49
868	Ser-h1_l	MN	75	#0072B2	10
869	Ser-h1_l	MN	75	#0072B2	10
870	Ser-h1_l	MN	75	#0072B2	10
871	Ser-h1_l	MN	75	#0072B2	10
872	Ser-h1_l	MN	75	#0072B2	10
873	Ser-h1_l	IN	75	#0072B2	49
874	Ser-h1_l	n.a.	75	#0072B2	5
875	Ser-h1_l	n.a.	75	#0072B2	5
876	Ser-h1_l	MN	75	#0072B2	10
877	Ser-h1_l	MN	75	#0072B2	10
878	Ser-h1_l	IN	75	#0072B2	49
879	Ser-h1_l	IN	75	#0072B2	49
880	Ser-h1_l	IN	75	#0072B2	49
881	Ser-h1_l	n.a.	75	#0072B2	5
882	Ser-h1_l	IN	75	#0072B2	49
883	Ser-h1_l	IN	75	#0072B2	49
884	Ser-h1_l	IN	75	#0072B2	49
885	Ser-h1_l	IN	75	#0072B2	49
886	Ser-h1_l	IN	75	#0072B2	49
887	Ser-h1_l	IN	75	#0072B2	49
888	Ser-h1_l	IN	75	#0072B2	49
889	Ser-h1_l	IN	75	#0072B2	49
890	Ser-h1_l	n.a.	75	#0072B2	5
891	Ser-h1_l	IN	75	#0072B2	49
892	Ser-h1_l	IN	75	#0072B2	49
893	Ser-h1_l	IN	75	#0072B2	49
894	Ser-h1_l	IN	75	#0072B2	49
895	Ser-h1_l	IN	75	#0072B2	49
896	Ser-h1_l	IN	75	#0072B2	49
897	Ser-h1_l	IN	75	#0072B2	49
898	Ser-h1_l	IN	75	#0072B2	49
899	Ser-h1_l	IN	75	#0072B2	49
900	Ser-h1_l	IN	75	#0072B2	49
901	Ser-h1_l	IN	75	#0072B2	49
902	Ser-h1_l	IN	75	#0072B2	49
903	Ser-h1_l	IN	75	#0072B2	49
904	Ser-h1_l	IN	75	#0072B2	49
905	Ser-h1_l	IN	75	#0072B2	49
906	Ser-h1_l	IN	75	#0072B2	49
907	Ser-h1_l	IN	75	#0072B2	49
908	Ser-h1_l	SN	75	#0072B2	11
909	Ser-h1_l	SN	75	#0072B2	11
910	Ser-h1_l	n.a.	75	#0072B2	5
911	Ser-h1_l	IN	75	#0072B2	49
912	Ser-h1_l	IN	75	#0072B2	49
913	Ser-h1_l	MN	75	#0072B2	10
914	Ser-h1_l	IN	75	#0072B2	49
915	Ser-h1_l	IN	75	#0072B2	49
916	Ser-h1_l	IN	75	#0072B2	49
917	Ser-h1_l	MN	75	#0072B2	10
918	Ser-h1_l	IN	75	#0072B2	49
919	Ser-h1_l	IN	75	#0072B2	49
920	Ser-h1_l	IN	75	#0072B2	49
921	Ser-h1_l	IN	75	#0072B2	49
922	Ser-h1_l	IN	75	#0072B2	49
923	Ser-h1_l	IN	75	#0072B2	49
924	Ser-h1_l	IN	75	#0072B2	49
925	Ser-h1_l	IN	75	#0072B2	49
926	dsoCR_2r	IN	58	#E69F00	47
927	dsoCR_2r	SN	58	#E69F00	8
928	dsoCR_2r	IN	58	#E69F00	47
929	dsoCR_2r	SN	58	#E69F00	8
930	dsoCR_2r	MN	58	#E69F00	3
931	dsoCR_2r	MN	58	#E69F00	3
932	dsoCR_2r	MN	58	#E69F00	3
933	dsoCR_2r	IN	58	#E69F00	47
934	dsoCR_2r	IN	58	#E69F00	47
935	dsoCR_2r	IN	58	#E69F00	47
936	dsoCR_2r	SN	58	#E69F00	8
937	dsoCR_2r	SN	58	#E69F00	8
938	dsoCR_2r	SN	58	#E69F00	8
939	dsoCR_2r	IN	58	#E69F00	47
940	dsoCR_2r	IN	58	#E69F00	47
941	dsoCR_2r	IN	58	#E69F00	47
942	dsoCR_2r	IN	58	#E69F00	47
943	dsoCR_2r	IN	58	#E69F00	47
944	dsoCR_2r	IN	58	#E69F00	47
945	dsoCR_2r	IN	58	#E69F00	47
946	dsoCR_2r	IN	58	#E69F00	47
947	dsoCR_2r	IN	58	#E69F00	47
948	dsoCR_2r	IN	58	#E69F00	47
949	dsoCR_2r	IN	58	#E69F00	47
950	dsoCR_2r	IN	58	#E69F00	47
951	dsoCR_2r	IN	58	#E69F00	47
952	dsoCR_2r	IN	58	#E69F00	47
953	dsoCR_2r	IN	58	#E69F00	47
954	dsoCR_2r	IN	58	#E69F00	47
955	dsoCR_2r	IN	58	#E69F00	47
956	dsoCR_2r	IN	58	#E69F00	47
957	dsoCR_2r	IN	58	#E69F00	47
958	dsoCR_2r	IN	58	#E69F00	47
959	dsoCR_2r	IN	58	#E69F00	47
960	dsoCR_2r	IN	58	#E69F00	47
961	dsoCR_2r	IN	58	#E69F00	47
962	dsoCR_2r	IN	58	#E69F00	47
963	dsoCR_2r	IN	58	#E69F00	47
964	dsoCR_2r	IN	58	#E69F00	47
965	dsoCR_2r	IN	58	#E69F00	47
966	dsoCR_2r	IN	58	#E69F00	47
967	dsoCR_2r	IN	58	#E69F00	47
968	dsoCR_2r	IN	58	#E69F00	47
969	dsoCR_2r	IN	58	#E69F00	47
970	dsoCR_2r	IN	58	#E69F00	47
971	dsoCR_2r	IN	58	#E69F00	47
972	dsoCR_2r	IN	58	#E69F00	47
973	dsoCR_2r	IN	58	#E69F00	47
974	dsoCR_2r	IN	58	#E69F00	47
975	dsoCR_2r	IN	58	#E69F00	47
976	dsoCR_2r	IN	58	#E69F00	47
977	dsoCR_2r	IN	58	#E69F00	47
978	dsoCR_2r	IN	58	#E69F00	47
979	dsoCR_2r	IN	58	#E69F00	47
980	dsoCR_2r	IN	58	#E69F00	47
981	dsoCR_2r	SN	58	#E69F00	8
982	dsoCR_2r	SN	58	#E69F00	8
983	dsoCR_2r	SN	58	#E69F00	8
984	MN3_l	SN	57	#0072B2	4
985	MN3_l	IN	57	#0072B2	26
986	MN3_l	IN	57	#0072B2	26
987	MN3_l	IN	57	#0072B2	26
988	MN3_l	IN	57	#0072B2	26
989	MN3_l	IN	57	#0072B2	26
990	MN3_l	IN	57	#0072B2	26
991	MN3_l	effector	57	#0072B2	4
992	MN3_l	MN	57	#0072B2	1
993	MN3_l	SN	57	#0072B2	4
994	MN3_l	SN	57	#0072B2	4
995	MN3_l	effector	57	#0072B2	4
996	MN3_l	IN	57	#0072B2	26
997	MN3_l	IN	57	#0072B2	26
998	MN3_l	IN	57	#0072B2	26
999	MN3_l	IN	57	#0072B2	26
1000	MN3_l	IN	57	#0072B2	26
1001	MN3_l	IN	57	#0072B2	26
1002	MN3_l	n.a.	57	#0072B2	22
1003	MN3_l	n.a.	57	#0072B2	22
1004	MN3_l	n.a.	57	#0072B2	22
1005	MN3_l	n.a.	57	#0072B2	22
1006	MN3_l	n.a.	57	#0072B2	22
1007	MN3_l	n.a.	57	#0072B2	22
1008	MN3_l	n.a.	57	#0072B2	22
1009	MN3_l	n.a.	57	#0072B2	22
1010	MN3_l	n.a.	57	#0072B2	22
1011	MN3_l	n.a.	57	#0072B2	22
1012	MN3_l	n.a.	57	#0072B2	22
1013	MN3_l	n.a.	57	#0072B2	22
1014	MN3_l	n.a.	57	#0072B2	22
1015	MN3_l	n.a.	57	#0072B2	22
1016	MN3_l	n.a.	57	#0072B2	22
1017	MN3_l	n.a.	57	#0072B2	22
1018	MN3_l	n.a.	57	#0072B2	22
1019	MN3_l	n.a.	57	#0072B2	22
1020	MN3_l	n.a.	57	#0072B2	22
1021	MN3_l	IN	57	#0072B2	26
1022	MN3_l	SN	57	#0072B2	4
1023	MN3_l	IN	57	#0072B2	26
1024	MN3_l	IN	57	#0072B2	26
1025	MN3_l	IN	57	#0072B2	26
1026	MN3_l	IN	57	#0072B2	26
1027	MN3_l	IN	57	#0072B2	26
1028	MN3_l	IN	57	#0072B2	26
1029	MN3_l	IN	57	#0072B2	26
1030	MN3_l	n.a.	57	#0072B2	22
1031	MN3_l	n.a.	57	#0072B2	22
1032	MN3_l	IN	57	#0072B2	26
1033	MN3_l	IN	57	#0072B2	26
1034	MN3_l	effector	57	#0072B2	4
1035	MN3_l	effector	57	#0072B2	4
1036	MN3_l	IN	57	#0072B2	26
1037	MN3_l	IN	57	#0072B2	26
1038	MN3_l	IN	57	#0072B2	26
1039	MN3_l	IN	57	#0072B2	26
1040	MN3_l	n.a.	57	#0072B2	22
1041	INdescLuqinPDF_l	IN	54	#CC79A7	33
1042	INdescLuqinPDF_l	n.a.	54	#CC79A7	13
1043	INdescLuqinPDF_l	IN	54	#CC79A7	33
1044	INdescLuqinPDF_l	IN	54	#CC79A7	33
1045	INdescLuqinPDF_l	IN	54	#CC79A7	33
1046	INdescLuqinPDF_l	IN	54	#CC79A7	33
1047	INdescLuqinPDF_l	MN	54	#CC79A7	8
1048	INdescLuqinPDF_l	IN	54	#CC79A7	33
1049	INdescLuqinPDF_l	IN	54	#CC79A7	33
1050	INdescLuqinPDF_l	IN	54	#CC79A7	33
1051	INdescLuqinPDF_l	MN	54	#CC79A7	8
1052	INdescLuqinPDF_l	MN	54	#CC79A7	8
1053	INdescLuqinPDF_l	MN	54	#CC79A7	8
1054	INdescLuqinPDF_l	MN	54	#CC79A7	8
1055	INdescLuqinPDF_l	MN	54	#CC79A7	8
1056	INdescLuqinPDF_l	MN	54	#CC79A7	8
1057	INdescLuqinPDF_l	IN	54	#CC79A7	33
1058	INdescLuqinPDF_l	IN	54	#CC79A7	33
1059	INdescLuqinPDF_l	IN	54	#CC79A7	33
1060	INdescLuqinPDF_l	IN	54	#CC79A7	33
1061	INdescLuqinPDF_l	n.a.	54	#CC79A7	13
1062	INdescLuqinPDF_l	IN	54	#CC79A7	33
1063	INdescLuqinPDF_l	IN	54	#CC79A7	33
1064	INdescLuqinPDF_l	n.a.	54	#CC79A7	13
1065	INdescLuqinPDF_l	n.a.	54	#CC79A7	13
1066	INdescLuqinPDF_l	n.a.	54	#CC79A7	13
1067	INdescLuqinPDF_l	n.a.	54	#CC79A7	13
1068	INdescLuqinPDF_l	n.a.	54	#CC79A7	13
1069	INdescLuqinPDF_l	n.a.	54	#CC79A7	13
1070	INdescLuqinPDF_l	n.a.	54	#CC79A7	13
1071	INdescLuqinPDF_l	IN	54	#CC79A7	33
1072	INdescLuqinPDF_l	IN	54	#CC79A7	33
1073	INdescLuqinPDF_l	n.a.	54	#CC79A7	13
1074	INdescLuqinPDF_l	IN	54	#CC79A7	33
1075	INdescLuqinPDF_l	IN	54	#CC79A7	33
1076	INdescLuqinPDF_l	IN	54	#CC79A7	33
1077	INdescLuqinPDF_l	IN	54	#CC79A7	33
1078	INdescLuqinPDF_l	IN	54	#CC79A7	33
1079	INdescLuqinPDF_l	IN	54	#CC79A7	33
1080	INdescLuqinPDF_l	n.a.	54	#CC79A7	13
1081	INdescLuqinPDF_l	n.a.	54	#CC79A7	13
1082	INdescLuqinPDF_l	n.a.	54	#CC79A7	13
1083	INdescLuqinPDF_l	IN	54	#CC79A7	33
1084	INdescLuqinPDF_l	IN	54	#CC79A7	33
1085	INdescLuqinPDF_l	IN	54	#CC79A7	33
1086	INdescLuqinPDF_l	IN	54	#CC79A7	33
1087	INdescLuqinPDF_l	IN	54	#CC79A7	33
1088	INdescLuqinPDF_l	IN	54	#CC79A7	33
1089	INdescLuqinPDF_l	IN	54	#CC79A7	33
1090	INdescLuqinPDF_l	IN	54	#CC79A7	33
1091	INdescLuqinPDF_l	IN	54	#CC79A7	33
1092	INdescLuqinPDF_l	MN	54	#CC79A7	8
1093	INdescLuqinPDF_l	IN	54	#CC79A7	33
1094	INdescLuqinPDF_l	IN	54	#CC79A7	33
1095	MNant_r	effector	50	#0072B2	41
1096	MNant_r	effector	50	#0072B2	41
1097	MNant_r	effector	50	#0072B2	41
1098	MNant_r	effector	50	#0072B2	41
1099	MNant_r	effector	50	#0072B2	41
1100	MNant_r	effector	50	#0072B2	41
1101	MNant_r	effector	50	#0072B2	41
1102	MNant_r	effector	50	#0072B2	41
1103	MNant_r	effector	50	#0072B2	41
1104	MNant_r	effector	50	#0072B2	41
1105	MNant_r	effector	50	#0072B2	41
1106	MNant_r	effector	50	#0072B2	41
1107	MNant_r	effector	50	#0072B2	41
1108	MNant_r	effector	50	#0072B2	41
1109	MNant_r	effector	50	#0072B2	41
1110	MNant_r	effector	50	#0072B2	41
1111	MNant_r	effector	50	#0072B2	41
1112	MNant_r	effector	50	#0072B2	41
1113	MNant_r	effector	50	#0072B2	41
1114	MNant_r	effector	50	#0072B2	41
1115	MNant_r	effector	50	#0072B2	41
1116	MNant_r	effector	50	#0072B2	41
1117	MNant_r	effector	50	#0072B2	41
1118	MNant_r	effector	50	#0072B2	41
1119	MNant_r	effector	50	#0072B2	41
1120	MNant_r	effector	50	#0072B2	41
1121	MNant_r	effector	50	#0072B2	41
1122	MNant_r	effector	50	#0072B2	41
1123	MNant_r	effector	50	#0072B2	41
1124	MNant_r	effector	50	#0072B2	41
1125	MNant_r	effector	50	#0072B2	41
1126	MNant_r	effector	50	#0072B2	41
1127	MNant_r	effector	50	#0072B2	41
1128	MNant_r	SN	50	#0072B2	2
1129	MNant_r	SN	50	#0072B2	2
1130	MNant_r	effector	50	#0072B2	41
1131	MNant_r	MN	50	#0072B2	5
1132	MNant_r	MN	50	#0072B2	5
1133	MNant_r	MN	50	#0072B2	5
1134	MNant_r	MN	50	#0072B2	5
1135	MNant_r	MN	50	#0072B2	5
1136	MNant_r	effector	50	#0072B2	41
1137	MNant_r	effector	50	#0072B2	41
1138	MNant_r	effector	50	#0072B2	41
1139	MNant_r	effector	50	#0072B2	41
1140	MNant_r	effector	50	#0072B2	41
1141	MNant_r	IN	50	#0072B2	2
1142	MNant_r	IN	50	#0072B2	2
1143	MNant_r	effector	50	#0072B2	41
1144	MNant_r	effector	50	#0072B2	41
1145	SNbronto_r	IN	47	#E69F00	27
1146	SNbronto_r	IN	47	#E69F00	27
1147	SNbronto_r	IN	47	#E69F00	27
1148	SNbronto_r	MN	47	#E69F00	14
1149	SNbronto_r	MN	47	#E69F00	14
1150	SNbronto_r	MN	47	#E69F00	14
1151	SNbronto_r	MN	47	#E69F00	14
1152	SNbronto_r	MN	47	#E69F00	14
1153	SNbronto_r	MN	47	#E69F00	14
1154	SNbronto_r	MN	47	#E69F00	14
1155	SNbronto_r	MN	47	#E69F00	14
1156	SNbronto_r	MN	47	#E69F00	14
1157	SNbronto_r	MN	47	#E69F00	14
1158	SNbronto_r	MN	47	#E69F00	14
1159	SNbronto_r	IN	47	#E69F00	27
1160	SNbronto_r	IN	47	#E69F00	27
1161	SNbronto_r	IN	47	#E69F00	27
1162	SNbronto_r	MN	47	#E69F00	14
1163	SNbronto_r	MN	47	#E69F00	14
1164	SNbronto_r	MN	47	#E69F00	14
1165	SNbronto_r	SN	47	#E69F00	5
1166	SNbronto_r	IN	47	#E69F00	27
1167	SNbronto_r	IN	47	#E69F00	27
1168	SNbronto_r	SN	47	#E69F00	5
1169	SNbronto_r	SN	47	#E69F00	5
1170	SNbronto_r	SN	47	#E69F00	5
1171	SNbronto_r	SN	47	#E69F00	5
1172	SNbronto_r	IN	47	#E69F00	27
1173	SNbronto_r	IN	47	#E69F00	27
1174	SNbronto_r	IN	47	#E69F00	27
1175	SNbronto_r	IN	47	#E69F00	27
1176	SNbronto_r	IN	47	#E69F00	27
1177	SNbronto_r	IN	47	#E69F00	27
1178	SNbronto_r	IN	47	#E69F00	27
1179	SNbronto_r	IN	47	#E69F00	27
1180	SNbronto_r	IN	47	#E69F00	27
1181	SNbronto_r	IN	47	#E69F00	27
1182	SNbronto_r	IN	47	#E69F00	27
1183	SNbronto_r	IN	47	#E69F00	27
1184	SNbronto_r	IN	47	#E69F00	27
1185	SNbronto_r	IN	47	#E69F00	27
1186	SNbronto_r	IN	47	#E69F00	27
1187	SNbronto_r	IN	47	#E69F00	27
1188	SNbronto_r	IN	47	#E69F00	27
1189	SNbronto_r	n.a.	47	#E69F00	1
1190	SNbronto_r	IN	47	#E69F00	27
1191	SNbronto_r	IN	47	#E69F00	27
1192	SNbronto_l	MN	45	#E69F00	14
1193	SNbronto_l	MN	45	#E69F00	14
1194	SNbronto_l	MN	45	#E69F00	14
1195	SNbronto_l	MN	45	#E69F00	14
1196	SNbronto_l	MN	45	#E69F00	14
1197	SNbronto_l	MN	45	#E69F00	14
1198	SNbronto_l	MN	45	#E69F00	14
1199	SNbronto_l	MN	45	#E69F00	14
1200	SNbronto_l	MN	45	#E69F00	14
1201	SNbronto_l	MN	45	#E69F00	14
1202	SNbronto_l	MN	45	#E69F00	14
1203	SNbronto_l	MN	45	#E69F00	14
1204	SNbronto_l	IN	45	#E69F00	27
1205	SNbronto_l	IN	45	#E69F00	27
1206	SNbronto_l	IN	45	#E69F00	27
1207	SNbronto_l	IN	45	#E69F00	27
1208	SNbronto_l	IN	45	#E69F00	27
1209	SNbronto_l	SN	45	#E69F00	2
1210	SNbronto_l	MN	45	#E69F00	14
1211	SNbronto_l	MN	45	#E69F00	14
1212	SNbronto_l	IN	45	#E69F00	27
1213	SNbronto_l	IN	45	#E69F00	27
1214	SNbronto_l	IN	45	#E69F00	27
1215	SNbronto_l	IN	45	#E69F00	27
1216	SNbronto_l	IN	45	#E69F00	27
1217	SNbronto_l	IN	45	#E69F00	27
1218	SNbronto_l	IN	45	#E69F00	27
1219	SNbronto_l	IN	45	#E69F00	27
1220	SNbronto_l	IN	45	#E69F00	27
1221	SNbronto_l	IN	45	#E69F00	27
1222	SNbronto_l	IN	45	#E69F00	27
1223	SNbronto_l	IN	45	#E69F00	27
1224	SNbronto_l	IN	45	#E69F00	27
1225	SNbronto_l	n.a.	45	#E69F00	2
1226	SNbronto_l	n.a.	45	#E69F00	2
1227	SNbronto_l	IN	45	#E69F00	27
1228	SNbronto_l	IN	45	#E69F00	27
1229	SNbronto_l	IN	45	#E69F00	27
1230	SNbronto_l	IN	45	#E69F00	27
1231	SNbronto_l	IN	45	#E69F00	27
1232	SNbronto_l	IN	45	#E69F00	27
1233	SNbronto_l	SN	45	#E69F00	2
1234	SNbronto_l	IN	45	#E69F00	27
1235	SNbronto_l	IN	45	#E69F00	27
1236	SNbronto_l	IN	45	#E69F00	27
1237	MS2	SN	40	#E69F00	40
1238	MS2	SN	40	#E69F00	40
1239	MS2	SN	40	#E69F00	40
1240	MS2	SN	40	#E69F00	40
1241	MS2	SN	40	#E69F00	40
1242	MS2	SN	40	#E69F00	40
1243	MS2	SN	40	#E69F00	40
1244	MS2	SN	40	#E69F00	40
1245	MS2	SN	40	#E69F00	40
1246	MS2	SN	40	#E69F00	40
1247	MS2	SN	40	#E69F00	40
1248	MS2	SN	40	#E69F00	40
1249	MS2	SN	40	#E69F00	40
1250	MS2	SN	40	#E69F00	40
1251	MS2	SN	40	#E69F00	40
1252	MS2	SN	40	#E69F00	40
1253	MS2	SN	40	#E69F00	40
1254	MS2	SN	40	#E69F00	40
1255	MS2	SN	40	#E69F00	40
1256	MS2	SN	40	#E69F00	40
1257	MS2	SN	40	#E69F00	40
1258	MS2	SN	40	#E69F00	40
1259	MS2	SN	40	#E69F00	40
1260	MS2	SN	40	#E69F00	40
1261	MS2	SN	40	#E69F00	40
1262	MS2	SN	40	#E69F00	40
1263	MS2	SN	40	#E69F00	40
1264	MS2	SN	40	#E69F00	40
1265	MS2	SN	40	#E69F00	40
1266	MS2	SN	40	#E69F00	40
1267	MS2	SN	40	#E69F00	40
1268	MS2	SN	40	#E69F00	40
1269	MS2	SN	40	#E69F00	40
1270	MS2	SN	40	#E69F00	40
1271	MS2	SN	40	#E69F00	40
1272	MS2	SN	40	#E69F00	40
1273	MS2	SN	40	#E69F00	40
1274	MS2	SN	40	#E69F00	40
1275	MS2	SN	40	#E69F00	40
1276	MS2	SN	40	#E69F00	40
1277	dsoCR_2l; PDF	SN	40	#E69F00	1
1278	dsoCR_2l; PDF	IN	40	#E69F00	35
1279	dsoCR_2l; PDF	IN	40	#E69F00	35
1280	dsoCR_2l; PDF	n.a.	40	#E69F00	1
1281	dsoCR_2l; PDF	IN	40	#E69F00	35
1282	dsoCR_2l; PDF	IN	40	#E69F00	35
1283	dsoCR_2l; PDF	IN	40	#E69F00	35
1284	dsoCR_2l; PDF	IN	40	#E69F00	35
1285	dsoCR_2l; PDF	IN	40	#E69F00	35
1286	dsoCR_2l; PDF	IN	40	#E69F00	35
1287	dsoCR_2l; PDF	IN	40	#E69F00	35
1288	dsoCR_2l; PDF	IN	40	#E69F00	35
1289	dsoCR_2l; PDF	IN	40	#E69F00	35
1290	dsoCR_2l; PDF	IN	40	#E69F00	35
1291	dsoCR_2l; PDF	IN	40	#E69F00	35
1292	dsoCR_2l; PDF	IN	40	#E69F00	35
1293	dsoCR_2l; PDF	IN	40	#E69F00	35
1294	dsoCR_2l; PDF	IN	40	#E69F00	35
1295	dsoCR_2l; PDF	IN	40	#E69F00	35
1296	dsoCR_2l; PDF	IN	40	#E69F00	35
1297	dsoCR_2l; PDF	IN	40	#E69F00	35
1298	dsoCR_2l; PDF	IN	40	#E69F00	35
1299	dsoCR_2l; PDF	IN	40	#E69F00	35
1300	dsoCR_2l; PDF	IN	40	#E69F00	35
1301	dsoCR_2l; PDF	IN	40	#E69F00	35
1302	dsoCR_2l; PDF	IN	40	#E69F00	35
1303	dsoCR_2l; PDF	IN	40	#E69F00	35
1304	dsoCR_2l; PDF	MN	40	#E69F00	3
1305	dsoCR_2l; PDF	MN	40	#E69F00	3
1306	dsoCR_2l; PDF	MN	40	#E69F00	3
1307	dsoCR_2l; PDF	IN	40	#E69F00	35
1308	dsoCR_2l; PDF	IN	40	#E69F00	35
1309	dsoCR_2l; PDF	IN	40	#E69F00	35
1310	dsoCR_2l; PDF	IN	40	#E69F00	35
1311	dsoCR_2l; PDF	IN	40	#E69F00	35
1312	dsoCR_2l; PDF	IN	40	#E69F00	35
1313	dsoCR_2l; PDF	IN	40	#E69F00	35
1314	dsoCR_2l; PDF	IN	40	#E69F00	35
1315	dsoCR_2l; PDF	IN	40	#E69F00	35
1316	dsoCR_2l; PDF	IN	40	#E69F00	35
1317	MNgland-head_l	IN	36	#0072B2	19
1318	MNgland-head_l	IN	36	#0072B2	19
1319	MNgland-head_l	IN	36	#0072B2	19
1320	MNgland-head_l	effector	36	#0072B2	10
1321	MNgland-head_l	effector	36	#0072B2	10
1322	MNgland-head_l	effector	36	#0072B2	10
1323	MNgland-head_l	effector	36	#0072B2	10
1324	MNgland-head_l	IN	36	#0072B2	19
1325	MNgland-head_l	IN	36	#0072B2	19
1326	MNgland-head_l	IN	36	#0072B2	19
1327	MNgland-head_l	IN	36	#0072B2	19
1328	MNgland-head_l	MN	36	#0072B2	3
1329	MNgland-head_l	SN	36	#0072B2	1
1330	MNgland-head_l	IN	36	#0072B2	19
1331	MNgland-head_l	IN	36	#0072B2	19
1332	MNgland-head_l	n.a.	36	#0072B2	3
1333	MNgland-head_l	n.a.	36	#0072B2	3
1334	MNgland-head_l	IN	36	#0072B2	19
1335	MNgland-head_l	IN	36	#0072B2	19
1336	MNgland-head_l	IN	36	#0072B2	19
1337	MNgland-head_l	n.a.	36	#0072B2	3
1338	MNgland-head_l	effector	36	#0072B2	10
1339	MNgland-head_l	effector	36	#0072B2	10
1340	MNgland-head_l	IN	36	#0072B2	19
1341	MNgland-head_l	IN	36	#0072B2	19
1342	MNgland-head_l	effector	36	#0072B2	10
1343	MNgland-head_l	effector	36	#0072B2	10
1344	MNgland-head_l	effector	36	#0072B2	10
1345	MNgland-head_l	effector	36	#0072B2	10
1346	MNgland-head_l	MN	36	#0072B2	3
1347	MNgland-head_l	IN	36	#0072B2	19
1348	MNgland-head_l	MN	36	#0072B2	3
1349	MNgland-head_l	IN	36	#0072B2	19
1350	MNgland-head_l	IN	36	#0072B2	19
1351	MNgland-head_l	IN	36	#0072B2	19
1352	MNgland-head_l	IN	36	#0072B2	19
1353	hCR2_r; SN	SN	35	#E69F00	5
1354	hCR2_r; SN	IN	35	#E69F00	29
1355	hCR2_r; SN	IN	35	#E69F00	29
1356	hCR2_r; SN	IN	35	#E69F00	29
1357	hCR2_r; SN	IN	35	#E69F00	29
1358	hCR2_r; SN	IN	35	#E69F00	29
1359	hCR2_r; SN	IN	35	#E69F00	29
1360	hCR2_r; SN	IN	35	#E69F00	29
1361	hCR2_r; SN	IN	35	#E69F00	29
1362	hCR2_r; SN	SN	35	#E69F00	5
1363	hCR2_r; SN	SN	35	#E69F00	5
1364	hCR2_r; SN	SN	35	#E69F00	5
1365	hCR2_r; SN	IN	35	#E69F00	29
1366	hCR2_r; SN	IN	35	#E69F00	29
1367	hCR2_r; SN	IN	35	#E69F00	29
1368	hCR2_r; SN	IN	35	#E69F00	29
1369	hCR2_r; SN	IN	35	#E69F00	29
1370	hCR2_r; SN	IN	35	#E69F00	29
1371	hCR2_r; SN	IN	35	#E69F00	29
1372	hCR2_r; SN	IN	35	#E69F00	29
1373	hCR2_r; SN	IN	35	#E69F00	29
1374	hCR2_r; SN	IN	35	#E69F00	29
1375	hCR2_r; SN	IN	35	#E69F00	29
1376	hCR2_r; SN	IN	35	#E69F00	29
1377	hCR2_r; SN	IN	35	#E69F00	29
1378	hCR2_r; SN	IN	35	#E69F00	29
1379	hCR2_r; SN	IN	35	#E69F00	29
1380	hCR2_r; SN	IN	35	#E69F00	29
1381	hCR2_r; SN	IN	35	#E69F00	29
1382	hCR2_r; SN	IN	35	#E69F00	29
1383	hCR2_r; SN	effector	35	#E69F00	1
1384	hCR2_r; SN	IN	35	#E69F00	29
1385	hCR2_r; SN	SN	35	#E69F00	5
1386	hCR2_r; SN	IN	35	#E69F00	29
1387	hCR2_r; SN	IN	35	#E69F00	29
1388	INdescLuqinPDF_r	IN	34	#CC79A7	18
1389	INdescLuqinPDF_r	n.a.	34	#CC79A7	3
1390	INdescLuqinPDF_r	MN	34	#CC79A7	12
1391	INdescLuqinPDF_r	IN	34	#CC79A7	18
1392	INdescLuqinPDF_r	MN	34	#CC79A7	12
1393	INdescLuqinPDF_r	MN	34	#CC79A7	12
1394	INdescLuqinPDF_r	MN	34	#CC79A7	12
1395	INdescLuqinPDF_r	MN	34	#CC79A7	12
1396	INdescLuqinPDF_r	MN	34	#CC79A7	12
1397	INdescLuqinPDF_r	MN	34	#CC79A7	12
1398	INdescLuqinPDF_r	MN	34	#CC79A7	12
1399	INdescLuqinPDF_r	MN	34	#CC79A7	12
1400	INdescLuqinPDF_r	MN	34	#CC79A7	12
1401	INdescLuqinPDF_r	MN	34	#CC79A7	12
1402	INdescLuqinPDF_r	MN	34	#CC79A7	12
1403	INdescLuqinPDF_r	IN	34	#CC79A7	18
1404	INdescLuqinPDF_r	IN	34	#CC79A7	18
1405	INdescLuqinPDF_r	IN	34	#CC79A7	18
1406	INdescLuqinPDF_r	IN	34	#CC79A7	18
1407	INdescLuqinPDF_r	IN	34	#CC79A7	18
1408	INdescLuqinPDF_r	IN	34	#CC79A7	18
1409	INdescLuqinPDF_r	IN	34	#CC79A7	18
1410	INdescLuqinPDF_r	IN	34	#CC79A7	18
1411	INdescLuqinPDF_r	IN	34	#CC79A7	18
1412	INdescLuqinPDF_r	IN	34	#CC79A7	18
1413	INdescLuqinPDF_r	IN	34	#CC79A7	18
1414	INdescLuqinPDF_r	n.a.	34	#CC79A7	3
1415	INdescLuqinPDF_r	IN	34	#CC79A7	18
1416	INdescLuqinPDF_r	IN	34	#CC79A7	18
1417	INdescLuqinPDF_r	n.a.	34	#CC79A7	3
1418	INdescLuqinPDF_r	SN	34	#CC79A7	1
1419	INdescLuqinPDF_r	IN	34	#CC79A7	18
1420	INdescLuqinPDF_r	IN	34	#CC79A7	18
1421	INdescLuqinPDF_r	IN	34	#CC79A7	18
1422	hCR1_l2; SN	IN	30	#E69F00	30
1423	hCR1_l2; SN	IN	30	#E69F00	30
1424	hCR1_l2; SN	IN	30	#E69F00	30
1425	hCR1_l2; SN	IN	30	#E69F00	30
1426	hCR1_l2; SN	IN	30	#E69F00	30
1427	hCR1_l2; SN	IN	30	#E69F00	30
1428	hCR1_l2; SN	IN	30	#E69F00	30
1429	hCR1_l2; SN	IN	30	#E69F00	30
1430	hCR1_l2; SN	IN	30	#E69F00	30
1431	hCR1_l2; SN	IN	30	#E69F00	30
1432	hCR1_l2; SN	IN	30	#E69F00	30
1433	hCR1_l2; SN	IN	30	#E69F00	30
1434	hCR1_l2; SN	IN	30	#E69F00	30
1435	hCR1_l2; SN	IN	30	#E69F00	30
1436	hCR1_l2; SN	IN	30	#E69F00	30
1437	hCR1_l2; SN	IN	30	#E69F00	30
1438	hCR1_l2; SN	IN	30	#E69F00	30
1439	hCR1_l2; SN	IN	30	#E69F00	30
1440	hCR1_l2; SN	IN	30	#E69F00	30
1441	hCR1_l2; SN	IN	30	#E69F00	30
1442	hCR1_l2; SN	IN	30	#E69F00	30
1443	hCR1_l2; SN	IN	30	#E69F00	30
1444	hCR1_l2; SN	IN	30	#E69F00	30
1445	hCR1_l2; SN	IN	30	#E69F00	30
1446	hCR1_l2; SN	IN	30	#E69F00	30
1447	hCR1_l2; SN	IN	30	#E69F00	30
1448	hCR1_l2; SN	IN	30	#E69F00	30
1449	hCR1_l2; SN	IN	30	#E69F00	30
1450	hCR1_l2; SN	IN	30	#E69F00	30
1451	hCR1_l2; SN	IN	30	#E69F00	30
1452	INbiax_r	IN	29	#CC79A7	24
1453	INbiax_r	IN	29	#CC79A7	24
1454	INbiax_r	IN	29	#CC79A7	24
1455	SNblunt_l	MN	29	#E69F00	7
1456	SNblunt_l	MN	29	#E69F00	7
1457	SNblunt_l	MN	29	#E69F00	7
1458	SNblunt_l	MN	29	#E69F00	7
1459	SNblunt_l	IN	29	#E69F00	15
1460	INpro_r1	MN	29	#CC79A7	11
1461	hCR2_l; SN	IN	29	#E69F00	29
1462	INpro_r1	MN	29	#CC79A7	11
1463	hCR2_l; SN	IN	29	#E69F00	29
1464	SNblunt_l	IN	29	#E69F00	15
1465	INdecuss_r 1013576	IN	29	#CC79A7	11
1466	INdecuss_r 1013576	MN	29	#CC79A7	12
1467	INdecuss_r 1013576	MN	29	#CC79A7	12
1468	SNblunt_l	IN	29	#E69F00	15
1469	INpro_r1	MN	29	#CC79A7	11
1470	INbiax_r	IN	29	#CC79A7	24
1471	SNblunt_l	IN	29	#E69F00	15
1472	SNblunt_l	IN	29	#E69F00	15
1473	INpro_r1	MN	29	#CC79A7	11
1474	INpro_r1	MN	29	#CC79A7	11
1475	INdecuss_r 1013576	MN	29	#CC79A7	12
1476	INbiax_r	IN	29	#CC79A7	24
1477	INbiax_r	MN	29	#CC79A7	4
1478	INbiax_r	MN	29	#CC79A7	4
1479	INbiax_r	MN	29	#CC79A7	4
1480	SNblunt_l	MN	29	#E69F00	7
1481	SNblunt_l	SN	29	#E69F00	5
1482	SNblunt_l	SN	29	#E69F00	5
1483	SNblunt_l	SN	29	#E69F00	5
1484	INbiax_r	MN	29	#CC79A7	4
1485	INdecuss_r 1013576	MN	29	#CC79A7	12
1486	INdecuss_r 1013576	MN	29	#CC79A7	12
1487	INdecuss_r 1013576	MN	29	#CC79A7	12
1488	INdecuss_r 1013576	MN	29	#CC79A7	12
1489	INdecuss_r 1013576	MN	29	#CC79A7	12
1490	INdecuss_r 1013576	MN	29	#CC79A7	12
1491	INbiax_r	IN	29	#CC79A7	24
1492	INdecuss_r 1013576	IN	29	#CC79A7	11
1493	hCR2_l; SN	IN	29	#E69F00	29
1494	hCR2_l; SN	IN	29	#E69F00	29
1495	hCR2_l; SN	IN	29	#E69F00	29
1496	hCR2_l; SN	IN	29	#E69F00	29
1497	hCR2_l; SN	IN	29	#E69F00	29
1498	hCR2_l; SN	IN	29	#E69F00	29
1499	hCR2_l; SN	IN	29	#E69F00	29
1500	hCR2_l; SN	IN	29	#E69F00	29
1501	hCR2_l; SN	IN	29	#E69F00	29
1502	hCR2_l; SN	IN	29	#E69F00	29
1503	hCR2_l; SN	IN	29	#E69F00	29
1504	hCR2_l; SN	IN	29	#E69F00	29
1505	hCR2_l; SN	IN	29	#E69F00	29
1506	hCR2_l; SN	IN	29	#E69F00	29
1507	hCR2_l; SN	IN	29	#E69F00	29
1508	hCR2_l; SN	IN	29	#E69F00	29
1509	hCR2_l; SN	IN	29	#E69F00	29
1510	SNblunt_l	IN	29	#E69F00	15
1511	hCR2_l; SN	IN	29	#E69F00	29
1512	INdecuss_r 1013576	IN	29	#CC79A7	11
1513	INbiax_r	IN	29	#CC79A7	24
1514	SNblunt_l	MN	29	#E69F00	7
1515	SNblunt_l	MN	29	#E69F00	7
1516	INdecuss_r 1013576	SN	29	#CC79A7	1
1517	INbiax_r	IN	29	#CC79A7	24
1518	hCR2_l; SN	IN	29	#E69F00	29
1519	hCR2_l; SN	IN	29	#E69F00	29
1520	hCR2_l; SN	IN	29	#E69F00	29
1521	hCR2_l; SN	IN	29	#E69F00	29
1522	SNblunt_l	IN	29	#E69F00	15
1523	SNblunt_l	IN	29	#E69F00	15
1524	INpro_r1	IN	29	#CC79A7	7
1525	INdecuss_r 1013576	IN	29	#CC79A7	11
1526	INdecuss_r 1013576	n.a.	29	#CC79A7	5
1527	INbiax_r	IN	29	#CC79A7	24
1528	INbiax_r	IN	29	#CC79A7	24
1529	INbiax_r	IN	29	#CC79A7	24
1530	INbiax_r	IN	29	#CC79A7	24
1531	INbiax_r	IN	29	#CC79A7	24
1532	INpro_r1	n.a.	29	#CC79A7	3
1533	INpro_r1	n.a.	29	#CC79A7	3
1534	INpro_r1	n.a.	29	#CC79A7	3
1535	SNblunt_l	IN	29	#E69F00	15
1536	SNblunt_l	IN	29	#E69F00	15
1537	INdecuss_r 1013576	MN	29	#CC79A7	12
1538	INdecuss_r 1013576	MN	29	#CC79A7	12
1539	INdecuss_r 1013576	MN	29	#CC79A7	12
1540	SNblunt_l	IN	29	#E69F00	15
1541	SNblunt_l	IN	29	#E69F00	15
1542	SNblunt_l	IN	29	#E69F00	15
1543	INpro_r1	IN	29	#CC79A7	7
1544	INpro_r1	IN	29	#CC79A7	7
1545	INpro_r1	IN	29	#CC79A7	7
1546	INbiax_r	IN	29	#CC79A7	24
1547	INbiax_r	IN	29	#CC79A7	24
1548	INbiax_r	IN	29	#CC79A7	24
1549	INbiax_r	IN	29	#CC79A7	24
1550	INdecuss_r 1013576	IN	29	#CC79A7	11
1551	SNblunt_l	IN	29	#E69F00	15
1552	INpro_r1	effector	29	#CC79A7	4
1553	INpro_r1	effector	29	#CC79A7	4
1554	INpro_r1	effector	29	#CC79A7	4
1555	INpro_r1	IN	29	#CC79A7	7
1556	INpro_r1	MN	29	#CC79A7	11
1557	INpro_r1	effector	29	#CC79A7	4
1558	INdecuss_r 1013576	IN	29	#CC79A7	11
1559	INpro_r1	IN	29	#CC79A7	7
1560	INpro_r1	IN	29	#CC79A7	7
1561	INdecuss_r 1013576	IN	29	#CC79A7	11
1562	INbiax_r	IN	29	#CC79A7	24
1563	SNblunt_l	n.a.	29	#E69F00	2
1564	SNblunt_l	n.a.	29	#E69F00	2
1565	hCR2_l; SN	IN	29	#E69F00	29
1566	INbiax_r	IN	29	#CC79A7	24
1567	INbiax_r	n.a.	29	#CC79A7	1
1568	INbiax_r	IN	29	#CC79A7	24
1569	INbiax_r	IN	29	#CC79A7	24
1570	hCR2_l; SN	IN	29	#E69F00	29
1571	hCR2_l; SN	IN	29	#E69F00	29
1572	hCR2_l; SN	IN	29	#E69F00	29
1573	INpro_r1	MN	29	#CC79A7	11
1574	INpro_r1	MN	29	#CC79A7	11
1575	SNblunt_l	SN	29	#E69F00	5
1576	SNblunt_l	IN	29	#E69F00	15
1577	INbiax_r	IN	29	#CC79A7	24
1578	INbiax_r	IN	29	#CC79A7	24
1579	INbiax_r	IN	29	#CC79A7	24
1580	INpro_r1	MN	29	#CC79A7	11
1581	INpro_r1	MN	29	#CC79A7	11
1582	INpro_r1	MN	29	#CC79A7	11
1583	INdecuss_r 1013576	IN	29	#CC79A7	11
1584	INdecuss_r 1013576	IN	29	#CC79A7	11
1585	SNblunt_l	SN	29	#E69F00	5
1586	hCR2_l; SN	IN	29	#E69F00	29
1587	INdecuss_r 1013576	IN	29	#CC79A7	11
1588	INdecuss_r 1013576	IN	29	#CC79A7	11
1589	INdecuss_r 1013576	n.a.	29	#CC79A7	5
1590	INdecuss_r 1013576	n.a.	29	#CC79A7	5
1591	INdecuss_r 1013576	n.a.	29	#CC79A7	5
1592	INdecuss_r 1013576	n.a.	29	#CC79A7	5
1593	INpro_r1	SN	29	#CC79A7	4
1594	INpro_r1	SN	29	#CC79A7	4
1595	INpro_r1	SN	29	#CC79A7	4
1596	INpro_r1	SN	29	#CC79A7	4
1597	hCR1_r; SN	SN	28	#E69F00	5
1598	hCR1_r; SN	SN	28	#E69F00	5
1599	hCR1_r; SN	SN	28	#E69F00	5
1600	hCR1_r; SN	SN	28	#E69F00	5
1601	hCR1_r; SN	IN	28	#E69F00	23
1602	hCR1_r; SN	IN	28	#E69F00	23
1603	hCR1_r; SN	SN	28	#E69F00	5
1604	hCR1_r; SN	IN	28	#E69F00	23
1605	hCR1_r; SN	IN	28	#E69F00	23
1606	hCR1_r; SN	IN	28	#E69F00	23
1607	hCR1_r; SN	IN	28	#E69F00	23
1608	hCR1_r; SN	IN	28	#E69F00	23
1609	hCR1_r; SN	IN	28	#E69F00	23
1610	hCR1_r; SN	IN	28	#E69F00	23
1611	hCR1_r; SN	IN	28	#E69F00	23
1612	hCR1_r; SN	IN	28	#E69F00	23
1613	hCR1_r; SN	IN	28	#E69F00	23
1614	hCR1_r; SN	IN	28	#E69F00	23
1615	hCR1_r; SN	IN	28	#E69F00	23
1616	hCR1_r; SN	IN	28	#E69F00	23
1617	hCR1_r; SN	IN	28	#E69F00	23
1618	hCR1_r; SN	IN	28	#E69F00	23
1619	hCR1_r; SN	IN	28	#E69F00	23
1620	hCR1_r; SN	IN	28	#E69F00	23
1621	hCR1_r; SN	IN	28	#E69F00	23
1622	hCR1_r; SN	IN	28	#E69F00	23
1623	hCR1_r; SN	IN	28	#E69F00	23
1624	hCR1_r; SN	IN	28	#E69F00	23
1625	SNblunt_r	MN	26	#E69F00	6
1626	SNblunt_r	MN	26	#E69F00	6
1627	SNblunt_r	MN	26	#E69F00	6
1628	SNblunt_r	MN	26	#E69F00	6
1629	SNblunt_r	MN	26	#E69F00	6
1630	SNblunt_r	MN	26	#E69F00	6
1631	SNblunt_r	IN	26	#E69F00	15
1632	SNblunt_r	SN	26	#E69F00	5
1633	SNblunt_r	SN	26	#E69F00	5
1634	SNblunt_r	SN	26	#E69F00	5
1635	SNblunt_r	IN	26	#E69F00	15
1636	SNblunt_r	IN	26	#E69F00	15
1637	SNblunt_r	IN	26	#E69F00	15
1638	SNblunt_r	IN	26	#E69F00	15
1639	SNblunt_r	IN	26	#E69F00	15
1640	SNblunt_r	IN	26	#E69F00	15
1641	SNblunt_r	IN	26	#E69F00	15
1642	SNblunt_r	IN	26	#E69F00	15
1643	SNblunt_r	IN	26	#E69F00	15
1644	SNblunt_r	IN	26	#E69F00	15
1645	SNblunt_r	IN	26	#E69F00	15
1646	SNblunt_r	SN	26	#E69F00	5
1647	SNblunt_r	IN	26	#E69F00	15
1648	SNblunt_r	SN	26	#E69F00	5
1649	SNblunt_r	IN	26	#E69F00	15
1650	SNblunt_r	IN	26	#E69F00	15
1651	cMNATO	MN	25	#CC79A7	12
1652	cMNATO	MN	25	#CC79A7	12
1653	cMNATO	SN	25	#CC79A7	9
1654	Ser-h1_r	SN	25	#0072B2	4
1655	cMNATO	SN	25	#CC79A7	9
1656	cMNATO	SN	25	#CC79A7	9
1657	cMNATO	SN	25	#CC79A7	9
1658	cMNATO	SN	25	#CC79A7	9
1659	cMNATO	SN	25	#CC79A7	9
1660	cMNATO	SN	25	#CC79A7	9
1661	Ser-h1_r	SN	25	#0072B2	4
1662	cMNATO	SN	25	#CC79A7	9
1663	Ser-h1_r	IN	25	#0072B2	11
1664	cMNATO	MN	25	#CC79A7	12
1665	cMNATO	MN	25	#CC79A7	12
1666	cMNATO	MN	25	#CC79A7	12
1667	cMNATO	MN	25	#CC79A7	12
1668	cMNATO	MN	25	#CC79A7	12
1669	Ser-h1_r	MN	25	#0072B2	6
1670	Ser-h1_r	MN	25	#0072B2	6
1671	Ser-h1_r	MN	25	#0072B2	6
1672	Ser-h1_r	MN	25	#0072B2	6
1673	Ser-h1_r	MN	25	#0072B2	6
1674	cMNATO	MN	25	#CC79A7	12
1675	cMNATO	MN	25	#CC79A7	12
1676	cMNATO	MN	25	#CC79A7	12
1677	cMNATO	MN	25	#CC79A7	12
1678	cMNATO	MN	25	#CC79A7	12
1679	Ser-h1_r	effector	25	#0072B2	4
1680	Ser-h1_r	effector	25	#0072B2	4
1681	Ser-h1_r	effector	25	#0072B2	4
1682	Ser-h1_r	IN	25	#0072B2	11
1683	Ser-h1_r	IN	25	#0072B2	11
1684	Ser-h1_r	IN	25	#0072B2	11
1685	Ser-h1_r	IN	25	#0072B2	11
1686	Ser-h1_r	IN	25	#0072B2	11
1687	Ser-h1_r	IN	25	#0072B2	11
1688	Ser-h1_r	IN	25	#0072B2	11
1689	Ser-h1_r	effector	25	#0072B2	4
1690	Ser-h1_r	SN	25	#0072B2	4
1691	Ser-h1_r	SN	25	#0072B2	4
1692	cMNATO	IN	25	#CC79A7	4
1693	cMNATO	IN	25	#CC79A7	4
1694	cMNATO	IN	25	#CC79A7	4
1695	cMNATO	IN	25	#CC79A7	4
1696	Ser-h1_r	IN	25	#0072B2	11
1697	Ser-h1_r	IN	25	#0072B2	11
1698	Ser-h1_r	MN	25	#0072B2	6
1699	cMNATO	SN	25	#CC79A7	9
1700	Ser-h1_r	IN	25	#0072B2	11
1701	cMNPDF-vcl1	IN	22	#CC79A7	5
1702	cMNPDF-vcl1	IN	22	#CC79A7	5
1703	cMNPDF-vcl1	MN	22	#CC79A7	10
1704	cMNPDF-vcl1	SN	22	#CC79A7	5
1705	cMNPDF-vcl1	SN	22	#CC79A7	5
1706	cMNPDF-vcl1	SN	22	#CC79A7	5
1707	cMNPDF-vcl1	SN	22	#CC79A7	5
1708	cMNPDF-vcl1	SN	22	#CC79A7	5
1709	cMNPDF-vcl1	MN	22	#CC79A7	10
1710	cMNPDF-vcl1	MN	22	#CC79A7	10
1711	cMNPDF-vcl1	MN	22	#CC79A7	10
1712	cMNPDF-vcl1	MN	22	#CC79A7	10
1713	cMNPDF-vcl1	MN	22	#CC79A7	10
1714	cMNPDF-vcl1	MN	22	#CC79A7	10
1715	cMNPDF-vcl1	IN	22	#CC79A7	5
1716	cMNPDF-vcl1	MN	22	#CC79A7	10
1717	cMNPDF-vcl1	MN	22	#CC79A7	10
1718	cMNPDF-vcl1	MN	22	#CC79A7	10
1719	cMNPDF-vcl1	IN	22	#CC79A7	5
1720	cMNPDF-vcl1	n.a.	22	#CC79A7	2
1721	cMNPDF-vcl1	n.a.	22	#CC79A7	2
1722	cMNPDF-vcl1	IN	22	#CC79A7	5
1723	MN3_r	IN	21	#0072B2	10
1724	dsoCR_1r; PDF	IN	21	#E69F00	21
1725	hCR1_r1; antCR_1r; SN	IN	21	#E69F00	20
1726	hCR1_r1; antCR_1r; SN	IN	21	#E69F00	20
1727	hCR1_r1; antCR_1r; SN	IN	21	#E69F00	20
1728	hCR1_r1; antCR_1r; SN	IN	21	#E69F00	20
1729	MN3_r	IN	21	#0072B2	10
1730	MN3_r	IN	21	#0072B2	10
1731	MN3_r	MN	21	#0072B2	3
1732	hCR1_l1; SN	IN	21	#E69F00	21
1733	dsoCR_1r; PDF	IN	21	#E69F00	21
1734	MN3_r	IN	21	#0072B2	10
1735	hCR1_l1; SN	IN	21	#E69F00	21
1736	hCR1_l1; SN	IN	21	#E69F00	21
1737	hCR1_l1; SN	IN	21	#E69F00	21
1738	hCR1_l1; SN	IN	21	#E69F00	21
1739	hCR1_l1; SN	IN	21	#E69F00	21
1740	hCR1_l1; SN	IN	21	#E69F00	21
1741	hCR1_l1; SN	IN	21	#E69F00	21
1742	hCR1_l1; SN	IN	21	#E69F00	21
1743	hCR1_l1; SN	IN	21	#E69F00	21
1744	hCR1_l1; SN	IN	21	#E69F00	21
1745	hCR1_l1; SN	IN	21	#E69F00	21
1746	hCR1_l1; SN	IN	21	#E69F00	21
1747	hCR1_l1; SN	IN	21	#E69F00	21
1748	hCR1_l1; SN	IN	21	#E69F00	21
1749	hCR1_l1; SN	IN	21	#E69F00	21
1750	hCR1_l1; SN	IN	21	#E69F00	21
1751	MN3_r	n.a.	21	#0072B2	8
1752	hCR1_l1; SN	IN	21	#E69F00	21
1753	MN3_r	MN	21	#0072B2	3
1754	MN3_r	MN	21	#0072B2	3
1755	dsoCR_1r; PDF	IN	21	#E69F00	21
1756	hCR1_r1; antCR_1r; SN	IN	21	#E69F00	20
1757	dsoCR_1r; PDF	IN	21	#E69F00	21
1758	dsoCR_1r; PDF	IN	21	#E69F00	21
1759	MN3_r	IN	21	#0072B2	10
1760	dsoCR_1r; PDF	IN	21	#E69F00	21
1761	dsoCR_1r; PDF	IN	21	#E69F00	21
1762	dsoCR_1r; PDF	IN	21	#E69F00	21
1763	dsoCR_1r; PDF	IN	21	#E69F00	21
1764	hCR1_r1; antCR_1r; SN	IN	21	#E69F00	20
1765	hCR1_r1; antCR_1r; SN	IN	21	#E69F00	20
1766	hCR1_r1; antCR_1r; SN	IN	21	#E69F00	20
1767	hCR1_r1; antCR_1r; SN	IN	21	#E69F00	20
1768	hCR1_r1; antCR_1r; SN	IN	21	#E69F00	20
1769	hCR1_r1; antCR_1r; SN	IN	21	#E69F00	20
1770	dsoCR_1r; PDF	IN	21	#E69F00	21
1771	hCR1_r1; antCR_1r; SN	IN	21	#E69F00	20
1772	hCR1_r1; antCR_1r; SN	IN	21	#E69F00	20
1773	hCR1_r1; antCR_1r; SN	IN	21	#E69F00	20
1774	hCR1_r1; antCR_1r; SN	IN	21	#E69F00	20
1775	dsoCR_1r; PDF	IN	21	#E69F00	21
1776	hCR1_r1; antCR_1r; SN	IN	21	#E69F00	20
1777	hCR1_r1; antCR_1r; SN	IN	21	#E69F00	20
1778	dsoCR_1r; PDF	IN	21	#E69F00	21
1779	dsoCR_1r; PDF	IN	21	#E69F00	21
1780	dsoCR_1r; PDF	IN	21	#E69F00	21
1781	dsoCR_1r; PDF	IN	21	#E69F00	21
1782	dsoCR_1r; PDF	IN	21	#E69F00	21
1783	dsoCR_1r; PDF	IN	21	#E69F00	21
1784	hCR1_r1; antCR_1r; SN	IN	21	#E69F00	20
1785	dsoCR_1r; PDF	IN	21	#E69F00	21
1786	hCR1_l1; SN	IN	21	#E69F00	21
1787	MN3_r	IN	21	#0072B2	10
1788	MN3_r	IN	21	#0072B2	10
1789	hCR1_r1; antCR_1r; SN	effector	21	#E69F00	1
1790	hCR1_r1; antCR_1r; SN	IN	21	#E69F00	20
1791	MN3_r	IN	21	#0072B2	10
1792	MN3_r	IN	21	#0072B2	10
1793	dsoCR_1r; PDF	IN	21	#E69F00	21
1794	dsoCR_1r; PDF	IN	21	#E69F00	21
1795	dsoCR_1r; PDF	IN	21	#E69F00	21
1796	hCR1_r1; antCR_1r; SN	IN	21	#E69F00	20
1797	MN3_r	n.a.	21	#0072B2	8
1798	MN3_r	IN	21	#0072B2	10
1799	hCR1_l1; SN	IN	21	#E69F00	21
1800	hCR1_l1; SN	IN	21	#E69F00	21
1801	MN3_r	n.a.	21	#0072B2	8
1802	MN3_r	n.a.	21	#0072B2	8
1803	MN3_r	n.a.	21	#0072B2	8
1804	MN3_r	n.a.	21	#0072B2	8
1805	MN3_r	n.a.	21	#0072B2	8
1806	MN3_r	n.a.	21	#0072B2	8
1807	INarc2_l	IN	20	#CC79A7	13
1808	INarc2_l	IN	20	#CC79A7	13
1809	INarc2_l	IN	20	#CC79A7	13
1810	INarc2_l	IN	20	#CC79A7	13
1811	INarc2_l	IN	20	#CC79A7	13
1812	INarc2_l	IN	20	#CC79A7	13
1813	INhorn_r	IN	20	#CC79A7	15
1814	INhorn_r	IN	20	#CC79A7	15
1815	INhorn_r	MN	20	#CC79A7	3
1816	INhorn_r	MN	20	#CC79A7	3
1817	INarc2_l	IN	20	#CC79A7	13
1818	INarc2_l	IN	20	#CC79A7	13
1819	INarc2_l	IN	20	#CC79A7	13
1820	INarc2_l	n.a.	20	#CC79A7	3
1821	INarc2_l	MN	20	#CC79A7	4
1822	INhorn_r	IN	20	#CC79A7	15
1823	INhorn_r	IN	20	#CC79A7	15
1824	INarc2_l	n.a.	20	#CC79A7	3
1825	INarc2_l	n.a.	20	#CC79A7	3
1826	INarc2_l	MN	20	#CC79A7	4
1827	INarc2_l	MN	20	#CC79A7	4
1828	INarc2_l	MN	20	#CC79A7	4
1829	INhorn_r	IN	20	#CC79A7	15
1830	INhorn_r	IN	20	#CC79A7	15
1831	INhorn_r	IN	20	#CC79A7	15
1832	INhorn_r	IN	20	#CC79A7	15
1833	INhorn_r	IN	20	#CC79A7	15
1834	INhorn_r	IN	20	#CC79A7	15
1835	INhorn_r	IN	20	#CC79A7	15
1836	INhorn_r	IN	20	#CC79A7	15
1837	INhorn_r	IN	20	#CC79A7	15
1838	INhorn_r	IN	20	#CC79A7	15
1839	INhorn_r	MN	20	#CC79A7	3
1840	INhorn_r	SN	20	#CC79A7	2
1841	INhorn_r	SN	20	#CC79A7	2
1842	INarc2_l	IN	20	#CC79A7	13
1843	INarc2_l	IN	20	#CC79A7	13
1844	INhorn_r	IN	20	#CC79A7	15
1845	INarc2_l	IN	20	#CC79A7	13
1846	INarc2_l	IN	20	#CC79A7	13
1847	MNgland-head_r	IN	19	#0072B2	7
1848	INtorii_r	IN	19	#CC79A7	16
1849	MNgland-head_r	IN	19	#0072B2	7
1850	MNgland-head_r	MN	19	#0072B2	3
1851	INtorii_r	IN	19	#CC79A7	16
1852	INtorii_r	IN	19	#CC79A7	16
1853	INtorii_r	MN	19	#CC79A7	1
1854	INtorii_r	SN	19	#CC79A7	1
1855	INtorii_r	IN	19	#CC79A7	16
1856	INtorii_r	IN	19	#CC79A7	16
1857	MNgland-head_r	IN	19	#0072B2	7
1858	MNgland-head_r	MN	19	#0072B2	3
1859	MNgland-head_r	IN	19	#0072B2	7
1860	MNgland-head_r	SN	19	#0072B2	1
1861	INtorii_r	n.a.	19	#CC79A7	1
1862	INtorii_r	IN	19	#CC79A7	16
1863	INtorii_r	IN	19	#CC79A7	16
1864	INtorii_r	IN	19	#CC79A7	16
1865	INtorii_r	IN	19	#CC79A7	16
1866	MNgland-head_r	MN	19	#0072B2	3
1867	MNgland-head_r	IN	19	#0072B2	7
1868	MNgland-head_r	IN	19	#0072B2	7
1869	MNgland-head_r	IN	19	#0072B2	7
1870	MNgland-head_r	n.a.	19	#0072B2	3
1871	INtorii_r	IN	19	#CC79A7	16
1872	INtorii_r	IN	19	#CC79A7	16
1873	INtorii_r	IN	19	#CC79A7	16
1874	MNgland-head_r	effector	19	#0072B2	5
1875	MNgland-head_r	effector	19	#0072B2	5
1876	MNgland-head_r	effector	19	#0072B2	5
1877	MNgland-head_r	effector	19	#0072B2	5
1878	MNgland-head_r	effector	19	#0072B2	5
1879	INtorii_r	IN	19	#CC79A7	16
1880	INtorii_r	IN	19	#CC79A7	16
1881	INtorii_r	IN	19	#CC79A7	16
1882	INtorii_r	IN	19	#CC79A7	16
1883	MNgland-head_r	n.a.	19	#0072B2	3
1884	MNgland-head_r	n.a.	19	#0072B2	3
1885	dsoCR_1l	MN	18	#E69F00	1
1886	INdecussfoot_r	n.a.	18	#CC79A7	5
1887	INMC3_r	MN	18	#CC79A7	15
1888	INMC3_r	MN	18	#CC79A7	15
1889	INMC3_r	MN	18	#CC79A7	15
1890	INMC3_r	MN	18	#CC79A7	15
1891	INMC3_r	MN	18	#CC79A7	15
1892	INMC3_r	MN	18	#CC79A7	15
1893	INMC3_r	MN	18	#CC79A7	15
1894	INMC3_r	MN	18	#CC79A7	15
1895	INMC3_r	MN	18	#CC79A7	15
1896	INMC3_r	MN	18	#CC79A7	15
1897	INMC3_r	MN	18	#CC79A7	15
1898	INMC3_r	MN	18	#CC79A7	15
1899	INMC3_r	MN	18	#CC79A7	15
1900	INMC3_r	MN	18	#CC79A7	15
1901	INdecussfoot_r	MN	18	#CC79A7	2
1902	INdecussfoot_r	MN	18	#CC79A7	2
1903	INdecussfoot_r	IN	18	#CC79A7	11
1904	INdecussfoot_r	IN	18	#CC79A7	11
1905	INdecussfoot_r	IN	18	#CC79A7	11
1906	dsoCR_1l	IN	18	#E69F00	17
1907	dsoCR_1l	IN	18	#E69F00	17
1908	dsoCR_1l	IN	18	#E69F00	17
1909	dsoCR_1l	IN	18	#E69F00	17
1910	dsoCR_1l	IN	18	#E69F00	17
1911	dsoCR_1l	IN	18	#E69F00	17
1912	dsoCR_1l	IN	18	#E69F00	17
1913	dsoCR_1l	IN	18	#E69F00	17
1914	dsoCR_1l	IN	18	#E69F00	17
1915	dsoCR_1l	IN	18	#E69F00	17
1916	dsoCR_1l	IN	18	#E69F00	17
1917	dsoCR_1l	IN	18	#E69F00	17
1918	INMC3_r	MN	18	#CC79A7	15
1919	dsoCR_1l	IN	18	#E69F00	17
1920	INdecussfoot_r	IN	18	#CC79A7	11
1921	INdecussfoot_r	IN	18	#CC79A7	11
1922	INdecussfoot_r	n.a.	18	#CC79A7	5
1923	INdecussfoot_r	n.a.	18	#CC79A7	5
1924	INMC3_r	IN	18	#CC79A7	3
1925	INMC3_r	IN	18	#CC79A7	3
1926	INMC3_r	IN	18	#CC79A7	3
1927	dsoCR_1l	IN	18	#E69F00	17
1928	INdecussfoot_r	IN	18	#CC79A7	11
1929	INdecussfoot_r	IN	18	#CC79A7	11
1930	dsoCR_1l	IN	18	#E69F00	17
1931	INdecussfoot_r	IN	18	#CC79A7	11
1932	INdecussfoot_r	IN	18	#CC79A7	11
1933	dsoCR_1l	IN	18	#E69F00	17
1934	dsoCR_1l	IN	18	#E69F00	17
1935	INdecussfoot_r	n.a.	18	#CC79A7	5
1936	INdecussfoot_r	n.a.	18	#CC79A7	5
1937	INdecussfoot_r	IN	18	#CC79A7	11
1938	INdecussfoot_r	IN	18	#CC79A7	11
1939	dsoCR_3r	effector	17	#E69F00	2
1940	dsoCR_3r	effector	17	#E69F00	2
1941	dsoCR_3r	IN	17	#E69F00	15
1942	dsoCR_3r	IN	17	#E69F00	15
1943	dsoCR_3r	IN	17	#E69F00	15
1944	dsoCR_3r	IN	17	#E69F00	15
1945	dsoCR_3r	IN	17	#E69F00	15
1946	dsoCR_3r	IN	17	#E69F00	15
1947	dsoCR_3r	IN	17	#E69F00	15
1948	dsoCR_3r	IN	17	#E69F00	15
1949	dsoCR_3r	IN	17	#E69F00	15
1950	dsoCR_3r	IN	17	#E69F00	15
1951	dsoCR_3r	IN	17	#E69F00	15
1952	dsoCR_3r	IN	17	#E69F00	15
1953	dsoCR_3r	IN	17	#E69F00	15
1954	dsoCR_3r	IN	17	#E69F00	15
1955	dsoCR_3r	IN	17	#E69F00	15
1956	hPUc_3r; SN	IN	16	#E69F00	15
1957	hPUc_3r; SN	MN	16	#E69F00	1
1958	hPUc_3r; SN	IN	16	#E69F00	15
1959	hPUc_3r; SN	IN	16	#E69F00	15
1960	hPUc_3r; SN	IN	16	#E69F00	15
1961	hPUc_3r; SN	IN	16	#E69F00	15
1962	hPUc_3r; SN	IN	16	#E69F00	15
1963	hPUc_3r; SN	IN	16	#E69F00	15
1964	hPUc_3r; SN	IN	16	#E69F00	15
1965	hPUc_3r; SN	IN	16	#E69F00	15
1966	hPUc_3r; SN	IN	16	#E69F00	15
1967	hPUc_3r; SN	IN	16	#E69F00	15
1968	hPUc_3r; SN	IN	16	#E69F00	15
1969	hPUc_3r; SN	IN	16	#E69F00	15
1970	hPUc_3r; SN	IN	16	#E69F00	15
1971	hPUc_3r; SN	IN	16	#E69F00	15
1972	INtorii_l	IN	15	#CC79A7	14
1973	INtorii_l	IN	15	#CC79A7	14
1974	INtorii_l	IN	15	#CC79A7	14
1975	INtorii_l	IN	15	#CC79A7	14
1976	INtorii_l	IN	15	#CC79A7	14
1977	INtorii_l	SN	15	#CC79A7	1
1978	INtorii_l	IN	15	#CC79A7	14
1979	INtorii_l	IN	15	#CC79A7	14
1980	INtorii_l	IN	15	#CC79A7	14
1981	INtorii_l	IN	15	#CC79A7	14
1982	INtorii_l	IN	15	#CC79A7	14
1983	INtorii_l	IN	15	#CC79A7	14
1984	INtorii_l	IN	15	#CC79A7	14
1985	INtorii_l	IN	15	#CC79A7	14
1986	INtorii_l	IN	15	#CC79A7	14
1987	INarc1_l	IN	14	#CC79A7	10
1988	INarc1_l	IN	14	#CC79A7	10
1989	INarc1_l	IN	14	#CC79A7	10
1990	INarc1_l	IN	14	#CC79A7	10
1991	INarc1_l	SN	14	#CC79A7	1
1992	INarc1_l	IN	14	#CC79A7	10
1993	INdecuss_r 1363308	n.a.	14	#CC79A7	2
1994	INarc1_l	MN	14	#CC79A7	3
1995	INarc1_l	MN	14	#CC79A7	3
1996	INarc1_l	MN	14	#CC79A7	3
1997	INdecuss_r 1363308	IN	14	#CC79A7	9
1998	INdecuss_r 1363308	IN	14	#CC79A7	9
1999	INdecuss_r 1363308	IN	14	#CC79A7	9
[truncated: 589 more rows]
