# Supplementary material for: Whole-body connectome of a segmented annelid larva
Source: eLife. 2025 Aug 27;13:RP97964. doi: 10.7554/eLife.97964 (PMC12387772; doi:10.7554/eLife.97964)
Supplement: Figure 10—source data 2. [file elife-97964-fig10-data2.txt]

pre_skid	names	presyn_class	postsyn_class	num_occurrences	presyn_color	num_class_target
1	228289	cioMNcover_r	MN	effector	227	#0072B2	226
2	228289	cioMNcover_r	MN	effector	227	#0072B2	226
3	228289	cioMNcover_r	MN	effector	227	#0072B2	226
4	228289	cioMNcover_r	MN	effector	227	#0072B2	226
5	228289	cioMNcover_r	MN	effector	227	#0072B2	226
6	228289	cioMNcover_r	MN	effector	227	#0072B2	226
7	228289	cioMNcover_r	MN	effector	227	#0072B2	226
8	228289	cioMNcover_r	MN	effector	227	#0072B2	226
9	228289	cioMNcover_r	MN	effector	227	#0072B2	226
10	228289	cioMNcover_r	MN	effector	227	#0072B2	226
11	228289	cioMNcover_r	MN	effector	227	#0072B2	226
12	228289	cioMNcover_r	MN	effector	227	#0072B2	226
13	228289	cioMNcover_r	MN	effector	227	#0072B2	226
14	228289	cioMNcover_r	MN	effector	227	#0072B2	226
15	228289	cioMNcover_r	MN	effector	227	#0072B2	226
16	228289	cioMNcover_r	MN	effector	227	#0072B2	226
17	228289	cioMNcover_r	MN	effector	227	#0072B2	226
18	228289	cioMNcover_r	MN	effector	227	#0072B2	226
19	228289	cioMNcover_r	MN	effector	227	#0072B2	226
20	228289	cioMNcover_r	MN	effector	227	#0072B2	226
21	228289	cioMNcover_r	MN	effector	227	#0072B2	226
22	228289	cioMNcover_r	MN	effector	227	#0072B2	226
23	228289	cioMNcover_r	MN	effector	227	#0072B2	226
24	228289	cioMNcover_r	MN	effector	227	#0072B2	226
25	228289	cioMNcover_r	MN	effector	227	#0072B2	226
26	228289	cioMNcover_r	MN	effector	227	#0072B2	226
27	228289	cioMNcover_r	MN	effector	227	#0072B2	226
28	228289	cioMNcover_r	MN	effector	227	#0072B2	226
29	228289	cioMNcover_r	MN	effector	227	#0072B2	226
30	228289	cioMNcover_r	MN	effector	227	#0072B2	226
31	228289	cioMNcover_r	MN	effector	227	#0072B2	226
32	228289	cioMNcover_r	MN	effector	227	#0072B2	226
33	228289	cioMNcover_r	MN	effector	227	#0072B2	226
34	228289	cioMNcover_r	MN	effector	227	#0072B2	226
35	228289	cioMNcover_r	MN	effector	227	#0072B2	226
36	228289	cioMNcover_r	MN	effector	227	#0072B2	226
37	228289	cioMNcover_r	MN	effector	227	#0072B2	226
38	228289	cioMNcover_r	MN	effector	227	#0072B2	226
39	228289	cioMNcover_r	MN	effector	227	#0072B2	226
40	228289	cioMNcover_r	MN	effector	227	#0072B2	226
41	228289	cioMNcover_r	MN	effector	227	#0072B2	226
42	228289	cioMNcover_r	MN	effector	227	#0072B2	226
43	228289	cioMNcover_r	MN	effector	227	#0072B2	226
44	228289	cioMNcover_r	MN	effector	227	#0072B2	226
45	228289	cioMNcover_r	MN	effector	227	#0072B2	226
46	228289	cioMNcover_r	MN	effector	227	#0072B2	226
47	228289	cioMNcover_r	MN	effector	227	#0072B2	226
48	228289	cioMNcover_r	MN	effector	227	#0072B2	226
49	228289	cioMNcover_r	MN	effector	227	#0072B2	226
50	228289	cioMNcover_r	MN	effector	227	#0072B2	226
51	228289	cioMNcover_r	MN	effector	227	#0072B2	226
52	228289	cioMNcover_r	MN	effector	227	#0072B2	226
53	228289	cioMNcover_r	MN	effector	227	#0072B2	226
54	228289	cioMNcover_r	MN	effector	227	#0072B2	226
55	228289	cioMNcover_r	MN	effector	227	#0072B2	226
56	228289	cioMNcover_r	MN	effector	227	#0072B2	226
57	228289	cioMNcover_r	MN	effector	227	#0072B2	226
58	228289	cioMNcover_r	MN	effector	227	#0072B2	226
59	228289	cioMNcover_r	MN	effector	227	#0072B2	226
60	228289	cioMNcover_r	MN	effector	227	#0072B2	226
61	228289	cioMNcover_r	MN	effector	227	#0072B2	226
62	228289	cioMNcover_r	MN	effector	227	#0072B2	226
63	228289	cioMNcover_r	MN	effector	227	#0072B2	226
64	228289	cioMNcover_r	MN	effector	227	#0072B2	226
65	228289	cioMNcover_r	MN	effector	227	#0072B2	226
66	228289	cioMNcover_r	MN	effector	227	#0072B2	226
67	228289	cioMNcover_r	MN	effector	227	#0072B2	226
68	228289	cioMNcover_r	MN	effector	227	#0072B2	226
69	228289	cioMNcover_r	MN	effector	227	#0072B2	226
70	228289	cioMNcover_r	MN	effector	227	#0072B2	226
71	228289	cioMNcover_r	MN	effector	227	#0072B2	226
72	228289	cioMNcover_r	MN	effector	227	#0072B2	226
73	228289	cioMNcover_r	MN	effector	227	#0072B2	226
74	228289	cioMNcover_r	MN	effector	227	#0072B2	226
75	228289	cioMNcover_r	MN	effector	227	#0072B2	226
76	228289	cioMNcover_r	MN	effector	227	#0072B2	226
77	228289	cioMNcover_r	MN	effector	227	#0072B2	226
78	228289	cioMNcover_r	MN	n.a.	227	#0072B2	1
79	228289	cioMNcover_r	MN	effector	227	#0072B2	226
80	228289	cioMNcover_r	MN	effector	227	#0072B2	226
81	228289	cioMNcover_r	MN	effector	227	#0072B2	226
82	228289	cioMNcover_r	MN	effector	227	#0072B2	226
83	228289	cioMNcover_r	MN	effector	227	#0072B2	226
84	228289	cioMNcover_r	MN	effector	227	#0072B2	226
85	228289	cioMNcover_r	MN	effector	227	#0072B2	226
86	228289	cioMNcover_r	MN	effector	227	#0072B2	226
87	228289	cioMNcover_r	MN	effector	227	#0072B2	226
88	228289	cioMNcover_r	MN	effector	227	#0072B2	226
89	228289	cioMNcover_r	MN	effector	227	#0072B2	226
90	228289	cioMNcover_r	MN	effector	227	#0072B2	226
91	228289	cioMNcover_r	MN	effector	227	#0072B2	226
92	228289	cioMNcover_r	MN	effector	227	#0072B2	226
93	228289	cioMNcover_r	MN	effector	227	#0072B2	226
94	228289	cioMNcover_r	MN	effector	227	#0072B2	226
95	228289	cioMNcover_r	MN	effector	227	#0072B2	226
96	228289	cioMNcover_r	MN	effector	227	#0072B2	226
97	228289	cioMNcover_r	MN	effector	227	#0072B2	226
98	228289	cioMNcover_r	MN	effector	227	#0072B2	226
99	228289	cioMNcover_r	MN	effector	227	#0072B2	226
100	228289	cioMNcover_r	MN	effector	227	#0072B2	226
101	228289	cioMNcover_r	MN	effector	227	#0072B2	226
102	228289	cioMNcover_r	MN	effector	227	#0072B2	226
103	228289	cioMNcover_r	MN	effector	227	#0072B2	226
104	228289	cioMNcover_r	MN	effector	227	#0072B2	226
105	228289	cioMNcover_r	MN	effector	227	#0072B2	226
106	228289	cioMNcover_r	MN	effector	227	#0072B2	226
107	228289	cioMNcover_r	MN	effector	227	#0072B2	226
108	228289	cioMNcover_r	MN	effector	227	#0072B2	226
109	228289	cioMNcover_r	MN	effector	227	#0072B2	226
110	228289	cioMNcover_r	MN	effector	227	#0072B2	226
111	228289	cioMNcover_r	MN	effector	227	#0072B2	226
112	228289	cioMNcover_r	MN	effector	227	#0072B2	226
113	228289	cioMNcover_r	MN	effector	227	#0072B2	226
114	228289	cioMNcover_r	MN	effector	227	#0072B2	226
115	228289	cioMNcover_r	MN	effector	227	#0072B2	226
116	228289	cioMNcover_r	MN	effector	227	#0072B2	226
117	228289	cioMNcover_r	MN	effector	227	#0072B2	226
118	228289	cioMNcover_r	MN	effector	227	#0072B2	226
119	228289	cioMNcover_r	MN	effector	227	#0072B2	226
120	228289	cioMNcover_r	MN	effector	227	#0072B2	226
121	228289	cioMNcover_r	MN	effector	227	#0072B2	226
122	228289	cioMNcover_r	MN	effector	227	#0072B2	226
123	228289	cioMNcover_r	MN	effector	227	#0072B2	226
124	228289	cioMNcover_r	MN	effector	227	#0072B2	226
125	228289	cioMNcover_r	MN	effector	227	#0072B2	226
126	228289	cioMNcover_r	MN	effector	227	#0072B2	226
127	228289	cioMNcover_r	MN	effector	227	#0072B2	226
128	228289	cioMNcover_r	MN	effector	227	#0072B2	226
129	228289	cioMNcover_r	MN	effector	227	#0072B2	226
130	228289	cioMNcover_r	MN	effector	227	#0072B2	226
131	228289	cioMNcover_r	MN	effector	227	#0072B2	226
132	228289	cioMNcover_r	MN	effector	227	#0072B2	226
133	228289	cioMNcover_r	MN	effector	227	#0072B2	226
134	228289	cioMNcover_r	MN	effector	227	#0072B2	226
135	228289	cioMNcover_r	MN	effector	227	#0072B2	226
136	228289	cioMNcover_r	MN	effector	227	#0072B2	226
137	228289	cioMNcover_r	MN	effector	227	#0072B2	226
138	228289	cioMNcover_r	MN	effector	227	#0072B2	226
139	228289	cioMNcover_r	MN	effector	227	#0072B2	226
140	228289	cioMNcover_r	MN	effector	227	#0072B2	226
141	228289	cioMNcover_r	MN	effector	227	#0072B2	226
142	228289	cioMNcover_r	MN	effector	227	#0072B2	226
143	228289	cioMNcover_r	MN	effector	227	#0072B2	226
144	228289	cioMNcover_r	MN	effector	227	#0072B2	226
145	228289	cioMNcover_r	MN	effector	227	#0072B2	226
146	228289	cioMNcover_r	MN	effector	227	#0072B2	226
147	228289	cioMNcover_r	MN	effector	227	#0072B2	226
148	228289	cioMNcover_r	MN	effector	227	#0072B2	226
149	228289	cioMNcover_r	MN	effector	227	#0072B2	226
150	228289	cioMNcover_r	MN	effector	227	#0072B2	226
151	228289	cioMNcover_r	MN	effector	227	#0072B2	226
152	228289	cioMNcover_r	MN	effector	227	#0072B2	226
153	228289	cioMNcover_r	MN	effector	227	#0072B2	226
154	228289	cioMNcover_r	MN	effector	227	#0072B2	226
155	228289	cioMNcover_r	MN	effector	227	#0072B2	226
156	228289	cioMNcover_r	MN	effector	227	#0072B2	226
157	228289	cioMNcover_r	MN	effector	227	#0072B2	226
158	228289	cioMNcover_r	MN	effector	227	#0072B2	226
159	228289	cioMNcover_r	MN	effector	227	#0072B2	226
160	228289	cioMNcover_r	MN	effector	227	#0072B2	226
161	228289	cioMNcover_r	MN	effector	227	#0072B2	226
162	228289	cioMNcover_r	MN	effector	227	#0072B2	226
163	228289	cioMNcover_r	MN	effector	227	#0072B2	226
164	228289	cioMNcover_r	MN	effector	227	#0072B2	226
165	228289	cioMNcover_r	MN	effector	227	#0072B2	226
166	228289	cioMNcover_r	MN	effector	227	#0072B2	226
167	228289	cioMNcover_r	MN	effector	227	#0072B2	226
168	228289	cioMNcover_r	MN	effector	227	#0072B2	226
169	228289	cioMNcover_r	MN	effector	227	#0072B2	226
170	228289	cioMNcover_r	MN	effector	227	#0072B2	226
171	228289	cioMNcover_r	MN	effector	227	#0072B2	226
172	228289	cioMNcover_r	MN	effector	227	#0072B2	226
173	228289	cioMNcover_r	MN	effector	227	#0072B2	226
174	228289	cioMNcover_r	MN	effector	227	#0072B2	226
175	228289	cioMNcover_r	MN	effector	227	#0072B2	226
176	228289	cioMNcover_r	MN	effector	227	#0072B2	226
177	228289	cioMNcover_r	MN	effector	227	#0072B2	226
178	228289	cioMNcover_r	MN	effector	227	#0072B2	226
179	228289	cioMNcover_r	MN	effector	227	#0072B2	226
180	228289	cioMNcover_r	MN	effector	227	#0072B2	226
181	228289	cioMNcover_r	MN	effector	227	#0072B2	226
182	228289	cioMNcover_r	MN	effector	227	#0072B2	226
183	228289	cioMNcover_r	MN	effector	227	#0072B2	226
184	228289	cioMNcover_r	MN	effector	227	#0072B2	226
185	228289	cioMNcover_r	MN	effector	227	#0072B2	226
186	228289	cioMNcover_r	MN	effector	227	#0072B2	226
187	228289	cioMNcover_r	MN	effector	227	#0072B2	226
188	228289	cioMNcover_r	MN	effector	227	#0072B2	226
189	228289	cioMNcover_r	MN	effector	227	#0072B2	226
190	228289	cioMNcover_r	MN	effector	227	#0072B2	226
191	228289	cioMNcover_r	MN	effector	227	#0072B2	226
192	228289	cioMNcover_r	MN	effector	227	#0072B2	226
193	228289	cioMNcover_r	MN	effector	227	#0072B2	226
194	228289	cioMNcover_r	MN	effector	227	#0072B2	226
195	228289	cioMNcover_r	MN	effector	227	#0072B2	226
196	228289	cioMNcover_r	MN	effector	227	#0072B2	226
197	228289	cioMNcover_r	MN	effector	227	#0072B2	226
198	228289	cioMNcover_r	MN	effector	227	#0072B2	226
199	228289	cioMNcover_r	MN	effector	227	#0072B2	226
200	228289	cioMNcover_r	MN	effector	227	#0072B2	226
201	228289	cioMNcover_r	MN	effector	227	#0072B2	226
202	228289	cioMNcover_r	MN	effector	227	#0072B2	226
203	228289	cioMNcover_r	MN	effector	227	#0072B2	226
204	228289	cioMNcover_r	MN	effector	227	#0072B2	226
205	228289	cioMNcover_r	MN	effector	227	#0072B2	226
206	228289	cioMNcover_r	MN	effector	227	#0072B2	226
207	228289	cioMNcover_r	MN	effector	227	#0072B2	226
208	228289	cioMNcover_r	MN	effector	227	#0072B2	226
209	228289	cioMNcover_r	MN	effector	227	#0072B2	226
210	228289	cioMNcover_r	MN	effector	227	#0072B2	226
211	228289	cioMNcover_r	MN	effector	227	#0072B2	226
212	228289	cioMNcover_r	MN	effector	227	#0072B2	226
213	228289	cioMNcover_r	MN	effector	227	#0072B2	226
214	228289	cioMNcover_r	MN	effector	227	#0072B2	226
215	228289	cioMNcover_r	MN	effector	227	#0072B2	226
216	228289	cioMNcover_r	MN	effector	227	#0072B2	226
217	228289	cioMNcover_r	MN	effector	227	#0072B2	226
218	228289	cioMNcover_r	MN	effector	227	#0072B2	226
219	228289	cioMNcover_r	MN	effector	227	#0072B2	226
220	228289	cioMNcover_r	MN	effector	227	#0072B2	226
221	228289	cioMNcover_r	MN	effector	227	#0072B2	226
222	228289	cioMNcover_r	MN	effector	227	#0072B2	226
223	228289	cioMNcover_r	MN	effector	227	#0072B2	226
224	228289	cioMNcover_r	MN	effector	227	#0072B2	226
225	228289	cioMNcover_r	MN	effector	227	#0072B2	226
226	228289	cioMNcover_r	MN	effector	227	#0072B2	226
227	228289	cioMNcover_r	MN	effector	227	#0072B2	226
228	1277759	cioMNcover_l2	MN	effector	205	#0072B2	205
229	1277759	cioMNcover_l2	MN	effector	205	#0072B2	205
230	1277759	cioMNcover_l2	MN	effector	205	#0072B2	205
231	1277759	cioMNcover_l2	MN	effector	205	#0072B2	205
232	1277759	cioMNcover_l2	MN	effector	205	#0072B2	205
233	1277759	cioMNcover_l2	MN	effector	205	#0072B2	205
234	1277759	cioMNcover_l2	MN	effector	205	#0072B2	205
235	1277759	cioMNcover_l2	MN	effector	205	#0072B2	205
236	1277759	cioMNcover_l2	MN	effector	205	#0072B2	205
237	1277759	cioMNcover_l2	MN	effector	205	#0072B2	205
238	1277759	cioMNcover_l2	MN	effector	205	#0072B2	205
239	1277759	cioMNcover_l2	MN	effector	205	#0072B2	205
240	1277759	cioMNcover_l2	MN	effector	205	#0072B2	205
241	1277759	cioMNcover_l2	MN	effector	205	#0072B2	205
242	1277759	cioMNcover_l2	MN	effector	205	#0072B2	205
243	1277759	cioMNcover_l2	MN	effector	205	#0072B2	205
244	1277759	cioMNcover_l2	MN	effector	205	#0072B2	205
245	1277759	cioMNcover_l2	MN	effector	205	#0072B2	205
246	1277759	cioMNcover_l2	MN	effector	205	#0072B2	205
247	1277759	cioMNcover_l2	MN	effector	205	#0072B2	205
248	1277759	cioMNcover_l2	MN	effector	205	#0072B2	205
249	1277759	cioMNcover_l2	MN	effector	205	#0072B2	205
250	1277759	cioMNcover_l2	MN	effector	205	#0072B2	205
251	1277759	cioMNcover_l2	MN	effector	205	#0072B2	205
252	1277759	cioMNcover_l2	MN	effector	205	#0072B2	205
253	1277759	cioMNcover_l2	MN	effector	205	#0072B2	205
254	1277759	cioMNcover_l2	MN	effector	205	#0072B2	205
255	1277759	cioMNcover_l2	MN	effector	205	#0072B2	205
256	1277759	cioMNcover_l2	MN	effector	205	#0072B2	205
257	1277759	cioMNcover_l2	MN	effector	205	#0072B2	205
258	1277759	cioMNcover_l2	MN	effector	205	#0072B2	205
259	1277759	cioMNcover_l2	MN	effector	205	#0072B2	205
260	1277759	cioMNcover_l2	MN	effector	205	#0072B2	205
261	1277759	cioMNcover_l2	MN	effector	205	#0072B2	205
262	1277759	cioMNcover_l2	MN	effector	205	#0072B2	205
263	1277759	cioMNcover_l2	MN	effector	205	#0072B2	205
264	1277759	cioMNcover_l2	MN	effector	205	#0072B2	205
265	1277759	cioMNcover_l2	MN	effector	205	#0072B2	205
266	1277759	cioMNcover_l2	MN	effector	205	#0072B2	205
267	1277759	cioMNcover_l2	MN	effector	205	#0072B2	205
268	1277759	cioMNcover_l2	MN	effector	205	#0072B2	205
269	1277759	cioMNcover_l2	MN	effector	205	#0072B2	205
270	1277759	cioMNcover_l2	MN	effector	205	#0072B2	205
271	1277759	cioMNcover_l2	MN	effector	205	#0072B2	205
272	1277759	cioMNcover_l2	MN	effector	205	#0072B2	205
273	1277759	cioMNcover_l2	MN	effector	205	#0072B2	205
274	1277759	cioMNcover_l2	MN	effector	205	#0072B2	205
275	1277759	cioMNcover_l2	MN	effector	205	#0072B2	205
276	1277759	cioMNcover_l2	MN	effector	205	#0072B2	205
277	1277759	cioMNcover_l2	MN	effector	205	#0072B2	205
278	1277759	cioMNcover_l2	MN	effector	205	#0072B2	205
279	1277759	cioMNcover_l2	MN	effector	205	#0072B2	205
280	1277759	cioMNcover_l2	MN	effector	205	#0072B2	205
281	1277759	cioMNcover_l2	MN	effector	205	#0072B2	205
282	1277759	cioMNcover_l2	MN	effector	205	#0072B2	205
283	1277759	cioMNcover_l2	MN	effector	205	#0072B2	205
284	1277759	cioMNcover_l2	MN	effector	205	#0072B2	205
285	1277759	cioMNcover_l2	MN	effector	205	#0072B2	205
286	1277759	cioMNcover_l2	MN	effector	205	#0072B2	205
287	1277759	cioMNcover_l2	MN	effector	205	#0072B2	205
288	1277759	cioMNcover_l2	MN	effector	205	#0072B2	205
289	1277759	cioMNcover_l2	MN	effector	205	#0072B2	205
290	1277759	cioMNcover_l2	MN	effector	205	#0072B2	205
291	1277759	cioMNcover_l2	MN	effector	205	#0072B2	205
292	1277759	cioMNcover_l2	MN	effector	205	#0072B2	205
293	1277759	cioMNcover_l2	MN	effector	205	#0072B2	205
294	1277759	cioMNcover_l2	MN	effector	205	#0072B2	205
295	1277759	cioMNcover_l2	MN	effector	205	#0072B2	205
296	1277759	cioMNcover_l2	MN	effector	205	#0072B2	205
297	1277759	cioMNcover_l2	MN	effector	205	#0072B2	205
298	1277759	cioMNcover_l2	MN	effector	205	#0072B2	205
299	1277759	cioMNcover_l2	MN	effector	205	#0072B2	205
300	1277759	cioMNcover_l2	MN	effector	205	#0072B2	205
301	1277759	cioMNcover_l2	MN	effector	205	#0072B2	205
302	1277759	cioMNcover_l2	MN	effector	205	#0072B2	205
303	1277759	cioMNcover_l2	MN	effector	205	#0072B2	205
304	1277759	cioMNcover_l2	MN	effector	205	#0072B2	205
305	1277759	cioMNcover_l2	MN	effector	205	#0072B2	205
306	1277759	cioMNcover_l2	MN	effector	205	#0072B2	205
307	1277759	cioMNcover_l2	MN	effector	205	#0072B2	205
308	1277759	cioMNcover_l2	MN	effector	205	#0072B2	205
309	1277759	cioMNcover_l2	MN	effector	205	#0072B2	205
310	1277759	cioMNcover_l2	MN	effector	205	#0072B2	205
311	1277759	cioMNcover_l2	MN	effector	205	#0072B2	205
312	1277759	cioMNcover_l2	MN	effector	205	#0072B2	205
313	1277759	cioMNcover_l2	MN	effector	205	#0072B2	205
314	1277759	cioMNcover_l2	MN	effector	205	#0072B2	205
315	1277759	cioMNcover_l2	MN	effector	205	#0072B2	205
316	1277759	cioMNcover_l2	MN	effector	205	#0072B2	205
317	1277759	cioMNcover_l2	MN	effector	205	#0072B2	205
318	1277759	cioMNcover_l2	MN	effector	205	#0072B2	205
319	1277759	cioMNcover_l2	MN	effector	205	#0072B2	205
320	1277759	cioMNcover_l2	MN	effector	205	#0072B2	205
321	1277759	cioMNcover_l2	MN	effector	205	#0072B2	205
322	1277759	cioMNcover_l2	MN	effector	205	#0072B2	205
323	1277759	cioMNcover_l2	MN	effector	205	#0072B2	205
324	1277759	cioMNcover_l2	MN	effector	205	#0072B2	205
325	1277759	cioMNcover_l2	MN	effector	205	#0072B2	205
326	1277759	cioMNcover_l2	MN	effector	205	#0072B2	205
327	1277759	cioMNcover_l2	MN	effector	205	#0072B2	205
328	1277759	cioMNcover_l2	MN	effector	205	#0072B2	205
329	1277759	cioMNcover_l2	MN	effector	205	#0072B2	205
330	1277759	cioMNcover_l2	MN	effector	205	#0072B2	205
331	1277759	cioMNcover_l2	MN	effector	205	#0072B2	205
332	1277759	cioMNcover_l2	MN	effector	205	#0072B2	205
333	1277759	cioMNcover_l2	MN	effector	205	#0072B2	205
334	1277759	cioMNcover_l2	MN	effector	205	#0072B2	205
335	1277759	cioMNcover_l2	MN	effector	205	#0072B2	205
336	1277759	cioMNcover_l2	MN	effector	205	#0072B2	205
337	1277759	cioMNcover_l2	MN	effector	205	#0072B2	205
338	1277759	cioMNcover_l2	MN	effector	205	#0072B2	205
339	1277759	cioMNcover_l2	MN	effector	205	#0072B2	205
340	1277759	cioMNcover_l2	MN	effector	205	#0072B2	205
341	1277759	cioMNcover_l2	MN	effector	205	#0072B2	205
342	1277759	cioMNcover_l2	MN	effector	205	#0072B2	205
343	1277759	cioMNcover_l2	MN	effector	205	#0072B2	205
344	1277759	cioMNcover_l2	MN	effector	205	#0072B2	205
345	1277759	cioMNcover_l2	MN	effector	205	#0072B2	205
346	1277759	cioMNcover_l2	MN	effector	205	#0072B2	205
347	1277759	cioMNcover_l2	MN	effector	205	#0072B2	205
348	1277759	cioMNcover_l2	MN	effector	205	#0072B2	205
349	1277759	cioMNcover_l2	MN	effector	205	#0072B2	205
350	1277759	cioMNcover_l2	MN	effector	205	#0072B2	205
351	1277759	cioMNcover_l2	MN	effector	205	#0072B2	205
352	1277759	cioMNcover_l2	MN	effector	205	#0072B2	205
353	1277759	cioMNcover_l2	MN	effector	205	#0072B2	205
354	1277759	cioMNcover_l2	MN	effector	205	#0072B2	205
355	1277759	cioMNcover_l2	MN	effector	205	#0072B2	205
356	1277759	cioMNcover_l2	MN	effector	205	#0072B2	205
357	1277759	cioMNcover_l2	MN	effector	205	#0072B2	205
358	1277759	cioMNcover_l2	MN	effector	205	#0072B2	205
359	1277759	cioMNcover_l2	MN	effector	205	#0072B2	205
360	1277759	cioMNcover_l2	MN	effector	205	#0072B2	205
361	1277759	cioMNcover_l2	MN	effector	205	#0072B2	205
362	1277759	cioMNcover_l2	MN	effector	205	#0072B2	205
363	1277759	cioMNcover_l2	MN	effector	205	#0072B2	205
364	1277759	cioMNcover_l2	MN	effector	205	#0072B2	205
365	1277759	cioMNcover_l2	MN	effector	205	#0072B2	205
366	1277759	cioMNcover_l2	MN	effector	205	#0072B2	205
367	1277759	cioMNcover_l2	MN	effector	205	#0072B2	205
368	1277759	cioMNcover_l2	MN	effector	205	#0072B2	205
369	1277759	cioMNcover_l2	MN	effector	205	#0072B2	205
370	1277759	cioMNcover_l2	MN	effector	205	#0072B2	205
371	1277759	cioMNcover_l2	MN	effector	205	#0072B2	205
372	1277759	cioMNcover_l2	MN	effector	205	#0072B2	205
373	1277759	cioMNcover_l2	MN	effector	205	#0072B2	205
374	1277759	cioMNcover_l2	MN	effector	205	#0072B2	205
375	1277759	cioMNcover_l2	MN	effector	205	#0072B2	205
376	1277759	cioMNcover_l2	MN	effector	205	#0072B2	205
377	1277759	cioMNcover_l2	MN	effector	205	#0072B2	205
378	1277759	cioMNcover_l2	MN	effector	205	#0072B2	205
379	1277759	cioMNcover_l2	MN	effector	205	#0072B2	205
380	1277759	cioMNcover_l2	MN	effector	205	#0072B2	205
381	1277759	cioMNcover_l2	MN	effector	205	#0072B2	205
382	1277759	cioMNcover_l2	MN	effector	205	#0072B2	205
383	1277759	cioMNcover_l2	MN	effector	205	#0072B2	205
384	1277759	cioMNcover_l2	MN	effector	205	#0072B2	205
385	1277759	cioMNcover_l2	MN	effector	205	#0072B2	205
386	1277759	cioMNcover_l2	MN	effector	205	#0072B2	205
387	1277759	cioMNcover_l2	MN	effector	205	#0072B2	205
388	1277759	cioMNcover_l2	MN	effector	205	#0072B2	205
389	1277759	cioMNcover_l2	MN	effector	205	#0072B2	205
390	1277759	cioMNcover_l2	MN	effector	205	#0072B2	205
391	1277759	cioMNcover_l2	MN	effector	205	#0072B2	205
392	1277759	cioMNcover_l2	MN	effector	205	#0072B2	205
393	1277759	cioMNcover_l2	MN	effector	205	#0072B2	205
394	1277759	cioMNcover_l2	MN	effector	205	#0072B2	205
395	1277759	cioMNcover_l2	MN	effector	205	#0072B2	205
396	1277759	cioMNcover_l2	MN	effector	205	#0072B2	205
397	1277759	cioMNcover_l2	MN	effector	205	#0072B2	205
398	1277759	cioMNcover_l2	MN	effector	205	#0072B2	205
399	1277759	cioMNcover_l2	MN	effector	205	#0072B2	205
400	1277759	cioMNcover_l2	MN	effector	205	#0072B2	205
401	1277759	cioMNcover_l2	MN	effector	205	#0072B2	205
402	1277759	cioMNcover_l2	MN	effector	205	#0072B2	205
403	1277759	cioMNcover_l2	MN	effector	205	#0072B2	205
404	1277759	cioMNcover_l2	MN	effector	205	#0072B2	205
405	1277759	cioMNcover_l2	MN	effector	205	#0072B2	205
406	1277759	cioMNcover_l2	MN	effector	205	#0072B2	205
407	1277759	cioMNcover_l2	MN	effector	205	#0072B2	205
408	1277759	cioMNcover_l2	MN	effector	205	#0072B2	205
409	1277759	cioMNcover_l2	MN	effector	205	#0072B2	205
410	1277759	cioMNcover_l2	MN	effector	205	#0072B2	205
411	1277759	cioMNcover_l2	MN	effector	205	#0072B2	205
412	1277759	cioMNcover_l2	MN	effector	205	#0072B2	205
413	1277759	cioMNcover_l2	MN	effector	205	#0072B2	205
414	1277759	cioMNcover_l2	MN	effector	205	#0072B2	205
415	1277759	cioMNcover_l2	MN	effector	205	#0072B2	205
416	1277759	cioMNcover_l2	MN	effector	205	#0072B2	205
417	1277759	cioMNcover_l2	MN	effector	205	#0072B2	205
418	1277759	cioMNcover_l2	MN	effector	205	#0072B2	205
419	1277759	cioMNcover_l2	MN	effector	205	#0072B2	205
420	1277759	cioMNcover_l2	MN	effector	205	#0072B2	205
421	1277759	cioMNcover_l2	MN	effector	205	#0072B2	205
422	1277759	cioMNcover_l2	MN	effector	205	#0072B2	205
423	1277759	cioMNcover_l2	MN	effector	205	#0072B2	205
424	1277759	cioMNcover_l2	MN	effector	205	#0072B2	205
425	1277759	cioMNcover_l2	MN	effector	205	#0072B2	205
426	1277759	cioMNcover_l2	MN	effector	205	#0072B2	205
427	1277759	cioMNcover_l2	MN	effector	205	#0072B2	205
428	1277759	cioMNcover_l2	MN	effector	205	#0072B2	205
429	1277759	cioMNcover_l2	MN	effector	205	#0072B2	205
430	1277759	cioMNcover_l2	MN	effector	205	#0072B2	205
431	1277759	cioMNcover_l2	MN	effector	205	#0072B2	205
432	1277759	cioMNcover_l2	MN	effector	205	#0072B2	205
433	370978	pygPBunp	SN	IN	128	#E69F00	35
434	370978	pygPBunp	SN	SN	128	#E69F00	30
435	370978	pygPBunp	SN	SN	128	#E69F00	30
436	370978	pygPBunp	SN	SN	128	#E69F00	30
437	370978	pygPBunp	SN	SN	128	#E69F00	30
438	370978	pygPBunp	SN	SN	128	#E69F00	30
439	370978	pygPBunp	SN	SN	128	#E69F00	30
440	370978	pygPBunp	SN	SN	128	#E69F00	30
441	370978	pygPBunp	SN	SN	128	#E69F00	30
442	370978	pygPBunp	SN	IN	128	#E69F00	35
443	370978	pygPBunp	SN	effector	128	#E69F00	59
444	370978	pygPBunp	SN	SN	128	#E69F00	30
445	370978	pygPBunp	SN	SN	128	#E69F00	30
446	370978	pygPBunp	SN	SN	128	#E69F00	30
447	370978	pygPBunp	SN	SN	128	#E69F00	30
448	370978	pygPBunp	SN	SN	128	#E69F00	30
449	370978	pygPBunp	SN	effector	128	#E69F00	59
450	370978	pygPBunp	SN	effector	128	#E69F00	59
451	370978	pygPBunp	SN	effector	128	#E69F00	59
452	370978	pygPBunp	SN	effector	128	#E69F00	59
453	370978	pygPBunp	SN	effector	128	#E69F00	59
454	370978	pygPBunp	SN	effector	128	#E69F00	59
455	370978	pygPBunp	SN	effector	128	#E69F00	59
456	370978	pygPBunp	SN	effector	128	#E69F00	59
457	370978	pygPBunp	SN	effector	128	#E69F00	59
458	370978	pygPBunp	SN	effector	128	#E69F00	59
459	370978	pygPBunp	SN	effector	128	#E69F00	59
460	370978	pygPBunp	SN	effector	128	#E69F00	59
461	370978	pygPBunp	SN	effector	128	#E69F00	59
462	370978	pygPBunp	SN	effector	128	#E69F00	59
463	370978	pygPBunp	SN	effector	128	#E69F00	59
464	370978	pygPBunp	SN	effector	128	#E69F00	59
465	370978	pygPBunp	SN	effector	128	#E69F00	59
466	370978	pygPBunp	SN	effector	128	#E69F00	59
467	370978	pygPBunp	SN	n.a.	128	#E69F00	4
468	370978	pygPBunp	SN	n.a.	128	#E69F00	4
469	370978	pygPBunp	SN	effector	128	#E69F00	59
470	370978	pygPBunp	SN	effector	128	#E69F00	59
471	370978	pygPBunp	SN	effector	128	#E69F00	59
472	370978	pygPBunp	SN	effector	128	#E69F00	59
473	370978	pygPBunp	SN	effector	128	#E69F00	59
474	370978	pygPBunp	SN	effector	128	#E69F00	59
475	370978	pygPBunp	SN	SN	128	#E69F00	30
476	370978	pygPBunp	SN	SN	128	#E69F00	30
477	370978	pygPBunp	SN	SN	128	#E69F00	30
478	370978	pygPBunp	SN	SN	128	#E69F00	30
479	370978	pygPBunp	SN	SN	128	#E69F00	30
480	370978	pygPBunp	SN	SN	128	#E69F00	30
481	370978	pygPBunp	SN	SN	128	#E69F00	30
482	370978	pygPBunp	SN	n.a.	128	#E69F00	4
483	370978	pygPBunp	SN	SN	128	#E69F00	30
484	370978	pygPBunp	SN	SN	128	#E69F00	30
485	370978	pygPBunp	SN	effector	128	#E69F00	59
486	370978	pygPBunp	SN	effector	128	#E69F00	59
487	370978	pygPBunp	SN	IN	128	#E69F00	35
488	370978	pygPBunp	SN	IN	128	#E69F00	35
489	370978	pygPBunp	SN	effector	128	#E69F00	59
490	370978	pygPBunp	SN	effector	128	#E69F00	59
491	370978	pygPBunp	SN	effector	128	#E69F00	59
492	370978	pygPBunp	SN	effector	128	#E69F00	59
493	370978	pygPBunp	SN	effector	128	#E69F00	59
494	370978	pygPBunp	SN	effector	128	#E69F00	59
495	370978	pygPBunp	SN	IN	128	#E69F00	35
496	370978	pygPBunp	SN	IN	128	#E69F00	35
497	370978	pygPBunp	SN	IN	128	#E69F00	35
498	370978	pygPBunp	SN	IN	128	#E69F00	35
499	370978	pygPBunp	SN	effector	128	#E69F00	59
500	370978	pygPBunp	SN	IN	128	#E69F00	35
501	370978	pygPBunp	SN	IN	128	#E69F00	35
502	370978	pygPBunp	SN	effector	128	#E69F00	59
503	370978	pygPBunp	SN	effector	128	#E69F00	59
504	370978	pygPBunp	SN	effector	128	#E69F00	59
505	370978	pygPBunp	SN	effector	128	#E69F00	59
506	370978	pygPBunp	SN	effector	128	#E69F00	59
507	370978	pygPBunp	SN	effector	128	#E69F00	59
508	370978	pygPBunp	SN	effector	128	#E69F00	59
509	370978	pygPBunp	SN	effector	128	#E69F00	59
510	370978	pygPBunp	SN	effector	128	#E69F00	59
511	370978	pygPBunp	SN	effector	128	#E69F00	59
512	370978	pygPBunp	SN	effector	128	#E69F00	59
513	370978	pygPBunp	SN	effector	128	#E69F00	59
514	370978	pygPBunp	SN	effector	128	#E69F00	59
515	370978	pygPBunp	SN	effector	128	#E69F00	59
516	370978	pygPBunp	SN	effector	128	#E69F00	59
517	370978	pygPBunp	SN	effector	128	#E69F00	59
518	370978	pygPBunp	SN	effector	128	#E69F00	59
519	370978	pygPBunp	SN	effector	128	#E69F00	59
520	370978	pygPBunp	SN	IN	128	#E69F00	35
521	370978	pygPBunp	SN	IN	128	#E69F00	35
522	370978	pygPBunp	SN	IN	128	#E69F00	35
523	370978	pygPBunp	SN	IN	128	#E69F00	35
524	370978	pygPBunp	SN	IN	128	#E69F00	35
525	370978	pygPBunp	SN	IN	128	#E69F00	35
526	370978	pygPBunp	SN	IN	128	#E69F00	35
527	370978	pygPBunp	SN	effector	128	#E69F00	59
528	370978	pygPBunp	SN	effector	128	#E69F00	59
529	370978	pygPBunp	SN	effector	128	#E69F00	59
530	370978	pygPBunp	SN	IN	128	#E69F00	35
531	370978	pygPBunp	SN	IN	128	#E69F00	35
532	370978	pygPBunp	SN	IN	128	#E69F00	35
533	370978	pygPBunp	SN	IN	128	#E69F00	35
534	370978	pygPBunp	SN	IN	128	#E69F00	35
535	370978	pygPBunp	SN	effector	128	#E69F00	59
536	370978	pygPBunp	SN	effector	128	#E69F00	59
537	370978	pygPBunp	SN	effector	128	#E69F00	59
538	370978	pygPBunp	SN	effector	128	#E69F00	59
539	370978	pygPBunp	SN	IN	128	#E69F00	35
540	370978	pygPBunp	SN	IN	128	#E69F00	35
541	370978	pygPBunp	SN	IN	128	#E69F00	35
542	370978	pygPBunp	SN	IN	128	#E69F00	35
543	370978	pygPBunp	SN	IN	128	#E69F00	35
544	370978	pygPBunp	SN	SN	128	#E69F00	30
545	370978	pygPBunp	SN	SN	128	#E69F00	30
546	370978	pygPBunp	SN	SN	128	#E69F00	30
547	370978	pygPBunp	SN	SN	128	#E69F00	30
548	370978	pygPBunp	SN	IN	128	#E69F00	35
549	370978	pygPBunp	SN	IN	128	#E69F00	35
550	370978	pygPBunp	SN	n.a.	128	#E69F00	4
551	370978	pygPBunp	SN	SN	128	#E69F00	30
552	370978	pygPBunp	SN	SN	128	#E69F00	30
553	370978	pygPBunp	SN	IN	128	#E69F00	35
554	370978	pygPBunp	SN	IN	128	#E69F00	35
555	370978	pygPBunp	SN	IN	128	#E69F00	35
556	370978	pygPBunp	SN	IN	128	#E69F00	35
557	370978	pygPBunp	SN	IN	128	#E69F00	35
558	370978	pygPBunp	SN	IN	128	#E69F00	35
559	370978	pygPBunp	SN	SN	128	#E69F00	30
560	370978	pygPBunp	SN	SN	128	#E69F00	30
561	1280027	Loop_r	MN	SN	109	#0072B2	8
562	1280027	Loop_r	MN	SN	109	#0072B2	8
563	1280027	Loop_r	MN	effector	109	#0072B2	90
564	1280027	Loop_r	MN	effector	109	#0072B2	90
565	1280027	Loop_r	MN	effector	109	#0072B2	90
566	1280027	Loop_r	MN	effector	109	#0072B2	90
567	1280027	Loop_r	MN	effector	109	#0072B2	90
568	1280027	Loop_r	MN	effector	109	#0072B2	90
569	1280027	Loop_r	MN	effector	109	#0072B2	90
570	1280027	Loop_r	MN	IN	109	#0072B2	8
571	1280027	Loop_r	MN	IN	109	#0072B2	8
572	1280027	Loop_r	MN	IN	109	#0072B2	8
573	1280027	Loop_r	MN	IN	109	#0072B2	8
574	1280027	Loop_r	MN	IN	109	#0072B2	8
575	1280027	Loop_r	MN	effector	109	#0072B2	90
576	1280027	Loop_r	MN	effector	109	#0072B2	90
577	1280027	Loop_r	MN	effector	109	#0072B2	90
578	1280027	Loop_r	MN	effector	109	#0072B2	90
579	1280027	Loop_r	MN	effector	109	#0072B2	90
580	1280027	Loop_r	MN	effector	109	#0072B2	90
581	1280027	Loop_r	MN	effector	109	#0072B2	90
582	1280027	Loop_r	MN	effector	109	#0072B2	90
583	1280027	Loop_r	MN	effector	109	#0072B2	90
584	1280027	Loop_r	MN	effector	109	#0072B2	90
585	1280027	Loop_r	MN	effector	109	#0072B2	90
586	1280027	Loop_r	MN	effector	109	#0072B2	90
587	1280027	Loop_r	MN	effector	109	#0072B2	90
588	1280027	Loop_r	MN	effector	109	#0072B2	90
589	1280027	Loop_r	MN	effector	109	#0072B2	90
590	1280027	Loop_r	MN	effector	109	#0072B2	90
591	1280027	Loop_r	MN	effector	109	#0072B2	90
592	1280027	Loop_r	MN	effector	109	#0072B2	90
593	1280027	Loop_r	MN	effector	109	#0072B2	90
594	1280027	Loop_r	MN	effector	109	#0072B2	90
595	1280027	Loop_r	MN	effector	109	#0072B2	90
596	1280027	Loop_r	MN	effector	109	#0072B2	90
597	1280027	Loop_r	MN	effector	109	#0072B2	90
598	1280027	Loop_r	MN	effector	109	#0072B2	90
599	1280027	Loop_r	MN	effector	109	#0072B2	90
600	1280027	Loop_r	MN	effector	109	#0072B2	90
601	1280027	Loop_r	MN	effector	109	#0072B2	90
602	1280027	Loop_r	MN	effector	109	#0072B2	90
603	1280027	Loop_r	MN	effector	109	#0072B2	90
604	1280027	Loop_r	MN	effector	109	#0072B2	90
605	1280027	Loop_r	MN	effector	109	#0072B2	90
606	1280027	Loop_r	MN	effector	109	#0072B2	90
607	1280027	Loop_r	MN	effector	109	#0072B2	90
608	1280027	Loop_r	MN	effector	109	#0072B2	90
609	1280027	Loop_r	MN	effector	109	#0072B2	90
610	1280027	Loop_r	MN	effector	109	#0072B2	90
611	1280027	Loop_r	MN	effector	109	#0072B2	90
612	1280027	Loop_r	MN	effector	109	#0072B2	90
613	1280027	Loop_r	MN	effector	109	#0072B2	90
614	1280027	Loop_r	MN	effector	109	#0072B2	90
615	1280027	Loop_r	MN	effector	109	#0072B2	90
616	1280027	Loop_r	MN	effector	109	#0072B2	90
617	1280027	Loop_r	MN	effector	109	#0072B2	90
618	1280027	Loop_r	MN	effector	109	#0072B2	90
619	1280027	Loop_r	MN	effector	109	#0072B2	90
620	1280027	Loop_r	MN	effector	109	#0072B2	90
621	1280027	Loop_r	MN	effector	109	#0072B2	90
622	1280027	Loop_r	MN	effector	109	#0072B2	90
623	1280027	Loop_r	MN	effector	109	#0072B2	90
624	1280027	Loop_r	MN	effector	109	#0072B2	90
625	1280027	Loop_r	MN	effector	109	#0072B2	90
626	1280027	Loop_r	MN	effector	109	#0072B2	90
627	1280027	Loop_r	MN	effector	109	#0072B2	90
628	1280027	Loop_r	MN	effector	109	#0072B2	90
629	1280027	Loop_r	MN	effector	109	#0072B2	90
630	1280027	Loop_r	MN	effector	109	#0072B2	90
631	1280027	Loop_r	MN	effector	109	#0072B2	90
632	1280027	Loop_r	MN	effector	109	#0072B2	90
633	1280027	Loop_r	MN	effector	109	#0072B2	90
634	1280027	Loop_r	MN	effector	109	#0072B2	90
635	1280027	Loop_r	MN	effector	109	#0072B2	90
636	1280027	Loop_r	MN	effector	109	#0072B2	90
637	1280027	Loop_r	MN	effector	109	#0072B2	90
638	1280027	Loop_r	MN	effector	109	#0072B2	90
639	1280027	Loop_r	MN	effector	109	#0072B2	90
640	1280027	Loop_r	MN	effector	109	#0072B2	90
641	1280027	Loop_r	MN	effector	109	#0072B2	90
642	1280027	Loop_r	MN	effector	109	#0072B2	90
643	1280027	Loop_r	MN	effector	109	#0072B2	90
644	1280027	Loop_r	MN	SN	109	#0072B2	8
645	1280027	Loop_r	MN	n.a.	109	#0072B2	3
646	1280027	Loop_r	MN	effector	109	#0072B2	90
647	1280027	Loop_r	MN	effector	109	#0072B2	90
648	1280027	Loop_r	MN	effector	109	#0072B2	90
649	1280027	Loop_r	MN	effector	109	#0072B2	90
650	1280027	Loop_r	MN	effector	109	#0072B2	90
651	1280027	Loop_r	MN	effector	109	#0072B2	90
652	1280027	Loop_r	MN	effector	109	#0072B2	90
653	1280027	Loop_r	MN	effector	109	#0072B2	90
654	1280027	Loop_r	MN	IN	109	#0072B2	8
655	1280027	Loop_r	MN	n.a.	109	#0072B2	3
656	1280027	Loop_r	MN	n.a.	109	#0072B2	3
657	1280027	Loop_r	MN	effector	109	#0072B2	90
658	1280027	Loop_r	MN	effector	109	#0072B2	90
659	1280027	Loop_r	MN	effector	109	#0072B2	90
660	1280027	Loop_r	MN	effector	109	#0072B2	90
661	1280027	Loop_r	MN	effector	109	#0072B2	90
662	1280027	Loop_r	MN	effector	109	#0072B2	90
663	1280027	Loop_r	MN	SN	109	#0072B2	8
664	1280027	Loop_r	MN	SN	109	#0072B2	8
665	1280027	Loop_r	MN	SN	109	#0072B2	8
666	1280027	Loop_r	MN	SN	109	#0072B2	8
667	1280027	Loop_r	MN	SN	109	#0072B2	8
668	1280027	Loop_r	MN	IN	109	#0072B2	8
669	1280027	Loop_r	MN	IN	109	#0072B2	8
670	1298426	Loop_l	MN	effector	96	#0072B2	87
671	1298426	Loop_l	MN	effector	96	#0072B2	87
672	1298426	Loop_l	MN	effector	96	#0072B2	87
673	1298426	Loop_l	MN	effector	96	#0072B2	87
674	1298426	Loop_l	MN	effector	96	#0072B2	87
675	1298426	Loop_l	MN	effector	96	#0072B2	87
676	1298426	Loop_l	MN	effector	96	#0072B2	87
677	1298426	Loop_l	MN	effector	96	#0072B2	87
678	1298426	Loop_l	MN	n.a.	96	#0072B2	1
679	1298426	Loop_l	MN	SN	96	#0072B2	4
680	1298426	Loop_l	MN	effector	96	#0072B2	87
681	1298426	Loop_l	MN	effector	96	#0072B2	87
682	1298426	Loop_l	MN	effector	96	#0072B2	87
683	1298426	Loop_l	MN	effector	96	#0072B2	87
684	1298426	Loop_l	MN	effector	96	#0072B2	87
685	1298426	Loop_l	MN	effector	96	#0072B2	87
686	1298426	Loop_l	MN	effector	96	#0072B2	87
687	1298426	Loop_l	MN	effector	96	#0072B2	87
688	1298426	Loop_l	MN	effector	96	#0072B2	87
689	1298426	Loop_l	MN	effector	96	#0072B2	87
690	1298426	Loop_l	MN	effector	96	#0072B2	87
691	1298426	Loop_l	MN	effector	96	#0072B2	87
692	1298426	Loop_l	MN	effector	96	#0072B2	87
693	1298426	Loop_l	MN	effector	96	#0072B2	87
694	1298426	Loop_l	MN	effector	96	#0072B2	87
695	1298426	Loop_l	MN	effector	96	#0072B2	87
696	1298426	Loop_l	MN	effector	96	#0072B2	87
697	1298426	Loop_l	MN	effector	96	#0072B2	87
698	1298426	Loop_l	MN	effector	96	#0072B2	87
699	1298426	Loop_l	MN	effector	96	#0072B2	87
700	1298426	Loop_l	MN	effector	96	#0072B2	87
701	1298426	Loop_l	MN	effector	96	#0072B2	87
702	1298426	Loop_l	MN	effector	96	#0072B2	87
703	1298426	Loop_l	MN	effector	96	#0072B2	87
704	1298426	Loop_l	MN	effector	96	#0072B2	87
705	1298426	Loop_l	MN	effector	96	#0072B2	87
706	1298426	Loop_l	MN	effector	96	#0072B2	87
707	1298426	Loop_l	MN	effector	96	#0072B2	87
708	1298426	Loop_l	MN	effector	96	#0072B2	87
709	1298426	Loop_l	MN	effector	96	#0072B2	87
710	1298426	Loop_l	MN	effector	96	#0072B2	87
711	1298426	Loop_l	MN	effector	96	#0072B2	87
712	1298426	Loop_l	MN	effector	96	#0072B2	87
713	1298426	Loop_l	MN	effector	96	#0072B2	87
714	1298426	Loop_l	MN	effector	96	#0072B2	87
715	1298426	Loop_l	MN	effector	96	#0072B2	87
716	1298426	Loop_l	MN	effector	96	#0072B2	87
717	1298426	Loop_l	MN	effector	96	#0072B2	87
718	1298426	Loop_l	MN	effector	96	#0072B2	87
719	1298426	Loop_l	MN	effector	96	#0072B2	87
720	1298426	Loop_l	MN	effector	96	#0072B2	87
721	1298426	Loop_l	MN	effector	96	#0072B2	87
722	1298426	Loop_l	MN	effector	96	#0072B2	87
723	1298426	Loop_l	MN	effector	96	#0072B2	87
724	1298426	Loop_l	MN	effector	96	#0072B2	87
725	1298426	Loop_l	MN	effector	96	#0072B2	87
726	1298426	Loop_l	MN	effector	96	#0072B2	87
727	1298426	Loop_l	MN	effector	96	#0072B2	87
728	1298426	Loop_l	MN	effector	96	#0072B2	87
729	1298426	Loop_l	MN	SN	96	#0072B2	4
730	1298426	Loop_l	MN	IN	96	#0072B2	4
731	1298426	Loop_l	MN	IN	96	#0072B2	4
732	1298426	Loop_l	MN	effector	96	#0072B2	87
733	1298426	Loop_l	MN	effector	96	#0072B2	87
734	1298426	Loop_l	MN	effector	96	#0072B2	87
735	1298426	Loop_l	MN	effector	96	#0072B2	87
736	1298426	Loop_l	MN	effector	96	#0072B2	87
737	1298426	Loop_l	MN	effector	96	#0072B2	87
738	1298426	Loop_l	MN	effector	96	#0072B2	87
739	1298426	Loop_l	MN	effector	96	#0072B2	87
740	1298426	Loop_l	MN	effector	96	#0072B2	87
741	1298426	Loop_l	MN	effector	96	#0072B2	87
742	1298426	Loop_l	MN	effector	96	#0072B2	87
743	1298426	Loop_l	MN	effector	96	#0072B2	87
744	1298426	Loop_l	MN	effector	96	#0072B2	87
745	1298426	Loop_l	MN	effector	96	#0072B2	87
746	1298426	Loop_l	MN	effector	96	#0072B2	87
747	1298426	Loop_l	MN	effector	96	#0072B2	87
748	1298426	Loop_l	MN	effector	96	#0072B2	87
749	1298426	Loop_l	MN	effector	96	#0072B2	87
750	1298426	Loop_l	MN	effector	96	#0072B2	87
751	1298426	Loop_l	MN	effector	96	#0072B2	87
752	1298426	Loop_l	MN	effector	96	#0072B2	87
753	1298426	Loop_l	MN	effector	96	#0072B2	87
754	1298426	Loop_l	MN	effector	96	#0072B2	87
755	1298426	Loop_l	MN	effector	96	#0072B2	87
756	1298426	Loop_l	MN	effector	96	#0072B2	87
757	1298426	Loop_l	MN	effector	96	#0072B2	87
758	1298426	Loop_l	MN	effector	96	#0072B2	87
759	1298426	Loop_l	MN	effector	96	#0072B2	87
760	1298426	Loop_l	MN	effector	96	#0072B2	87
761	1298426	Loop_l	MN	effector	96	#0072B2	87
762	1298426	Loop_l	MN	SN	96	#0072B2	4
763	1298426	Loop_l	MN	IN	96	#0072B2	4
764	1298426	Loop_l	MN	SN	96	#0072B2	4
765	1298426	Loop_l	MN	IN	96	#0072B2	4
766	144261	cioMNcover_l1	MN	effector	86	#0072B2	86
767	144261	cioMNcover_l1	MN	effector	86	#0072B2	86
768	144261	cioMNcover_l1	MN	effector	86	#0072B2	86
769	144261	cioMNcover_l1	MN	effector	86	#0072B2	86
770	144261	cioMNcover_l1	MN	effector	86	#0072B2	86
771	144261	cioMNcover_l1	MN	effector	86	#0072B2	86
772	144261	cioMNcover_l1	MN	effector	86	#0072B2	86
773	144261	cioMNcover_l1	MN	effector	86	#0072B2	86
774	144261	cioMNcover_l1	MN	effector	86	#0072B2	86
775	144261	cioMNcover_l1	MN	effector	86	#0072B2	86
776	144261	cioMNcover_l1	MN	effector	86	#0072B2	86
777	144261	cioMNcover_l1	MN	effector	86	#0072B2	86
778	144261	cioMNcover_l1	MN	effector	86	#0072B2	86
779	144261	cioMNcover_l1	MN	effector	86	#0072B2	86
780	144261	cioMNcover_l1	MN	effector	86	#0072B2	86
781	144261	cioMNcover_l1	MN	effector	86	#0072B2	86
782	144261	cioMNcover_l1	MN	effector	86	#0072B2	86
783	144261	cioMNcover_l1	MN	effector	86	#0072B2	86
784	144261	cioMNcover_l1	MN	effector	86	#0072B2	86
785	144261	cioMNcover_l1	MN	effector	86	#0072B2	86
786	144261	cioMNcover_l1	MN	effector	86	#0072B2	86
787	144261	cioMNcover_l1	MN	effector	86	#0072B2	86
788	144261	cioMNcover_l1	MN	effector	86	#0072B2	86
789	144261	cioMNcover_l1	MN	effector	86	#0072B2	86
790	144261	cioMNcover_l1	MN	effector	86	#0072B2	86
791	144261	cioMNcover_l1	MN	effector	86	#0072B2	86
792	144261	cioMNcover_l1	MN	effector	86	#0072B2	86
793	144261	cioMNcover_l1	MN	effector	86	#0072B2	86
794	144261	cioMNcover_l1	MN	effector	86	#0072B2	86
795	144261	cioMNcover_l1	MN	effector	86	#0072B2	86
796	144261	cioMNcover_l1	MN	effector	86	#0072B2	86
797	144261	cioMNcover_l1	MN	effector	86	#0072B2	86
798	144261	cioMNcover_l1	MN	effector	86	#0072B2	86
799	144261	cioMNcover_l1	MN	effector	86	#0072B2	86
800	144261	cioMNcover_l1	MN	effector	86	#0072B2	86
801	144261	cioMNcover_l1	MN	effector	86	#0072B2	86
802	144261	cioMNcover_l1	MN	effector	86	#0072B2	86
803	144261	cioMNcover_l1	MN	effector	86	#0072B2	86
804	144261	cioMNcover_l1	MN	effector	86	#0072B2	86
805	144261	cioMNcover_l1	MN	effector	86	#0072B2	86
806	144261	cioMNcover_l1	MN	effector	86	#0072B2	86
807	144261	cioMNcover_l1	MN	effector	86	#0072B2	86
808	144261	cioMNcover_l1	MN	effector	86	#0072B2	86
809	144261	cioMNcover_l1	MN	effector	86	#0072B2	86
810	144261	cioMNcover_l1	MN	effector	86	#0072B2	86
811	144261	cioMNcover_l1	MN	effector	86	#0072B2	86
812	144261	cioMNcover_l1	MN	effector	86	#0072B2	86
813	144261	cioMNcover_l1	MN	effector	86	#0072B2	86
814	144261	cioMNcover_l1	MN	effector	86	#0072B2	86
815	144261	cioMNcover_l1	MN	effector	86	#0072B2	86
816	144261	cioMNcover_l1	MN	effector	86	#0072B2	86
817	144261	cioMNcover_l1	MN	effector	86	#0072B2	86
818	144261	cioMNcover_l1	MN	effector	86	#0072B2	86
819	144261	cioMNcover_l1	MN	effector	86	#0072B2	86
820	144261	cioMNcover_l1	MN	effector	86	#0072B2	86
821	144261	cioMNcover_l1	MN	effector	86	#0072B2	86
822	144261	cioMNcover_l1	MN	effector	86	#0072B2	86
823	144261	cioMNcover_l1	MN	effector	86	#0072B2	86
824	144261	cioMNcover_l1	MN	effector	86	#0072B2	86
825	144261	cioMNcover_l1	MN	effector	86	#0072B2	86
826	144261	cioMNcover_l1	MN	effector	86	#0072B2	86
827	144261	cioMNcover_l1	MN	effector	86	#0072B2	86
828	144261	cioMNcover_l1	MN	effector	86	#0072B2	86
829	144261	cioMNcover_l1	MN	effector	86	#0072B2	86
830	144261	cioMNcover_l1	MN	effector	86	#0072B2	86
831	144261	cioMNcover_l1	MN	effector	86	#0072B2	86
832	144261	cioMNcover_l1	MN	effector	86	#0072B2	86
833	144261	cioMNcover_l1	MN	effector	86	#0072B2	86
834	144261	cioMNcover_l1	MN	effector	86	#0072B2	86
835	144261	cioMNcover_l1	MN	effector	86	#0072B2	86
836	144261	cioMNcover_l1	MN	effector	86	#0072B2	86
837	144261	cioMNcover_l1	MN	effector	86	#0072B2	86
838	144261	cioMNcover_l1	MN	effector	86	#0072B2	86
839	144261	cioMNcover_l1	MN	effector	86	#0072B2	86
840	144261	cioMNcover_l1	MN	effector	86	#0072B2	86
841	144261	cioMNcover_l1	MN	effector	86	#0072B2	86
842	144261	cioMNcover_l1	MN	effector	86	#0072B2	86
843	144261	cioMNcover_l1	MN	effector	86	#0072B2	86
844	144261	cioMNcover_l1	MN	effector	86	#0072B2	86
845	144261	cioMNcover_l1	MN	effector	86	#0072B2	86
846	144261	cioMNcover_l1	MN	effector	86	#0072B2	86
847	144261	cioMNcover_l1	MN	effector	86	#0072B2	86
848	144261	cioMNcover_l1	MN	effector	86	#0072B2	86
849	144261	cioMNcover_l1	MN	effector	86	#0072B2	86
850	144261	cioMNcover_l1	MN	effector	86	#0072B2	86
851	144261	cioMNcover_l1	MN	effector	86	#0072B2	86
852	64258	MS4	SN	SN	71	#E69F00	57
853	64258	MS4	SN	SN	71	#E69F00	57
854	64258	MS4	SN	SN	71	#E69F00	57
855	64258	MS4	SN	SN	71	#E69F00	57
856	64258	MS4	SN	SN	71	#E69F00	57
857	64258	MS4	SN	SN	71	#E69F00	57
858	64258	MS4	SN	SN	71	#E69F00	57
859	64258	MS4	SN	SN	71	#E69F00	57
860	64258	MS4	SN	SN	71	#E69F00	57
861	64258	MS4	SN	SN	71	#E69F00	57
862	64258	MS4	SN	SN	71	#E69F00	57
863	64258	MS4	SN	SN	71	#E69F00	57
864	64258	MS4	SN	SN	71	#E69F00	57
865	64258	MS4	SN	SN	71	#E69F00	57
866	64258	MS4	SN	SN	71	#E69F00	57
867	64258	MS4	SN	SN	71	#E69F00	57
868	64258	MS4	SN	SN	71	#E69F00	57
869	64258	MS4	SN	SN	71	#E69F00	57
870	64258	MS4	SN	SN	71	#E69F00	57
871	64258	MS4	SN	SN	71	#E69F00	57
872	64258	MS4	SN	SN	71	#E69F00	57
873	64258	MS4	SN	SN	71	#E69F00	57
874	64258	MS4	SN	SN	71	#E69F00	57
875	64258	MS4	SN	SN	71	#E69F00	57
876	64258	MS4	SN	SN	71	#E69F00	57
877	64258	MS4	SN	SN	71	#E69F00	57
878	64258	MS4	SN	SN	71	#E69F00	57
879	64258	MS4	SN	SN	71	#E69F00	57
880	64258	MS4	SN	SN	71	#E69F00	57
881	64258	MS4	SN	SN	71	#E69F00	57
882	64258	MS4	SN	SN	71	#E69F00	57
883	64258	MS4	SN	SN	71	#E69F00	57
884	64258	MS4	SN	SN	71	#E69F00	57
885	64258	MS4	SN	SN	71	#E69F00	57
886	64258	MS4	SN	SN	71	#E69F00	57
887	64258	MS4	SN	SN	71	#E69F00	57
888	64258	MS4	SN	SN	71	#E69F00	57
889	64258	MS4	SN	SN	71	#E69F00	57
890	64258	MS4	SN	SN	71	#E69F00	57
891	64258	MS4	SN	SN	71	#E69F00	57
892	64258	MS4	SN	SN	71	#E69F00	57
893	64258	MS4	SN	SN	71	#E69F00	57
894	64258	MS4	SN	SN	71	#E69F00	57
895	64258	MS4	SN	SN	71	#E69F00	57
896	64258	MS4	SN	SN	71	#E69F00	57
897	64258	MS4	SN	SN	71	#E69F00	57
898	64258	MS4	SN	SN	71	#E69F00	57
899	64258	MS4	SN	SN	71	#E69F00	57
900	64258	MS4	SN	SN	71	#E69F00	57
901	64258	MS4	SN	SN	71	#E69F00	57
902	64258	MS4	SN	SN	71	#E69F00	57
903	64258	MS4	SN	SN	71	#E69F00	57
904	64258	MS4	SN	SN	71	#E69F00	57
905	64258	MS4	SN	SN	71	#E69F00	57
906	64258	MS4	SN	SN	71	#E69F00	57
907	64258	MS4	SN	SN	71	#E69F00	57
908	64258	MS4	SN	SN	71	#E69F00	57
909	64258	MS4	SN	n.a.	71	#E69F00	14
910	64258	MS4	SN	n.a.	71	#E69F00	14
911	64258	MS4	SN	n.a.	71	#E69F00	14
912	64258	MS4	SN	n.a.	71	#E69F00	14
913	64258	MS4	SN	n.a.	71	#E69F00	14
914	64258	MS4	SN	n.a.	71	#E69F00	14
915	64258	MS4	SN	n.a.	71	#E69F00	14
916	64258	MS4	SN	n.a.	71	#E69F00	14
917	64258	MS4	SN	n.a.	71	#E69F00	14
918	64258	MS4	SN	n.a.	71	#E69F00	14
919	64258	MS4	SN	n.a.	71	#E69F00	14
920	64258	MS4	SN	n.a.	71	#E69F00	14
921	64258	MS4	SN	n.a.	71	#E69F00	14
922	64258	MS4	SN	n.a.	71	#E69F00	14
923	1274799	Ser-tr1_r	MN	IN	48	#0072B2	11
924	1274799	Ser-tr1_r	MN	effector	48	#0072B2	24
925	1274799	Ser-tr1_r	MN	effector	48	#0072B2	24
926	1274799	Ser-tr1_r	MN	effector	48	#0072B2	24
927	1274799	Ser-tr1_r	MN	effector	48	#0072B2	24
928	1274799	Ser-tr1_r	MN	effector	48	#0072B2	24
929	1274799	Ser-tr1_r	MN	effector	48	#0072B2	24
930	1274799	Ser-tr1_r	MN	effector	48	#0072B2	24
931	1274799	Ser-tr1_r	MN	effector	48	#0072B2	24
932	1274799	Ser-tr1_r	MN	SN	48	#0072B2	11
933	1274799	Ser-tr1_r	MN	effector	48	#0072B2	24
934	1274799	Ser-tr1_r	MN	effector	48	#0072B2	24
935	1274799	Ser-tr1_r	MN	effector	48	#0072B2	24
936	1274799	Ser-tr1_r	MN	effector	48	#0072B2	24
937	1274799	Ser-tr1_r	MN	effector	48	#0072B2	24
938	1274799	Ser-tr1_r	MN	effector	48	#0072B2	24
939	1274799	Ser-tr1_r	MN	effector	48	#0072B2	24
940	1274799	Ser-tr1_r	MN	effector	48	#0072B2	24
941	1274799	Ser-tr1_r	MN	effector	48	#0072B2	24
942	1274799	Ser-tr1_r	MN	effector	48	#0072B2	24
943	1274799	Ser-tr1_r	MN	effector	48	#0072B2	24
944	1274799	Ser-tr1_r	MN	SN	48	#0072B2	11
945	1274799	Ser-tr1_r	MN	SN	48	#0072B2	11
946	1274799	Ser-tr1_r	MN	SN	48	#0072B2	11
947	1274799	Ser-tr1_r	MN	SN	48	#0072B2	11
948	1274799	Ser-tr1_r	MN	SN	48	#0072B2	11
949	1274799	Ser-tr1_r	MN	SN	48	#0072B2	11
950	1274799	Ser-tr1_r	MN	effector	48	#0072B2	24
951	1274799	Ser-tr1_r	MN	effector	48	#0072B2	24
952	1274799	Ser-tr1_r	MN	effector	48	#0072B2	24
953	1274799	Ser-tr1_r	MN	effector	48	#0072B2	24
954	1274799	Ser-tr1_r	MN	effector	48	#0072B2	24
955	1274799	Ser-tr1_r	MN	IN	48	#0072B2	11
956	1274799	Ser-tr1_r	MN	IN	48	#0072B2	11
957	1274799	Ser-tr1_r	MN	IN	48	#0072B2	11
958	1274799	Ser-tr1_r	MN	n.a.	48	#0072B2	2
959	1274799	Ser-tr1_r	MN	n.a.	48	#0072B2	2
960	1274799	Ser-tr1_r	MN	IN	48	#0072B2	11
961	1274799	Ser-tr1_r	MN	IN	48	#0072B2	11
962	1274799	Ser-tr1_r	MN	SN	48	#0072B2	11
963	1274799	Ser-tr1_r	MN	SN	48	#0072B2	11
964	1274799	Ser-tr1_r	MN	IN	48	#0072B2	11
965	1274799	Ser-tr1_r	MN	IN	48	#0072B2	11
966	1274799	Ser-tr1_r	MN	IN	48	#0072B2	11
967	1274799	Ser-tr1_r	MN	IN	48	#0072B2	11
968	1274799	Ser-tr1_r	MN	SN	48	#0072B2	11
969	1274799	Ser-tr1_r	MN	SN	48	#0072B2	11
970	1274799	Ser-tr1_r	MN	IN	48	#0072B2	11
971	987008	INsplitPB-RF/Ya_sg1r	IN	SN	46	#CC79A7	5
972	987008	INsplitPB-RF/Ya_sg1r	IN	SN	46	#CC79A7	5
973	987008	INsplitPB-RF/Ya_sg1r	IN	SN	46	#CC79A7	5
974	987008	INsplitPB-RF/Ya_sg1r	IN	SN	46	#CC79A7	5
975	987008	INsplitPB-RF/Ya_sg1r	IN	SN	46	#CC79A7	5
976	987008	INsplitPB-RF/Ya_sg1r	IN	IN	46	#CC79A7	16
977	987008	INsplitPB-RF/Ya_sg1r	IN	n.a.	46	#CC79A7	25
978	987008	INsplitPB-RF/Ya_sg1r	IN	n.a.	46	#CC79A7	25
979	987008	INsplitPB-RF/Ya_sg1r	IN	n.a.	46	#CC79A7	25
980	987008	INsplitPB-RF/Ya_sg1r	IN	IN	46	#CC79A7	16
981	987008	INsplitPB-RF/Ya_sg1r	IN	n.a.	46	#CC79A7	25
982	987008	INsplitPB-RF/Ya_sg1r	IN	n.a.	46	#CC79A7	25
983	987008	INsplitPB-RF/Ya_sg1r	IN	n.a.	46	#CC79A7	25
984	987008	INsplitPB-RF/Ya_sg1r	IN	n.a.	46	#CC79A7	25
985	987008	INsplitPB-RF/Ya_sg1r	IN	n.a.	46	#CC79A7	25
986	987008	INsplitPB-RF/Ya_sg1r	IN	n.a.	46	#CC79A7	25
987	987008	INsplitPB-RF/Ya_sg1r	IN	n.a.	46	#CC79A7	25
988	987008	INsplitPB-RF/Ya_sg1r	IN	n.a.	46	#CC79A7	25
989	987008	INsplitPB-RF/Ya_sg1r	IN	n.a.	46	#CC79A7	25
990	987008	INsplitPB-RF/Ya_sg1r	IN	n.a.	46	#CC79A7	25
991	987008	INsplitPB-RF/Ya_sg1r	IN	n.a.	46	#CC79A7	25
992	987008	INsplitPB-RF/Ya_sg1r	IN	n.a.	46	#CC79A7	25
993	987008	INsplitPB-RF/Ya_sg1r	IN	n.a.	46	#CC79A7	25
994	987008	INsplitPB-RF/Ya_sg1r	IN	n.a.	46	#CC79A7	25
995	987008	INsplitPB-RF/Ya_sg1r	IN	n.a.	46	#CC79A7	25
996	987008	INsplitPB-RF/Ya_sg1r	IN	n.a.	46	#CC79A7	25
997	987008	INsplitPB-RF/Ya_sg1r	IN	n.a.	46	#CC79A7	25
998	987008	INsplitPB-RF/Ya_sg1r	IN	IN	46	#CC79A7	16
999	987008	INsplitPB-RF/Ya_sg1r	IN	IN	46	#CC79A7	16
1000	987008	INsplitPB-RF/Ya_sg1r	IN	n.a.	46	#CC79A7	25
1001	987008	INsplitPB-RF/Ya_sg1r	IN	IN	46	#CC79A7	16
1002	987008	INsplitPB-RF/Ya_sg1r	IN	IN	46	#CC79A7	16
1003	987008	INsplitPB-RF/Ya_sg1r	IN	n.a.	46	#CC79A7	25
1004	987008	INsplitPB-RF/Ya_sg1r	IN	n.a.	46	#CC79A7	25
1005	987008	INsplitPB-RF/Ya_sg1r	IN	IN	46	#CC79A7	16
1006	987008	INsplitPB-RF/Ya_sg1r	IN	IN	46	#CC79A7	16
1007	987008	INsplitPB-RF/Ya_sg1r	IN	IN	46	#CC79A7	16
1008	987008	INsplitPB-RF/Ya_sg1r	IN	IN	46	#CC79A7	16
1009	987008	INsplitPB-RF/Ya_sg1r	IN	IN	46	#CC79A7	16
1010	987008	INsplitPB-RF/Ya_sg1r	IN	n.a.	46	#CC79A7	25
1011	987008	INsplitPB-RF/Ya_sg1r	IN	IN	46	#CC79A7	16
1012	987008	INsplitPB-RF/Ya_sg1r	IN	IN	46	#CC79A7	16
1013	987008	INsplitPB-RF/Ya_sg1r	IN	IN	46	#CC79A7	16
1014	987008	INsplitPB-RF/Ya_sg1r	IN	IN	46	#CC79A7	16
1015	987008	INsplitPB-RF/Ya_sg1r	IN	n.a.	46	#CC79A7	25
1016	987008	INsplitPB-RF/Ya_sg1r	IN	IN	46	#CC79A7	16
1017	1294986	Ser-tr1_l	MN	SN	36	#0072B2	12
1018	1294986	Ser-tr1_l	MN	IN	36	#0072B2	3
1019	1294986	Ser-tr1_l	MN	effector	36	#0072B2	20
1020	1294986	Ser-tr1_l	MN	effector	36	#0072B2	20
1021	1294986	Ser-tr1_l	MN	effector	36	#0072B2	20
1022	1294986	Ser-tr1_l	MN	effector	36	#0072B2	20
1023	1294986	Ser-tr1_l	MN	effector	36	#0072B2	20
1024	1294986	Ser-tr1_l	MN	effector	36	#0072B2	20
1025	1294986	Ser-tr1_l	MN	effector	36	#0072B2	20
1026	1294986	Ser-tr1_l	MN	effector	36	#0072B2	20
1027	1294986	Ser-tr1_l	MN	effector	36	#0072B2	20
1028	1294986	Ser-tr1_l	MN	n.a.	36	#0072B2	1
1029	1294986	Ser-tr1_l	MN	effector	36	#0072B2	20
1030	1294986	Ser-tr1_l	MN	effector	36	#0072B2	20
1031	1294986	Ser-tr1_l	MN	effector	36	#0072B2	20
1032	1294986	Ser-tr1_l	MN	effector	36	#0072B2	20
1033	1294986	Ser-tr1_l	MN	effector	36	#0072B2	20
1034	1294986	Ser-tr1_l	MN	effector	36	#0072B2	20
1035	1294986	Ser-tr1_l	MN	effector	36	#0072B2	20
1036	1294986	Ser-tr1_l	MN	effector	36	#0072B2	20
1037	1294986	Ser-tr1_l	MN	effector	36	#0072B2	20
1038	1294986	Ser-tr1_l	MN	effector	36	#0072B2	20
1039	1294986	Ser-tr1_l	MN	effector	36	#0072B2	20
1040	1294986	Ser-tr1_l	MN	SN	36	#0072B2	12
1041	1294986	Ser-tr1_l	MN	SN	36	#0072B2	12
1042	1294986	Ser-tr1_l	MN	IN	36	#0072B2	3
1043	1294986	Ser-tr1_l	MN	SN	36	#0072B2	12
1044	1294986	Ser-tr1_l	MN	SN	36	#0072B2	12
1045	1294986	Ser-tr1_l	MN	SN	36	#0072B2	12
1046	1294986	Ser-tr1_l	MN	SN	36	#0072B2	12
1047	1294986	Ser-tr1_l	MN	SN	36	#0072B2	12
1048	1294986	Ser-tr1_l	MN	SN	36	#0072B2	12
1049	1294986	Ser-tr1_l	MN	SN	36	#0072B2	12
1050	1294986	Ser-tr1_l	MN	IN	36	#0072B2	3
1051	1294986	Ser-tr1_l	MN	SN	36	#0072B2	12
1052	1294986	Ser-tr1_l	MN	SN	36	#0072B2	12
1053	1166300	MC3cover_r	MN	n.a.	35	#0072B2	4
1054	1166300	MC3cover_r	MN	n.a.	35	#0072B2	4
1055	1166300	MC3cover_r	MN	effector	35	#0072B2	30
1056	1166300	MC3cover_r	MN	effector	35	#0072B2	30
1057	1166300	MC3cover_r	MN	effector	35	#0072B2	30
1058	1166300	MC3cover_r	MN	effector	35	#0072B2	30
1059	1166300	MC3cover_r	MN	effector	35	#0072B2	30
1060	1166300	MC3cover_r	MN	effector	35	#0072B2	30
1061	1166300	MC3cover_r	MN	effector	35	#0072B2	30
1062	1166300	MC3cover_r	MN	effector	35	#0072B2	30
1063	1166300	MC3cover_r	MN	effector	35	#0072B2	30
1064	1166300	MC3cover_r	MN	effector	35	#0072B2	30
1065	1166300	MC3cover_r	MN	effector	35	#0072B2	30
1066	1166300	MC3cover_r	MN	effector	35	#0072B2	30
1067	1166300	MC3cover_r	MN	effector	35	#0072B2	30
1068	1166300	MC3cover_r	MN	effector	35	#0072B2	30
1069	1166300	MC3cover_r	MN	effector	35	#0072B2	30
1070	1166300	MC3cover_r	MN	effector	35	#0072B2	30
1071	1166300	MC3cover_r	MN	effector	35	#0072B2	30
1072	1166300	MC3cover_r	MN	effector	35	#0072B2	30
1073	1166300	MC3cover_r	MN	effector	35	#0072B2	30
1074	1166300	MC3cover_r	MN	effector	35	#0072B2	30
1075	1166300	MC3cover_r	MN	effector	35	#0072B2	30
1076	1166300	MC3cover_r	MN	effector	35	#0072B2	30
1077	1166300	MC3cover_r	MN	effector	35	#0072B2	30
1078	1166300	MC3cover_r	MN	effector	35	#0072B2	30
1079	1166300	MC3cover_r	MN	effector	35	#0072B2	30
1080	1166300	MC3cover_r	MN	effector	35	#0072B2	30
1081	1166300	MC3cover_r	MN	n.a.	35	#0072B2	4
1082	1166300	MC3cover_r	MN	n.a.	35	#0072B2	4
1083	1166300	MC3cover_r	MN	effector	35	#0072B2	30
1084	1166300	MC3cover_r	MN	IN	35	#0072B2	1
1085	1166300	MC3cover_r	MN	effector	35	#0072B2	30
1086	1166300	MC3cover_r	MN	effector	35	#0072B2	30
1087	1166300	MC3cover_r	MN	effector	35	#0072B2	30
1088	261398	MC3cover_l	MN	n.a.	34	#0072B2	1
1089	261398	MC3cover_l	MN	effector	34	#0072B2	33
1090	261398	MC3cover_l	MN	effector	34	#0072B2	33
1091	261398	MC3cover_l	MN	effector	34	#0072B2	33
1092	261398	MC3cover_l	MN	effector	34	#0072B2	33
1093	261398	MC3cover_l	MN	effector	34	#0072B2	33
1094	261398	MC3cover_l	MN	effector	34	#0072B2	33
1095	261398	MC3cover_l	MN	effector	34	#0072B2	33
1096	261398	MC3cover_l	MN	effector	34	#0072B2	33
1097	261398	MC3cover_l	MN	effector	34	#0072B2	33
1098	261398	MC3cover_l	MN	effector	34	#0072B2	33
1099	261398	MC3cover_l	MN	effector	34	#0072B2	33
1100	261398	MC3cover_l	MN	effector	34	#0072B2	33
1101	261398	MC3cover_l	MN	effector	34	#0072B2	33
1102	261398	MC3cover_l	MN	effector	34	#0072B2	33
1103	261398	MC3cover_l	MN	effector	34	#0072B2	33
1104	261398	MC3cover_l	MN	effector	34	#0072B2	33
1105	261398	MC3cover_l	MN	effector	34	#0072B2	33
1106	261398	MC3cover_l	MN	effector	34	#0072B2	33
1107	261398	MC3cover_l	MN	effector	34	#0072B2	33
1108	261398	MC3cover_l	MN	effector	34	#0072B2	33
1109	261398	MC3cover_l	MN	effector	34	#0072B2	33
1110	261398	MC3cover_l	MN	effector	34	#0072B2	33
1111	261398	MC3cover_l	MN	effector	34	#0072B2	33
1112	261398	MC3cover_l	MN	effector	34	#0072B2	33
1113	261398	MC3cover_l	MN	effector	34	#0072B2	33
1114	261398	MC3cover_l	MN	effector	34	#0072B2	33
1115	261398	MC3cover_l	MN	effector	34	#0072B2	33
1116	261398	MC3cover_l	MN	effector	34	#0072B2	33
1117	261398	MC3cover_l	MN	effector	34	#0072B2	33
1118	261398	MC3cover_l	MN	effector	34	#0072B2	33
1119	261398	MC3cover_l	MN	effector	34	#0072B2	33
1120	261398	MC3cover_l	MN	effector	34	#0072B2	33
1121	261398	MC3cover_l	MN	effector	34	#0072B2	33
1122	2313882	INasc-pyg_l2	IN	SN	27	#CC79A7	3
1123	2313882	INasc-pyg_l2	IN	SN	27	#CC79A7	3
1124	2313882	INasc-pyg_l2	IN	SN	27	#CC79A7	3
1125	2016881	INcommasc_sg1r 921512	IN	IN	27	#CC79A7	23
1126	2016881	INcommasc_sg1r 921512	IN	IN	27	#CC79A7	23
1127	2016881	INcommasc_sg1r 921512	IN	IN	27	#CC79A7	23
1128	2016881	INcommasc_sg1r 921512	IN	IN	27	#CC79A7	23
1129	2016881	INcommasc_sg1r 921512	IN	IN	27	#CC79A7	23
1130	2016881	INcommasc_sg1r 921512	IN	n.a.	27	#CC79A7	2
1131	2313882	INasc-pyg_l2	IN	n.a.	27	#CC79A7	17
1132	2016881	INcommasc_sg1r 921512	IN	IN	27	#CC79A7	23
1133	2016881	INcommasc_sg1r 921512	IN	IN	27	#CC79A7	23
1134	2313882	INasc-pyg_l2	IN	IN	27	#CC79A7	7
1135	2016881	INcommasc_sg1r 921512	IN	IN	27	#CC79A7	23
1136	2016881	INcommasc_sg1r 921512	IN	IN	27	#CC79A7	23
1137	2016881	INcommasc_sg1r 921512	IN	IN	27	#CC79A7	23
1138	2313882	INasc-pyg_l2	IN	n.a.	27	#CC79A7	17
1139	2313882	INasc-pyg_l2	IN	n.a.	27	#CC79A7	17
1140	2313882	INasc-pyg_l2	IN	n.a.	27	#CC79A7	17
1141	2313882	INasc-pyg_l2	IN	n.a.	27	#CC79A7	17
1142	2313882	INasc-pyg_l2	IN	n.a.	27	#CC79A7	17
1143	2313882	INasc-pyg_l2	IN	n.a.	27	#CC79A7	17
1144	2313882	INasc-pyg_l2	IN	n.a.	27	#CC79A7	17
1145	2313882	INasc-pyg_l2	IN	IN	27	#CC79A7	7
1146	2313882	INasc-pyg_l2	IN	n.a.	27	#CC79A7	17
1147	2313882	INasc-pyg_l2	IN	n.a.	27	#CC79A7	17
1148	2313882	INasc-pyg_l2	IN	n.a.	27	#CC79A7	17
1149	2313882	INasc-pyg_l2	IN	n.a.	27	#CC79A7	17
1150	2016881	INcommasc_sg1r 921512	IN	n.a.	27	#CC79A7	2
1151	2016881	INcommasc_sg1r 921512	IN	IN	27	#CC79A7	23
1152	2313882	INasc-pyg_l2	IN	n.a.	27	#CC79A7	17
1153	2313882	INasc-pyg_l2	IN	IN	27	#CC79A7	7
1154	2313882	INasc-pyg_l2	IN	IN	27	#CC79A7	7
1155	2313882	INasc-pyg_l2	IN	n.a.	27	#CC79A7	17
1156	2313882	INasc-pyg_l2	IN	n.a.	27	#CC79A7	17
1157	2016881	INcommasc_sg1r 921512	IN	IN	27	#CC79A7	23
1158	2313882	INasc-pyg_l2	IN	IN	27	#CC79A7	7
1159	2313882	INasc-pyg_l2	IN	IN	27	#CC79A7	7
1160	2016881	INcommasc_sg1r 921512	IN	IN	27	#CC79A7	23
1161	2016881	INcommasc_sg1r 921512	IN	IN	27	#CC79A7	23
1162	2016881	INcommasc_sg1r 921512	IN	IN	27	#CC79A7	23
1163	2313882	INasc-pyg_l2	IN	n.a.	27	#CC79A7	17
1164	2313882	INasc-pyg_l2	IN	IN	27	#CC79A7	7
1165	2016881	INcommasc_sg1r 921512	IN	IN	27	#CC79A7	23
1166	2016881	INcommasc_sg1r 921512	IN	IN	27	#CC79A7	23
1167	2016881	INcommasc_sg1r 921512	IN	IN	27	#CC79A7	23
1168	2016881	INcommasc_sg1r 921512	IN	IN	27	#CC79A7	23
1169	2016881	INcommasc_sg1r 921512	IN	IN	27	#CC79A7	23
1170	2016881	INcommasc_sg1r 921512	IN	IN	27	#CC79A7	23
1171	2016881	INcommasc_sg1r 921512	IN	IN	27	#CC79A7	23
1172	2016881	INcommasc_sg1r 921512	IN	IN	27	#CC79A7	23
1173	2313882	INasc-pyg_l2	IN	n.a.	27	#CC79A7	17
1174	2016881	INcommasc_sg1r 921512	IN	SN	27	#CC79A7	2
1175	2016881	INcommasc_sg1r 921512	IN	SN	27	#CC79A7	2
1176	1613646	INCM_sg1r1	IN	SN	23	#CC79A7	17
1177	1613646	INCM_sg1r1	IN	SN	23	#CC79A7	17
1178	1613646	INCM_sg1r1	IN	SN	23	#CC79A7	17
1179	1613646	INCM_sg1r1	IN	SN	23	#CC79A7	17
1180	1613646	INCM_sg1r1	IN	SN	23	#CC79A7	17
1181	1613646	INCM_sg1r1	IN	IN	23	#CC79A7	5
1182	1613646	INCM_sg1r1	IN	IN	23	#CC79A7	5
1183	1613646	INCM_sg1r1	IN	SN	23	#CC79A7	17
1184	1613646	INCM_sg1r1	IN	SN	23	#CC79A7	17
1185	1613646	INCM_sg1r1	IN	SN	23	#CC79A7	17
1186	1613646	INCM_sg1r1	IN	SN	23	#CC79A7	17
1187	1613646	INCM_sg1r1	IN	SN	23	#CC79A7	17
1188	1613646	INCM_sg1r1	IN	SN	23	#CC79A7	17
1189	1613646	INCM_sg1r1	IN	SN	23	#CC79A7	17
1190	1613646	INCM_sg1r1	IN	SN	23	#CC79A7	17
1191	1613646	INCM_sg1r1	IN	SN	23	#CC79A7	17
1192	1613646	INCM_sg1r1	IN	SN	23	#CC79A7	17
1193	1613646	INCM_sg1r1	IN	SN	23	#CC79A7	17
1194	1613646	INCM_sg1r1	IN	SN	23	#CC79A7	17
1195	1613646	INCM_sg1r1	IN	n.a.	23	#CC79A7	1
1196	1613646	INCM_sg1r1	IN	IN	23	#CC79A7	5
1197	1613646	INCM_sg1r1	IN	IN	23	#CC79A7	5
1198	1613646	INCM_sg1r1	IN	IN	23	#CC79A7	5
1199	827510	INcomm-Upcross_sg1l1	IN	n.a.	21	#CC79A7	3
1200	827510	INcomm-Upcross_sg1l1	IN	n.a.	21	#CC79A7	3
1201	827510	INcomm-Upcross_sg1l1	IN	n.a.	21	#CC79A7	3
1202	827510	INcomm-Upcross_sg1l1	IN	IN	21	#CC79A7	12
1203	827510	INcomm-Upcross_sg1l1	IN	IN	21	#CC79A7	12
1204	827510	INcomm-Upcross_sg1l1	IN	IN	21	#CC79A7	12
1205	827510	INcomm-Upcross_sg1l1	IN	IN	21	#CC79A7	12
1206	827510	INcomm-Upcross_sg1l1	IN	IN	21	#CC79A7	12
1207	827510	INcomm-Upcross_sg1l1	IN	IN	21	#CC79A7	12
1208	827510	INcomm-Upcross_sg1l1	IN	IN	21	#CC79A7	12
1209	827510	INcomm-Upcross_sg1l1	IN	IN	21	#CC79A7	12
1210	827510	INcomm-Upcross_sg1l1	IN	IN	21	#CC79A7	12
1211	827510	INcomm-Upcross_sg1l1	IN	IN	21	#CC79A7	12
1212	827510	INcomm-Upcross_sg1l1	IN	SN	21	#CC79A7	6
1213	827510	INcomm-Upcross_sg1l1	IN	SN	21	#CC79A7	6
1214	827510	INcomm-Upcross_sg1l1	IN	SN	21	#CC79A7	6
1215	827510	INcomm-Upcross_sg1l1	IN	SN	21	#CC79A7	6
1216	827510	INcomm-Upcross_sg1l1	IN	SN	21	#CC79A7	6
1217	827510	INcomm-Upcross_sg1l1	IN	SN	21	#CC79A7	6
1218	827510	INcomm-Upcross_sg1l1	IN	IN	21	#CC79A7	12
1219	827510	INcomm-Upcross_sg1l1	IN	IN	21	#CC79A7	12
1220	1387104	INasc-pyg_l1	IN	n.a.	20	#CC79A7	13
1221	1355728	INcommasc_sg1l 1355728	IN	IN	20	#CC79A7	17
1222	1355728	INcommasc_sg1l 1355728	IN	IN	20	#CC79A7	17
1223	1355728	INcommasc_sg1l 1355728	IN	IN	20	#CC79A7	17
1224	1355728	INcommasc_sg1l 1355728	IN	IN	20	#CC79A7	17
1225	1387104	INasc-pyg_l1	IN	n.a.	20	#CC79A7	13
1226	1387104	INasc-pyg_l1	IN	n.a.	20	#CC79A7	13
1227	1387104	INasc-pyg_l1	IN	n.a.	20	#CC79A7	13
1228	1387104	INasc-pyg_l1	IN	n.a.	20	#CC79A7	13
1229	1387104	INasc-pyg_l1	IN	n.a.	20	#CC79A7	13
1230	1387104	INasc-pyg_l1	IN	n.a.	20	#CC79A7	13
1231	1355728	INcommasc_sg1l 1355728	IN	n.a.	20	#CC79A7	3
1232	1387104	INasc-pyg_l1	IN	IN	20	#CC79A7	4
1233	1355728	INcommasc_sg1l 1355728	IN	n.a.	20	#CC79A7	3
1234	1387104	INasc-pyg_l1	IN	IN	20	#CC79A7	4
1235	1355728	INcommasc_sg1l 1355728	IN	IN	20	#CC79A7	17
1236	1355728	INcommasc_sg1l 1355728	IN	IN	20	#CC79A7	17
1237	1355728	INcommasc_sg1l 1355728	IN	IN	20	#CC79A7	17
1238	1355728	INcommasc_sg1l 1355728	IN	IN	20	#CC79A7	17
1239	1355728	INcommasc_sg1l 1355728	IN	IN	20	#CC79A7	17
1240	1355728	INcommasc_sg1l 1355728	IN	IN	20	#CC79A7	17
1241	1355728	INcommasc_sg1l 1355728	IN	IN	20	#CC79A7	17
1242	1355728	INcommasc_sg1l 1355728	IN	IN	20	#CC79A7	17
1243	1387104	INasc-pyg_l1	IN	n.a.	20	#CC79A7	13
1244	1387104	INasc-pyg_l1	IN	n.a.	20	#CC79A7	13
1245	1387104	INasc-pyg_l1	IN	n.a.	20	#CC79A7	13
1246	1355728	INcommasc_sg1l 1355728	IN	IN	20	#CC79A7	17
1247	1387104	INasc-pyg_l1	IN	n.a.	20	#CC79A7	13
1248	1387104	INasc-pyg_l1	IN	IN	20	#CC79A7	4
1249	1355728	INcommasc_sg1l 1355728	IN	IN	20	#CC79A7	17
1250	1387104	INasc-pyg_l1	IN	n.a.	20	#CC79A7	13
1251	1355728	INcommasc_sg1l 1355728	IN	n.a.	20	#CC79A7	3
1252	1387104	INasc-pyg_l1	IN	SN	20	#CC79A7	3
1253	1387104	INasc-pyg_l1	IN	SN	20	#CC79A7	3
1254	1387104	INasc-pyg_l1	IN	SN	20	#CC79A7	3
1255	1355728	INcommasc_sg1l 1355728	IN	IN	20	#CC79A7	17
1256	1387104	INasc-pyg_l1	IN	n.a.	20	#CC79A7	13
1257	1355728	INcommasc_sg1l 1355728	IN	IN	20	#CC79A7	17
1258	1355728	INcommasc_sg1l 1355728	IN	IN	20	#CC79A7	17
1259	1387104	INasc-pyg_l1	IN	IN	20	#CC79A7	4
1260	1437617	INsplitPDF_sg1l 1475456	IN	IN	19	#CC79A7	11
1261	1437617	INsplitPDF_sg1l 1475456	IN	IN	19	#CC79A7	11
1262	1437617	INsplitPDF_sg1l 1475456	IN	n.a.	19	#CC79A7	8
1263	1437617	INsplitPDF_sg1l 1475456	IN	n.a.	19	#CC79A7	8
1264	1437617	INsplitPDF_sg1l 1475456	IN	n.a.	19	#CC79A7	8
1265	1437617	INsplitPDF_sg1l 1475456	IN	n.a.	19	#CC79A7	8
1266	1437617	INsplitPDF_sg1l 1475456	IN	n.a.	19	#CC79A7	8
1267	1437617	INsplitPDF_sg1l 1475456	IN	IN	19	#CC79A7	11
1268	1437617	INsplitPDF_sg1l 1475456	IN	IN	19	#CC79A7	11
1269	1437617	INsplitPDF_sg1l 1475456	IN	IN	19	#CC79A7	11
1270	1437617	INsplitPDF_sg1l 1475456	IN	n.a.	19	#CC79A7	8
1271	1437617	INsplitPDF_sg1l 1475456	IN	IN	19	#CC79A7	11
1272	1437617	INsplitPDF_sg1l 1475456	IN	IN	19	#CC79A7	11
1273	1437617	INsplitPDF_sg1l 1475456	IN	IN	19	#CC79A7	11
1274	1437617	INsplitPDF_sg1l 1475456	IN	IN	19	#CC79A7	11
1275	1437617	INsplitPDF_sg1l 1475456	IN	IN	19	#CC79A7	11
1276	1437617	INsplitPDF_sg1l 1475456	IN	n.a.	19	#CC79A7	8
1277	1437617	INsplitPDF_sg1l 1475456	IN	IN	19	#CC79A7	11
1278	1437617	INsplitPDF_sg1l 1475456	IN	n.a.	19	#CC79A7	8
1279	1312678	INCM_sg1l1	IN	IN	18	#CC79A7	4
1280	1312678	INCM_sg1l1	IN	IN	18	#CC79A7	4
1281	1312678	INCM_sg1l1	IN	SN	18	#CC79A7	12
1282	1312678	INCM_sg1l1	IN	SN	18	#CC79A7	12
1283	1312678	INCM_sg1l1	IN	SN	18	#CC79A7	12
1284	1312678	INCM_sg1l1	IN	SN	18	#CC79A7	12
1285	1312678	INCM_sg1l1	IN	SN	18	#CC79A7	12
1286	1312678	INCM_sg1l1	IN	SN	18	#CC79A7	12
1287	1312678	INCM_sg1l1	IN	SN	18	#CC79A7	12
1288	1312678	INCM_sg1l1	IN	SN	18	#CC79A7	12
1289	1312678	INCM_sg1l1	IN	SN	18	#CC79A7	12
1290	1312678	INCM_sg1l1	IN	SN	18	#CC79A7	12
1291	1312678	INCM_sg1l1	IN	SN	18	#CC79A7	12
1292	1312678	INCM_sg1l1	IN	SN	18	#CC79A7	12
1293	1312678	INCM_sg1l1	IN	IN	18	#CC79A7	4
1294	1312678	INCM_sg1l1	IN	IN	18	#CC79A7	4
1295	1312678	INCM_sg1l1	IN	n.a.	18	#CC79A7	2
1296	1312678	INCM_sg1l1	IN	n.a.	18	#CC79A7	2
1297	139543	MS5_r	SN	IN	17	#E69F00	4
1298	139543	MS5_r	SN	IN	17	#E69F00	4
1299	139543	MS5_r	SN	SN	17	#E69F00	12
1300	139543	MS5_r	SN	SN	17	#E69F00	12
1301	139543	MS5_r	SN	SN	17	#E69F00	12
1302	139543	MS5_r	SN	SN	17	#E69F00	12
1303	139543	MS5_r	SN	SN	17	#E69F00	12
1304	139543	MS5_r	SN	SN	17	#E69F00	12
1305	139543	MS5_r	SN	SN	17	#E69F00	12
1306	139543	MS5_r	SN	SN	17	#E69F00	12
1307	139543	MS5_r	SN	SN	17	#E69F00	12
1308	139543	MS5_r	SN	IN	17	#E69F00	4
1309	139543	MS5_r	SN	n.a.	17	#E69F00	1
1310	139543	MS5_r	SN	SN	17	#E69F00	12
1311	139543	MS5_r	SN	IN	17	#E69F00	4
1312	139543	MS5_r	SN	SN	17	#E69F00	12
1313	139543	MS5_r	SN	SN	17	#E69F00	12
1314	1386177	SNPDF-pyg_l	SN	IN	16	#E69F00	13
1315	1386177	SNPDF-pyg_l	SN	IN	16	#E69F00	13
1316	1386177	SNPDF-pyg_l	SN	IN	16	#E69F00	13
1317	1386177	SNPDF-pyg_l	SN	IN	16	#E69F00	13
1318	1386177	SNPDF-pyg_l	SN	SN	16	#E69F00	3
1319	1386177	SNPDF-pyg_l	SN	SN	16	#E69F00	3
1320	1386177	SNPDF-pyg_l	SN	SN	16	#E69F00	3
1321	1386177	SNPDF-pyg_l	SN	IN	16	#E69F00	13
1322	1386177	SNPDF-pyg_l	SN	IN	16	#E69F00	13
1323	1386177	SNPDF-pyg_l	SN	IN	16	#E69F00	13
1324	1386177	SNPDF-pyg_l	SN	IN	16	#E69F00	13
1325	1386177	SNPDF-pyg_l	SN	IN	16	#E69F00	13
1326	1386177	SNPDF-pyg_l	SN	IN	16	#E69F00	13
1327	1386177	SNPDF-pyg_l	SN	IN	16	#E69F00	13
1328	1386177	SNPDF-pyg_l	SN	IN	16	#E69F00	13
1329	1386177	SNPDF-pyg_l	SN	IN	16	#E69F00	13
1330	1947255	INcomm-Upcross_sg2l3	IN	SN	14	#CC79A7	1
1331	1947255	INcomm-Upcross_sg2l3	IN	n.a.	14	#CC79A7	13
1332	1947255	INcomm-Upcross_sg2l3	IN	n.a.	14	#CC79A7	13
1333	1947255	INcomm-Upcross_sg2l3	IN	n.a.	14	#CC79A7	13
1334	1947255	INcomm-Upcross_sg2l3	IN	n.a.	14	#CC79A7	13
1335	1947255	INcomm-Upcross_sg2l3	IN	n.a.	14	#CC79A7	13
1336	1947255	INcomm-Upcross_sg2l3	IN	n.a.	14	#CC79A7	13
1337	1947255	INcomm-Upcross_sg2l3	IN	n.a.	14	#CC79A7	13
1338	1947255	INcomm-Upcross_sg2l3	IN	n.a.	14	#CC79A7	13
1339	1947255	INcomm-Upcross_sg2l3	IN	n.a.	14	#CC79A7	13
1340	1947255	INcomm-Upcross_sg2l3	IN	n.a.	14	#CC79A7	13
1341	1947255	INcomm-Upcross_sg2l3	IN	n.a.	14	#CC79A7	13
1342	1947255	INcomm-Upcross_sg2l3	IN	n.a.	14	#CC79A7	13
1343	1947255	INcomm-Upcross_sg2l3	IN	n.a.	14	#CC79A7	13
1344	110892	INiaStiff_sg1l	IN	n.a.	13	#CC79A7	5
1345	110892	INiaStiff_sg1l	IN	n.a.	13	#CC79A7	5
1346	110892	INiaStiff_sg1l	IN	IN	13	#CC79A7	8
1347	110892	INiaStiff_sg1l	IN	IN	13	#CC79A7	8
1348	1742612	INipsiasc_sg0r 1742613	IN	IN	13	#CC79A7	7
1349	1742612	INipsiasc_sg0r 1742613	IN	IN	13	#CC79A7	7
1350	1742612	INipsiasc_sg0r 1742613	IN	IN	13	#CC79A7	7
1351	1742612	INipsiasc_sg0r 1742613	IN	IN	13	#CC79A7	7
1352	110892	INiaStiff_sg1l	IN	n.a.	13	#CC79A7	5
1353	1340899	INipsiascFVa_sg3r2	IN	IN	13	#CC79A7	10
1354	1340899	INipsiascFVa_sg3r2	IN	IN	13	#CC79A7	10
1355	1742612	INipsiasc_sg0r 1742613	IN	SN	13	#CC79A7	6
1356	110892	INiaStiff_sg1l	IN	IN	13	#CC79A7	8
1357	1275135	SNPDF-pyg_r	SN	IN	13	#E69F00	13
1358	1275135	SNPDF-pyg_r	SN	IN	13	#E69F00	13
1359	1275135	SNPDF-pyg_r	SN	IN	13	#E69F00	13
1360	1275135	SNPDF-pyg_r	SN	IN	13	#E69F00	13
1361	1275135	SNPDF-pyg_r	SN	IN	13	#E69F00	13
1362	1275135	SNPDF-pyg_r	SN	IN	13	#E69F00	13
1363	1275135	SNPDF-pyg_r	SN	IN	13	#E69F00	13
1364	1275135	SNPDF-pyg_r	SN	IN	13	#E69F00	13
1365	1275135	SNPDF-pyg_r	SN	IN	13	#E69F00	13
1366	1275135	SNPDF-pyg_r	SN	IN	13	#E69F00	13
1367	1742612	INipsiasc_sg0r 1742613	IN	IN	13	#CC79A7	7
1368	1340899	INipsiascFVa_sg3r2	IN	IN	13	#CC79A7	10
1369	1340899	INipsiascFVa_sg3r2	IN	IN	13	#CC79A7	10
1370	1340899	INipsiascFVa_sg3r2	IN	IN	13	#CC79A7	10
1371	1340899	INipsiascFVa_sg3r2	IN	IN	13	#CC79A7	10
1372	110892	INiaStiff_sg1l	IN	IN	13	#CC79A7	8
1373	1742612	INipsiasc_sg0r 1742613	IN	IN	13	#CC79A7	7
1374	1742612	INipsiasc_sg0r 1742613	IN	IN	13	#CC79A7	7
1375	1275135	SNPDF-pyg_r	SN	IN	13	#E69F00	13
1376	110892	INiaStiff_sg1l	IN	IN	13	#CC79A7	8
1377	110892	INiaStiff_sg1l	IN	n.a.	13	#CC79A7	5
1378	110892	INiaStiff_sg1l	IN	n.a.	13	#CC79A7	5
1379	110892	INiaStiff_sg1l	IN	IN	13	#CC79A7	8
1380	1340899	INipsiascFVa_sg3r2	IN	IN	13	#CC79A7	10
1381	1340899	INipsiascFVa_sg3r2	IN	IN	13	#CC79A7	10
1382	1340899	INipsiascFVa_sg3r2	IN	SN	13	#CC79A7	3
1383	1742612	INipsiasc_sg0r 1742613	IN	SN	13	#CC79A7	6
1384	1742612	INipsiasc_sg0r 1742613	IN	SN	13	#CC79A7	6
1385	1742612	INipsiasc_sg0r 1742613	IN	SN	13	#CC79A7	6
1386	1742612	INipsiasc_sg0r 1742613	IN	SN	13	#CC79A7	6
1387	1742612	INipsiasc_sg0r 1742613	IN	SN	13	#CC79A7	6
1388	110892	INiaStiff_sg1l	IN	IN	13	#CC79A7	8
1389	1340899	INipsiascFVa_sg3r2	IN	IN	13	#CC79A7	10
1390	110892	INiaStiff_sg1l	IN	IN	13	#CC79A7	8
1391	1340899	INipsiascFVa_sg3r2	IN	IN	13	#CC79A7	10
1392	1340899	INipsiascFVa_sg3r2	IN	SN	13	#CC79A7	3
1393	1340899	INipsiascFVa_sg3r2	IN	SN	13	#CC79A7	3
1394	1275135	SNPDF-pyg_r	SN	IN	13	#E69F00	13
1395	1275135	SNPDF-pyg_r	SN	IN	13	#E69F00	13
1396	154304	INsplit_sg1r 154304	IN	SN	12	#CC79A7	5
1397	154304	INsplit_sg1r 154304	IN	SN	12	#CC79A7	5
1398	154304	INsplit_sg1r 154304	IN	SN	12	#CC79A7	5
1399	154304	INsplit_sg1r 154304	IN	SN	12	#CC79A7	5
1400	154304	INsplit_sg1r 154304	IN	SN	12	#CC79A7	5
1401	1855014	INcommasc_sg1l 1855014	IN	SN	12	#CC79A7	1
1402	1855014	INcommasc_sg1l 1855014	IN	IN	12	#CC79A7	11
1403	154304	INsplit_sg1r 154304	IN	IN	12	#CC79A7	3
1404	154304	INsplit_sg1r 154304	IN	IN	12	#CC79A7	3
1405	1204176	SNstiff_sg0r2	SN	n.a.	12	#E69F00	2
1406	1855014	INcommasc_sg1l 1855014	IN	IN	12	#CC79A7	11
1407	962948	INsplit_sg2r luqin-postsynaptic5	IN	SN	12	#CC79A7	3
1408	1855014	INcommasc_sg1l 1855014	IN	IN	12	#CC79A7	11
1409	154304	INsplit_sg1r 154304	IN	n.a.	12	#CC79A7	4
1410	154304	INsplit_sg1r 154304	IN	n.a.	12	#CC79A7	4
1411	962948	INsplit_sg2r luqin-postsynaptic5	IN	IN	12	#CC79A7	9
1412	962948	INsplit_sg2r luqin-postsynaptic5	IN	IN	12	#CC79A7	9
1413	154304	INsplit_sg1r 154304	IN	n.a.	12	#CC79A7	4
1414	154304	INsplit_sg1r 154304	IN	n.a.	12	#CC79A7	4
1415	1855014	INcommasc_sg1l 1855014	IN	IN	12	#CC79A7	11
1416	962948	INsplit_sg2r luqin-postsynaptic5	IN	IN	12	#CC79A7	9
1417	1204176	SNstiff_sg0r2	SN	n.a.	12	#E69F00	2
1418	962948	INsplit_sg2r luqin-postsynaptic5	IN	IN	12	#CC79A7	9
1419	962948	INsplit_sg2r luqin-postsynaptic5	IN	IN	12	#CC79A7	9
1420	1855014	INcommasc_sg1l 1855014	IN	IN	12	#CC79A7	11
1421	1855014	INcommasc_sg1l 1855014	IN	IN	12	#CC79A7	11
1422	1855014	INcommasc_sg1l 1855014	IN	IN	12	#CC79A7	11
1423	1855014	INcommasc_sg1l 1855014	IN	IN	12	#CC79A7	11
1424	1855014	INcommasc_sg1l 1855014	IN	IN	12	#CC79A7	11
1425	962948	INsplit_sg2r luqin-postsynaptic5	IN	SN	12	#CC79A7	3
1426	962948	INsplit_sg2r luqin-postsynaptic5	IN	SN	12	#CC79A7	3
1427	154304	INsplit_sg1r 154304	IN	IN	12	#CC79A7	3
1428	1204176	SNstiff_sg0r2	SN	IN	12	#E69F00	10
1429	1204176	SNstiff_sg0r2	SN	IN	12	#E69F00	10
1430	1204176	SNstiff_sg0r2	SN	IN	12	#E69F00	10
1431	1204176	SNstiff_sg0r2	SN	IN	12	#E69F00	10
1432	1855014	INcommasc_sg1l 1855014	IN	IN	12	#CC79A7	11
1433	1855014	INcommasc_sg1l 1855014	IN	IN	12	#CC79A7	11
1434	962948	INsplit_sg2r luqin-postsynaptic5	IN	IN	12	#CC79A7	9
1435	962948	INsplit_sg2r luqin-postsynaptic5	IN	IN	12	#CC79A7	9
1436	962948	INsplit_sg2r luqin-postsynaptic5	IN	IN	12	#CC79A7	9
1437	962948	INsplit_sg2r luqin-postsynaptic5	IN	IN	12	#CC79A7	9
1438	1204176	SNstiff_sg0r2	SN	IN	12	#E69F00	10
1439	1204176	SNstiff_sg0r2	SN	IN	12	#E69F00	10
1440	1204176	SNstiff_sg0r2	SN	IN	12	#E69F00	10
1441	1204176	SNstiff_sg0r2	SN	IN	12	#E69F00	10
1442	1204176	SNstiff_sg0r2	SN	IN	12	#E69F00	10
1443	1204176	SNstiff_sg0r2	SN	IN	12	#E69F00	10
1444	1250520	INcommasc_sg2l 1250521	IN	IN	10	#CC79A7	8
1445	1250520	INcommasc_sg2l 1250521	IN	IN	10	#CC79A7	8
1446	1250520	INcommasc_sg2l 1250521	IN	IN	10	#CC79A7	8
1447	1380543	INipsiasc_sg3r 1172370	IN	IN	10	#CC79A7	8
1448	1250520	INcommasc_sg2l 1250521	IN	effector	10	#CC79A7	1
1449	1250520	INcommasc_sg2l 1250521	IN	IN	10	#CC79A7	8
1450	1250520	INcommasc_sg2l 1250521	IN	IN	10	#CC79A7	8
1451	1250520	INcommasc_sg2l 1250521	IN	IN	10	#CC79A7	8
1452	1380543	INipsiasc_sg3r 1172370	IN	IN	10	#CC79A7	8
1453	1250520	INcommasc_sg2l 1250521	IN	IN	10	#CC79A7	8
1454	1380543	INipsiasc_sg3r 1172370	IN	IN	10	#CC79A7	8
1455	1380543	INipsiasc_sg3r 1172370	IN	IN	10	#CC79A7	8
1456	1250520	INcommasc_sg2l 1250521	IN	IN	10	#CC79A7	8
1457	1380543	INipsiasc_sg3r 1172370	IN	IN	10	#CC79A7	8
1458	1250520	INcommasc_sg2l 1250521	IN	n.a.	10	#CC79A7	1
1459	1380543	INipsiasc_sg3r 1172370	IN	IN	10	#CC79A7	8
1460	1380543	INipsiasc_sg3r 1172370	IN	n.a.	10	#CC79A7	2
1461	1380543	INipsiasc_sg3r 1172370	IN	n.a.	10	#CC79A7	2
1462	1380543	INipsiasc_sg3r 1172370	IN	IN	10	#CC79A7	8
1463	1380543	INipsiasc_sg3r 1172370	IN	IN	10	#CC79A7	8
1464	1310363	INsplitCR_sg1r1	IN	SN	9	#CC79A7	1
1465	1310363	INsplitCR_sg1r1	IN	n.a.	9	#CC79A7	8
1466	1310363	INsplitCR_sg1r1	IN	n.a.	9	#CC79A7	8
1467	1310363	INsplitCR_sg1r1	IN	n.a.	9	#CC79A7	8
1468	1310363	INsplitCR_sg1r1	IN	n.a.	9	#CC79A7	8
1469	1310363	INsplitCR_sg1r1	IN	n.a.	9	#CC79A7	8
1470	1310363	INsplitCR_sg1r1	IN	n.a.	9	#CC79A7	8
1471	824903	INmeta_sg0r	IN	n.a.	9	#CC79A7	3
1472	824903	INmeta_sg0r	IN	n.a.	9	#CC79A7	3
1473	824903	INmeta_sg0r	IN	SN	9	#CC79A7	2
1474	824903	INmeta_sg0r	IN	SN	9	#CC79A7	2
1475	824903	INmeta_sg0r	IN	IN	9	#CC79A7	4
1476	824903	INmeta_sg0r	IN	n.a.	9	#CC79A7	3
1477	824903	INmeta_sg0r	IN	IN	9	#CC79A7	4
1478	824903	INmeta_sg0r	IN	IN	9	#CC79A7	4
1479	1310363	INsplitCR_sg1r1	IN	n.a.	9	#CC79A7	8
1480	1310363	INsplitCR_sg1r1	IN	n.a.	9	#CC79A7	8
1481	824903	INmeta_sg0r	IN	IN	9	#CC79A7	4
1482	1304990	INsplitPBant_sg1r	IN	IN	8	#CC79A7	5
1483	1312289	INasc-pyg_r1	IN	n.a.	8	#CC79A7	7
1484	1312289	INasc-pyg_r1	IN	n.a.	8	#CC79A7	7
1485	1312289	INasc-pyg_r1	IN	n.a.	8	#CC79A7	7
1486	1950393	INipsiasc_sg1l 1950394	IN	SN	8	#CC79A7	1
1487	1333311	MNspinning_sg2r	MN	IN	8	#0072B2	5
1488	1333311	MNspinning_sg2r	MN	IN	8	#0072B2	5
1489	1333311	MNspinning_sg2r	MN	n.a.	8	#0072B2	3
1490	1333311	MNspinning_sg2r	MN	n.a.	8	#0072B2	3
1491	1950393	INipsiasc_sg1l 1950394	IN	IN	8	#CC79A7	7
1492	1333529	MNspinning_sg2l	MN	n.a.	8	#0072B2	2
1493	1333529	MNspinning_sg2l	MN	n.a.	8	#0072B2	2
1494	1304990	INsplitPBant_sg1r	IN	n.a.	8	#CC79A7	3
1495	1304990	INsplitPBant_sg1r	IN	n.a.	8	#CC79A7	3
1496	1312289	INasc-pyg_r1	IN	n.a.	8	#CC79A7	7
1497	1304990	INsplitPBant_sg1r	IN	n.a.	8	#CC79A7	3
1498	172769	INsplitPBant_sg1l	IN	IN	8	#CC79A7	8
1499	172769	INsplitPBant_sg1l	IN	IN	8	#CC79A7	8
1500	1333529	MNspinning_sg2l	MN	IN	8	#0072B2	5
1501	1304990	INsplitPBant_sg1r	IN	IN	8	#CC79A7	5
1502	1333529	MNspinning_sg2l	MN	IN	8	#0072B2	5
1503	1950393	INipsiasc_sg1l 1950394	IN	IN	8	#CC79A7	7
1504	1312289	INasc-pyg_r1	IN	n.a.	8	#CC79A7	7
1505	1312289	INasc-pyg_r1	IN	n.a.	8	#CC79A7	7
1506	1312289	INasc-pyg_r1	IN	n.a.	8	#CC79A7	7
1507	1950393	INipsiasc_sg1l 1950394	IN	IN	8	#CC79A7	7
1508	1950393	INipsiasc_sg1l 1950394	IN	IN	8	#CC79A7	7
1509	1950393	INipsiasc_sg1l 1950394	IN	IN	8	#CC79A7	7
1510	1950393	INipsiasc_sg1l 1950394	IN	IN	8	#CC79A7	7
1511	1333529	MNspinning_sg2l	MN	SN	8	#0072B2	1
1512	1333311	MNspinning_sg2r	MN	IN	8	#0072B2	5
1513	1950393	INipsiasc_sg1l 1950394	IN	IN	8	#CC79A7	7
1514	1333311	MNspinning_sg2r	MN	IN	8	#0072B2	5
1515	1333529	MNspinning_sg2l	MN	IN	8	#0072B2	5
1516	1333311	MNspinning_sg2r	MN	IN	8	#0072B2	5
1517	172769	INsplitPBant_sg1l	IN	IN	8	#CC79A7	8
1518	172769	INsplitPBant_sg1l	IN	IN	8	#CC79A7	8
1519	172769	INsplitPBant_sg1l	IN	IN	8	#CC79A7	8
1520	172769	INsplitPBant_sg1l	IN	IN	8	#CC79A7	8
1521	172769	INsplitPBant_sg1l	IN	IN	8	#CC79A7	8
1522	172769	INsplitPBant_sg1l	IN	IN	8	#CC79A7	8
1523	1304990	INsplitPBant_sg1r	IN	IN	8	#CC79A7	5
1524	1304990	INsplitPBant_sg1r	IN	IN	8	#CC79A7	5
1525	1304990	INsplitPBant_sg1r	IN	IN	8	#CC79A7	5
1526	1333311	MNspinning_sg2r	MN	n.a.	8	#0072B2	3
1527	1333529	MNspinning_sg2l	MN	IN	8	#0072B2	5
1528	1312289	INasc-pyg_r1	IN	IN	8	#CC79A7	1
1529	1333529	MNspinning_sg2l	MN	IN	8	#0072B2	5
1530	1340398	INipsiasc_sg1r	IN	IN	7	#CC79A7	7
1531	1340398	INipsiasc_sg1r	IN	IN	7	#CC79A7	7
1532	1340398	INipsiasc_sg1r	IN	IN	7	#CC79A7	7
1533	1340398	INipsiasc_sg1r	IN	IN	7	#CC79A7	7
1534	1340398	INipsiasc_sg1r	IN	IN	7	#CC79A7	7
1535	1340398	INipsiasc_sg1r	IN	IN	7	#CC79A7	7
1536	1340398	INipsiasc_sg1r	IN	IN	7	#CC79A7	7
1537	1280329	INiaStiff_sg1r	IN	IN	6	#CC79A7	5
1538	1280329	INiaStiff_sg1r	IN	IN	6	#CC79A7	5
1539	1827286	INipsiasc_sg1l 1827287	IN	IN	6	#CC79A7	6
1540	2015966	INsplit_sg1l 2015949	IN	n.a.	6	#CC79A7	3
1541	2015966	INsplit_sg1l 2015949	IN	n.a.	6	#CC79A7	3
1542	2015571	INsplitCR_sg1l1	IN	IN	6	#CC79A7	6
1543	2015571	INsplitCR_sg1l1	IN	IN	6	#CC79A7	6
1544	1359787	IN_sg0l 1359788	IN	IN	6	#CC79A7	5
1545	1359787	IN_sg0l 1359788	IN	IN	6	#CC79A7	5
1546	1359787	IN_sg0l 1359788	IN	IN	6	#CC79A7	5
1547	1359787	IN_sg0l 1359788	IN	IN	6	#CC79A7	5
1548	1359787	IN_sg0l 1359788	IN	IN	6	#CC79A7	5
1549	2015966	INsplit_sg1l 2015949	IN	IN	6	#CC79A7	3
1550	1280329	INiaStiff_sg1r	IN	IN	6	#CC79A7	5
1551	1280329	INiaStiff_sg1r	IN	n.a.	6	#CC79A7	1
1552	1280329	INiaStiff_sg1r	IN	IN	6	#CC79A7	5
1553	2015966	INsplit_sg1l 2015949	IN	IN	6	#CC79A7	3
1554	2015966	INsplit_sg1l 2015949	IN	IN	6	#CC79A7	3
1555	1359787	IN_sg0l 1359788	IN	n.a.	6	#CC79A7	1
1556	1827286	INipsiasc_sg1l 1827287	IN	IN	6	#CC79A7	6
1557	1827286	INipsiasc_sg1l 1827287	IN	IN	6	#CC79A7	6
1558	1488284	INcomm-Upcross_sg2r3	IN	IN	6	#CC79A7	1
1559	1827286	INipsiasc_sg1l 1827287	IN	IN	6	#CC79A7	6
1560	2015571	INsplitCR_sg1l1	IN	IN	6	#CC79A7	6
1561	2015571	INsplitCR_sg1l1	IN	IN	6	#CC79A7	6
1562	2015571	INsplitCR_sg1l1	IN	IN	6	#CC79A7	6
1563	2015571	INsplitCR_sg1l1	IN	IN	6	#CC79A7	6
1564	1488284	INcomm-Upcross_sg2r3	IN	n.a.	6	#CC79A7	5
1565	1280329	INiaStiff_sg1r	IN	IN	6	#CC79A7	5
1566	1827286	INipsiasc_sg1l 1827287	IN	IN	6	#CC79A7	6
1567	1827286	INipsiasc_sg1l 1827287	IN	IN	6	#CC79A7	6
1568	1488284	INcomm-Upcross_sg2r3	IN	n.a.	6	#CC79A7	5
1569	2015966	INsplit_sg1l 2015949	IN	n.a.	6	#CC79A7	3
1570	1488284	INcomm-Upcross_sg2r3	IN	n.a.	6	#CC79A7	5
1571	1488284	INcomm-Upcross_sg2r3	IN	n.a.	6	#CC79A7	5
1572	1488284	INcomm-Upcross_sg2r3	IN	n.a.	6	#CC79A7	5
1573	139303	doCRunp	SN	SN	5	#E69F00	1
1574	1357166	INperiasc_sg1r 1357167	IN	IN	5	#CC79A7	4
1575	369396	INFVa-pyg_r1	IN	IN	5	#CC79A7	5
1576	185521	INipsidesc_sg1 185521	IN	SN	5	#CC79A7	2
1577	1357166	INperiasc_sg1r 1357167	IN	IN	5	#CC79A7	4
1578	185521	INipsidesc_sg1 185521	IN	IN	5	#CC79A7	3
1579	139303	doCRunp	SN	IN	5	#E69F00	1
1580	139303	doCRunp	SN	n.a.	5	#E69F00	3
1581	390240	SNstiff_sg0r1	SN	n.a.	5	#E69F00	1
1582	1959421	INipsiasc_sg2l 1959422	IN	IN	5	#CC79A7	5
1583	1959421	INipsiasc_sg2l 1959422	IN	IN	5	#CC79A7	5
1584	1959421	INipsiasc_sg2l 1959422	IN	IN	5	#CC79A7	5
1585	1959421	INipsiasc_sg2l 1959422	IN	IN	5	#CC79A7	5
1586	1959421	INipsiasc_sg2l 1959422	IN	IN	5	#CC79A7	5
1587	1351221	INbiaxonCR_sg1l	IN	IN	5	#CC79A7	4
1588	1351221	INbiaxonCR_sg1l	IN	IN	5	#CC79A7	4
1589	185521	INipsidesc_sg1 185521	IN	IN	5	#CC79A7	3
1590	1305492	MNsmile_sg1l1	MN	n.a.	5	#0072B2	1
1591	390240	SNstiff_sg0r1	SN	IN	5	#E69F00	4
1592	1546007	INipsiasc_sg2l 1279738	IN	IN	5	#CC79A7	5
1593	369396	INFVa-pyg_r1	IN	IN	5	#CC79A7	5
1594	1499326	INsplit_sg1r 1499327	IN	IN	5	#CC79A7	4
1595	390240	SNstiff_sg0r1	SN	IN	5	#E69F00	4
1596	390240	SNstiff_sg0r1	SN	IN	5	#E69F00	4
1597	390240	SNstiff_sg0r1	SN	IN	5	#E69F00	4
1598	369396	INFVa-pyg_r1	IN	IN	5	#CC79A7	5
1599	1357166	INperiasc_sg1r 1357167	IN	IN	5	#CC79A7	4
1600	369396	INFVa-pyg_r1	IN	IN	5	#CC79A7	5
1601	1370693	INipsiasc_sg0r_1370694	IN	IN	5	#CC79A7	4
1602	1499326	INsplit_sg1r 1499327	IN	IN	5	#CC79A7	4
1603	1499326	INsplit_sg1r 1499327	IN	IN	5	#CC79A7	4
1604	1357166	INperiasc_sg1r 1357167	IN	IN	5	#CC79A7	4
1605	1370693	INipsiasc_sg0r_1370694	IN	IN	5	#CC79A7	4
1606	1499326	INsplit_sg1r 1499327	IN	SN	5	#CC79A7	1
1607	1370693	INipsiasc_sg0r_1370694	IN	IN	5	#CC79A7	4
1608	1546007	INipsiasc_sg2l 1279738	IN	IN	5	#CC79A7	5
1609	1357166	INperiasc_sg1r 1357167	IN	SN	5	#CC79A7	1
1610	1351221	INbiaxonCR_sg1l	IN	SN	5	#CC79A7	1
1611	1305492	MNsmile_sg1l1	MN	effector	5	#0072B2	4
1612	1305492	MNsmile_sg1l1	MN	effector	5	#0072B2	4
1613	1305492	MNsmile_sg1l1	MN	effector	5	#0072B2	4
1614	1305492	MNsmile_sg1l1	MN	effector	5	#0072B2	4
1615	1499326	INsplit_sg1r 1499327	IN	IN	5	#CC79A7	4
1616	1370693	INipsiasc_sg0r_1370694	IN	IN	5	#CC79A7	4
1617	1546007	INipsiasc_sg2l 1279738	IN	IN	5	#CC79A7	5
1618	1351221	INbiaxonCR_sg1l	IN	IN	5	#CC79A7	4
1619	1546007	INipsiasc_sg2l 1279738	IN	IN	5	#CC79A7	5
1620	1351221	INbiaxonCR_sg1l	IN	IN	5	#CC79A7	4
1621	1546007	INipsiasc_sg2l 1279738	IN	IN	5	#CC79A7	5
1622	139303	doCRunp	SN	n.a.	5	#E69F00	3
1623	139303	doCRunp	SN	n.a.	5	#E69F00	3
1624	185521	INipsidesc_sg1 185521	IN	IN	5	#CC79A7	3
1625	369396	INFVa-pyg_r1	IN	IN	5	#CC79A7	5
1626	185521	INipsidesc_sg1 185521	IN	SN	5	#CC79A7	2
1627	1370693	INipsiasc_sg0r_1370694	IN	SN	5	#CC79A7	1
1628	1600760	INsplitPBsg1r2	IN	n.a.	4	#CC79A7	3
1629	908068	INcomm-Upcross_sg1r1; INcomm-Uparc_sg1r	IN	SN	4	#CC79A7	1
1630	1308347	INsplit_sg1l 1308348	IN	SN	4	#CC79A7	4
1631	1308347	INsplit_sg1l 1308348	IN	SN	4	#CC79A7	4
1632	1308347	INsplit_sg1l 1308348	IN	SN	4	#CC79A7	4
1633	1308347	INsplit_sg1l 1308348	IN	SN	4	#CC79A7	4
1634	1732307	flat-glia_1286549	effector	SN	4	grey50	1
1635	1378791	INcommFMRFa_sg1l	IN	IN	4	#CC79A7	4
1636	1378791	INcommFMRFa_sg1l	IN	IN	4	#CC79A7	4
1637	247790	INcommasc_sg2r 247790	IN	IN	4	#CC79A7	3
1638	1482574	SNFVa_sg2r1	SN	IN	4	#E69F00	3
1639	1569660	INsplitBronto_sg1r; ATO	IN	IN	4	#CC79A7	2
1640	1600760	INsplitPBsg1r2	IN	n.a.	4	#CC79A7	3
1641	1600760	INsplitPBsg1r2	IN	n.a.	4	#CC79A7	3
1642	247790	INcommasc_sg2r 247790	IN	SN	4	#CC79A7	1
1643	1569660	INsplitBronto_sg1r; ATO	IN	SN	4	#CC79A7	1
1644	1797698	MNob-contra_sg3r1	MN	IN	4	#0072B2	4
1645	1797698	MNob-contra_sg3r1	MN	IN	4	#0072B2	4
1646	1797698	MNob-contra_sg3r1	MN	IN	4	#0072B2	4
1647	1797698	MNob-contra_sg3r1	MN	IN	4	#0072B2	4
1648	1449903	INsplit_sg1r 1449904	IN	SN	4	#CC79A7	2
1649	1449903	INsplit_sg1r 1449904	IN	SN	4	#CC79A7	2
1650	1569660	INsplitBronto_sg1r; ATO	IN	IN	4	#CC79A7	2
1651	579755	MNring_sg3l1	MN	SN	4	#0072B2	4
1652	579755	MNring_sg3l1	MN	SN	4	#0072B2	4
1653	579755	MNring_sg3l1	MN	SN	4	#0072B2	4
1654	579755	MNring_sg3l1	MN	SN	4	#0072B2	4
1655	1755464	INcommasc_sg1r	IN	IN	4	#CC79A7	3
1656	1732307	flat-glia_1286549	effector	IN	4	grey50	3
1657	1482574	SNFVa_sg2r1	SN	n.a.	4	#E69F00	1
1658	1482574	SNFVa_sg2r1	SN	IN	4	#E69F00	3
1659	1378791	INcommFMRFa_sg1l	IN	IN	4	#CC79A7	4
1660	1378791	INcommFMRFa_sg1l	IN	IN	4	#CC79A7	4
1661	1732307	flat-glia_1286549	effector	IN	4	grey50	3
1662	1732307	flat-glia_1286549	effector	IN	4	grey50	3
1663	1362300	INcommasc_sg3l 1293982	IN	IN	4	#CC79A7	4
1664	1829164	INleucoPU_sg1r	IN	IN	4	#CC79A7	4
1665	1362300	INcommasc_sg3l 1293982	IN	IN	4	#CC79A7	4
1666	1755464	INcommasc_sg1r	IN	SN	4	#CC79A7	1
1667	1600760	INsplitPBsg1r2	IN	SN	4	#CC79A7	1
1668	1449903	INsplit_sg1r 1449904	IN	IN	4	#CC79A7	2
1669	1449903	INsplit_sg1r 1449904	IN	IN	4	#CC79A7	2
1670	1755464	INcommasc_sg1r	IN	IN	4	#CC79A7	3
1671	1755464	INcommasc_sg1r	IN	IN	4	#CC79A7	3
1672	1569660	INsplitBronto_sg1r; ATO	IN	n.a.	4	#CC79A7	1
1673	1678918	INFVa-pyg_l1	IN	IN	4	#CC79A7	1
1674	1678918	INFVa-pyg_l1	IN	SN	4	#CC79A7	3
1675	1678918	INFVa-pyg_l1	IN	SN	4	#CC79A7	3
1676	1678918	INFVa-pyg_l1	IN	SN	4	#CC79A7	3
1677	1829164	INleucoPU_sg1r	IN	IN	4	#CC79A7	4
1678	908068	INcomm-Upcross_sg1r1; INcomm-Uparc_sg1r	IN	n.a.	4	#CC79A7	3
1679	1362300	INcommasc_sg3l 1293982	IN	IN	4	#CC79A7	4
1680	1829164	INleucoPU_sg1r	IN	IN	4	#CC79A7	4
1681	1829164	INleucoPU_sg1r	IN	IN	4	#CC79A7	4
1682	1362300	INcommasc_sg3l 1293982	IN	IN	4	#CC79A7	4
1683	247790	INcommasc_sg2r 247790	IN	IN	4	#CC79A7	3
1684	908068	INcomm-Upcross_sg1r1; INcomm-Uparc_sg1r	IN	n.a.	4	#CC79A7	3
1685	908068	INcomm-Upcross_sg1r1; INcomm-Uparc_sg1r	IN	n.a.	4	#CC79A7	3
1686	247790	INcommasc_sg2r 247790	IN	IN	4	#CC79A7	3
1687	1482574	SNFVa_sg2r1	SN	IN	4	#E69F00	3
1688	139142	MS5_l	SN	IN	3	#E69F00	2
1689	1673947	INipsidesc_sg1r 1673947	IN	IN	3	#CC79A7	3
1690	1830642	MNcool 1830643	MN	SN	3	#0072B2	1
1691	1434961	chaeMech_sg3r4	SN	SN	3	#E69F00	3
1692	1434961	chaeMech_sg3r4	SN	SN	3	#E69F00	3
1693	1434961	chaeMech_sg3r4	SN	SN	3	#E69F00	3
1694	689547	INcommasc_sg2l 1307803	IN	SN	3	#CC79A7	2
1695	689547	INcommasc_sg2l 1307803	IN	SN	3	#CC79A7	2
1696	1338017	INbiaxDors_sg1l 1338018	IN	n.a.	3	#CC79A7	3
1697	1338017	INbiaxDors_sg1l 1338018	IN	n.a.	3	#CC79A7	3
1698	1731953	INsplitVent_sg2r	IN	IN	3	#CC79A7	3
1699	1731953	INsplitVent_sg2r	IN	IN	3	#CC79A7	3
1700	1731953	INsplitVent_sg2r	IN	IN	3	#CC79A7	3
1701	1827444	INipsiasc_sg1l 2001305	IN	n.a.	3	#CC79A7	1
1702	422125	INsplitPB-RF/Ya_sg1l	IN	IN	3	#CC79A7	1
1703	1959396	INcommascATO_sg2r1	IN	IN	3	#CC79A7	3
1704	1405840	INcosplit_sg2r 1405840	IN	IN	3	#CC79A7	3
1705	1405840	INcosplit_sg2r 1405840	IN	IN	3	#CC79A7	3
1706	139142	MS5_l	SN	IN	3	#E69F00	2
1707	1082470	INipsiasc_sg1l 1082471	IN	IN	3	#CC79A7	3
1708	1345862	SNstiff_pstl2	SN	IN	3	#E69F00	3
1709	139142	MS5_l	SN	effector	3	#E69F00	1
1710	1612233	INsplit_sg1r 1612234	IN	IN	3	#CC79A7	3
1711	1415528	chaeMech_sg1r1	SN	IN	3	#E69F00	2
1712	1415528	chaeMech_sg1r1	SN	IN	3	#E69F00	2
1713	1612233	INsplit_sg1r 1612234	IN	IN	3	#CC79A7	3
1714	1416527	INcomm-Upstair_sg3l1	IN	IN	3	#CC79A7	3
1715	1639124	SNimmature_sg0l 1655416	SN	n.a.	3	#E69F00	3
1716	1639124	SNimmature_sg0l 1655416	SN	n.a.	3	#E69F00	3
1717	1639124	SNimmature_sg0l 1655416	SN	n.a.	3	#E69F00	3
1718	422125	INsplitPB-RF/Ya_sg1l	IN	n.a.	3	#CC79A7	2
1719	1338017	INbiaxDors_sg1l 1338018	IN	n.a.	3	#CC79A7	3
1720	1304654	INbiaxH_sg1l	IN	IN	3	#CC79A7	3
1721	422125	INsplitPB-RF/Ya_sg1l	IN	n.a.	3	#CC79A7	2
1722	1847252	SNstiff_sg0l1	SN	IN	3	#E69F00	3
1723	1847252	SNstiff_sg0l1	SN	IN	3	#E69F00	3
1724	689547	INcommasc_sg2l 1307803	IN	IN	3	#CC79A7	1
1725	1480211	INcommdescATO_sg1r	IN	IN	3	#CC79A7	2
1726	1416527	INcomm-Upstair_sg3l1	IN	IN	3	#CC79A7	3
1727	1416527	INcomm-Upstair_sg3l1	IN	IN	3	#CC79A7	3
1728	1275823	ventralCirrusPB1_pygr	SN	SN	3	#E69F00	3
1729	1275823	ventralCirrusPB1_pygr	SN	SN	3	#E69F00	3
1730	1275823	ventralCirrusPB1_pygr	SN	SN	3	#E69F00	3
1731	1415528	chaeMech_sg1r1	SN	SN	3	#E69F00	1
1732	1345862	SNstiff_pstl2	SN	IN	3	#E69F00	3
1733	1959396	INcommascATO_sg2r1	IN	IN	3	#CC79A7	3
1734	1345862	SNstiff_pstl2	SN	IN	3	#E69F00	3
1735	1420415	MNsmile_sg1l2	MN	effector	3	#0072B2	3
1736	1830642	MNcool 1830643	MN	effector	3	#0072B2	2
1737	1830642	MNcool 1830643	MN	effector	3	#0072B2	2
1738	1420415	MNsmile_sg1l2	MN	effector	3	#0072B2	3
1739	1420415	MNsmile_sg1l2	MN	effector	3	#0072B2	3
1740	1480211	INcommdescATO_sg1r	IN	IN	3	#CC79A7	2
1741	1304654	INbiaxH_sg1l	IN	IN	3	#CC79A7	3
1742	1830524	INcommasc_sg1l 1830525	IN	IN	3	#CC79A7	3
1743	1830524	INcommasc_sg1l 1830525	IN	IN	3	#CC79A7	3
1744	1673947	INipsidesc_sg1r 1673947	IN	IN	3	#CC79A7	3
1745	1673947	INipsidesc_sg1r 1673947	IN	IN	3	#CC79A7	3
1746	1827444	INipsiasc_sg1l 2001305	IN	SN	3	#CC79A7	1
1747	1082470	INipsiasc_sg1l 1082471	IN	IN	3	#CC79A7	3
1748	1082470	INipsiasc_sg1l 1082471	IN	IN	3	#CC79A7	3
1749	1830524	INcommasc_sg1l 1830525	IN	IN	3	#CC79A7	3
1750	1480211	INcommdescATO_sg1r	IN	SN	3	#CC79A7	1
1751	1959396	INcommascATO_sg2r1	IN	IN	3	#CC79A7	3
1752	1405840	INcosplit_sg2r 1405840	IN	IN	3	#CC79A7	3
1753	1827444	INipsiasc_sg1l 2001305	IN	IN	3	#CC79A7	1
1754	1847252	SNstiff_sg0l1	SN	IN	3	#E69F00	3
1755	1304654	INbiaxH_sg1l	IN	IN	3	#CC79A7	3
1756	1349949	interparapodCR1_sg1l	SN	n.a.	3	#E69F00	3
1757	1349949	interparapodCR1_sg1l	SN	n.a.	3	#E69F00	3
1758	1357597	INcomm-Upcross_sg2r4	IN	n.a.	3	#CC79A7	3
1759	1349949	interparapodCR1_sg1l	SN	n.a.	3	#E69F00	3
1760	1357597	INcomm-Upcross_sg2r4	IN	n.a.	3	#CC79A7	3
1761	1357597	INcomm-Upcross_sg2r4	IN	n.a.	3	#CC79A7	3
1762	1612233	INsplit_sg1r 1612234	IN	IN	3	#CC79A7	3
1763	259763	INipsiasc_sg1r 259764	IN	IN	2	#CC79A7	2
1764	2000850	INpreLadderATO_sg2l	IN	IN	2	#CC79A7	2
1765	1928926	MNpseu_sg1r	MN	IN	2	#0072B2	2
1766	1850681	INipsiasc_sg2r 1850682	IN	IN	2	#CC79A7	2
1767	1313126	INcomm-Upstairs_FVa_PDF_pygl1	IN	SN	2	#CC79A7	1
1768	280016	INPDF_sg2r	IN	IN	2	#CC79A7	1
1769	1382959	chaeMech_sg3r2	SN	IN	2	#E69F00	2
1770	1382959	chaeMech_sg3r2	SN	IN	2	#E69F00	2
1771	1312390	INsplit_sg3l	IN	SN	2	#CC79A7	2
1772	1308877	INipsiasc_sg1l 1308878	IN	IN	2	#CC79A7	2
1773	1348484	MNcrab_sg2r1	MN	SN	2	#0072B2	1
1774	1312731	chaeMech_sg1l2	SN	IN	2	#E69F00	1
1775	1424853	INipsidesc_sg3l 1424854	IN	IN	2	#CC79A7	2
1776	1424853	INipsidesc_sg3l 1424854	IN	IN	2	#CC79A7	2
1777	2007173	SNimmature_sg0r 2007174	n.a.	IN	2	n.a.	2
1778	1732338	INcomm-Upcross_sg2l1	IN	IN	2	#CC79A7	1
1779	2007173	SNimmature_sg0r 2007174	n.a.	IN	2	n.a.	2
1780	259763	INipsiasc_sg1r 259764	IN	IN	2	#CC79A7	2
1781	764615	INipsiasc_sg2l 764616	IN	IN	2	#CC79A7	2
1782	764615	INipsiasc_sg2l 764616	IN	IN	2	#CC79A7	2
1783	1845563	INbiaxH_sg2l1	IN	IN	2	#CC79A7	1
1784	1390541	INsplitVent_sg2l	IN	IN	2	#CC79A7	2
1785	1275357	ventralpygPB1l	SN	IN	2	#E69F00	2
1786	1275357	ventralpygPB1l	SN	IN	2	#E69F00	2
1787	1348484	MNcrab_sg2r1	MN	IN	2	#0072B2	1
1788	1390541	INsplitVent_sg2l	IN	IN	2	#CC79A7	2
1789	1338884	INcosplit_sg2l 1338884	IN	IN	2	#CC79A7	2
1790	1338884	INcosplit_sg2l 1338884	IN	IN	2	#CC79A7	2
1791	1275243	INipsiasc_sg3l 1275244	IN	IN	2	#CC79A7	2
1792	1275243	INipsiasc_sg3l 1275244	IN	IN	2	#CC79A7	2
1793	1339377	INbackcross1_l	IN	effector	2	#CC79A7	1
1794	2000850	INpreLadderATO_sg2l	IN	IN	2	#CC79A7	2
1795	958099	INcomm_sg2r 958100	IN	IN	2	#CC79A7	2
1796	958099	INcomm_sg2r 958100	IN	IN	2	#CC79A7	2
1797	2013923	INcommascATO_sg1l	n.a.	n.a.	2	n.a.	1
1798	1410728	INsplit_sg1l 1410729	IN	n.a.	2	#CC79A7	1
1799	1845563	INbiaxH_sg2l1	IN	n.a.	2	#CC79A7	1
1800	1571286	INsplitPUh_r1	IN	n.a.	2	#CC79A7	1
1801	1308877	INipsiasc_sg1l 1308878	IN	IN	2	#CC79A7	2
1802	1520958	INsplit_sg2l 1520959	IN	SN	2	#CC79A7	2
1803	1339377	INbackcross1_l	IN	SN	2	#CC79A7	1
1804	1520958	INsplit_sg2l 1520959	IN	SN	2	#CC79A7	2
1805	1350394	VNC_sg1r 1350395	IN	IN	2	#CC79A7	2
1806	2011760	INVNC_sg2r 2011761	IN	IN	2	#CC79A7	2
1807	1410728	INsplit_sg1l 1410729	IN	IN	2	#CC79A7	1
1808	1350394	VNC_sg1r 1350395	IN	IN	2	#CC79A7	2
1809	2013923	INcommascATO_sg1l	n.a.	IN	2	n.a.	1
1810	1313126	INcomm-Upstairs_FVa_PDF_pygl1	IN	IN	2	#CC79A7	1
1811	1850681	INipsiasc_sg2r 1850682	IN	IN	2	#CC79A7	2
1812	1928926	MNpseu_sg1r	MN	IN	2	#0072B2	2
1813	1598752	MNladder_sg1l	MN	IN	2	#0072B2	2
1814	1370203	SN-sg3r 1370204	SN	SN	2	#E69F00	2
1815	1370203	SN-sg3r 1370204	SN	SN	2	#E69F00	2
1816	280016	INPDF_sg2r	IN	SN	2	#CC79A7	1
1817	2011760	INVNC_sg2r 2011761	IN	IN	2	#CC79A7	2
1818	1313602	INcommATO_sg1r	IN	IN	2	#CC79A7	2
1819	1313602	INcommATO_sg1r	IN	IN	2	#CC79A7	2
1820	2001380	INipsiasc_sg2l 2001381	IN	IN	2	#CC79A7	2
1821	2001380	INipsiasc_sg2l 2001381	IN	IN	2	#CC79A7	2
1822	1732338	INcomm-Upcross_sg2l1	IN	n.a.	2	#CC79A7	1
1823	1312390	INsplit_sg3l	IN	SN	2	#CC79A7	2
1824	1312731	chaeMech_sg1l2	SN	n.a.	2	#E69F00	1
1825	1598752	MNladder_sg1l	MN	IN	2	#0072B2	2
1826	1674019	INcomm-Upcross_sg2r1	IN	n.a.	2	#CC79A7	2
1827	1674019	INcomm-Upcross_sg2r1	IN	n.a.	2	#CC79A7	2
1828	1624567	INbiaxLeg_sg2l2	IN	n.a.	2	#CC79A7	2
1829	1624567	INbiaxLeg_sg2l2	IN	n.a.	2	#CC79A7	2
1830	1957722	INipsiascATO_sg1r	IN	IN	2	#CC79A7	2
1831	1957722	INipsiascATO_sg1r	IN	IN	2	#CC79A7	2
1832	1571286	INsplitPUh_r1	IN	IN	2	#CC79A7	1
1833	1490551	INVNCdcv ipsiasc 1490552	IN	IN	1	#CC79A7	1
1834	1828978	INcommasc_sg2l 1828979	IN	IN	1	#CC79A7	1
1835	1602700	INperiasc_sg1l	IN	IN	1	#CC79A7	1
1836	1390849	INcommasc_sg3r 1390850	IN	SN	1	#CC79A7	1
1837	1308022	INcommdesc_sg1l1 1308022	IN	SN	1	#CC79A7	1
1838	1361208	ventralTeloPUc_1r	SN	SN	1	#E69F00	1
1839	1458234	ciliatedGland_r3	effector	IN	1	grey50	1
1840	1583195	INbiax_sg1r1 1583195	IN	n.a.	1	#CC79A7	1
1841	1845760	chaeMech_sg2r4	SN	IN	1	#E69F00	1
1842	1913451	INasc_sg2r	n.a.	IN	1	n.a.	1
1843	1837982	chaeMech_sg2r1	SN	IN	1	#E69F00	1
1844	1395556	MNspider-ant_sg2l1	MN	IN	1	#0072B2	1
1845	1433397	MNsmile_sg1l6	MN	effector	1	#0072B2	1
1846	1307230	interparaPUc1_sg1r	SN	n.a.	1	#E69F00	1
1847	1412575	interparapodCR1_sg1r	SN	n.a.	1	#E69F00	1
1848	1324600	pygCirrusCR3r	SN	n.a.	1	#E69F00	1
1849	1541658	UnicilNonP_SNpost 1175413	SN	SN	1	#E69F00	1
1850	1281433	INcommasc_sg3l 1281433	IN	SN	1	#CC79A7	1
1851	1486247	MNring_sg2r4	MN	SN	1	#0072B2	1
1852	156947	hCirrusPU_c1r	SN	IN	1	#E69F00	1
1853	708202	INsplitCRATO_sg3l	IN	IN	1	#CC79A7	1
1854	1065030	INcommascFV_sg2r	IN	IN	1	#CC79A7	1
1855	1717380	IN 1717381	IN	IN	1	#CC79A7	1
1856	1395840	INipsiasc_sg2l 1395840	IN	IN	1	#CC79A7	1
1857	1275230	INsplit_sg3l 1275230	IN	IN	1	#CC79A7	1
1858	1364158	INsplitPB_sg3l1	IN	IN	1	#CC79A7	1
1859	1673139	VNC_sg2l 1673140	n.a.	IN	1	n.a.	1
1860	1280134	SNFVa_sg2l1	SN	n.a.	1	#E69F00	1
1861	2008663	spinPB2_sg2l	SN	n.a.	1	#E69F00	1
1862	1348649	ventraltrunkPB1_sg1l	SN	n.a.	1	#E69F00	1
1863	1391602	SN-l 1391603	SN	IN	1	#E69F00	1
1864	1493426	INcosplitATO_sg1l2	IN	IN	1	#CC79A7	1
1865	1491577	INdesc_sg2r 1491578	IN	IN	1	#CC79A7	1
1866	1652811	INVNC 1652812	IN	IN	1	#CC79A7	1
1867	1396320	INcommasc_sg2r 1396320	IN	IN	1	#CC79A7	1
1868	955019	VNCATO_sg1l	n.a.	IN	1	n.a.	1
1869	1328126	INsplit_sg1l 1328127	IN	IN	1	#CC79A7	1
1870	802066	INcommasc_sg1l 802067	IN	SN	1	#CC79A7	1
1871	1675901	INcommdesc_sg1l 1675902	IN	IN	1	#CC79A7	1
1872	1443411	chaeMech_sg1r2	SN	IN	1	#E69F00	1
1873	1860656	INcommascFV_sg2l1	IN	IN	1	#CC79A7	1
1874	1277932	CiomRaphe_n3_sg1l	MN	SN	1	#0072B2	1
1875	1939662	INcommascEnk_sg3l 1017681	IN	IN	1	#CC79A7	1
1876	1815592	dorsalParaPU1_sg2r	SN	n.a.	1	#E69F00	1
1877	1350368	metatrochNPU1r; SN	SN	SN	1	#E69F00	1
1878	1729648	MNbow_sg2l1; proenk	MN	SN	1	#0072B2	1
1879	1377483	MNcosplitN3r	MN	SN	1	#0072B2	1
1880	528241	IN FVa-right4_sigold	IN	IN	1	#CC79A7	1
1881	1656440	INcommasc_sg1l 1656441	IN	IN	1	#CC79A7	1
1882	1338917	MNhose_sg1l1	MN	IN	1	#0072B2	1
1883	1438343	INcomm-Upstair_sg3r1; RF/RYa	n.a.	IN	1	n.a.	1
1884	1770014	SNcir 1770015	SN	IN	1	#E69F00	1
1885	1845855	INipsiasc_sg3r 1172205	IN	IN	1	#CC79A7	1
1886	1726596	INcommasc_sg2l 1726597	n.a.	IN	1	n.a.	1
1887	1441050	INipsiasc_sg2l 1441051	IN	IN	1	#CC79A7	1
1888	1498439	SNtrunk_sgl1 1582321	SN	IN	1	#E69F00	1
1889	1436895	INVNC_sg3r 1436896	IN	SN	1	#CC79A7	1
1890	1405399	INipsidesc_sg1r 1405400	IN	n.a.	1	#CC79A7	1
1891	227221	INbiped_sg1r	IN	IN	1	#CC79A7	1
1892	945180	INcommasc_sg2r2	IN	IN	1	#CC79A7	1
1893	1404567	INleucoPU_sg1l	IN	IN	1	#CC79A7	1
1894	1426565	INipsidesc_sg1r 1426566	IN	IN	1	#CC79A7	1
1895	1339008	MNcross_sg2l2	MN	IN	1	#0072B2	1
1896	1356982	ventraltrunkPU1_sg1r	SN	IN	1	#E69F00	1
1897	1354979	INsplitCR_PDF_sg1l2	IN	SN	1	#CC79A7	1
1898	1849294	SNdors_sg1l	SN	IN	1	#E69F00	1
1899	1405726	INsplit_sg2l 1405727	IN	IN	1	#CC79A7	1
1900	955370	INcommasc_RYa_sg2l	IN	IN	1	#CC79A7	1
1901	1297501	INipsidesc_sg1l 1297502	IN	IN	1	#CC79A7	1
1902	1377175	ventralpostParaPUc1_sg1l	SN	IN	1	#E69F00	1
1903	1920579	INsplitPB_sg1r2_nosoma	IN	IN	1	#CC79A7	1
1904	1934818	INipsiasc_sg3r 1934818	IN	IN	1	#CC79A7	1
1905	1403261	INipsidesc_sg1r 1403262	IN	IN	1	#CC79A7	1
1906	1391222	MNhose_sg3l1	MN	SN	1	#0072B2	1
1907	1987526	INipsiasc_sg2l 1417624	IN	SN	1	#CC79A7	1
1908	1387474	INsplitCR_sg1l3	IN	n.a.	1	#CC79A7	1
1909	1963755	INchaeMech_sg3r	IN	IN	1	#CC79A7	1
1910	1645789	INipsidesc_sg1l 1645790	IN	IN	1	#CC79A7	1
1911	1383986	chaeMech_sg3l2	SN	IN	1	#E69F00	1
1912	1407163	INcommdesc_sg1r 1407164	IN	IN	1	#CC79A7	1
1913	1732295	INpreLadder_sg3r	IN	IN	1	#CC79A7	1
1914	1351307	INsplitCR_sg1l5	IN	IN	1	#CC79A7	1
1915	1562433	INbiaxH_sg1r	IN	IN	1	#CC79A7	1
1916	961644	MNVNC_sg2r	MN	IN	1	#0072B2	1
1917	1549787	MNsmile_sg1l7	MN	IN	1	#0072B2	1
1918	1361146	ventralParaPU1_sg1r	SN	IN	1	#E69F00	1
1919	1797850	INipsiasc_sg1r 1797851	n.a.	IN	1	n.a.	1
1920	1732095	INsplitCR_sg2l2	IN	IN	1	#CC79A7	1
1921	1304924	INsplitPB_ATO_sg2r1	IN	IN	1	#CC79A7	1
1922	1473202	INsplitPBbiax_sg2r3	IN	IN	1	#CC79A7	1
1923	1383209	VNC 1383210	n.a.	IN	1	n.a.	1
1924	1363796	chaeMech_sg1l1	SN	n.a.	1	#E69F00	1
1925	1278903	pygCirrusCR1l	SN	n.a.	1	#E69F00	1
1926	1848315	INperif_sg2l	IN	n.a.	1	#CC79A7	1
1927	1560783	INcomm-Upcross_sg2r2	IN	n.a.	1	#CC79A7	1
1928	1739198	INcomm-DownL_sg1l	IN	n.a.	1	#CC79A7	1
1929	1956009	INcommasc_sg1r 1956010	IN	n.a.	1	#CC79A7	1
1930	1295823	MNVNC 1295824	MN	SN	1	#0072B2	1
1931	1297489	MNhose_sg1r1	MN	SN	1	#0072B2	1
1932	1484007	INcommascATO_sg3l1	n.a.	IN	1	n.a.	1
