# Supplementary material for: Whole-body connectome of a segmented annelid larva
Source: eLife. 2025 Aug 27;13:RP97964. doi: 10.7554/eLife.97964 (PMC12387772; doi:10.7554/eLife.97964)
Supplement: Figure 10—figure supplement 1—source data 1. [file elife-97964-fig10-figsupp1-data1.txt]

neuron	nm	synapses	neuron_type	synapse_type	mean
1	INdesc_l 106879	4000	0	descending	post	0.0149253731343284
2	INdesc_l 106879	5000	0	descending	post	0.0597014925373134
3	INdesc_l 106879	6000	0	descending	post	0.0746268656716418
4	INdesc_l 106879	7000	0	descending	post	0.119402985074627
5	INdesc_l 106879	8000	1	descending	post	0.0895522388059701
6	INdesc_l 106879	9000	0	descending	post	0.104477611940299
7	INdesc_l 106879	10000	1	descending	post	0.149253731343284
8	INdesc_l 106879	11000	1	descending	post	0.149253731343284
9	INdesc_l 106879	12000	0	descending	post	0.194029850746269
10	INdesc_l 106879	13000	0	descending	post	0.164179104477612
11	INdesc_l 106879	14000	0	descending	post	0.17910447761194
12	INdesc_l 106879	15000	0	descending	post	0.134328358208955
13	INdesc_l 106879	16000	0	descending	post	0.223880597014925
14	INdesc_l 106879	17000	0	descending	post	0.194029850746269
15	INdesc_l 106879	18000	0	descending	post	0.238805970149254
16	INdesc_l 106879	19000	0	descending	post	0.238805970149254
17	INdesc_l 106879	20000	0	descending	post	0.26865671641791
18	INdesc_l 106879	21000	0	descending	post	0.17910447761194
19	INdesc_l 106879	22000	0	descending	post	0.298507462686567
20	INdesc_l 106879	23000	0	descending	post	0.388059701492537
21	INdesc_l 106879	24000	0	descending	post	0.328358208955224
22	INdesc_l 106879	25000	0	descending	post	0.432835820895522
23	INdesc_l 106879	26000	0	descending	post	0.417910447761194
24	INdesc_l 106879	27000	0	descending	post	0.194029850746269
25	INdesc_l 106879	28000	0	descending	post	0.283582089552239
26	INdesc_l 106879	29000	0	descending	post	0.238805970149254
27	INdesc_l 106879	30000	0	descending	post	0.238805970149254
28	INdesc_l 106879	31000	1	descending	post	0.17910447761194
29	INdesc_l 106879	32000	1	descending	post	0.223880597014925
30	INdesc_l 106879	33000	0	descending	post	0.149253731343284
31	INdesc_l 106879	34000	0	descending	post	0.194029850746269
32	INdesc_l 106879	35000	0	descending	post	0.164179104477612
33	INdesc_l 106879	36000	0	descending	post	0.149253731343284
34	INdesc_l 106879	37000	0	descending	post	0.208955223880597
35	INdesc_l 106879	38000	0	descending	post	0.119402985074627
36	INdesc_l 106879	39000	0	descending	post	0.208955223880597
37	INdesc_l 106879	40000	0	descending	post	0.104477611940299
38	INdesc_l 106879	41000	0	descending	post	0.134328358208955
39	INdesc_l 106879	42000	0	descending	post	0.134328358208955
40	INdesc_l 106879	43000	0	descending	post	0.149253731343284
41	INdesc_l 106879	44000	0	descending	post	0.0746268656716418
42	INdesc_l 106879	45000	0	descending	post	0.149253731343284
43	INdesc_l 106879	46000	0	descending	post	0.0447761194029851
44	INdesc_l 106879	47000	0	descending	post	0.0895522388059701
45	INdesc_l 106879	48000	0	descending	post	0.0298507462686567
46	INdesc_l 106879	49000	0	descending	post	0.0895522388059701
47	INdesc_l 106879	50000	0	descending	post	0.194029850746269
48	INdesc_l 106879	51000	0	descending	post	0.119402985074627
49	INdesc_l 106879	52000	0	descending	post	0.149253731343284
50	INdesc_l 106879	53000	0	descending	post	0.0597014925373134
51	INdesc_l 106879	54000	0	descending	post	0.194029850746269
52	INdesc_l 106879	55000	0	descending	post	0.149253731343284
53	INdesc_l 106879	56000	0	descending	post	0.0895522388059701
54	INdesc_l 106879	57000	0	descending	post	0.0597014925373134
55	INdesc_l 106879	58000	0	descending	post	0.119402985074627
56	INdesc_l 106879	59000	0	descending	post	0.0895522388059701
57	INdesc_l 106879	60000	0	descending	post	0.208955223880597
58	INdesc_l 106879	61000	0	descending	post	0.149253731343284
59	INdesc_l 106879	62000	0	descending	post	0.104477611940299
60	INdesc_l 106879	63000	0	descending	post	0.149253731343284
61	INdesc_l 106879	64000	0	descending	post	0.0895522388059701
62	INdesc_l 106879	65000	0	descending	post	0.0895522388059701
63	INdesc_l 106879	66000	0	descending	post	0.0895522388059701
64	INdesc_l 106879	67000	0	descending	post	0.149253731343284
65	INdesc_l 106879	68000	0	descending	post	0.134328358208955
66	INdesc_l 106879	69000	0	descending	post	0.134328358208955
67	INdesc_l 106879	70000	0	descending	post	0.0597014925373134
68	INdesc_l 106879	71000	0	descending	post	0.0447761194029851
69	INdesc_l 106879	72000	0	descending	post	0.149253731343284
70	INdesc_l 106879	73000	0	descending	post	0.104477611940299
71	INdesc_l 106879	74000	0	descending	post	0.0746268656716418
72	INdesc_l 106879	75000	0	descending	post	0.119402985074627
73	INdesc_l 106879	76000	0	descending	post	0.0597014925373134
74	INdesc_l 106879	77000	0	descending	post	0.0447761194029851
75	INdesc_l 106879	78000	0	descending	post	0.0895522388059701
76	INdesc_l 106879	79000	0	descending	post	0.0895522388059701
77	INdesc_l 106879	80000	0	descending	post	0.0746268656716418
78	INdesc_l 106879	81000	0	descending	post	0.0597014925373134
79	INdesc_l 106879	82000	0	descending	post	0.0298507462686567
80	INdesc_l 106879	83000	0	descending	post	0.0597014925373134
81	INdesc_l 106879	84000	0	descending	post	0.0447761194029851
82	INdesc_l 106879	85000	0	descending	post	0.0447761194029851
83	INdesc_l 106879	86000	0	descending	post	0.119402985074627
84	INdesc_l 106879	87000	0	descending	post	0.0149253731343284
85	INdesc_l 106879	88000	0	descending	post	0.0597014925373134
86	INdesc_l 106879	89000	0	descending	post	0.0895522388059701
87	INdesc_l 106879	90000	0	descending	post	0.0298507462686567
88	INdesc_l 106879	91000	0	descending	post	0.0298507462686567
89	INdesc_l 106879	92000	0	descending	post	0.0298507462686567
90	INdesc_l 106879	93000	0	descending	post	0.0298507462686567
91	INdesc_l 106879	94000	0	descending	post	0.0895522388059701
92	INdesc_l 106879	95000	0	descending	post	0.0149253731343284
93	INdesc_l 106879	96000	0	descending	post	0.104477611940299
94	INdesc_l 106879	97000	0	descending	post	0.0895522388059701
95	INdesc_l 106879	98000	0	descending	post	0.0597014925373134
96	INdesc_l 106879	99000	0	descending	post	0.0447761194029851
97	INdesc_l 106879	100000	0	descending	post	0.0298507462686567
98	INdesc_l 106879	102000	0	descending	post	0.0447761194029851
99	INdesc_l 106879	103000	0	descending	post	0.0149253731343284
100	INdesc_l 106879	104000	0	descending	post	0.0298507462686567
101	INdesc_l 106879	105000	0	descending	post	0.0149253731343284
102	INdesc_l 106879	107000	0	descending	post	0.0597014925373134
103	INdesc_l 106879	110000	0	descending	post	0.0149253731343284
104	INdesc_l 106879	111000	0	descending	post	0.0149253731343284
105	INdesc_l 106879	112000	0	descending	post	0.0149253731343284
106	INdesc_l 106879	113000	0	descending	post	0.0149253731343284
107	INdesc_l 106879	114000	0	descending	post	0.0149253731343284
108	INdesc_l 106879	115000	0	descending	post	0.0447761194029851
109	INdesc_l 106879	116000	0	descending	post	0.0298507462686567
110	INdesc_l 106879	118000	0	descending	post	0.0149253731343284
111	INdesc_l 106879	119000	0	descending	post	0.0298507462686567
112	INdesc_l 106879	125000	0	descending	post	0.0298507462686567
113	INdesc_l 106879	126000	0	descending	post	0.0298507462686567
114	INdesc_l 106879	127000	0	descending	post	0.0298507462686567
115	INdesc_l 106879	131000	0	descending	post	0.0149253731343284
116	INdesc_l 106879	132000	0	descending	post	0.0447761194029851
117	INdesc_l 106879	135000	0	descending	post	0.0298507462686567
118	INdesc_l 106879	137000	0	descending	post	0.0149253731343284
119	INdesc_l 106879	138000	0	descending	post	0.0149253731343284
120	hCR_2_r; SN	4000	0	descending	post	0.0149253731343284
121	hCR_2_r; SN	5000	0	descending	post	0.0597014925373134
122	hCR_2_r; SN	6000	0	descending	post	0.0746268656716418
123	hCR_2_r; SN	7000	0	descending	post	0.119402985074627
124	hCR_2_r; SN	8000	0	descending	post	0.0895522388059701
125	hCR_2_r; SN	9000	0	descending	post	0.104477611940299
126	hCR_2_r; SN	10000	0	descending	post	0.149253731343284
127	hCR_2_r; SN	11000	0	descending	post	0.149253731343284
128	hCR_2_r; SN	12000	0	descending	post	0.194029850746269
129	hCR_2_r; SN	13000	0	descending	post	0.164179104477612
130	hCR_2_r; SN	14000	0	descending	post	0.17910447761194
131	hCR_2_r; SN	15000	0	descending	post	0.134328358208955
132	hCR_2_r; SN	16000	0	descending	post	0.223880597014925
133	hCR_2_r; SN	17000	0	descending	post	0.194029850746269
134	hCR_2_r; SN	18000	0	descending	post	0.238805970149254
135	hCR_2_r; SN	19000	0	descending	post	0.238805970149254
136	hCR_2_r; SN	20000	0	descending	post	0.26865671641791
137	hCR_2_r; SN	21000	0	descending	post	0.17910447761194
138	hCR_2_r; SN	22000	0	descending	post	0.298507462686567
139	hCR_2_r; SN	23000	0	descending	post	0.388059701492537
140	hCR_2_r; SN	24000	0	descending	post	0.328358208955224
141	hCR_2_r; SN	25000	0	descending	post	0.432835820895522
142	hCR_2_r; SN	26000	0	descending	post	0.417910447761194
143	hCR_2_r; SN	27000	0	descending	post	0.194029850746269
144	hCR_2_r; SN	28000	0	descending	post	0.283582089552239
145	hCR_2_r; SN	29000	0	descending	post	0.238805970149254
146	hCR_2_r; SN	30000	0	descending	post	0.238805970149254
147	hCR_2_r; SN	31000	0	descending	post	0.17910447761194
148	hCR_2_r; SN	32000	0	descending	post	0.223880597014925
149	hCR_2_r; SN	33000	0	descending	post	0.149253731343284
150	hCR_2_r; SN	34000	0	descending	post	0.194029850746269
151	hCR_2_r; SN	35000	0	descending	post	0.164179104477612
152	hCR_2_r; SN	36000	0	descending	post	0.149253731343284
153	hCR_2_r; SN	37000	0	descending	post	0.208955223880597
154	hCR_2_r; SN	38000	2	descending	post	0.119402985074627
155	hCR_2_r; SN	39000	0	descending	post	0.208955223880597
156	hCR_2_r; SN	40000	0	descending	post	0.104477611940299
157	hCR_2_r; SN	41000	1	descending	post	0.134328358208955
158	hCR_2_r; SN	42000	3	descending	post	0.134328358208955
159	hCR_2_r; SN	43000	0	descending	post	0.149253731343284
160	hCR_2_r; SN	44000	0	descending	post	0.0746268656716418
161	hCR_2_r; SN	45000	1	descending	post	0.149253731343284
162	hCR_2_r; SN	46000	0	descending	post	0.0447761194029851
163	hCR_2_r; SN	47000	1	descending	post	0.0895522388059701
164	hCR_2_r; SN	48000	0	descending	post	0.0298507462686567
165	hCR_2_r; SN	49000	0	descending	post	0.0895522388059701
166	hCR_2_r; SN	50000	1	descending	post	0.194029850746269
167	hCR_2_r; SN	51000	1	descending	post	0.119402985074627
168	hCR_2_r; SN	52000	1	descending	post	0.149253731343284
169	hCR_2_r; SN	53000	0	descending	post	0.0597014925373134
170	hCR_2_r; SN	54000	0	descending	post	0.194029850746269
171	hCR_2_r; SN	55000	0	descending	post	0.149253731343284
172	hCR_2_r; SN	56000	1	descending	post	0.0895522388059701
173	hCR_2_r; SN	57000	1	descending	post	0.0597014925373134
174	hCR_2_r; SN	58000	0	descending	post	0.119402985074627
175	hCR_2_r; SN	59000	0	descending	post	0.0895522388059701
176	hCR_2_r; SN	60000	0	descending	post	0.208955223880597
177	hCR_2_r; SN	61000	0	descending	post	0.149253731343284
178	hCR_2_r; SN	62000	1	descending	post	0.104477611940299
179	hCR_2_r; SN	63000	1	descending	post	0.149253731343284
180	hCR_2_r; SN	64000	0	descending	post	0.0895522388059701
181	hCR_2_r; SN	65000	0	descending	post	0.0895522388059701
182	hCR_2_r; SN	66000	0	descending	post	0.0895522388059701
183	hCR_2_r; SN	67000	0	descending	post	0.149253731343284
184	hCR_2_r; SN	68000	0	descending	post	0.134328358208955
185	hCR_2_r; SN	69000	0	descending	post	0.134328358208955
186	hCR_2_r; SN	70000	0	descending	post	0.0597014925373134
187	hCR_2_r; SN	71000	1	descending	post	0.0447761194029851
188	hCR_2_r; SN	72000	0	descending	post	0.149253731343284
189	hCR_2_r; SN	73000	0	descending	post	0.104477611940299
190	hCR_2_r; SN	74000	0	descending	post	0.0746268656716418
191	hCR_2_r; SN	75000	2	descending	post	0.119402985074627
192	hCR_2_r; SN	76000	0	descending	post	0.0597014925373134
193	hCR_2_r; SN	77000	0	descending	post	0.0447761194029851
194	hCR_2_r; SN	78000	0	descending	post	0.0895522388059701
195	hCR_2_r; SN	79000	1	descending	post	0.0895522388059701
196	hCR_2_r; SN	80000	1	descending	post	0.0746268656716418
197	hCR_2_r; SN	81000	0	descending	post	0.0597014925373134
198	hCR_2_r; SN	82000	0	descending	post	0.0298507462686567
199	hCR_2_r; SN	83000	0	descending	post	0.0597014925373134
200	hCR_2_r; SN	84000	0	descending	post	0.0447761194029851
201	hCR_2_r; SN	85000	0	descending	post	0.0447761194029851
202	hCR_2_r; SN	86000	0	descending	post	0.119402985074627
203	hCR_2_r; SN	87000	0	descending	post	0.0149253731343284
204	hCR_2_r; SN	88000	0	descending	post	0.0597014925373134
205	hCR_2_r; SN	89000	0	descending	post	0.0895522388059701
206	hCR_2_r; SN	90000	0	descending	post	0.0298507462686567
207	hCR_2_r; SN	91000	0	descending	post	0.0298507462686567
208	hCR_2_r; SN	92000	0	descending	post	0.0298507462686567
209	hCR_2_r; SN	93000	0	descending	post	0.0298507462686567
210	hCR_2_r; SN	94000	0	descending	post	0.0895522388059701
211	hCR_2_r; SN	95000	0	descending	post	0.0149253731343284
212	hCR_2_r; SN	96000	0	descending	post	0.104477611940299
213	hCR_2_r; SN	97000	0	descending	post	0.0895522388059701
214	hCR_2_r; SN	98000	0	descending	post	0.0597014925373134
215	hCR_2_r; SN	99000	0	descending	post	0.0447761194029851
216	hCR_2_r; SN	100000	0	descending	post	0.0298507462686567
217	hCR_2_r; SN	102000	0	descending	post	0.0447761194029851
218	hCR_2_r; SN	103000	0	descending	post	0.0149253731343284
219	hCR_2_r; SN	104000	0	descending	post	0.0298507462686567
220	hCR_2_r; SN	105000	0	descending	post	0.0149253731343284
221	hCR_2_r; SN	107000	0	descending	post	0.0597014925373134
222	hCR_2_r; SN	110000	0	descending	post	0.0149253731343284
223	hCR_2_r; SN	111000	0	descending	post	0.0149253731343284
224	hCR_2_r; SN	112000	0	descending	post	0.0149253731343284
225	hCR_2_r; SN	113000	0	descending	post	0.0149253731343284
226	hCR_2_r; SN	114000	0	descending	post	0.0149253731343284
227	hCR_2_r; SN	115000	0	descending	post	0.0447761194029851
228	hCR_2_r; SN	116000	0	descending	post	0.0298507462686567
229	hCR_2_r; SN	118000	0	descending	post	0.0149253731343284
230	hCR_2_r; SN	119000	0	descending	post	0.0298507462686567
231	hCR_2_r; SN	125000	0	descending	post	0.0298507462686567
232	hCR_2_r; SN	126000	0	descending	post	0.0298507462686567
233	hCR_2_r; SN	127000	0	descending	post	0.0298507462686567
234	hCR_2_r; SN	131000	0	descending	post	0.0149253731343284
235	hCR_2_r; SN	132000	0	descending	post	0.0447761194029851
236	hCR_2_r; SN	135000	0	descending	post	0.0298507462686567
237	hCR_2_r; SN	137000	0	descending	post	0.0149253731343284
238	hCR_2_r; SN	138000	0	descending	post	0.0149253731343284
239	INrope_r1	4000	0	descending	post	0.0149253731343284
240	INrope_r1	5000	0	descending	post	0.0597014925373134
241	INrope_r1	6000	0	descending	post	0.0746268656716418
242	INrope_r1	7000	1	descending	post	0.119402985074627
243	INrope_r1	8000	2	descending	post	0.0895522388059701
244	INrope_r1	9000	1	descending	post	0.104477611940299
245	INrope_r1	10000	7	descending	post	0.149253731343284
246	INrope_r1	11000	1	descending	post	0.149253731343284
247	INrope_r1	12000	1	descending	post	0.194029850746269
248	INrope_r1	13000	0	descending	post	0.164179104477612
249	INrope_r1	14000	0	descending	post	0.17910447761194
250	INrope_r1	15000	0	descending	post	0.134328358208955
251	INrope_r1	16000	0	descending	post	0.223880597014925
252	INrope_r1	17000	0	descending	post	0.194029850746269
253	INrope_r1	18000	0	descending	post	0.238805970149254
254	INrope_r1	19000	0	descending	post	0.238805970149254
255	INrope_r1	20000	0	descending	post	0.26865671641791
256	INrope_r1	21000	0	descending	post	0.17910447761194
257	INrope_r1	22000	0	descending	post	0.298507462686567
258	INrope_r1	23000	0	descending	post	0.388059701492537
259	INrope_r1	24000	0	descending	post	0.328358208955224
260	INrope_r1	25000	0	descending	post	0.432835820895522
261	INrope_r1	26000	0	descending	post	0.417910447761194
262	INrope_r1	27000	0	descending	post	0.194029850746269
263	INrope_r1	28000	0	descending	post	0.283582089552239
264	INrope_r1	29000	0	descending	post	0.238805970149254
265	INrope_r1	30000	0	descending	post	0.238805970149254
266	INrope_r1	31000	1	descending	post	0.17910447761194
267	INrope_r1	32000	1	descending	post	0.223880597014925
268	INrope_r1	33000	0	descending	post	0.149253731343284
269	INrope_r1	34000	2	descending	post	0.194029850746269
270	INrope_r1	35000	0	descending	post	0.164179104477612
271	INrope_r1	36000	2	descending	post	0.149253731343284
272	INrope_r1	37000	2	descending	post	0.208955223880597
273	INrope_r1	38000	1	descending	post	0.119402985074627
274	INrope_r1	39000	4	descending	post	0.208955223880597
275	INrope_r1	40000	0	descending	post	0.104477611940299
276	INrope_r1	41000	0	descending	post	0.134328358208955
277	INrope_r1	42000	2	descending	post	0.134328358208955
278	INrope_r1	43000	2	descending	post	0.149253731343284
279	INrope_r1	44000	0	descending	post	0.0746268656716418
280	INrope_r1	45000	0	descending	post	0.149253731343284
281	INrope_r1	46000	0	descending	post	0.0447761194029851
282	INrope_r1	47000	0	descending	post	0.0895522388059701
283	INrope_r1	48000	0	descending	post	0.0298507462686567
284	INrope_r1	49000	1	descending	post	0.0895522388059701
285	INrope_r1	50000	0	descending	post	0.194029850746269
286	INrope_r1	51000	1	descending	post	0.119402985074627
287	INrope_r1	52000	0	descending	post	0.149253731343284
288	INrope_r1	53000	0	descending	post	0.0597014925373134
289	INrope_r1	54000	0	descending	post	0.194029850746269
290	INrope_r1	55000	0	descending	post	0.149253731343284
291	INrope_r1	56000	0	descending	post	0.0895522388059701
292	INrope_r1	57000	0	descending	post	0.0597014925373134
293	INrope_r1	58000	0	descending	post	0.119402985074627
294	INrope_r1	59000	2	descending	post	0.0895522388059701
295	INrope_r1	60000	4	descending	post	0.208955223880597
296	INrope_r1	61000	1	descending	post	0.149253731343284
297	INrope_r1	62000	0	descending	post	0.104477611940299
298	INrope_r1	63000	1	descending	post	0.149253731343284
299	INrope_r1	64000	0	descending	post	0.0895522388059701
300	INrope_r1	65000	0	descending	post	0.0895522388059701
301	INrope_r1	66000	0	descending	post	0.0895522388059701
302	INrope_r1	67000	0	descending	post	0.149253731343284
303	INrope_r1	68000	0	descending	post	0.134328358208955
304	INrope_r1	69000	0	descending	post	0.134328358208955
305	INrope_r1	70000	0	descending	post	0.0597014925373134
306	INrope_r1	71000	0	descending	post	0.0447761194029851
307	INrope_r1	72000	1	descending	post	0.149253731343284
308	INrope_r1	73000	1	descending	post	0.104477611940299
309	INrope_r1	74000	0	descending	post	0.0746268656716418
310	INrope_r1	75000	0	descending	post	0.119402985074627
311	INrope_r1	76000	0	descending	post	0.0597014925373134
312	INrope_r1	77000	0	descending	post	0.0447761194029851
313	INrope_r1	78000	0	descending	post	0.0895522388059701
314	INrope_r1	79000	0	descending	post	0.0895522388059701
315	INrope_r1	80000	0	descending	post	0.0746268656716418
316	INrope_r1	81000	0	descending	post	0.0597014925373134
317	INrope_r1	82000	0	descending	post	0.0298507462686567
318	INrope_r1	83000	0	descending	post	0.0597014925373134
319	INrope_r1	84000	0	descending	post	0.0447761194029851
320	INrope_r1	85000	0	descending	post	0.0447761194029851
321	INrope_r1	86000	1	descending	post	0.119402985074627
322	INrope_r1	87000	0	descending	post	0.0149253731343284
323	INrope_r1	88000	0	descending	post	0.0597014925373134
324	INrope_r1	89000	1	descending	post	0.0895522388059701
325	INrope_r1	90000	0	descending	post	0.0298507462686567
326	INrope_r1	91000	0	descending	post	0.0298507462686567
327	INrope_r1	92000	0	descending	post	0.0298507462686567
328	INrope_r1	93000	0	descending	post	0.0298507462686567
329	INrope_r1	94000	1	descending	post	0.0895522388059701
330	INrope_r1	95000	0	descending	post	0.0149253731343284
331	INrope_r1	96000	0	descending	post	0.104477611940299
332	INrope_r1	97000	0	descending	post	0.0895522388059701
333	INrope_r1	98000	0	descending	post	0.0597014925373134
334	INrope_r1	99000	0	descending	post	0.0447761194029851
335	INrope_r1	100000	0	descending	post	0.0298507462686567
336	INrope_r1	102000	0	descending	post	0.0447761194029851
337	INrope_r1	103000	0	descending	post	0.0149253731343284
338	INrope_r1	104000	0	descending	post	0.0298507462686567
339	INrope_r1	105000	0	descending	post	0.0149253731343284
340	INrope_r1	107000	1	descending	post	0.0597014925373134
341	INrope_r1	110000	1	descending	post	0.0149253731343284
342	INrope_r1	111000	0	descending	post	0.0149253731343284
343	INrope_r1	112000	1	descending	post	0.0149253731343284
344	INrope_r1	113000	0	descending	post	0.0149253731343284
345	INrope_r1	114000	1	descending	post	0.0149253731343284
346	INrope_r1	115000	0	descending	post	0.0447761194029851
347	INrope_r1	116000	0	descending	post	0.0298507462686567
348	INrope_r1	118000	0	descending	post	0.0149253731343284
349	INrope_r1	119000	0	descending	post	0.0298507462686567
350	INrope_r1	125000	0	descending	post	0.0298507462686567
351	INrope_r1	126000	0	descending	post	0.0298507462686567
352	INrope_r1	127000	0	descending	post	0.0298507462686567
353	INrope_r1	131000	0	descending	post	0.0149253731343284
354	INrope_r1	132000	0	descending	post	0.0447761194029851
355	INrope_r1	135000	0	descending	post	0.0298507462686567
356	INrope_r1	137000	0	descending	post	0.0149253731343284
357	INrope_r1	138000	0	descending	post	0.0149253731343284
358	hPU_c_3l; SN	4000	0	descending	post	0.0149253731343284
359	hPU_c_3l; SN	5000	0	descending	post	0.0597014925373134
360	hPU_c_3l; SN	6000	0	descending	post	0.0746268656716418
361	hPU_c_3l; SN	7000	0	descending	post	0.119402985074627
362	hPU_c_3l; SN	8000	0	descending	post	0.0895522388059701
363	hPU_c_3l; SN	9000	0	descending	post	0.104477611940299
364	hPU_c_3l; SN	10000	0	descending	post	0.149253731343284
365	hPU_c_3l; SN	11000	0	descending	post	0.149253731343284
366	hPU_c_3l; SN	12000	0	descending	post	0.194029850746269
367	hPU_c_3l; SN	13000	0	descending	post	0.164179104477612
368	hPU_c_3l; SN	14000	0	descending	post	0.17910447761194
369	hPU_c_3l; SN	15000	0	descending	post	0.134328358208955
370	hPU_c_3l; SN	16000	0	descending	post	0.223880597014925
371	hPU_c_3l; SN	17000	0	descending	post	0.194029850746269
372	hPU_c_3l; SN	18000	1	descending	post	0.238805970149254
373	hPU_c_3l; SN	19000	2	descending	post	0.238805970149254
374	hPU_c_3l; SN	20000	1	descending	post	0.26865671641791
375	hPU_c_3l; SN	21000	0	descending	post	0.17910447761194
376	hPU_c_3l; SN	22000	0	descending	post	0.298507462686567
377	hPU_c_3l; SN	23000	1	descending	post	0.388059701492537
378	hPU_c_3l; SN	24000	0	descending	post	0.328358208955224
379	hPU_c_3l; SN	25000	0	descending	post	0.432835820895522
380	hPU_c_3l; SN	26000	0	descending	post	0.417910447761194
381	hPU_c_3l; SN	27000	0	descending	post	0.194029850746269
382	hPU_c_3l; SN	28000	0	descending	post	0.283582089552239
383	hPU_c_3l; SN	29000	0	descending	post	0.238805970149254
384	hPU_c_3l; SN	30000	0	descending	post	0.238805970149254
385	hPU_c_3l; SN	31000	0	descending	post	0.17910447761194
386	hPU_c_3l; SN	32000	0	descending	post	0.223880597014925
387	hPU_c_3l; SN	33000	0	descending	post	0.149253731343284
388	hPU_c_3l; SN	34000	0	descending	post	0.194029850746269
389	hPU_c_3l; SN	35000	0	descending	post	0.164179104477612
390	hPU_c_3l; SN	36000	0	descending	post	0.149253731343284
391	hPU_c_3l; SN	37000	0	descending	post	0.208955223880597
392	hPU_c_3l; SN	38000	0	descending	post	0.119402985074627
393	hPU_c_3l; SN	39000	0	descending	post	0.208955223880597
394	hPU_c_3l; SN	40000	0	descending	post	0.104477611940299
395	hPU_c_3l; SN	41000	0	descending	post	0.134328358208955
396	hPU_c_3l; SN	42000	0	descending	post	0.134328358208955
397	hPU_c_3l; SN	43000	0	descending	post	0.149253731343284
398	hPU_c_3l; SN	44000	0	descending	post	0.0746268656716418
399	hPU_c_3l; SN	45000	0	descending	post	0.149253731343284
400	hPU_c_3l; SN	46000	0	descending	post	0.0447761194029851
401	hPU_c_3l; SN	47000	0	descending	post	0.0895522388059701
402	hPU_c_3l; SN	48000	0	descending	post	0.0298507462686567
403	hPU_c_3l; SN	49000	1	descending	post	0.0895522388059701
404	hPU_c_3l; SN	50000	0	descending	post	0.194029850746269
405	hPU_c_3l; SN	51000	0	descending	post	0.119402985074627
406	hPU_c_3l; SN	52000	0	descending	post	0.149253731343284
407	hPU_c_3l; SN	53000	0	descending	post	0.0597014925373134
408	hPU_c_3l; SN	54000	0	descending	post	0.194029850746269
409	hPU_c_3l; SN	55000	0	descending	post	0.149253731343284
410	hPU_c_3l; SN	56000	0	descending	post	0.0895522388059701
411	hPU_c_3l; SN	57000	0	descending	post	0.0597014925373134
412	hPU_c_3l; SN	58000	0	descending	post	0.119402985074627
413	hPU_c_3l; SN	59000	1	descending	post	0.0895522388059701
414	hPU_c_3l; SN	60000	0	descending	post	0.208955223880597
415	hPU_c_3l; SN	61000	0	descending	post	0.149253731343284
416	hPU_c_3l; SN	62000	0	descending	post	0.104477611940299
417	hPU_c_3l; SN	63000	0	descending	post	0.149253731343284
418	hPU_c_3l; SN	64000	0	descending	post	0.0895522388059701
419	hPU_c_3l; SN	65000	0	descending	post	0.0895522388059701
420	hPU_c_3l; SN	66000	0	descending	post	0.0895522388059701
421	hPU_c_3l; SN	67000	0	descending	post	0.149253731343284
422	hPU_c_3l; SN	68000	0	descending	post	0.134328358208955
423	hPU_c_3l; SN	69000	0	descending	post	0.134328358208955
424	hPU_c_3l; SN	70000	0	descending	post	0.0597014925373134
425	hPU_c_3l; SN	71000	0	descending	post	0.0447761194029851
426	hPU_c_3l; SN	72000	0	descending	post	0.149253731343284
427	hPU_c_3l; SN	73000	0	descending	post	0.104477611940299
428	hPU_c_3l; SN	74000	0	descending	post	0.0746268656716418
429	hPU_c_3l; SN	75000	0	descending	post	0.119402985074627
430	hPU_c_3l; SN	76000	0	descending	post	0.0597014925373134
431	hPU_c_3l; SN	77000	0	descending	post	0.0447761194029851
432	hPU_c_3l; SN	78000	0	descending	post	0.0895522388059701
433	hPU_c_3l; SN	79000	0	descending	post	0.0895522388059701
434	hPU_c_3l; SN	80000	0	descending	post	0.0746268656716418
435	hPU_c_3l; SN	81000	0	descending	post	0.0597014925373134
436	hPU_c_3l; SN	82000	0	descending	post	0.0298507462686567
437	hPU_c_3l; SN	83000	0	descending	post	0.0597014925373134
438	hPU_c_3l; SN	84000	0	descending	post	0.0447761194029851
439	hPU_c_3l; SN	85000	0	descending	post	0.0447761194029851
440	hPU_c_3l; SN	86000	0	descending	post	0.119402985074627
441	hPU_c_3l; SN	87000	0	descending	post	0.0149253731343284
442	hPU_c_3l; SN	88000	0	descending	post	0.0597014925373134
443	hPU_c_3l; SN	89000	0	descending	post	0.0895522388059701
444	hPU_c_3l; SN	90000	0	descending	post	0.0298507462686567
445	hPU_c_3l; SN	91000	0	descending	post	0.0298507462686567
446	hPU_c_3l; SN	92000	0	descending	post	0.0298507462686567
447	hPU_c_3l; SN	93000	0	descending	post	0.0298507462686567
448	hPU_c_3l; SN	94000	0	descending	post	0.0895522388059701
449	hPU_c_3l; SN	95000	0	descending	post	0.0149253731343284
450	hPU_c_3l; SN	96000	0	descending	post	0.104477611940299
451	hPU_c_3l; SN	97000	0	descending	post	0.0895522388059701
452	hPU_c_3l; SN	98000	0	descending	post	0.0597014925373134
453	hPU_c_3l; SN	99000	0	descending	post	0.0447761194029851
454	hPU_c_3l; SN	100000	0	descending	post	0.0298507462686567
455	hPU_c_3l; SN	102000	0	descending	post	0.0447761194029851
456	hPU_c_3l; SN	103000	0	descending	post	0.0149253731343284
457	hPU_c_3l; SN	104000	0	descending	post	0.0298507462686567
458	hPU_c_3l; SN	105000	0	descending	post	0.0149253731343284
459	hPU_c_3l; SN	107000	0	descending	post	0.0597014925373134
460	hPU_c_3l; SN	110000	0	descending	post	0.0149253731343284
461	hPU_c_3l; SN	111000	0	descending	post	0.0149253731343284
462	hPU_c_3l; SN	112000	0	descending	post	0.0149253731343284
463	hPU_c_3l; SN	113000	0	descending	post	0.0149253731343284
464	hPU_c_3l; SN	114000	0	descending	post	0.0149253731343284
465	hPU_c_3l; SN	115000	0	descending	post	0.0447761194029851
466	hPU_c_3l; SN	116000	0	descending	post	0.0298507462686567
467	hPU_c_3l; SN	118000	0	descending	post	0.0149253731343284
468	hPU_c_3l; SN	119000	0	descending	post	0.0298507462686567
469	hPU_c_3l; SN	125000	0	descending	post	0.0298507462686567
470	hPU_c_3l; SN	126000	0	descending	post	0.0298507462686567
471	hPU_c_3l; SN	127000	0	descending	post	0.0298507462686567
472	hPU_c_3l; SN	131000	0	descending	post	0.0149253731343284
473	hPU_c_3l; SN	132000	0	descending	post	0.0447761194029851
474	hPU_c_3l; SN	135000	0	descending	post	0.0298507462686567
475	hPU_c_3l; SN	137000	0	descending	post	0.0149253731343284
476	hPU_c_3l; SN	138000	0	descending	post	0.0149253731343284
477	hPU_c_3r; SN	4000	0	descending	post	0.0149253731343284
478	hPU_c_3r; SN	5000	0	descending	post	0.0597014925373134
479	hPU_c_3r; SN	6000	0	descending	post	0.0746268656716418
480	hPU_c_3r; SN	7000	0	descending	post	0.119402985074627
481	hPU_c_3r; SN	8000	0	descending	post	0.0895522388059701
482	hPU_c_3r; SN	9000	0	descending	post	0.104477611940299
483	hPU_c_3r; SN	10000	0	descending	post	0.149253731343284
484	hPU_c_3r; SN	11000	0	descending	post	0.149253731343284
485	hPU_c_3r; SN	12000	0	descending	post	0.194029850746269
486	hPU_c_3r; SN	13000	0	descending	post	0.164179104477612
487	hPU_c_3r; SN	14000	0	descending	post	0.17910447761194
488	hPU_c_3r; SN	15000	0	descending	post	0.134328358208955
489	hPU_c_3r; SN	16000	0	descending	post	0.223880597014925
490	hPU_c_3r; SN	17000	0	descending	post	0.194029850746269
491	hPU_c_3r; SN	18000	1	descending	post	0.238805970149254
492	hPU_c_3r; SN	19000	1	descending	post	0.238805970149254
493	hPU_c_3r; SN	20000	1	descending	post	0.26865671641791
494	hPU_c_3r; SN	21000	0	descending	post	0.17910447761194
495	hPU_c_3r; SN	22000	0	descending	post	0.298507462686567
496	hPU_c_3r; SN	23000	0	descending	post	0.388059701492537
497	hPU_c_3r; SN	24000	0	descending	post	0.328358208955224
498	hPU_c_3r; SN	25000	0	descending	post	0.432835820895522
499	hPU_c_3r; SN	26000	0	descending	post	0.417910447761194
500	hPU_c_3r; SN	27000	1	descending	post	0.194029850746269
501	hPU_c_3r; SN	28000	0	descending	post	0.283582089552239
502	hPU_c_3r; SN	29000	0	descending	post	0.238805970149254
503	hPU_c_3r; SN	30000	0	descending	post	0.238805970149254
504	hPU_c_3r; SN	31000	0	descending	post	0.17910447761194
505	hPU_c_3r; SN	32000	0	descending	post	0.223880597014925
506	hPU_c_3r; SN	33000	0	descending	post	0.149253731343284
507	hPU_c_3r; SN	34000	0	descending	post	0.194029850746269
508	hPU_c_3r; SN	35000	0	descending	post	0.164179104477612
509	hPU_c_3r; SN	36000	0	descending	post	0.149253731343284
510	hPU_c_3r; SN	37000	0	descending	post	0.208955223880597
511	hPU_c_3r; SN	38000	0	descending	post	0.119402985074627
512	hPU_c_3r; SN	39000	0	descending	post	0.208955223880597
513	hPU_c_3r; SN	40000	0	descending	post	0.104477611940299
514	hPU_c_3r; SN	41000	0	descending	post	0.134328358208955
515	hPU_c_3r; SN	42000	0	descending	post	0.134328358208955
516	hPU_c_3r; SN	43000	1	descending	post	0.149253731343284
517	hPU_c_3r; SN	44000	0	descending	post	0.0746268656716418
518	hPU_c_3r; SN	45000	0	descending	post	0.149253731343284
519	hPU_c_3r; SN	46000	0	descending	post	0.0447761194029851
520	hPU_c_3r; SN	47000	0	descending	post	0.0895522388059701
521	hPU_c_3r; SN	48000	0	descending	post	0.0298507462686567
522	hPU_c_3r; SN	49000	0	descending	post	0.0895522388059701
523	hPU_c_3r; SN	50000	1	descending	post	0.194029850746269
524	hPU_c_3r; SN	51000	2	descending	post	0.119402985074627
525	hPU_c_3r; SN	52000	0	descending	post	0.149253731343284
526	hPU_c_3r; SN	53000	0	descending	post	0.0597014925373134
527	hPU_c_3r; SN	54000	0	descending	post	0.194029850746269
528	hPU_c_3r; SN	55000	0	descending	post	0.149253731343284
529	hPU_c_3r; SN	56000	0	descending	post	0.0895522388059701
530	hPU_c_3r; SN	57000	0	descending	post	0.0597014925373134
531	hPU_c_3r; SN	58000	0	descending	post	0.119402985074627
532	hPU_c_3r; SN	59000	0	descending	post	0.0895522388059701
533	hPU_c_3r; SN	60000	0	descending	post	0.208955223880597
534	hPU_c_3r; SN	61000	0	descending	post	0.149253731343284
535	hPU_c_3r; SN	62000	0	descending	post	0.104477611940299
536	hPU_c_3r; SN	63000	0	descending	post	0.149253731343284
537	hPU_c_3r; SN	64000	0	descending	post	0.0895522388059701
538	hPU_c_3r; SN	65000	0	descending	post	0.0895522388059701
539	hPU_c_3r; SN	66000	0	descending	post	0.0895522388059701
540	hPU_c_3r; SN	67000	0	descending	post	0.149253731343284
541	hPU_c_3r; SN	68000	0	descending	post	0.134328358208955
542	hPU_c_3r; SN	69000	0	descending	post	0.134328358208955
543	hPU_c_3r; SN	70000	0	descending	post	0.0597014925373134
544	hPU_c_3r; SN	71000	0	descending	post	0.0447761194029851
545	hPU_c_3r; SN	72000	0	descending	post	0.149253731343284
546	hPU_c_3r; SN	73000	0	descending	post	0.104477611940299
547	hPU_c_3r; SN	74000	0	descending	post	0.0746268656716418
548	hPU_c_3r; SN	75000	0	descending	post	0.119402985074627
549	hPU_c_3r; SN	76000	0	descending	post	0.0597014925373134
550	hPU_c_3r; SN	77000	0	descending	post	0.0447761194029851
551	hPU_c_3r; SN	78000	0	descending	post	0.0895522388059701
552	hPU_c_3r; SN	79000	0	descending	post	0.0895522388059701
553	hPU_c_3r; SN	80000	0	descending	post	0.0746268656716418
554	hPU_c_3r; SN	81000	0	descending	post	0.0597014925373134
555	hPU_c_3r; SN	82000	0	descending	post	0.0298507462686567
556	hPU_c_3r; SN	83000	0	descending	post	0.0597014925373134
557	hPU_c_3r; SN	84000	0	descending	post	0.0447761194029851
558	hPU_c_3r; SN	85000	0	descending	post	0.0447761194029851
559	hPU_c_3r; SN	86000	0	descending	post	0.119402985074627
560	hPU_c_3r; SN	87000	0	descending	post	0.0149253731343284
561	hPU_c_3r; SN	88000	0	descending	post	0.0597014925373134
562	hPU_c_3r; SN	89000	0	descending	post	0.0895522388059701
563	hPU_c_3r; SN	90000	0	descending	post	0.0298507462686567
564	hPU_c_3r; SN	91000	0	descending	post	0.0298507462686567
565	hPU_c_3r; SN	92000	0	descending	post	0.0298507462686567
566	hPU_c_3r; SN	93000	0	descending	post	0.0298507462686567
567	hPU_c_3r; SN	94000	0	descending	post	0.0895522388059701
568	hPU_c_3r; SN	95000	0	descending	post	0.0149253731343284
569	hPU_c_3r; SN	96000	0	descending	post	0.104477611940299
570	hPU_c_3r; SN	97000	0	descending	post	0.0895522388059701
571	hPU_c_3r; SN	98000	0	descending	post	0.0597014925373134
572	hPU_c_3r; SN	99000	0	descending	post	0.0447761194029851
573	hPU_c_3r; SN	100000	0	descending	post	0.0298507462686567
574	hPU_c_3r; SN	102000	0	descending	post	0.0447761194029851
575	hPU_c_3r; SN	103000	0	descending	post	0.0149253731343284
576	hPU_c_3r; SN	104000	0	descending	post	0.0298507462686567
577	hPU_c_3r; SN	105000	0	descending	post	0.0149253731343284
578	hPU_c_3r; SN	107000	0	descending	post	0.0597014925373134
579	hPU_c_3r; SN	110000	0	descending	post	0.0149253731343284
580	hPU_c_3r; SN	111000	0	descending	post	0.0149253731343284
581	hPU_c_3r; SN	112000	0	descending	post	0.0149253731343284
582	hPU_c_3r; SN	113000	0	descending	post	0.0149253731343284
583	hPU_c_3r; SN	114000	0	descending	post	0.0149253731343284
584	hPU_c_3r; SN	115000	0	descending	post	0.0447761194029851
585	hPU_c_3r; SN	116000	0	descending	post	0.0298507462686567
586	hPU_c_3r; SN	118000	0	descending	post	0.0149253731343284
587	hPU_c_3r; SN	119000	0	descending	post	0.0298507462686567
588	hPU_c_3r; SN	125000	0	descending	post	0.0298507462686567
589	hPU_c_3r; SN	126000	0	descending	post	0.0298507462686567
590	hPU_c_3r; SN	127000	0	descending	post	0.0298507462686567
591	hPU_c_3r; SN	131000	0	descending	post	0.0149253731343284
592	hPU_c_3r; SN	132000	0	descending	post	0.0447761194029851
593	hPU_c_3r; SN	135000	0	descending	post	0.0298507462686567
594	hPU_c_3r; SN	137000	0	descending	post	0.0149253731343284
595	hPU_c_3r; SN	138000	0	descending	post	0.0149253731343284
596	hCR_antCR_5r; SN	4000	0	descending	post	0.0149253731343284
597	hCR_antCR_5r; SN	5000	0	descending	post	0.0597014925373134
598	hCR_antCR_5r; SN	6000	0	descending	post	0.0746268656716418
599	hCR_antCR_5r; SN	7000	0	descending	post	0.119402985074627
600	hCR_antCR_5r; SN	8000	0	descending	post	0.0895522388059701
601	hCR_antCR_5r; SN	9000	0	descending	post	0.104477611940299
602	hCR_antCR_5r; SN	10000	0	descending	post	0.149253731343284
603	hCR_antCR_5r; SN	11000	0	descending	post	0.149253731343284
604	hCR_antCR_5r; SN	12000	0	descending	post	0.194029850746269
605	hCR_antCR_5r; SN	13000	0	descending	post	0.164179104477612
606	hCR_antCR_5r; SN	14000	0	descending	post	0.17910447761194
607	hCR_antCR_5r; SN	15000	0	descending	post	0.134328358208955
608	hCR_antCR_5r; SN	16000	0	descending	post	0.223880597014925
609	hCR_antCR_5r; SN	17000	0	descending	post	0.194029850746269
610	hCR_antCR_5r; SN	18000	0	descending	post	0.238805970149254
611	hCR_antCR_5r; SN	19000	0	descending	post	0.238805970149254
612	hCR_antCR_5r; SN	20000	0	descending	post	0.26865671641791
613	hCR_antCR_5r; SN	21000	0	descending	post	0.17910447761194
614	hCR_antCR_5r; SN	22000	0	descending	post	0.298507462686567
615	hCR_antCR_5r; SN	23000	0	descending	post	0.388059701492537
616	hCR_antCR_5r; SN	24000	0	descending	post	0.328358208955224
617	hCR_antCR_5r; SN	25000	0	descending	post	0.432835820895522
618	hCR_antCR_5r; SN	26000	0	descending	post	0.417910447761194
619	hCR_antCR_5r; SN	27000	0	descending	post	0.194029850746269
620	hCR_antCR_5r; SN	28000	0	descending	post	0.283582089552239
621	hCR_antCR_5r; SN	29000	0	descending	post	0.238805970149254
622	hCR_antCR_5r; SN	30000	1	descending	post	0.238805970149254
623	hCR_antCR_5r; SN	31000	0	descending	post	0.17910447761194
624	hCR_antCR_5r; SN	32000	0	descending	post	0.223880597014925
625	hCR_antCR_5r; SN	33000	1	descending	post	0.149253731343284
626	hCR_antCR_5r; SN	34000	0	descending	post	0.194029850746269
627	hCR_antCR_5r; SN	35000	1	descending	post	0.164179104477612
628	hCR_antCR_5r; SN	36000	0	descending	post	0.149253731343284
629	hCR_antCR_5r; SN	37000	0	descending	post	0.208955223880597
630	hCR_antCR_5r; SN	38000	0	descending	post	0.119402985074627
631	hCR_antCR_5r; SN	39000	0	descending	post	0.208955223880597
632	hCR_antCR_5r; SN	40000	0	descending	post	0.104477611940299
633	hCR_antCR_5r; SN	41000	0	descending	post	0.134328358208955
634	hCR_antCR_5r; SN	42000	0	descending	post	0.134328358208955
635	hCR_antCR_5r; SN	43000	0	descending	post	0.149253731343284
636	hCR_antCR_5r; SN	44000	0	descending	post	0.0746268656716418
637	hCR_antCR_5r; SN	45000	1	descending	post	0.149253731343284
638	hCR_antCR_5r; SN	46000	0	descending	post	0.0447761194029851
639	hCR_antCR_5r; SN	47000	0	descending	post	0.0895522388059701
640	hCR_antCR_5r; SN	48000	0	descending	post	0.0298507462686567
641	hCR_antCR_5r; SN	49000	0	descending	post	0.0895522388059701
642	hCR_antCR_5r; SN	50000	0	descending	post	0.194029850746269
643	hCR_antCR_5r; SN	51000	0	descending	post	0.119402985074627
644	hCR_antCR_5r; SN	52000	0	descending	post	0.149253731343284
645	hCR_antCR_5r; SN	53000	0	descending	post	0.0597014925373134
646	hCR_antCR_5r; SN	54000	0	descending	post	0.194029850746269
647	hCR_antCR_5r; SN	55000	0	descending	post	0.149253731343284
648	hCR_antCR_5r; SN	56000	0	descending	post	0.0895522388059701
649	hCR_antCR_5r; SN	57000	0	descending	post	0.0597014925373134
650	hCR_antCR_5r; SN	58000	0	descending	post	0.119402985074627
651	hCR_antCR_5r; SN	59000	0	descending	post	0.0895522388059701
652	hCR_antCR_5r; SN	60000	0	descending	post	0.208955223880597
653	hCR_antCR_5r; SN	61000	0	descending	post	0.149253731343284
654	hCR_antCR_5r; SN	62000	0	descending	post	0.104477611940299
655	hCR_antCR_5r; SN	63000	0	descending	post	0.149253731343284
656	hCR_antCR_5r; SN	64000	0	descending	post	0.0895522388059701
657	hCR_antCR_5r; SN	65000	0	descending	post	0.0895522388059701
658	hCR_antCR_5r; SN	66000	0	descending	post	0.0895522388059701
659	hCR_antCR_5r; SN	67000	0	descending	post	0.149253731343284
660	hCR_antCR_5r; SN	68000	0	descending	post	0.134328358208955
661	hCR_antCR_5r; SN	69000	0	descending	post	0.134328358208955
662	hCR_antCR_5r; SN	70000	0	descending	post	0.0597014925373134
663	hCR_antCR_5r; SN	71000	0	descending	post	0.0447761194029851
664	hCR_antCR_5r; SN	72000	0	descending	post	0.149253731343284
665	hCR_antCR_5r; SN	73000	0	descending	post	0.104477611940299
666	hCR_antCR_5r; SN	74000	0	descending	post	0.0746268656716418
667	hCR_antCR_5r; SN	75000	0	descending	post	0.119402985074627
668	hCR_antCR_5r; SN	76000	0	descending	post	0.0597014925373134
669	hCR_antCR_5r; SN	77000	0	descending	post	0.0447761194029851
670	hCR_antCR_5r; SN	78000	0	descending	post	0.0895522388059701
671	hCR_antCR_5r; SN	79000	0	descending	post	0.0895522388059701
672	hCR_antCR_5r; SN	80000	0	descending	post	0.0746268656716418
673	hCR_antCR_5r; SN	81000	0	descending	post	0.0597014925373134
674	hCR_antCR_5r; SN	82000	0	descending	post	0.0298507462686567
675	hCR_antCR_5r; SN	83000	0	descending	post	0.0597014925373134
676	hCR_antCR_5r; SN	84000	0	descending	post	0.0447761194029851
677	hCR_antCR_5r; SN	85000	0	descending	post	0.0447761194029851
678	hCR_antCR_5r; SN	86000	0	descending	post	0.119402985074627
679	hCR_antCR_5r; SN	87000	0	descending	post	0.0149253731343284
680	hCR_antCR_5r; SN	88000	0	descending	post	0.0597014925373134
681	hCR_antCR_5r; SN	89000	0	descending	post	0.0895522388059701
682	hCR_antCR_5r; SN	90000	0	descending	post	0.0298507462686567
683	hCR_antCR_5r; SN	91000	0	descending	post	0.0298507462686567
684	hCR_antCR_5r; SN	92000	0	descending	post	0.0298507462686567
685	hCR_antCR_5r; SN	93000	0	descending	post	0.0298507462686567
686	hCR_antCR_5r; SN	94000	0	descending	post	0.0895522388059701
687	hCR_antCR_5r; SN	95000	0	descending	post	0.0149253731343284
688	hCR_antCR_5r; SN	96000	0	descending	post	0.104477611940299
689	hCR_antCR_5r; SN	97000	0	descending	post	0.0895522388059701
690	hCR_antCR_5r; SN	98000	0	descending	post	0.0597014925373134
691	hCR_antCR_5r; SN	99000	0	descending	post	0.0447761194029851
692	hCR_antCR_5r; SN	100000	0	descending	post	0.0298507462686567
693	hCR_antCR_5r; SN	102000	0	descending	post	0.0447761194029851
694	hCR_antCR_5r; SN	103000	0	descending	post	0.0149253731343284
695	hCR_antCR_5r; SN	104000	0	descending	post	0.0298507462686567
696	hCR_antCR_5r; SN	105000	0	descending	post	0.0149253731343284
697	hCR_antCR_5r; SN	107000	0	descending	post	0.0597014925373134
698	hCR_antCR_5r; SN	110000	0	descending	post	0.0149253731343284
699	hCR_antCR_5r; SN	111000	0	descending	post	0.0149253731343284
700	hCR_antCR_5r; SN	112000	0	descending	post	0.0149253731343284
701	hCR_antCR_5r; SN	113000	0	descending	post	0.0149253731343284
702	hCR_antCR_5r; SN	114000	0	descending	post	0.0149253731343284
703	hCR_antCR_5r; SN	115000	0	descending	post	0.0447761194029851
704	hCR_antCR_5r; SN	116000	0	descending	post	0.0298507462686567
705	hCR_antCR_5r; SN	118000	0	descending	post	0.0149253731343284
706	hCR_antCR_5r; SN	119000	0	descending	post	0.0298507462686567
707	hCR_antCR_5r; SN	125000	0	descending	post	0.0298507462686567
708	hCR_antCR_5r; SN	126000	0	descending	post	0.0298507462686567
709	hCR_antCR_5r; SN	127000	0	descending	post	0.0298507462686567
710	hCR_antCR_5r; SN	131000	0	descending	post	0.0149253731343284
711	hCR_antCR_5r; SN	132000	0	descending	post	0.0447761194029851
712	hCR_antCR_5r; SN	135000	0	descending	post	0.0298507462686567
713	hCR_antCR_5r; SN	137000	0	descending	post	0.0149253731343284
714	hCR_antCR_5r; SN	138000	0	descending	post	0.0149253731343284
715	hCR_antCR_4r; SN	4000	0	descending	post	0.0149253731343284
716	hCR_antCR_4r; SN	5000	0	descending	post	0.0597014925373134
717	hCR_antCR_4r; SN	6000	0	descending	post	0.0746268656716418
718	hCR_antCR_4r; SN	7000	0	descending	post	0.119402985074627
719	hCR_antCR_4r; SN	8000	0	descending	post	0.0895522388059701
720	hCR_antCR_4r; SN	9000	0	descending	post	0.104477611940299
721	hCR_antCR_4r; SN	10000	0	descending	post	0.149253731343284
722	hCR_antCR_4r; SN	11000	0	descending	post	0.149253731343284
723	hCR_antCR_4r; SN	12000	0	descending	post	0.194029850746269
724	hCR_antCR_4r; SN	13000	0	descending	post	0.164179104477612
725	hCR_antCR_4r; SN	14000	0	descending	post	0.17910447761194
726	hCR_antCR_4r; SN	15000	0	descending	post	0.134328358208955
727	hCR_antCR_4r; SN	16000	0	descending	post	0.223880597014925
728	hCR_antCR_4r; SN	17000	1	descending	post	0.194029850746269
729	hCR_antCR_4r; SN	18000	2	descending	post	0.238805970149254
730	hCR_antCR_4r; SN	19000	0	descending	post	0.238805970149254
731	hCR_antCR_4r; SN	20000	0	descending	post	0.26865671641791
732	hCR_antCR_4r; SN	21000	0	descending	post	0.17910447761194
733	hCR_antCR_4r; SN	22000	0	descending	post	0.298507462686567
734	hCR_antCR_4r; SN	23000	0	descending	post	0.388059701492537
735	hCR_antCR_4r; SN	24000	0	descending	post	0.328358208955224
736	hCR_antCR_4r; SN	25000	0	descending	post	0.432835820895522
737	hCR_antCR_4r; SN	26000	0	descending	post	0.417910447761194
738	hCR_antCR_4r; SN	27000	0	descending	post	0.194029850746269
739	hCR_antCR_4r; SN	28000	0	descending	post	0.283582089552239
740	hCR_antCR_4r; SN	29000	0	descending	post	0.238805970149254
741	hCR_antCR_4r; SN	30000	0	descending	post	0.238805970149254
742	hCR_antCR_4r; SN	31000	0	descending	post	0.17910447761194
743	hCR_antCR_4r; SN	32000	0	descending	post	0.223880597014925
744	hCR_antCR_4r; SN	33000	1	descending	post	0.149253731343284
745	hCR_antCR_4r; SN	34000	0	descending	post	0.194029850746269
746	hCR_antCR_4r; SN	35000	0	descending	post	0.164179104477612
747	hCR_antCR_4r; SN	36000	0	descending	post	0.149253731343284
748	hCR_antCR_4r; SN	37000	0	descending	post	0.208955223880597
749	hCR_antCR_4r; SN	38000	0	descending	post	0.119402985074627
750	hCR_antCR_4r; SN	39000	0	descending	post	0.208955223880597
751	hCR_antCR_4r; SN	40000	0	descending	post	0.104477611940299
752	hCR_antCR_4r; SN	41000	0	descending	post	0.134328358208955
753	hCR_antCR_4r; SN	42000	0	descending	post	0.134328358208955
754	hCR_antCR_4r; SN	43000	1	descending	post	0.149253731343284
755	hCR_antCR_4r; SN	44000	0	descending	post	0.0746268656716418
756	hCR_antCR_4r; SN	45000	0	descending	post	0.149253731343284
757	hCR_antCR_4r; SN	46000	0	descending	post	0.0447761194029851
758	hCR_antCR_4r; SN	47000	0	descending	post	0.0895522388059701
759	hCR_antCR_4r; SN	48000	0	descending	post	0.0298507462686567
760	hCR_antCR_4r; SN	49000	0	descending	post	0.0895522388059701
761	hCR_antCR_4r; SN	50000	0	descending	post	0.194029850746269
762	hCR_antCR_4r; SN	51000	0	descending	post	0.119402985074627
763	hCR_antCR_4r; SN	52000	0	descending	post	0.149253731343284
764	hCR_antCR_4r; SN	53000	1	descending	post	0.0597014925373134
765	hCR_antCR_4r; SN	54000	0	descending	post	0.194029850746269
766	hCR_antCR_4r; SN	55000	0	descending	post	0.149253731343284
767	hCR_antCR_4r; SN	56000	0	descending	post	0.0895522388059701
768	hCR_antCR_4r; SN	57000	0	descending	post	0.0597014925373134
769	hCR_antCR_4r; SN	58000	0	descending	post	0.119402985074627
770	hCR_antCR_4r; SN	59000	0	descending	post	0.0895522388059701
771	hCR_antCR_4r; SN	60000	0	descending	post	0.208955223880597
772	hCR_antCR_4r; SN	61000	0	descending	post	0.149253731343284
773	hCR_antCR_4r; SN	62000	0	descending	post	0.104477611940299
774	hCR_antCR_4r; SN	63000	0	descending	post	0.149253731343284
775	hCR_antCR_4r; SN	64000	1	descending	post	0.0895522388059701
776	hCR_antCR_4r; SN	65000	0	descending	post	0.0895522388059701
777	hCR_antCR_4r; SN	66000	1	descending	post	0.0895522388059701
778	hCR_antCR_4r; SN	67000	2	descending	post	0.149253731343284
779	hCR_antCR_4r; SN	68000	0	descending	post	0.134328358208955
780	hCR_antCR_4r; SN	69000	0	descending	post	0.134328358208955
781	hCR_antCR_4r; SN	70000	0	descending	post	0.0597014925373134
782	hCR_antCR_4r; SN	71000	0	descending	post	0.0447761194029851
783	hCR_antCR_4r; SN	72000	0	descending	post	0.149253731343284
784	hCR_antCR_4r; SN	73000	0	descending	post	0.104477611940299
785	hCR_antCR_4r; SN	74000	0	descending	post	0.0746268656716418
786	hCR_antCR_4r; SN	75000	0	descending	post	0.119402985074627
787	hCR_antCR_4r; SN	76000	0	descending	post	0.0597014925373134
788	hCR_antCR_4r; SN	77000	0	descending	post	0.0447761194029851
789	hCR_antCR_4r; SN	78000	0	descending	post	0.0895522388059701
790	hCR_antCR_4r; SN	79000	0	descending	post	0.0895522388059701
791	hCR_antCR_4r; SN	80000	0	descending	post	0.0746268656716418
792	hCR_antCR_4r; SN	81000	0	descending	post	0.0597014925373134
793	hCR_antCR_4r; SN	82000	0	descending	post	0.0298507462686567
794	hCR_antCR_4r; SN	83000	0	descending	post	0.0597014925373134
795	hCR_antCR_4r; SN	84000	0	descending	post	0.0447761194029851
796	hCR_antCR_4r; SN	85000	0	descending	post	0.0447761194029851
797	hCR_antCR_4r; SN	86000	0	descending	post	0.119402985074627
798	hCR_antCR_4r; SN	87000	0	descending	post	0.0149253731343284
799	hCR_antCR_4r; SN	88000	0	descending	post	0.0597014925373134
800	hCR_antCR_4r; SN	89000	0	descending	post	0.0895522388059701
801	hCR_antCR_4r; SN	90000	0	descending	post	0.0298507462686567
802	hCR_antCR_4r; SN	91000	0	descending	post	0.0298507462686567
803	hCR_antCR_4r; SN	92000	0	descending	post	0.0298507462686567
804	hCR_antCR_4r; SN	93000	0	descending	post	0.0298507462686567
805	hCR_antCR_4r; SN	94000	0	descending	post	0.0895522388059701
806	hCR_antCR_4r; SN	95000	0	descending	post	0.0149253731343284
807	hCR_antCR_4r; SN	96000	0	descending	post	0.104477611940299
808	hCR_antCR_4r; SN	97000	0	descending	post	0.0895522388059701
809	hCR_antCR_4r; SN	98000	0	descending	post	0.0597014925373134
810	hCR_antCR_4r; SN	99000	0	descending	post	0.0447761194029851
811	hCR_antCR_4r; SN	100000	0	descending	post	0.0298507462686567
812	hCR_antCR_4r; SN	102000	0	descending	post	0.0447761194029851
813	hCR_antCR_4r; SN	103000	0	descending	post	0.0149253731343284
814	hCR_antCR_4r; SN	104000	0	descending	post	0.0298507462686567
815	hCR_antCR_4r; SN	105000	0	descending	post	0.0149253731343284
816	hCR_antCR_4r; SN	107000	0	descending	post	0.0597014925373134
817	hCR_antCR_4r; SN	110000	0	descending	post	0.0149253731343284
818	hCR_antCR_4r; SN	111000	0	descending	post	0.0149253731343284
819	hCR_antCR_4r; SN	112000	0	descending	post	0.0149253731343284
820	hCR_antCR_4r; SN	113000	0	descending	post	0.0149253731343284
821	hCR_antCR_4r; SN	114000	0	descending	post	0.0149253731343284
822	hCR_antCR_4r; SN	115000	0	descending	post	0.0447761194029851
823	hCR_antCR_4r; SN	116000	0	descending	post	0.0298507462686567
824	hCR_antCR_4r; SN	118000	0	descending	post	0.0149253731343284
825	hCR_antCR_4r; SN	119000	0	descending	post	0.0298507462686567
826	hCR_antCR_4r; SN	125000	0	descending	post	0.0298507462686567
827	hCR_antCR_4r; SN	126000	0	descending	post	0.0298507462686567
828	hCR_antCR_4r; SN	127000	0	descending	post	0.0298507462686567
829	hCR_antCR_4r; SN	131000	0	descending	post	0.0149253731343284
830	hCR_antCR_4r; SN	132000	0	descending	post	0.0447761194029851
831	hCR_antCR_4r; SN	135000	0	descending	post	0.0298507462686567
832	hCR_antCR_4r; SN	137000	0	descending	post	0.0149253731343284
833	hCR_antCR_4r; SN	138000	0	descending	post	0.0149253731343284
834	hCR_antCR_3r; SN	4000	0	descending	post	0.0149253731343284
835	hCR_antCR_3r; SN	5000	0	descending	post	0.0597014925373134
836	hCR_antCR_3r; SN	6000	0	descending	post	0.0746268656716418
837	hCR_antCR_3r; SN	7000	0	descending	post	0.119402985074627
838	hCR_antCR_3r; SN	8000	0	descending	post	0.0895522388059701
839	hCR_antCR_3r; SN	9000	0	descending	post	0.104477611940299
840	hCR_antCR_3r; SN	10000	0	descending	post	0.149253731343284
841	hCR_antCR_3r; SN	11000	0	descending	post	0.149253731343284
842	hCR_antCR_3r; SN	12000	0	descending	post	0.194029850746269
843	hCR_antCR_3r; SN	13000	0	descending	post	0.164179104477612
844	hCR_antCR_3r; SN	14000	0	descending	post	0.17910447761194
845	hCR_antCR_3r; SN	15000	0	descending	post	0.134328358208955
846	hCR_antCR_3r; SN	16000	0	descending	post	0.223880597014925
847	hCR_antCR_3r; SN	17000	0	descending	post	0.194029850746269
848	hCR_antCR_3r; SN	18000	0	descending	post	0.238805970149254
849	hCR_antCR_3r; SN	19000	0	descending	post	0.238805970149254
850	hCR_antCR_3r; SN	20000	0	descending	post	0.26865671641791
851	hCR_antCR_3r; SN	21000	0	descending	post	0.17910447761194
852	hCR_antCR_3r; SN	22000	1	descending	post	0.298507462686567
853	hCR_antCR_3r; SN	23000	1	descending	post	0.388059701492537
854	hCR_antCR_3r; SN	24000	0	descending	post	0.328358208955224
855	hCR_antCR_3r; SN	25000	0	descending	post	0.432835820895522
856	hCR_antCR_3r; SN	26000	0	descending	post	0.417910447761194
857	hCR_antCR_3r; SN	27000	0	descending	post	0.194029850746269
858	hCR_antCR_3r; SN	28000	0	descending	post	0.283582089552239
859	hCR_antCR_3r; SN	29000	0	descending	post	0.238805970149254
860	hCR_antCR_3r; SN	30000	0	descending	post	0.238805970149254
861	hCR_antCR_3r; SN	31000	0	descending	post	0.17910447761194
862	hCR_antCR_3r; SN	32000	0	descending	post	0.223880597014925
863	hCR_antCR_3r; SN	33000	0	descending	post	0.149253731343284
864	hCR_antCR_3r; SN	34000	0	descending	post	0.194029850746269
865	hCR_antCR_3r; SN	35000	0	descending	post	0.164179104477612
866	hCR_antCR_3r; SN	36000	0	descending	post	0.149253731343284
867	hCR_antCR_3r; SN	37000	0	descending	post	0.208955223880597
868	hCR_antCR_3r; SN	38000	0	descending	post	0.119402985074627
869	hCR_antCR_3r; SN	39000	0	descending	post	0.208955223880597
870	hCR_antCR_3r; SN	40000	0	descending	post	0.104477611940299
871	hCR_antCR_3r; SN	41000	0	descending	post	0.134328358208955
872	hCR_antCR_3r; SN	42000	0	descending	post	0.134328358208955
873	hCR_antCR_3r; SN	43000	0	descending	post	0.149253731343284
874	hCR_antCR_3r; SN	44000	0	descending	post	0.0746268656716418
875	hCR_antCR_3r; SN	45000	0	descending	post	0.149253731343284
876	hCR_antCR_3r; SN	46000	0	descending	post	0.0447761194029851
877	hCR_antCR_3r; SN	47000	0	descending	post	0.0895522388059701
878	hCR_antCR_3r; SN	48000	0	descending	post	0.0298507462686567
879	hCR_antCR_3r; SN	49000	0	descending	post	0.0895522388059701
880	hCR_antCR_3r; SN	50000	0	descending	post	0.194029850746269
881	hCR_antCR_3r; SN	51000	0	descending	post	0.119402985074627
882	hCR_antCR_3r; SN	52000	0	descending	post	0.149253731343284
883	hCR_antCR_3r; SN	53000	0	descending	post	0.0597014925373134
884	hCR_antCR_3r; SN	54000	0	descending	post	0.194029850746269
885	hCR_antCR_3r; SN	55000	0	descending	post	0.149253731343284
886	hCR_antCR_3r; SN	56000	0	descending	post	0.0895522388059701
887	hCR_antCR_3r; SN	57000	0	descending	post	0.0597014925373134
888	hCR_antCR_3r; SN	58000	0	descending	post	0.119402985074627
889	hCR_antCR_3r; SN	59000	0	descending	post	0.0895522388059701
890	hCR_antCR_3r; SN	60000	0	descending	post	0.208955223880597
891	hCR_antCR_3r; SN	61000	0	descending	post	0.149253731343284
892	hCR_antCR_3r; SN	62000	0	descending	post	0.104477611940299
893	hCR_antCR_3r; SN	63000	0	descending	post	0.149253731343284
894	hCR_antCR_3r; SN	64000	0	descending	post	0.0895522388059701
895	hCR_antCR_3r; SN	65000	0	descending	post	0.0895522388059701
896	hCR_antCR_3r; SN	66000	0	descending	post	0.0895522388059701
897	hCR_antCR_3r; SN	67000	0	descending	post	0.149253731343284
898	hCR_antCR_3r; SN	68000	0	descending	post	0.134328358208955
899	hCR_antCR_3r; SN	69000	0	descending	post	0.134328358208955
900	hCR_antCR_3r; SN	70000	0	descending	post	0.0597014925373134
901	hCR_antCR_3r; SN	71000	0	descending	post	0.0447761194029851
902	hCR_antCR_3r; SN	72000	0	descending	post	0.149253731343284
903	hCR_antCR_3r; SN	73000	0	descending	post	0.104477611940299
904	hCR_antCR_3r; SN	74000	0	descending	post	0.0746268656716418
905	hCR_antCR_3r; SN	75000	0	descending	post	0.119402985074627
906	hCR_antCR_3r; SN	76000	0	descending	post	0.0597014925373134
907	hCR_antCR_3r; SN	77000	0	descending	post	0.0447761194029851
908	hCR_antCR_3r; SN	78000	0	descending	post	0.0895522388059701
909	hCR_antCR_3r; SN	79000	0	descending	post	0.0895522388059701
910	hCR_antCR_3r; SN	80000	0	descending	post	0.0746268656716418
911	hCR_antCR_3r; SN	81000	0	descending	post	0.0597014925373134
912	hCR_antCR_3r; SN	82000	0	descending	post	0.0298507462686567
913	hCR_antCR_3r; SN	83000	0	descending	post	0.0597014925373134
914	hCR_antCR_3r; SN	84000	0	descending	post	0.0447761194029851
915	hCR_antCR_3r; SN	85000	0	descending	post	0.0447761194029851
916	hCR_antCR_3r; SN	86000	0	descending	post	0.119402985074627
917	hCR_antCR_3r; SN	87000	0	descending	post	0.0149253731343284
918	hCR_antCR_3r; SN	88000	0	descending	post	0.0597014925373134
919	hCR_antCR_3r; SN	89000	0	descending	post	0.0895522388059701
920	hCR_antCR_3r; SN	90000	0	descending	post	0.0298507462686567
921	hCR_antCR_3r; SN	91000	0	descending	post	0.0298507462686567
922	hCR_antCR_3r; SN	92000	0	descending	post	0.0298507462686567
923	hCR_antCR_3r; SN	93000	0	descending	post	0.0298507462686567
924	hCR_antCR_3r; SN	94000	0	descending	post	0.0895522388059701
925	hCR_antCR_3r; SN	95000	0	descending	post	0.0149253731343284
926	hCR_antCR_3r; SN	96000	2	descending	post	0.104477611940299
927	hCR_antCR_3r; SN	97000	0	descending	post	0.0895522388059701
928	hCR_antCR_3r; SN	98000	0	descending	post	0.0597014925373134
929	hCR_antCR_3r; SN	99000	0	descending	post	0.0447761194029851
930	hCR_antCR_3r; SN	100000	0	descending	post	0.0298507462686567
931	hCR_antCR_3r; SN	102000	0	descending	post	0.0447761194029851
932	hCR_antCR_3r; SN	103000	0	descending	post	0.0149253731343284
933	hCR_antCR_3r; SN	104000	0	descending	post	0.0298507462686567
934	hCR_antCR_3r; SN	105000	0	descending	post	0.0149253731343284
935	hCR_antCR_3r; SN	107000	0	descending	post	0.0597014925373134
936	hCR_antCR_3r; SN	110000	0	descending	post	0.0149253731343284
937	hCR_antCR_3r; SN	111000	0	descending	post	0.0149253731343284
938	hCR_antCR_3r; SN	112000	0	descending	post	0.0149253731343284
939	hCR_antCR_3r; SN	113000	0	descending	post	0.0149253731343284
940	hCR_antCR_3r; SN	114000	0	descending	post	0.0149253731343284
941	hCR_antCR_3r; SN	115000	0	descending	post	0.0447761194029851
942	hCR_antCR_3r; SN	116000	0	descending	post	0.0298507462686567
943	hCR_antCR_3r; SN	118000	0	descending	post	0.0149253731343284
944	hCR_antCR_3r; SN	119000	0	descending	post	0.0298507462686567
945	hCR_antCR_3r; SN	125000	0	descending	post	0.0298507462686567
946	hCR_antCR_3r; SN	126000	0	descending	post	0.0298507462686567
947	hCR_antCR_3r; SN	127000	0	descending	post	0.0298507462686567
948	hCR_antCR_3r; SN	131000	0	descending	post	0.0149253731343284
949	hCR_antCR_3r; SN	132000	0	descending	post	0.0447761194029851
950	hCR_antCR_3r; SN	135000	0	descending	post	0.0298507462686567
951	hCR_antCR_3r; SN	137000	0	descending	post	0.0149253731343284
952	hCR_antCR_3r; SN	138000	0	descending	post	0.0149253731343284
953	hCR_antCR_2r; SN	4000	0	descending	post	0.0149253731343284
954	hCR_antCR_2r; SN	5000	0	descending	post	0.0597014925373134
955	hCR_antCR_2r; SN	6000	0	descending	post	0.0746268656716418
956	hCR_antCR_2r; SN	7000	0	descending	post	0.119402985074627
957	hCR_antCR_2r; SN	8000	0	descending	post	0.0895522388059701
958	hCR_antCR_2r; SN	9000	0	descending	post	0.104477611940299
959	hCR_antCR_2r; SN	10000	0	descending	post	0.149253731343284
960	hCR_antCR_2r; SN	11000	0	descending	post	0.149253731343284
961	hCR_antCR_2r; SN	12000	0	descending	post	0.194029850746269
962	hCR_antCR_2r; SN	13000	0	descending	post	0.164179104477612
963	hCR_antCR_2r; SN	14000	0	descending	post	0.17910447761194
964	hCR_antCR_2r; SN	15000	0	descending	post	0.134328358208955
965	hCR_antCR_2r; SN	16000	0	descending	post	0.223880597014925
966	hCR_antCR_2r; SN	17000	0	descending	post	0.194029850746269
967	hCR_antCR_2r; SN	18000	0	descending	post	0.238805970149254
968	hCR_antCR_2r; SN	19000	0	descending	post	0.238805970149254
969	hCR_antCR_2r; SN	20000	0	descending	post	0.26865671641791
970	hCR_antCR_2r; SN	21000	0	descending	post	0.17910447761194
971	hCR_antCR_2r; SN	22000	0	descending	post	0.298507462686567
972	hCR_antCR_2r; SN	23000	0	descending	post	0.388059701492537
973	hCR_antCR_2r; SN	24000	0	descending	post	0.328358208955224
974	hCR_antCR_2r; SN	25000	0	descending	post	0.432835820895522
975	hCR_antCR_2r; SN	26000	0	descending	post	0.417910447761194
976	hCR_antCR_2r; SN	27000	0	descending	post	0.194029850746269
977	hCR_antCR_2r; SN	28000	0	descending	post	0.283582089552239
978	hCR_antCR_2r; SN	29000	0	descending	post	0.238805970149254
979	hCR_antCR_2r; SN	30000	0	descending	post	0.238805970149254
980	hCR_antCR_2r; SN	31000	0	descending	post	0.17910447761194
981	hCR_antCR_2r; SN	32000	0	descending	post	0.223880597014925
982	hCR_antCR_2r; SN	33000	0	descending	post	0.149253731343284
983	hCR_antCR_2r; SN	34000	0	descending	post	0.194029850746269
984	hCR_antCR_2r; SN	35000	0	descending	post	0.164179104477612
985	hCR_antCR_2r; SN	36000	0	descending	post	0.149253731343284
986	hCR_antCR_2r; SN	37000	0	descending	post	0.208955223880597
987	hCR_antCR_2r; SN	38000	0	descending	post	0.119402985074627
988	hCR_antCR_2r; SN	39000	0	descending	post	0.208955223880597
989	hCR_antCR_2r; SN	40000	0	descending	post	0.104477611940299
990	hCR_antCR_2r; SN	41000	0	descending	post	0.134328358208955
991	hCR_antCR_2r; SN	42000	0	descending	post	0.134328358208955
992	hCR_antCR_2r; SN	43000	0	descending	post	0.149253731343284
993	hCR_antCR_2r; SN	44000	0	descending	post	0.0746268656716418
994	hCR_antCR_2r; SN	45000	0	descending	post	0.149253731343284
995	hCR_antCR_2r; SN	46000	0	descending	post	0.0447761194029851
996	hCR_antCR_2r; SN	47000	0	descending	post	0.0895522388059701
997	hCR_antCR_2r; SN	48000	0	descending	post	0.0298507462686567
998	hCR_antCR_2r; SN	49000	0	descending	post	0.0895522388059701
999	hCR_antCR_2r; SN	50000	0	descending	post	0.194029850746269
1000	hCR_antCR_2r; SN	51000	0	descending	post	0.119402985074627
1001	hCR_antCR_2r; SN	52000	0	descending	post	0.149253731343284
1002	hCR_antCR_2r; SN	53000	0	descending	post	0.0597014925373134
1003	hCR_antCR_2r; SN	54000	0	descending	post	0.194029850746269
1004	hCR_antCR_2r; SN	55000	0	descending	post	0.149253731343284
1005	hCR_antCR_2r; SN	56000	0	descending	post	0.0895522388059701
1006	hCR_antCR_2r; SN	57000	0	descending	post	0.0597014925373134
1007	hCR_antCR_2r; SN	58000	0	descending	post	0.119402985074627
1008	hCR_antCR_2r; SN	59000	0	descending	post	0.0895522388059701
1009	hCR_antCR_2r; SN	60000	0	descending	post	0.208955223880597
1010	hCR_antCR_2r; SN	61000	0	descending	post	0.149253731343284
1011	hCR_antCR_2r; SN	62000	0	descending	post	0.104477611940299
1012	hCR_antCR_2r; SN	63000	0	descending	post	0.149253731343284
1013	hCR_antCR_2r; SN	64000	0	descending	post	0.0895522388059701
1014	hCR_antCR_2r; SN	65000	0	descending	post	0.0895522388059701
1015	hCR_antCR_2r; SN	66000	0	descending	post	0.0895522388059701
1016	hCR_antCR_2r; SN	67000	0	descending	post	0.149253731343284
1017	hCR_antCR_2r; SN	68000	0	descending	post	0.134328358208955
1018	hCR_antCR_2r; SN	69000	0	descending	post	0.134328358208955
1019	hCR_antCR_2r; SN	70000	0	descending	post	0.0597014925373134
1020	hCR_antCR_2r; SN	71000	0	descending	post	0.0447761194029851
1021	hCR_antCR_2r; SN	72000	0	descending	post	0.149253731343284
1022	hCR_antCR_2r; SN	73000	0	descending	post	0.104477611940299
1023	hCR_antCR_2r; SN	74000	0	descending	post	0.0746268656716418
1024	hCR_antCR_2r; SN	75000	0	descending	post	0.119402985074627
1025	hCR_antCR_2r; SN	76000	0	descending	post	0.0597014925373134
1026	hCR_antCR_2r; SN	77000	0	descending	post	0.0447761194029851
1027	hCR_antCR_2r; SN	78000	0	descending	post	0.0895522388059701
1028	hCR_antCR_2r; SN	79000	0	descending	post	0.0895522388059701
1029	hCR_antCR_2r; SN	80000	0	descending	post	0.0746268656716418
1030	hCR_antCR_2r; SN	81000	0	descending	post	0.0597014925373134
1031	hCR_antCR_2r; SN	82000	0	descending	post	0.0298507462686567
1032	hCR_antCR_2r; SN	83000	0	descending	post	0.0597014925373134
1033	hCR_antCR_2r; SN	84000	0	descending	post	0.0447761194029851
1034	hCR_antCR_2r; SN	85000	0	descending	post	0.0447761194029851
1035	hCR_antCR_2r; SN	86000	0	descending	post	0.119402985074627
1036	hCR_antCR_2r; SN	87000	0	descending	post	0.0149253731343284
1037	hCR_antCR_2r; SN	88000	0	descending	post	0.0597014925373134
1038	hCR_antCR_2r; SN	89000	0	descending	post	0.0895522388059701
1039	hCR_antCR_2r; SN	90000	0	descending	post	0.0298507462686567
1040	hCR_antCR_2r; SN	91000	0	descending	post	0.0298507462686567
1041	hCR_antCR_2r; SN	92000	0	descending	post	0.0298507462686567
1042	hCR_antCR_2r; SN	93000	0	descending	post	0.0298507462686567
1043	hCR_antCR_2r; SN	94000	0	descending	post	0.0895522388059701
1044	hCR_antCR_2r; SN	95000	0	descending	post	0.0149253731343284
1045	hCR_antCR_2r; SN	96000	0	descending	post	0.104477611940299
1046	hCR_antCR_2r; SN	97000	0	descending	post	0.0895522388059701
1047	hCR_antCR_2r; SN	98000	0	descending	post	0.0597014925373134
1048	hCR_antCR_2r; SN	99000	0	descending	post	0.0447761194029851
1049	hCR_antCR_2r; SN	100000	0	descending	post	0.0298507462686567
1050	hCR_antCR_2r; SN	102000	0	descending	post	0.0447761194029851
1051	hCR_antCR_2r; SN	103000	0	descending	post	0.0149253731343284
1052	hCR_antCR_2r; SN	104000	0	descending	post	0.0298507462686567
1053	hCR_antCR_2r; SN	105000	0	descending	post	0.0149253731343284
1054	hCR_antCR_2r; SN	107000	0	descending	post	0.0597014925373134
1055	hCR_antCR_2r; SN	110000	0	descending	post	0.0149253731343284
1056	hCR_antCR_2r; SN	111000	0	descending	post	0.0149253731343284
1057	hCR_antCR_2r; SN	112000	0	descending	post	0.0149253731343284
1058	hCR_antCR_2r; SN	113000	0	descending	post	0.0149253731343284
1059	hCR_antCR_2r; SN	114000	0	descending	post	0.0149253731343284
1060	hCR_antCR_2r; SN	115000	0	descending	post	0.0447761194029851
1061	hCR_antCR_2r; SN	116000	0	descending	post	0.0298507462686567
1062	hCR_antCR_2r; SN	118000	0	descending	post	0.0149253731343284
1063	hCR_antCR_2r; SN	119000	0	descending	post	0.0298507462686567
1064	hCR_antCR_2r; SN	125000	0	descending	post	0.0298507462686567
1065	hCR_antCR_2r; SN	126000	0	descending	post	0.0298507462686567
1066	hCR_antCR_2r; SN	127000	0	descending	post	0.0298507462686567
1067	hCR_antCR_2r; SN	131000	0	descending	post	0.0149253731343284
1068	hCR_antCR_2r; SN	132000	0	descending	post	0.0447761194029851
1069	hCR_antCR_2r; SN	135000	0	descending	post	0.0298507462686567
1070	hCR_antCR_2r; SN	137000	0	descending	post	0.0149253731343284
1071	hCR_antCR_2r; SN	138000	0	descending	post	0.0149253731343284
1072	INMBdesc2_l 296187	4000	0	descending	post	0.0149253731343284
1073	INMBdesc2_l 296187	5000	0	descending	post	0.0597014925373134
1074	INMBdesc2_l 296187	6000	0	descending	post	0.0746268656716418
1075	INMBdesc2_l 296187	7000	0	descending	post	0.119402985074627
1076	INMBdesc2_l 296187	8000	0	descending	post	0.0895522388059701
1077	INMBdesc2_l 296187	9000	0	descending	post	0.104477611940299
1078	INMBdesc2_l 296187	10000	0	descending	post	0.149253731343284
1079	INMBdesc2_l 296187	11000	0	descending	post	0.149253731343284
1080	INMBdesc2_l 296187	12000	0	descending	post	0.194029850746269
1081	INMBdesc2_l 296187	13000	0	descending	post	0.164179104477612
1082	INMBdesc2_l 296187	14000	0	descending	post	0.17910447761194
1083	INMBdesc2_l 296187	15000	0	descending	post	0.134328358208955
1084	INMBdesc2_l 296187	16000	1	descending	post	0.223880597014925
1085	INMBdesc2_l 296187	17000	0	descending	post	0.194029850746269
1086	INMBdesc2_l 296187	18000	0	descending	post	0.238805970149254
1087	INMBdesc2_l 296187	19000	0	descending	post	0.238805970149254
1088	INMBdesc2_l 296187	20000	0	descending	post	0.26865671641791
1089	INMBdesc2_l 296187	21000	0	descending	post	0.17910447761194
1090	INMBdesc2_l 296187	22000	0	descending	post	0.298507462686567
1091	INMBdesc2_l 296187	23000	0	descending	post	0.388059701492537
1092	INMBdesc2_l 296187	24000	1	descending	post	0.328358208955224
1093	INMBdesc2_l 296187	25000	0	descending	post	0.432835820895522
1094	INMBdesc2_l 296187	26000	0	descending	post	0.417910447761194
1095	INMBdesc2_l 296187	27000	1	descending	post	0.194029850746269
1096	INMBdesc2_l 296187	28000	1	descending	post	0.283582089552239
1097	INMBdesc2_l 296187	29000	0	descending	post	0.238805970149254
1098	INMBdesc2_l 296187	30000	0	descending	post	0.238805970149254
1099	INMBdesc2_l 296187	31000	1	descending	post	0.17910447761194
1100	INMBdesc2_l 296187	32000	0	descending	post	0.223880597014925
1101	INMBdesc2_l 296187	33000	0	descending	post	0.149253731343284
1102	INMBdesc2_l 296187	34000	0	descending	post	0.194029850746269
1103	INMBdesc2_l 296187	35000	2	descending	post	0.164179104477612
1104	INMBdesc2_l 296187	36000	1	descending	post	0.149253731343284
1105	INMBdesc2_l 296187	37000	0	descending	post	0.208955223880597
1106	INMBdesc2_l 296187	38000	0	descending	post	0.119402985074627
1107	INMBdesc2_l 296187	39000	0	descending	post	0.208955223880597
1108	INMBdesc2_l 296187	40000	0	descending	post	0.104477611940299
1109	INMBdesc2_l 296187	41000	0	descending	post	0.134328358208955
1110	INMBdesc2_l 296187	42000	0	descending	post	0.134328358208955
1111	INMBdesc2_l 296187	43000	1	descending	post	0.149253731343284
1112	INMBdesc2_l 296187	44000	0	descending	post	0.0746268656716418
1113	INMBdesc2_l 296187	45000	0	descending	post	0.149253731343284
1114	INMBdesc2_l 296187	46000	0	descending	post	0.0447761194029851
1115	INMBdesc2_l 296187	47000	0	descending	post	0.0895522388059701
1116	INMBdesc2_l 296187	48000	0	descending	post	0.0298507462686567
1117	INMBdesc2_l 296187	49000	0	descending	post	0.0895522388059701
1118	INMBdesc2_l 296187	50000	0	descending	post	0.194029850746269
1119	INMBdesc2_l 296187	51000	0	descending	post	0.119402985074627
1120	INMBdesc2_l 296187	52000	1	descending	post	0.149253731343284
1121	INMBdesc2_l 296187	53000	0	descending	post	0.0597014925373134
1122	INMBdesc2_l 296187	54000	0	descending	post	0.194029850746269
1123	INMBdesc2_l 296187	55000	0	descending	post	0.149253731343284
1124	INMBdesc2_l 296187	56000	0	descending	post	0.0895522388059701
1125	INMBdesc2_l 296187	57000	0	descending	post	0.0597014925373134
1126	INMBdesc2_l 296187	58000	0	descending	post	0.119402985074627
1127	INMBdesc2_l 296187	59000	0	descending	post	0.0895522388059701
1128	INMBdesc2_l 296187	60000	0	descending	post	0.208955223880597
1129	INMBdesc2_l 296187	61000	0	descending	post	0.149253731343284
1130	INMBdesc2_l 296187	62000	0	descending	post	0.104477611940299
1131	INMBdesc2_l 296187	63000	0	descending	post	0.149253731343284
1132	INMBdesc2_l 296187	64000	0	descending	post	0.0895522388059701
1133	INMBdesc2_l 296187	65000	0	descending	post	0.0895522388059701
1134	INMBdesc2_l 296187	66000	0	descending	post	0.0895522388059701
1135	INMBdesc2_l 296187	67000	0	descending	post	0.149253731343284
1136	INMBdesc2_l 296187	68000	0	descending	post	0.134328358208955
1137	INMBdesc2_l 296187	69000	0	descending	post	0.134328358208955
1138	INMBdesc2_l 296187	70000	0	descending	post	0.0597014925373134
1139	INMBdesc2_l 296187	71000	0	descending	post	0.0447761194029851
1140	INMBdesc2_l 296187	72000	0	descending	post	0.149253731343284
1141	INMBdesc2_l 296187	73000	0	descending	post	0.104477611940299
1142	INMBdesc2_l 296187	74000	0	descending	post	0.0746268656716418
1143	INMBdesc2_l 296187	75000	0	descending	post	0.119402985074627
1144	INMBdesc2_l 296187	76000	0	descending	post	0.0597014925373134
1145	INMBdesc2_l 296187	77000	0	descending	post	0.0447761194029851
1146	INMBdesc2_l 296187	78000	0	descending	post	0.0895522388059701
1147	INMBdesc2_l 296187	79000	0	descending	post	0.0895522388059701
1148	INMBdesc2_l 296187	80000	0	descending	post	0.0746268656716418
1149	INMBdesc2_l 296187	81000	0	descending	post	0.0597014925373134
1150	INMBdesc2_l 296187	82000	0	descending	post	0.0298507462686567
1151	INMBdesc2_l 296187	83000	0	descending	post	0.0597014925373134
1152	INMBdesc2_l 296187	84000	0	descending	post	0.0447761194029851
1153	INMBdesc2_l 296187	85000	0	descending	post	0.0447761194029851
1154	INMBdesc2_l 296187	86000	0	descending	post	0.119402985074627
1155	INMBdesc2_l 296187	87000	0	descending	post	0.0149253731343284
1156	INMBdesc2_l 296187	88000	0	descending	post	0.0597014925373134
1157	INMBdesc2_l 296187	89000	0	descending	post	0.0895522388059701
1158	INMBdesc2_l 296187	90000	0	descending	post	0.0298507462686567
1159	INMBdesc2_l 296187	91000	0	descending	post	0.0298507462686567
1160	INMBdesc2_l 296187	92000	0	descending	post	0.0298507462686567
1161	INMBdesc2_l 296187	93000	0	descending	post	0.0298507462686567
1162	INMBdesc2_l 296187	94000	0	descending	post	0.0895522388059701
1163	INMBdesc2_l 296187	95000	0	descending	post	0.0149253731343284
1164	INMBdesc2_l 296187	96000	0	descending	post	0.104477611940299
1165	INMBdesc2_l 296187	97000	0	descending	post	0.0895522388059701
1166	INMBdesc2_l 296187	98000	0	descending	post	0.0597014925373134
1167	INMBdesc2_l 296187	99000	0	descending	post	0.0447761194029851
1168	INMBdesc2_l 296187	100000	0	descending	post	0.0298507462686567
1169	INMBdesc2_l 296187	102000	0	descending	post	0.0447761194029851
1170	INMBdesc2_l 296187	103000	0	descending	post	0.0149253731343284
1171	INMBdesc2_l 296187	104000	0	descending	post	0.0298507462686567
1172	INMBdesc2_l 296187	105000	0	descending	post	0.0149253731343284
1173	INMBdesc2_l 296187	107000	0	descending	post	0.0597014925373134
1174	INMBdesc2_l 296187	110000	0	descending	post	0.0149253731343284
1175	INMBdesc2_l 296187	111000	0	descending	post	0.0149253731343284
1176	INMBdesc2_l 296187	112000	0	descending	post	0.0149253731343284
1177	INMBdesc2_l 296187	113000	0	descending	post	0.0149253731343284
1178	INMBdesc2_l 296187	114000	0	descending	post	0.0149253731343284
1179	INMBdesc2_l 296187	115000	0	descending	post	0.0447761194029851
1180	INMBdesc2_l 296187	116000	0	descending	post	0.0298507462686567
1181	INMBdesc2_l 296187	118000	0	descending	post	0.0149253731343284
1182	INMBdesc2_l 296187	119000	0	descending	post	0.0298507462686567
1183	INMBdesc2_l 296187	125000	0	descending	post	0.0298507462686567
1184	INMBdesc2_l 296187	126000	0	descending	post	0.0298507462686567
1185	INMBdesc2_l 296187	127000	0	descending	post	0.0298507462686567
1186	INMBdesc2_l 296187	131000	0	descending	post	0.0149253731343284
1187	INMBdesc2_l 296187	132000	0	descending	post	0.0447761194029851
1188	INMBdesc2_l 296187	135000	0	descending	post	0.0298507462686567
1189	INMBdesc2_l 296187	137000	0	descending	post	0.0149253731343284
1190	INMBdesc2_l 296187	138000	0	descending	post	0.0149253731343284
1191	hCR_dscoCR_2r	4000	0	descending	post	0.0149253731343284
1192	hCR_dscoCR_2r	5000	0	descending	post	0.0597014925373134
1193	hCR_dscoCR_2r	6000	0	descending	post	0.0746268656716418
1194	hCR_dscoCR_2r	7000	0	descending	post	0.119402985074627
1195	hCR_dscoCR_2r	8000	0	descending	post	0.0895522388059701
1196	hCR_dscoCR_2r	9000	0	descending	post	0.104477611940299
1197	hCR_dscoCR_2r	10000	0	descending	post	0.149253731343284
1198	hCR_dscoCR_2r	11000	0	descending	post	0.149253731343284
1199	hCR_dscoCR_2r	12000	0	descending	post	0.194029850746269
1200	hCR_dscoCR_2r	13000	0	descending	post	0.164179104477612
1201	hCR_dscoCR_2r	14000	0	descending	post	0.17910447761194
1202	hCR_dscoCR_2r	15000	0	descending	post	0.134328358208955
1203	hCR_dscoCR_2r	16000	0	descending	post	0.223880597014925
1204	hCR_dscoCR_2r	17000	0	descending	post	0.194029850746269
1205	hCR_dscoCR_2r	18000	0	descending	post	0.238805970149254
1206	hCR_dscoCR_2r	19000	0	descending	post	0.238805970149254
1207	hCR_dscoCR_2r	20000	0	descending	post	0.26865671641791
1208	hCR_dscoCR_2r	21000	0	descending	post	0.17910447761194
1209	hCR_dscoCR_2r	22000	0	descending	post	0.298507462686567
1210	hCR_dscoCR_2r	23000	0	descending	post	0.388059701492537
1211	hCR_dscoCR_2r	24000	0	descending	post	0.328358208955224
1212	hCR_dscoCR_2r	25000	0	descending	post	0.432835820895522
1213	hCR_dscoCR_2r	26000	0	descending	post	0.417910447761194
1214	hCR_dscoCR_2r	27000	0	descending	post	0.194029850746269
1215	hCR_dscoCR_2r	28000	0	descending	post	0.283582089552239
1216	hCR_dscoCR_2r	29000	0	descending	post	0.238805970149254
1217	hCR_dscoCR_2r	30000	0	descending	post	0.238805970149254
1218	hCR_dscoCR_2r	31000	0	descending	post	0.17910447761194
1219	hCR_dscoCR_2r	32000	0	descending	post	0.223880597014925
1220	hCR_dscoCR_2r	33000	0	descending	post	0.149253731343284
1221	hCR_dscoCR_2r	34000	0	descending	post	0.194029850746269
1222	hCR_dscoCR_2r	35000	0	descending	post	0.164179104477612
1223	hCR_dscoCR_2r	36000	0	descending	post	0.149253731343284
1224	hCR_dscoCR_2r	37000	0	descending	post	0.208955223880597
1225	hCR_dscoCR_2r	38000	0	descending	post	0.119402985074627
1226	hCR_dscoCR_2r	39000	0	descending	post	0.208955223880597
1227	hCR_dscoCR_2r	40000	0	descending	post	0.104477611940299
1228	hCR_dscoCR_2r	41000	0	descending	post	0.134328358208955
1229	hCR_dscoCR_2r	42000	0	descending	post	0.134328358208955
1230	hCR_dscoCR_2r	43000	1	descending	post	0.149253731343284
1231	hCR_dscoCR_2r	44000	0	descending	post	0.0746268656716418
1232	hCR_dscoCR_2r	45000	0	descending	post	0.149253731343284
1233	hCR_dscoCR_2r	46000	0	descending	post	0.0447761194029851
1234	hCR_dscoCR_2r	47000	0	descending	post	0.0895522388059701
1235	hCR_dscoCR_2r	48000	0	descending	post	0.0298507462686567
1236	hCR_dscoCR_2r	49000	1	descending	post	0.0895522388059701
1237	hCR_dscoCR_2r	50000	1	descending	post	0.194029850746269
1238	hCR_dscoCR_2r	51000	0	descending	post	0.119402985074627
1239	hCR_dscoCR_2r	52000	0	descending	post	0.149253731343284
1240	hCR_dscoCR_2r	53000	0	descending	post	0.0597014925373134
1241	hCR_dscoCR_2r	54000	0	descending	post	0.194029850746269
1242	hCR_dscoCR_2r	55000	0	descending	post	0.149253731343284
1243	hCR_dscoCR_2r	56000	0	descending	post	0.0895522388059701
1244	hCR_dscoCR_2r	57000	0	descending	post	0.0597014925373134
1245	hCR_dscoCR_2r	58000	0	descending	post	0.119402985074627
1246	hCR_dscoCR_2r	59000	0	descending	post	0.0895522388059701
1247	hCR_dscoCR_2r	60000	0	descending	post	0.208955223880597
1248	hCR_dscoCR_2r	61000	0	descending	post	0.149253731343284
1249	hCR_dscoCR_2r	62000	0	descending	post	0.104477611940299
1250	hCR_dscoCR_2r	63000	0	descending	post	0.149253731343284
1251	hCR_dscoCR_2r	64000	0	descending	post	0.0895522388059701
1252	hCR_dscoCR_2r	65000	0	descending	post	0.0895522388059701
1253	hCR_dscoCR_2r	66000	0	descending	post	0.0895522388059701
1254	hCR_dscoCR_2r	67000	0	descending	post	0.149253731343284
1255	hCR_dscoCR_2r	68000	0	descending	post	0.134328358208955
1256	hCR_dscoCR_2r	69000	0	descending	post	0.134328358208955
1257	hCR_dscoCR_2r	70000	0	descending	post	0.0597014925373134
1258	hCR_dscoCR_2r	71000	0	descending	post	0.0447761194029851
1259	hCR_dscoCR_2r	72000	0	descending	post	0.149253731343284
1260	hCR_dscoCR_2r	73000	0	descending	post	0.104477611940299
1261	hCR_dscoCR_2r	74000	0	descending	post	0.0746268656716418
1262	hCR_dscoCR_2r	75000	0	descending	post	0.119402985074627
1263	hCR_dscoCR_2r	76000	0	descending	post	0.0597014925373134
1264	hCR_dscoCR_2r	77000	0	descending	post	0.0447761194029851
1265	hCR_dscoCR_2r	78000	0	descending	post	0.0895522388059701
1266	hCR_dscoCR_2r	79000	0	descending	post	0.0895522388059701
1267	hCR_dscoCR_2r	80000	0	descending	post	0.0746268656716418
1268	hCR_dscoCR_2r	81000	0	descending	post	0.0597014925373134
1269	hCR_dscoCR_2r	82000	0	descending	post	0.0298507462686567
1270	hCR_dscoCR_2r	83000	0	descending	post	0.0597014925373134
1271	hCR_dscoCR_2r	84000	0	descending	post	0.0447761194029851
1272	hCR_dscoCR_2r	85000	0	descending	post	0.0447761194029851
1273	hCR_dscoCR_2r	86000	0	descending	post	0.119402985074627
1274	hCR_dscoCR_2r	87000	0	descending	post	0.0149253731343284
1275	hCR_dscoCR_2r	88000	0	descending	post	0.0597014925373134
1276	hCR_dscoCR_2r	89000	0	descending	post	0.0895522388059701
1277	hCR_dscoCR_2r	90000	0	descending	post	0.0298507462686567
1278	hCR_dscoCR_2r	91000	0	descending	post	0.0298507462686567
1279	hCR_dscoCR_2r	92000	0	descending	post	0.0298507462686567
1280	hCR_dscoCR_2r	93000	0	descending	post	0.0298507462686567
1281	hCR_dscoCR_2r	94000	0	descending	post	0.0895522388059701
1282	hCR_dscoCR_2r	95000	0	descending	post	0.0149253731343284
1283	hCR_dscoCR_2r	96000	0	descending	post	0.104477611940299
1284	hCR_dscoCR_2r	97000	0	descending	post	0.0895522388059701
1285	hCR_dscoCR_2r	98000	0	descending	post	0.0597014925373134
1286	hCR_dscoCR_2r	99000	0	descending	post	0.0447761194029851
1287	hCR_dscoCR_2r	100000	0	descending	post	0.0298507462686567
1288	hCR_dscoCR_2r	102000	0	descending	post	0.0447761194029851
1289	hCR_dscoCR_2r	103000	0	descending	post	0.0149253731343284
1290	hCR_dscoCR_2r	104000	1	descending	post	0.0298507462686567
1291	hCR_dscoCR_2r	105000	1	descending	post	0.0149253731343284
1292	hCR_dscoCR_2r	107000	0	descending	post	0.0597014925373134
1293	hCR_dscoCR_2r	110000	0	descending	post	0.0149253731343284
1294	hCR_dscoCR_2r	111000	1	descending	post	0.0149253731343284
1295	hCR_dscoCR_2r	112000	0	descending	post	0.0149253731343284
1296	hCR_dscoCR_2r	113000	0	descending	post	0.0149253731343284
1297	hCR_dscoCR_2r	114000	0	descending	post	0.0149253731343284
1298	hCR_dscoCR_2r	115000	0	descending	post	0.0447761194029851
1299	hCR_dscoCR_2r	116000	0	descending	post	0.0298507462686567
1300	hCR_dscoCR_2r	118000	1	descending	post	0.0149253731343284
1301	hCR_dscoCR_2r	119000	0	descending	post	0.0298507462686567
1302	hCR_dscoCR_2r	125000	0	descending	post	0.0298507462686567
1303	hCR_dscoCR_2r	126000	0	descending	post	0.0298507462686567
1304	hCR_dscoCR_2r	127000	0	descending	post	0.0298507462686567
1305	hCR_dscoCR_2r	131000	0	descending	post	0.0149253731343284
1306	hCR_dscoCR_2r	132000	0	descending	post	0.0447761194029851
1307	hCR_dscoCR_2r	135000	0	descending	post	0.0298507462686567
1308	hCR_dscoCR_2r	137000	0	descending	post	0.0149253731343284
1309	hCR_dscoCR_2r	138000	0	descending	post	0.0149253731343284
1310	INMBdesc3_r 331495	4000	0	descending	post	0.0149253731343284
1311	INMBdesc3_r 331495	5000	0	descending	post	0.0597014925373134
1312	INMBdesc3_r 331495	6000	0	descending	post	0.0746268656716418
1313	INMBdesc3_r 331495	7000	0	descending	post	0.119402985074627
1314	INMBdesc3_r 331495	8000	0	descending	post	0.0895522388059701
1315	INMBdesc3_r 331495	9000	0	descending	post	0.104477611940299
1316	INMBdesc3_r 331495	10000	0	descending	post	0.149253731343284
1317	INMBdesc3_r 331495	11000	0	descending	post	0.149253731343284
1318	INMBdesc3_r 331495	12000	0	descending	post	0.194029850746269
1319	INMBdesc3_r 331495	13000	0	descending	post	0.164179104477612
1320	INMBdesc3_r 331495	14000	0	descending	post	0.17910447761194
1321	INMBdesc3_r 331495	15000	0	descending	post	0.134328358208955
1322	INMBdesc3_r 331495	16000	0	descending	post	0.223880597014925
1323	INMBdesc3_r 331495	17000	0	descending	post	0.194029850746269
1324	INMBdesc3_r 331495	18000	0	descending	post	0.238805970149254
1325	INMBdesc3_r 331495	19000	0	descending	post	0.238805970149254
1326	INMBdesc3_r 331495	20000	0	descending	post	0.26865671641791
1327	INMBdesc3_r 331495	21000	0	descending	post	0.17910447761194
1328	INMBdesc3_r 331495	22000	0	descending	post	0.298507462686567
1329	INMBdesc3_r 331495	23000	0	descending	post	0.388059701492537
1330	INMBdesc3_r 331495	24000	0	descending	post	0.328358208955224
1331	INMBdesc3_r 331495	25000	1	descending	post	0.432835820895522
1332	INMBdesc3_r 331495	26000	1	descending	post	0.417910447761194
1333	INMBdesc3_r 331495	27000	0	descending	post	0.194029850746269
1334	INMBdesc3_r 331495	28000	0	descending	post	0.283582089552239
1335	INMBdesc3_r 331495	29000	0	descending	post	0.238805970149254
1336	INMBdesc3_r 331495	30000	0	descending	post	0.238805970149254
1337	INMBdesc3_r 331495	31000	0	descending	post	0.17910447761194
1338	INMBdesc3_r 331495	32000	0	descending	post	0.223880597014925
1339	INMBdesc3_r 331495	33000	2	descending	post	0.149253731343284
1340	INMBdesc3_r 331495	34000	1	descending	post	0.194029850746269
1341	INMBdesc3_r 331495	35000	1	descending	post	0.164179104477612
1342	INMBdesc3_r 331495	36000	0	descending	post	0.149253731343284
1343	INMBdesc3_r 331495	37000	1	descending	post	0.208955223880597
1344	INMBdesc3_r 331495	38000	0	descending	post	0.119402985074627
1345	INMBdesc3_r 331495	39000	0	descending	post	0.208955223880597
1346	INMBdesc3_r 331495	40000	0	descending	post	0.104477611940299
1347	INMBdesc3_r 331495	41000	0	descending	post	0.134328358208955
1348	INMBdesc3_r 331495	42000	0	descending	post	0.134328358208955
1349	INMBdesc3_r 331495	43000	0	descending	post	0.149253731343284
1350	INMBdesc3_r 331495	44000	0	descending	post	0.0746268656716418
1351	INMBdesc3_r 331495	45000	0	descending	post	0.149253731343284
1352	INMBdesc3_r 331495	46000	0	descending	post	0.0447761194029851
1353	INMBdesc3_r 331495	47000	0	descending	post	0.0895522388059701
1354	INMBdesc3_r 331495	48000	0	descending	post	0.0298507462686567
1355	INMBdesc3_r 331495	49000	0	descending	post	0.0895522388059701
1356	INMBdesc3_r 331495	50000	0	descending	post	0.194029850746269
1357	INMBdesc3_r 331495	51000	0	descending	post	0.119402985074627
1358	INMBdesc3_r 331495	52000	0	descending	post	0.149253731343284
1359	INMBdesc3_r 331495	53000	0	descending	post	0.0597014925373134
1360	INMBdesc3_r 331495	54000	0	descending	post	0.194029850746269
1361	INMBdesc3_r 331495	55000	0	descending	post	0.149253731343284
1362	INMBdesc3_r 331495	56000	0	descending	post	0.0895522388059701
1363	INMBdesc3_r 331495	57000	0	descending	post	0.0597014925373134
1364	INMBdesc3_r 331495	58000	0	descending	post	0.119402985074627
1365	INMBdesc3_r 331495	59000	0	descending	post	0.0895522388059701
1366	INMBdesc3_r 331495	60000	0	descending	post	0.208955223880597
1367	INMBdesc3_r 331495	61000	0	descending	post	0.149253731343284
1368	INMBdesc3_r 331495	62000	0	descending	post	0.104477611940299
1369	INMBdesc3_r 331495	63000	0	descending	post	0.149253731343284
1370	INMBdesc3_r 331495	64000	0	descending	post	0.0895522388059701
1371	INMBdesc3_r 331495	65000	0	descending	post	0.0895522388059701
1372	INMBdesc3_r 331495	66000	0	descending	post	0.0895522388059701
1373	INMBdesc3_r 331495	67000	0	descending	post	0.149253731343284
1374	INMBdesc3_r 331495	68000	0	descending	post	0.134328358208955
1375	INMBdesc3_r 331495	69000	0	descending	post	0.134328358208955
1376	INMBdesc3_r 331495	70000	0	descending	post	0.0597014925373134
1377	INMBdesc3_r 331495	71000	0	descending	post	0.0447761194029851
1378	INMBdesc3_r 331495	72000	0	descending	post	0.149253731343284
1379	INMBdesc3_r 331495	73000	0	descending	post	0.104477611940299
1380	INMBdesc3_r 331495	74000	0	descending	post	0.0746268656716418
1381	INMBdesc3_r 331495	75000	0	descending	post	0.119402985074627
1382	INMBdesc3_r 331495	76000	0	descending	post	0.0597014925373134
1383	INMBdesc3_r 331495	77000	0	descending	post	0.0447761194029851
1384	INMBdesc3_r 331495	78000	0	descending	post	0.0895522388059701
1385	INMBdesc3_r 331495	79000	0	descending	post	0.0895522388059701
1386	INMBdesc3_r 331495	80000	0	descending	post	0.0746268656716418
1387	INMBdesc3_r 331495	81000	0	descending	post	0.0597014925373134
1388	INMBdesc3_r 331495	82000	0	descending	post	0.0298507462686567
1389	INMBdesc3_r 331495	83000	0	descending	post	0.0597014925373134
1390	INMBdesc3_r 331495	84000	0	descending	post	0.0447761194029851
1391	INMBdesc3_r 331495	85000	0	descending	post	0.0447761194029851
1392	INMBdesc3_r 331495	86000	0	descending	post	0.119402985074627
1393	INMBdesc3_r 331495	87000	0	descending	post	0.0149253731343284
1394	INMBdesc3_r 331495	88000	0	descending	post	0.0597014925373134
1395	INMBdesc3_r 331495	89000	0	descending	post	0.0895522388059701
1396	INMBdesc3_r 331495	90000	0	descending	post	0.0298507462686567
1397	INMBdesc3_r 331495	91000	0	descending	post	0.0298507462686567
1398	INMBdesc3_r 331495	92000	0	descending	post	0.0298507462686567
1399	INMBdesc3_r 331495	93000	0	descending	post	0.0298507462686567
1400	INMBdesc3_r 331495	94000	0	descending	post	0.0895522388059701
1401	INMBdesc3_r 331495	95000	0	descending	post	0.0149253731343284
1402	INMBdesc3_r 331495	96000	0	descending	post	0.104477611940299
1403	INMBdesc3_r 331495	97000	0	descending	post	0.0895522388059701
1404	INMBdesc3_r 331495	98000	0	descending	post	0.0597014925373134
1405	INMBdesc3_r 331495	99000	0	descending	post	0.0447761194029851
1406	INMBdesc3_r 331495	100000	0	descending	post	0.0298507462686567
1407	INMBdesc3_r 331495	102000	0	descending	post	0.0447761194029851
1408	INMBdesc3_r 331495	103000	0	descending	post	0.0149253731343284
1409	INMBdesc3_r 331495	104000	0	descending	post	0.0298507462686567
1410	INMBdesc3_r 331495	105000	0	descending	post	0.0149253731343284
1411	INMBdesc3_r 331495	107000	0	descending	post	0.0597014925373134
1412	INMBdesc3_r 331495	110000	0	descending	post	0.0149253731343284
1413	INMBdesc3_r 331495	111000	0	descending	post	0.0149253731343284
1414	INMBdesc3_r 331495	112000	0	descending	post	0.0149253731343284
1415	INMBdesc3_r 331495	113000	0	descending	post	0.0149253731343284
1416	INMBdesc3_r 331495	114000	0	descending	post	0.0149253731343284
1417	INMBdesc3_r 331495	115000	0	descending	post	0.0447761194029851
1418	INMBdesc3_r 331495	116000	0	descending	post	0.0298507462686567
1419	INMBdesc3_r 331495	118000	0	descending	post	0.0149253731343284
1420	INMBdesc3_r 331495	119000	0	descending	post	0.0298507462686567
1421	INMBdesc3_r 331495	125000	0	descending	post	0.0298507462686567
1422	INMBdesc3_r 331495	126000	0	descending	post	0.0298507462686567
1423	INMBdesc3_r 331495	127000	0	descending	post	0.0298507462686567
1424	INMBdesc3_r 331495	131000	0	descending	post	0.0149253731343284
1425	INMBdesc3_r 331495	132000	0	descending	post	0.0447761194029851
1426	INMBdesc3_r 331495	135000	0	descending	post	0.0298507462686567
1427	INMBdesc3_r 331495	137000	0	descending	post	0.0149253731343284
1428	INMBdesc3_r 331495	138000	0	descending	post	0.0149253731343284
1429	INdesc_r 335229	4000	0	descending	post	0.0149253731343284
1430	INdesc_r 335229	5000	0	descending	post	0.0597014925373134
1431	INdesc_r 335229	6000	0	descending	post	0.0746268656716418
1432	INdesc_r 335229	7000	0	descending	post	0.119402985074627
1433	INdesc_r 335229	8000	0	descending	post	0.0895522388059701
1434	INdesc_r 335229	9000	0	descending	post	0.104477611940299
1435	INdesc_r 335229	10000	0	descending	post	0.149253731343284
1436	INdesc_r 335229	11000	0	descending	post	0.149253731343284
1437	INdesc_r 335229	12000	1	descending	post	0.194029850746269
1438	INdesc_r 335229	13000	0	descending	post	0.164179104477612
1439	INdesc_r 335229	14000	0	descending	post	0.17910447761194
1440	INdesc_r 335229	15000	0	descending	post	0.134328358208955
1441	INdesc_r 335229	16000	0	descending	post	0.223880597014925
1442	INdesc_r 335229	17000	1	descending	post	0.194029850746269
1443	INdesc_r 335229	18000	1	descending	post	0.238805970149254
1444	INdesc_r 335229	19000	1	descending	post	0.238805970149254
1445	INdesc_r 335229	20000	1	descending	post	0.26865671641791
1446	INdesc_r 335229	21000	2	descending	post	0.17910447761194
1447	INdesc_r 335229	22000	0	descending	post	0.298507462686567
1448	INdesc_r 335229	23000	2	descending	post	0.388059701492537
1449	INdesc_r 335229	24000	1	descending	post	0.328358208955224
1450	INdesc_r 335229	25000	0	descending	post	0.432835820895522
1451	INdesc_r 335229	26000	2	descending	post	0.417910447761194
1452	INdesc_r 335229	27000	1	descending	post	0.194029850746269
1453	INdesc_r 335229	28000	0	descending	post	0.283582089552239
1454	INdesc_r 335229	29000	0	descending	post	0.238805970149254
1455	INdesc_r 335229	30000	0	descending	post	0.238805970149254
1456	INdesc_r 335229	31000	0	descending	post	0.17910447761194
1457	INdesc_r 335229	32000	0	descending	post	0.223880597014925
1458	INdesc_r 335229	33000	0	descending	post	0.149253731343284
1459	INdesc_r 335229	34000	0	descending	post	0.194029850746269
1460	INdesc_r 335229	35000	0	descending	post	0.164179104477612
1461	INdesc_r 335229	36000	0	descending	post	0.149253731343284
1462	INdesc_r 335229	37000	0	descending	post	0.208955223880597
1463	INdesc_r 335229	38000	1	descending	post	0.119402985074627
1464	INdesc_r 335229	39000	0	descending	post	0.208955223880597
1465	INdesc_r 335229	40000	0	descending	post	0.104477611940299
1466	INdesc_r 335229	41000	0	descending	post	0.134328358208955
1467	INdesc_r 335229	42000	0	descending	post	0.134328358208955
1468	INdesc_r 335229	43000	0	descending	post	0.149253731343284
1469	INdesc_r 335229	44000	0	descending	post	0.0746268656716418
1470	INdesc_r 335229	45000	0	descending	post	0.149253731343284
1471	INdesc_r 335229	46000	0	descending	post	0.0447761194029851
1472	INdesc_r 335229	47000	0	descending	post	0.0895522388059701
1473	INdesc_r 335229	48000	0	descending	post	0.0298507462686567
1474	INdesc_r 335229	49000	0	descending	post	0.0895522388059701
1475	INdesc_r 335229	50000	0	descending	post	0.194029850746269
1476	INdesc_r 335229	51000	0	descending	post	0.119402985074627
1477	INdesc_r 335229	52000	0	descending	post	0.149253731343284
1478	INdesc_r 335229	53000	0	descending	post	0.0597014925373134
1479	INdesc_r 335229	54000	0	descending	post	0.194029850746269
1480	INdesc_r 335229	55000	0	descending	post	0.149253731343284
1481	INdesc_r 335229	56000	0	descending	post	0.0895522388059701
1482	INdesc_r 335229	57000	0	descending	post	0.0597014925373134
1483	INdesc_r 335229	58000	0	descending	post	0.119402985074627
1484	INdesc_r 335229	59000	0	descending	post	0.0895522388059701
1485	INdesc_r 335229	60000	0	descending	post	0.208955223880597
1486	INdesc_r 335229	61000	0	descending	post	0.149253731343284
1487	INdesc_r 335229	62000	0	descending	post	0.104477611940299
1488	INdesc_r 335229	63000	0	descending	post	0.149253731343284
1489	INdesc_r 335229	64000	0	descending	post	0.0895522388059701
1490	INdesc_r 335229	65000	0	descending	post	0.0895522388059701
1491	INdesc_r 335229	66000	0	descending	post	0.0895522388059701
1492	INdesc_r 335229	67000	0	descending	post	0.149253731343284
1493	INdesc_r 335229	68000	0	descending	post	0.134328358208955
1494	INdesc_r 335229	69000	1	descending	post	0.134328358208955
1495	INdesc_r 335229	70000	0	descending	post	0.0597014925373134
1496	INdesc_r 335229	71000	0	descending	post	0.0447761194029851
1497	INdesc_r 335229	72000	0	descending	post	0.149253731343284
1498	INdesc_r 335229	73000	0	descending	post	0.104477611940299
1499	INdesc_r 335229	74000	0	descending	post	0.0746268656716418
1500	INdesc_r 335229	75000	0	descending	post	0.119402985074627
1501	INdesc_r 335229	76000	0	descending	post	0.0597014925373134
1502	INdesc_r 335229	77000	0	descending	post	0.0447761194029851
1503	INdesc_r 335229	78000	0	descending	post	0.0895522388059701
1504	INdesc_r 335229	79000	0	descending	post	0.0895522388059701
1505	INdesc_r 335229	80000	0	descending	post	0.0746268656716418
1506	INdesc_r 335229	81000	0	descending	post	0.0597014925373134
1507	INdesc_r 335229	82000	0	descending	post	0.0298507462686567
1508	INdesc_r 335229	83000	0	descending	post	0.0597014925373134
1509	INdesc_r 335229	84000	0	descending	post	0.0447761194029851
1510	INdesc_r 335229	85000	0	descending	post	0.0447761194029851
1511	INdesc_r 335229	86000	0	descending	post	0.119402985074627
1512	INdesc_r 335229	87000	0	descending	post	0.0149253731343284
1513	INdesc_r 335229	88000	0	descending	post	0.0597014925373134
1514	INdesc_r 335229	89000	0	descending	post	0.0895522388059701
1515	INdesc_r 335229	90000	0	descending	post	0.0298507462686567
1516	INdesc_r 335229	91000	0	descending	post	0.0298507462686567
1517	INdesc_r 335229	92000	0	descending	post	0.0298507462686567
1518	INdesc_r 335229	93000	0	descending	post	0.0298507462686567
1519	INdesc_r 335229	94000	0	descending	post	0.0895522388059701
1520	INdesc_r 335229	95000	0	descending	post	0.0149253731343284
1521	INdesc_r 335229	96000	0	descending	post	0.104477611940299
1522	INdesc_r 335229	97000	0	descending	post	0.0895522388059701
1523	INdesc_r 335229	98000	0	descending	post	0.0597014925373134
1524	INdesc_r 335229	99000	0	descending	post	0.0447761194029851
1525	INdesc_r 335229	100000	0	descending	post	0.0298507462686567
1526	INdesc_r 335229	102000	0	descending	post	0.0447761194029851
1527	INdesc_r 335229	103000	0	descending	post	0.0149253731343284
1528	INdesc_r 335229	104000	0	descending	post	0.0298507462686567
1529	INdesc_r 335229	105000	0	descending	post	0.0149253731343284
1530	INdesc_r 335229	107000	0	descending	post	0.0597014925373134
1531	INdesc_r 335229	110000	0	descending	post	0.0149253731343284
1532	INdesc_r 335229	111000	0	descending	post	0.0149253731343284
1533	INdesc_r 335229	112000	0	descending	post	0.0149253731343284
1534	INdesc_r 335229	113000	0	descending	post	0.0149253731343284
1535	INdesc_r 335229	114000	0	descending	post	0.0149253731343284
1536	INdesc_r 335229	115000	0	descending	post	0.0447761194029851
1537	INdesc_r 335229	116000	0	descending	post	0.0298507462686567
1538	INdesc_r 335229	118000	0	descending	post	0.0149253731343284
1539	INdesc_r 335229	119000	0	descending	post	0.0298507462686567
1540	INdesc_r 335229	125000	0	descending	post	0.0298507462686567
1541	INdesc_r 335229	126000	0	descending	post	0.0298507462686567
1542	INdesc_r 335229	127000	0	descending	post	0.0298507462686567
1543	INdesc_r 335229	131000	0	descending	post	0.0149253731343284
1544	INdesc_r 335229	132000	0	descending	post	0.0447761194029851
1545	INdesc_r 335229	135000	0	descending	post	0.0298507462686567
1546	INdesc_r 335229	137000	0	descending	post	0.0149253731343284
1547	INdesc_r 335229	138000	0	descending	post	0.0149253731343284
1548	INtorii_l	4000	0	descending	post	0.0149253731343284
1549	INtorii_l	5000	0	descending	post	0.0597014925373134
1550	INtorii_l	6000	1	descending	post	0.0746268656716418
1551	INtorii_l	7000	3	descending	post	0.119402985074627
1552	INtorii_l	8000	0	descending	post	0.0895522388059701
1553	INtorii_l	9000	0	descending	post	0.104477611940299
1554	INtorii_l	10000	0	descending	post	0.149253731343284
1555	INtorii_l	11000	0	descending	post	0.149253731343284
1556	INtorii_l	12000	2	descending	post	0.194029850746269
1557	INtorii_l	13000	2	descending	post	0.164179104477612
1558	INtorii_l	14000	2	descending	post	0.17910447761194
1559	INtorii_l	15000	2	descending	post	0.134328358208955
1560	INtorii_l	16000	2	descending	post	0.223880597014925
1561	INtorii_l	17000	0	descending	post	0.194029850746269
1562	INtorii_l	18000	2	descending	post	0.238805970149254
1563	INtorii_l	19000	2	descending	post	0.238805970149254
1564	INtorii_l	20000	0	descending	post	0.26865671641791
1565	INtorii_l	21000	0	descending	post	0.17910447761194
1566	INtorii_l	22000	0	descending	post	0.298507462686567
1567	INtorii_l	23000	0	descending	post	0.388059701492537
1568	INtorii_l	24000	0	descending	post	0.328358208955224
1569	INtorii_l	25000	2	descending	post	0.432835820895522
1570	INtorii_l	26000	1	descending	post	0.417910447761194
1571	INtorii_l	27000	0	descending	post	0.194029850746269
1572	INtorii_l	28000	0	descending	post	0.283582089552239
1573	INtorii_l	29000	0	descending	post	0.238805970149254
1574	INtorii_l	30000	1	descending	post	0.238805970149254
1575	INtorii_l	31000	0	descending	post	0.17910447761194
1576	INtorii_l	32000	0	descending	post	0.223880597014925
1577	INtorii_l	33000	1	descending	post	0.149253731343284
1578	INtorii_l	34000	1	descending	post	0.194029850746269
1579	INtorii_l	35000	0	descending	post	0.164179104477612
1580	INtorii_l	36000	0	descending	post	0.149253731343284
1581	INtorii_l	37000	0	descending	post	0.208955223880597
1582	INtorii_l	38000	0	descending	post	0.119402985074627
1583	INtorii_l	39000	0	descending	post	0.208955223880597
1584	INtorii_l	40000	0	descending	post	0.104477611940299
1585	INtorii_l	41000	1	descending	post	0.134328358208955
1586	INtorii_l	42000	0	descending	post	0.134328358208955
1587	INtorii_l	43000	0	descending	post	0.149253731343284
1588	INtorii_l	44000	0	descending	post	0.0746268656716418
1589	INtorii_l	45000	0	descending	post	0.149253731343284
1590	INtorii_l	46000	0	descending	post	0.0447761194029851
1591	INtorii_l	47000	0	descending	post	0.0895522388059701
1592	INtorii_l	48000	1	descending	post	0.0298507462686567
1593	INtorii_l	49000	0	descending	post	0.0895522388059701
1594	INtorii_l	50000	1	descending	post	0.194029850746269
1595	INtorii_l	51000	0	descending	post	0.119402985074627
1596	INtorii_l	52000	0	descending	post	0.149253731343284
1597	INtorii_l	53000	0	descending	post	0.0597014925373134
1598	INtorii_l	54000	0	descending	post	0.194029850746269
1599	INtorii_l	55000	0	descending	post	0.149253731343284
1600	INtorii_l	56000	0	descending	post	0.0895522388059701
1601	INtorii_l	57000	0	descending	post	0.0597014925373134
1602	INtorii_l	58000	0	descending	post	0.119402985074627
1603	INtorii_l	59000	0	descending	post	0.0895522388059701
1604	INtorii_l	60000	0	descending	post	0.208955223880597
1605	INtorii_l	61000	0	descending	post	0.149253731343284
1606	INtorii_l	62000	0	descending	post	0.104477611940299
1607	INtorii_l	63000	0	descending	post	0.149253731343284
1608	INtorii_l	64000	1	descending	post	0.0895522388059701
1609	INtorii_l	65000	0	descending	post	0.0895522388059701
1610	INtorii_l	66000	0	descending	post	0.0895522388059701
1611	INtorii_l	67000	0	descending	post	0.149253731343284
1612	INtorii_l	68000	0	descending	post	0.134328358208955
1613	INtorii_l	69000	0	descending	post	0.134328358208955
1614	INtorii_l	70000	0	descending	post	0.0597014925373134
1615	INtorii_l	71000	0	descending	post	0.0447761194029851
1616	INtorii_l	72000	0	descending	post	0.149253731343284
1617	INtorii_l	73000	0	descending	post	0.104477611940299
1618	INtorii_l	74000	0	descending	post	0.0746268656716418
1619	INtorii_l	75000	0	descending	post	0.119402985074627
1620	INtorii_l	76000	0	descending	post	0.0597014925373134
1621	INtorii_l	77000	0	descending	post	0.0447761194029851
1622	INtorii_l	78000	0	descending	post	0.0895522388059701
1623	INtorii_l	79000	0	descending	post	0.0895522388059701
1624	INtorii_l	80000	0	descending	post	0.0746268656716418
1625	INtorii_l	81000	0	descending	post	0.0597014925373134
1626	INtorii_l	82000	0	descending	post	0.0298507462686567
1627	INtorii_l	83000	0	descending	post	0.0597014925373134
1628	INtorii_l	84000	0	descending	post	0.0447761194029851
1629	INtorii_l	85000	0	descending	post	0.0447761194029851
1630	INtorii_l	86000	0	descending	post	0.119402985074627
1631	INtorii_l	87000	0	descending	post	0.0149253731343284
1632	INtorii_l	88000	0	descending	post	0.0597014925373134
1633	INtorii_l	89000	0	descending	post	0.0895522388059701
1634	INtorii_l	90000	0	descending	post	0.0298507462686567
1635	INtorii_l	91000	0	descending	post	0.0298507462686567
1636	INtorii_l	92000	0	descending	post	0.0298507462686567
1637	INtorii_l	93000	0	descending	post	0.0298507462686567
1638	INtorii_l	94000	0	descending	post	0.0895522388059701
1639	INtorii_l	95000	0	descending	post	0.0149253731343284
1640	INtorii_l	96000	0	descending	post	0.104477611940299
1641	INtorii_l	97000	0	descending	post	0.0895522388059701
1642	INtorii_l	98000	0	descending	post	0.0597014925373134
1643	INtorii_l	99000	0	descending	post	0.0447761194029851
1644	INtorii_l	100000	0	descending	post	0.0298507462686567
1645	INtorii_l	102000	0	descending	post	0.0447761194029851
1646	INtorii_l	103000	0	descending	post	0.0149253731343284
1647	INtorii_l	104000	0	descending	post	0.0298507462686567
1648	INtorii_l	105000	0	descending	post	0.0149253731343284
1649	INtorii_l	107000	0	descending	post	0.0597014925373134
1650	INtorii_l	110000	0	descending	post	0.0149253731343284
1651	INtorii_l	111000	0	descending	post	0.0149253731343284
1652	INtorii_l	112000	0	descending	post	0.0149253731343284
1653	INtorii_l	113000	0	descending	post	0.0149253731343284
1654	INtorii_l	114000	0	descending	post	0.0149253731343284
1655	INtorii_l	115000	0	descending	post	0.0447761194029851
1656	INtorii_l	116000	0	descending	post	0.0298507462686567
1657	INtorii_l	118000	0	descending	post	0.0149253731343284
1658	INtorii_l	119000	0	descending	post	0.0298507462686567
1659	INtorii_l	125000	0	descending	post	0.0298507462686567
1660	INtorii_l	126000	0	descending	post	0.0298507462686567
1661	INtorii_l	127000	0	descending	post	0.0298507462686567
1662	INtorii_l	131000	0	descending	post	0.0149253731343284
1663	INtorii_l	132000	0	descending	post	0.0447761194029851
1664	INtorii_l	135000	0	descending	post	0.0298507462686567
1665	INtorii_l	137000	0	descending	post	0.0149253731343284
1666	INtorii_l	138000	0	descending	post	0.0149253731343284
1667	INdesc_exsn_r; sn_like	4000	0	descending	post	0.0149253731343284
1668	INdesc_exsn_r; sn_like	5000	2	descending	post	0.0597014925373134
1669	INdesc_exsn_r; sn_like	6000	1	descending	post	0.0746268656716418
1670	INdesc_exsn_r; sn_like	7000	0	descending	post	0.119402985074627
1671	INdesc_exsn_r; sn_like	8000	0	descending	post	0.0895522388059701
1672	INdesc_exsn_r; sn_like	9000	0	descending	post	0.104477611940299
1673	INdesc_exsn_r; sn_like	10000	0	descending	post	0.149253731343284
1674	INdesc_exsn_r; sn_like	11000	2	descending	post	0.149253731343284
1675	INdesc_exsn_r; sn_like	12000	0	descending	post	0.194029850746269
1676	INdesc_exsn_r; sn_like	13000	0	descending	post	0.164179104477612
1677	INdesc_exsn_r; sn_like	14000	0	descending	post	0.17910447761194
1678	INdesc_exsn_r; sn_like	15000	0	descending	post	0.134328358208955
1679	INdesc_exsn_r; sn_like	16000	0	descending	post	0.223880597014925
1680	INdesc_exsn_r; sn_like	17000	0	descending	post	0.194029850746269
1681	INdesc_exsn_r; sn_like	18000	0	descending	post	0.238805970149254
1682	INdesc_exsn_r; sn_like	19000	0	descending	post	0.238805970149254
1683	INdesc_exsn_r; sn_like	20000	0	descending	post	0.26865671641791
1684	INdesc_exsn_r; sn_like	21000	0	descending	post	0.17910447761194
1685	INdesc_exsn_r; sn_like	22000	0	descending	post	0.298507462686567
1686	INdesc_exsn_r; sn_like	23000	0	descending	post	0.388059701492537
1687	INdesc_exsn_r; sn_like	24000	0	descending	post	0.328358208955224
1688	INdesc_exsn_r; sn_like	25000	0	descending	post	0.432835820895522
1689	INdesc_exsn_r; sn_like	26000	0	descending	post	0.417910447761194
1690	INdesc_exsn_r; sn_like	27000	0	descending	post	0.194029850746269
1691	INdesc_exsn_r; sn_like	28000	0	descending	post	0.283582089552239
1692	INdesc_exsn_r; sn_like	29000	0	descending	post	0.238805970149254
1693	INdesc_exsn_r; sn_like	30000	0	descending	post	0.238805970149254
1694	INdesc_exsn_r; sn_like	31000	0	descending	post	0.17910447761194
1695	INdesc_exsn_r; sn_like	32000	1	descending	post	0.223880597014925
1696	INdesc_exsn_r; sn_like	33000	0	descending	post	0.149253731343284
1697	INdesc_exsn_r; sn_like	34000	0	descending	post	0.194029850746269
1698	INdesc_exsn_r; sn_like	35000	0	descending	post	0.164179104477612
1699	INdesc_exsn_r; sn_like	36000	0	descending	post	0.149253731343284
1700	INdesc_exsn_r; sn_like	37000	0	descending	post	0.208955223880597
1701	INdesc_exsn_r; sn_like	38000	0	descending	post	0.119402985074627
1702	INdesc_exsn_r; sn_like	39000	0	descending	post	0.208955223880597
1703	INdesc_exsn_r; sn_like	40000	0	descending	post	0.104477611940299
1704	INdesc_exsn_r; sn_like	41000	0	descending	post	0.134328358208955
1705	INdesc_exsn_r; sn_like	42000	0	descending	post	0.134328358208955
1706	INdesc_exsn_r; sn_like	43000	0	descending	post	0.149253731343284
1707	INdesc_exsn_r; sn_like	44000	0	descending	post	0.0746268656716418
1708	INdesc_exsn_r; sn_like	45000	0	descending	post	0.149253731343284
1709	INdesc_exsn_r; sn_like	46000	0	descending	post	0.0447761194029851
1710	INdesc_exsn_r; sn_like	47000	0	descending	post	0.0895522388059701
1711	INdesc_exsn_r; sn_like	48000	0	descending	post	0.0298507462686567
1712	INdesc_exsn_r; sn_like	49000	0	descending	post	0.0895522388059701
1713	INdesc_exsn_r; sn_like	50000	0	descending	post	0.194029850746269
1714	INdesc_exsn_r; sn_like	51000	0	descending	post	0.119402985074627
1715	INdesc_exsn_r; sn_like	52000	0	descending	post	0.149253731343284
1716	INdesc_exsn_r; sn_like	53000	0	descending	post	0.0597014925373134
1717	INdesc_exsn_r; sn_like	54000	0	descending	post	0.194029850746269
1718	INdesc_exsn_r; sn_like	55000	0	descending	post	0.149253731343284
1719	INdesc_exsn_r; sn_like	56000	0	descending	post	0.0895522388059701
1720	INdesc_exsn_r; sn_like	57000	0	descending	post	0.0597014925373134
1721	INdesc_exsn_r; sn_like	58000	0	descending	post	0.119402985074627
1722	INdesc_exsn_r; sn_like	59000	0	descending	post	0.0895522388059701
1723	INdesc_exsn_r; sn_like	60000	0	descending	post	0.208955223880597
1724	INdesc_exsn_r; sn_like	61000	0	descending	post	0.149253731343284
1725	INdesc_exsn_r; sn_like	62000	0	descending	post	0.104477611940299
1726	INdesc_exsn_r; sn_like	63000	0	descending	post	0.149253731343284
1727	INdesc_exsn_r; sn_like	64000	0	descending	post	0.0895522388059701
1728	INdesc_exsn_r; sn_like	65000	0	descending	post	0.0895522388059701
1729	INdesc_exsn_r; sn_like	66000	0	descending	post	0.0895522388059701
1730	INdesc_exsn_r; sn_like	67000	0	descending	post	0.149253731343284
1731	INdesc_exsn_r; sn_like	68000	1	descending	post	0.134328358208955
1732	INdesc_exsn_r; sn_like	69000	0	descending	post	0.134328358208955
1733	INdesc_exsn_r; sn_like	70000	0	descending	post	0.0597014925373134
1734	INdesc_exsn_r; sn_like	71000	1	descending	post	0.0447761194029851
1735	INdesc_exsn_r; sn_like	72000	0	descending	post	0.149253731343284
1736	INdesc_exsn_r; sn_like	73000	0	descending	post	0.104477611940299
1737	INdesc_exsn_r; sn_like	74000	1	descending	post	0.0746268656716418
1738	INdesc_exsn_r; sn_like	75000	0	descending	post	0.119402985074627
1739	INdesc_exsn_r; sn_like	76000	0	descending	post	0.0597014925373134
1740	INdesc_exsn_r; sn_like	77000	0	descending	post	0.0447761194029851
1741	INdesc_exsn_r; sn_like	78000	1	descending	post	0.0895522388059701
1742	INdesc_exsn_r; sn_like	79000	0	descending	post	0.0895522388059701
1743	INdesc_exsn_r; sn_like	80000	0	descending	post	0.0746268656716418
1744	INdesc_exsn_r; sn_like	81000	0	descending	post	0.0597014925373134
1745	INdesc_exsn_r; sn_like	82000	0	descending	post	0.0298507462686567
1746	INdesc_exsn_r; sn_like	83000	0	descending	post	0.0597014925373134
1747	INdesc_exsn_r; sn_like	84000	0	descending	post	0.0447761194029851
1748	INdesc_exsn_r; sn_like	85000	0	descending	post	0.0447761194029851
1749	INdesc_exsn_r; sn_like	86000	0	descending	post	0.119402985074627
1750	INdesc_exsn_r; sn_like	87000	0	descending	post	0.0149253731343284
1751	INdesc_exsn_r; sn_like	88000	0	descending	post	0.0597014925373134
1752	INdesc_exsn_r; sn_like	89000	0	descending	post	0.0895522388059701
1753	INdesc_exsn_r; sn_like	90000	0	descending	post	0.0298507462686567
1754	INdesc_exsn_r; sn_like	91000	0	descending	post	0.0298507462686567
1755	INdesc_exsn_r; sn_like	92000	0	descending	post	0.0298507462686567
1756	INdesc_exsn_r; sn_like	93000	0	descending	post	0.0298507462686567
1757	INdesc_exsn_r; sn_like	94000	0	descending	post	0.0895522388059701
1758	INdesc_exsn_r; sn_like	95000	0	descending	post	0.0149253731343284
1759	INdesc_exsn_r; sn_like	96000	0	descending	post	0.104477611940299
1760	INdesc_exsn_r; sn_like	97000	0	descending	post	0.0895522388059701
1761	INdesc_exsn_r; sn_like	98000	0	descending	post	0.0597014925373134
1762	INdesc_exsn_r; sn_like	99000	0	descending	post	0.0447761194029851
1763	INdesc_exsn_r; sn_like	100000	0	descending	post	0.0298507462686567
1764	INdesc_exsn_r; sn_like	102000	0	descending	post	0.0447761194029851
1765	INdesc_exsn_r; sn_like	103000	0	descending	post	0.0149253731343284
1766	INdesc_exsn_r; sn_like	104000	0	descending	post	0.0298507462686567
1767	INdesc_exsn_r; sn_like	105000	0	descending	post	0.0149253731343284
1768	INdesc_exsn_r; sn_like	107000	0	descending	post	0.0597014925373134
1769	INdesc_exsn_r; sn_like	110000	0	descending	post	0.0149253731343284
1770	INdesc_exsn_r; sn_like	111000	0	descending	post	0.0149253731343284
1771	INdesc_exsn_r; sn_like	112000	0	descending	post	0.0149253731343284
1772	INdesc_exsn_r; sn_like	113000	0	descending	post	0.0149253731343284
1773	INdesc_exsn_r; sn_like	114000	0	descending	post	0.0149253731343284
1774	INdesc_exsn_r; sn_like	115000	0	descending	post	0.0447761194029851
1775	INdesc_exsn_r; sn_like	116000	0	descending	post	0.0298507462686567
1776	INdesc_exsn_r; sn_like	118000	0	descending	post	0.0149253731343284
1777	INdesc_exsn_r; sn_like	119000	0	descending	post	0.0298507462686567
1778	INdesc_exsn_r; sn_like	125000	0	descending	post	0.0298507462686567
1779	INdesc_exsn_r; sn_like	126000	0	descending	post	0.0298507462686567
1780	INdesc_exsn_r; sn_like	127000	0	descending	post	0.0298507462686567
1781	INdesc_exsn_r; sn_like	131000	0	descending	post	0.0149253731343284
1782	INdesc_exsn_r; sn_like	132000	0	descending	post	0.0447761194029851
1783	INdesc_exsn_r; sn_like	135000	0	descending	post	0.0298507462686567
1784	INdesc_exsn_r; sn_like	137000	0	descending	post	0.0149253731343284
1785	INdesc_exsn_r; sn_like	138000	0	descending	post	0.0149253731343284
1786	INrope_l1	4000	0	descending	post	0.0149253731343284
1787	INrope_l1	5000	1	descending	post	0.0597014925373134
1788	INrope_l1	6000	1	descending	post	0.0746268656716418
1789	INrope_l1	7000	1	descending	post	0.119402985074627
1790	INrope_l1	8000	0	descending	post	0.0895522388059701
1791	INrope_l1	9000	0	descending	post	0.104477611940299
1792	INrope_l1	10000	0	descending	post	0.149253731343284
1793	INrope_l1	11000	0	descending	post	0.149253731343284
1794	INrope_l1	12000	0	descending	post	0.194029850746269
1795	INrope_l1	13000	0	descending	post	0.164179104477612
1796	INrope_l1	14000	0	descending	post	0.17910447761194
1797	INrope_l1	15000	0	descending	post	0.134328358208955
1798	INrope_l1	16000	0	descending	post	0.223880597014925
1799	INrope_l1	17000	0	descending	post	0.194029850746269
1800	INrope_l1	18000	0	descending	post	0.238805970149254
1801	INrope_l1	19000	0	descending	post	0.238805970149254
1802	INrope_l1	20000	0	descending	post	0.26865671641791
1803	INrope_l1	21000	0	descending	post	0.17910447761194
1804	INrope_l1	22000	0	descending	post	0.298507462686567
1805	INrope_l1	23000	0	descending	post	0.388059701492537
1806	INrope_l1	24000	0	descending	post	0.328358208955224
1807	INrope_l1	25000	0	descending	post	0.432835820895522
1808	INrope_l1	26000	0	descending	post	0.417910447761194
1809	INrope_l1	27000	0	descending	post	0.194029850746269
1810	INrope_l1	28000	1	descending	post	0.283582089552239
1811	INrope_l1	29000	3	descending	post	0.238805970149254
1812	INrope_l1	30000	3	descending	post	0.238805970149254
1813	INrope_l1	31000	1	descending	post	0.17910447761194
1814	INrope_l1	32000	6	descending	post	0.223880597014925
1815	INrope_l1	33000	2	descending	post	0.149253731343284
1816	INrope_l1	34000	5	descending	post	0.194029850746269
1817	INrope_l1	35000	1	descending	post	0.164179104477612
1818	INrope_l1	36000	1	descending	post	0.149253731343284
1819	INrope_l1	37000	2	descending	post	0.208955223880597
1820	INrope_l1	38000	0	descending	post	0.119402985074627
1821	INrope_l1	39000	1	descending	post	0.208955223880597
1822	INrope_l1	40000	3	descending	post	0.104477611940299
1823	INrope_l1	41000	5	descending	post	0.134328358208955
1824	INrope_l1	42000	0	descending	post	0.134328358208955
1825	INrope_l1	43000	0	descending	post	0.149253731343284
1826	INrope_l1	44000	0	descending	post	0.0746268656716418
1827	INrope_l1	45000	1	descending	post	0.149253731343284
1828	INrope_l1	46000	0	descending	post	0.0447761194029851
1829	INrope_l1	47000	0	descending	post	0.0895522388059701
1830	INrope_l1	48000	0	descending	post	0.0298507462686567
1831	INrope_l1	49000	1	descending	post	0.0895522388059701
1832	INrope_l1	50000	1	descending	post	0.194029850746269
1833	INrope_l1	51000	1	descending	post	0.119402985074627
1834	INrope_l1	52000	0	descending	post	0.149253731343284
1835	INrope_l1	53000	1	descending	post	0.0597014925373134
1836	INrope_l1	54000	4	descending	post	0.194029850746269
1837	INrope_l1	55000	2	descending	post	0.149253731343284
1838	INrope_l1	56000	2	descending	post	0.0895522388059701
1839	INrope_l1	57000	0	descending	post	0.0597014925373134
1840	INrope_l1	58000	0	descending	post	0.119402985074627
1841	INrope_l1	59000	0	descending	post	0.0895522388059701
1842	INrope_l1	60000	0	descending	post	0.208955223880597
1843	INrope_l1	61000	0	descending	post	0.149253731343284
1844	INrope_l1	62000	0	descending	post	0.104477611940299
1845	INrope_l1	63000	0	descending	post	0.149253731343284
1846	INrope_l1	64000	0	descending	post	0.0895522388059701
1847	INrope_l1	65000	1	descending	post	0.0895522388059701
1848	INrope_l1	66000	0	descending	post	0.0895522388059701
1849	INrope_l1	67000	0	descending	post	0.149253731343284
1850	INrope_l1	68000	1	descending	post	0.134328358208955
1851	INrope_l1	69000	0	descending	post	0.134328358208955
1852	INrope_l1	70000	0	descending	post	0.0597014925373134
1853	INrope_l1	71000	0	descending	post	0.0447761194029851
1854	INrope_l1	72000	1	descending	post	0.149253731343284
1855	INrope_l1	73000	1	descending	post	0.104477611940299
1856	INrope_l1	74000	0	descending	post	0.0746268656716418
1857	INrope_l1	75000	1	descending	post	0.119402985074627
1858	INrope_l1	76000	0	descending	post	0.0597014925373134
1859	INrope_l1	77000	0	descending	post	0.0447761194029851
1860	INrope_l1	78000	0	descending	post	0.0895522388059701
1861	INrope_l1	79000	0	descending	post	0.0895522388059701
1862	INrope_l1	80000	0	descending	post	0.0746268656716418
1863	INrope_l1	81000	0	descending	post	0.0597014925373134
1864	INrope_l1	82000	0	descending	post	0.0298507462686567
1865	INrope_l1	83000	0	descending	post	0.0597014925373134
1866	INrope_l1	84000	0	descending	post	0.0447761194029851
1867	INrope_l1	85000	0	descending	post	0.0447761194029851
1868	INrope_l1	86000	0	descending	post	0.119402985074627
1869	INrope_l1	87000	0	descending	post	0.0149253731343284
1870	INrope_l1	88000	0	descending	post	0.0597014925373134
1871	INrope_l1	89000	0	descending	post	0.0895522388059701
1872	INrope_l1	90000	0	descending	post	0.0298507462686567
1873	INrope_l1	91000	0	descending	post	0.0298507462686567
1874	INrope_l1	92000	0	descending	post	0.0298507462686567
1875	INrope_l1	93000	0	descending	post	0.0298507462686567
1876	INrope_l1	94000	0	descending	post	0.0895522388059701
1877	INrope_l1	95000	0	descending	post	0.0149253731343284
1878	INrope_l1	96000	0	descending	post	0.104477611940299
1879	INrope_l1	97000	0	descending	post	0.0895522388059701
1880	INrope_l1	98000	0	descending	post	0.0597014925373134
1881	INrope_l1	99000	0	descending	post	0.0447761194029851
1882	INrope_l1	100000	0	descending	post	0.0298507462686567
1883	INrope_l1	102000	0	descending	post	0.0447761194029851
1884	INrope_l1	103000	0	descending	post	0.0149253731343284
1885	INrope_l1	104000	1	descending	post	0.0298507462686567
1886	INrope_l1	105000	0	descending	post	0.0149253731343284
1887	INrope_l1	107000	2	descending	post	0.0597014925373134
1888	INrope_l1	110000	0	descending	post	0.0149253731343284
1889	INrope_l1	111000	0	descending	post	0.0149253731343284
1890	INrope_l1	112000	0	descending	post	0.0149253731343284
1891	INrope_l1	113000	0	descending	post	0.0149253731343284
1892	INrope_l1	114000	0	descending	post	0.0149253731343284
1893	INrope_l1	115000	1	descending	post	0.0447761194029851
1894	INrope_l1	116000	0	descending	post	0.0298507462686567
1895	INrope_l1	118000	0	descending	post	0.0149253731343284
1896	INrope_l1	119000	0	descending	post	0.0298507462686567
1897	INrope_l1	125000	0	descending	post	0.0298507462686567
1898	INrope_l1	126000	2	descending	post	0.0298507462686567
1899	INrope_l1	127000	1	descending	post	0.0298507462686567
1900	INrope_l1	131000	0	descending	post	0.0149253731343284
1901	INrope_l1	132000	1	descending	post	0.0447761194029851
1902	INrope_l1	135000	2	descending	post	0.0298507462686567
1903	INrope_l1	137000	1	descending	post	0.0149253731343284
1904	INrope_l1	138000	1	descending	post	0.0149253731343284
1905	INdesc_r 393182	4000	0	descending	post	0.0149253731343284
1906	INdesc_r 393182	5000	0	descending	post	0.0597014925373134
1907	INdesc_r 393182	6000	0	descending	post	0.0746268656716418
1908	INdesc_r 393182	7000	0	descending	post	0.119402985074627
1909	INdesc_r 393182	8000	0	descending	post	0.0895522388059701
1910	INdesc_r 393182	9000	0	descending	post	0.104477611940299
1911	INdesc_r 393182	10000	0	descending	post	0.149253731343284
1912	INdesc_r 393182	11000	0	descending	post	0.149253731343284
1913	INdesc_r 393182	12000	0	descending	post	0.194029850746269
1914	INdesc_r 393182	13000	0	descending	post	0.164179104477612
1915	INdesc_r 393182	14000	0	descending	post	0.17910447761194
1916	INdesc_r 393182	15000	0	descending	post	0.134328358208955
1917	INdesc_r 393182	16000	0	descending	post	0.223880597014925
1918	INdesc_r 393182	17000	0	descending	post	0.194029850746269
1919	INdesc_r 393182	18000	0	descending	post	0.238805970149254
1920	INdesc_r 393182	19000	0	descending	post	0.238805970149254
1921	INdesc_r 393182	20000	0	descending	post	0.26865671641791
1922	INdesc_r 393182	21000	0	descending	post	0.17910447761194
1923	INdesc_r 393182	22000	0	descending	post	0.298507462686567
1924	INdesc_r 393182	23000	0	descending	post	0.388059701492537
1925	INdesc_r 393182	24000	0	descending	post	0.328358208955224
1926	INdesc_r 393182	25000	0	descending	post	0.432835820895522
1927	INdesc_r 393182	26000	0	descending	post	0.417910447761194
1928	INdesc_r 393182	27000	0	descending	post	0.194029850746269
1929	INdesc_r 393182	28000	0	descending	post	0.283582089552239
1930	INdesc_r 393182	29000	0	descending	post	0.238805970149254
1931	INdesc_r 393182	30000	0	descending	post	0.238805970149254
1932	INdesc_r 393182	31000	0	descending	post	0.17910447761194
1933	INdesc_r 393182	32000	0	descending	post	0.223880597014925
1934	INdesc_r 393182	33000	0	descending	post	0.149253731343284
1935	INdesc_r 393182	34000	0	descending	post	0.194029850746269
1936	INdesc_r 393182	35000	1	descending	post	0.164179104477612
1937	INdesc_r 393182	36000	0	descending	post	0.149253731343284
1938	INdesc_r 393182	37000	0	descending	post	0.208955223880597
1939	INdesc_r 393182	38000	0	descending	post	0.119402985074627
1940	INdesc_r 393182	39000	0	descending	post	0.208955223880597
1941	INdesc_r 393182	40000	0	descending	post	0.104477611940299
1942	INdesc_r 393182	41000	0	descending	post	0.134328358208955
1943	INdesc_r 393182	42000	0	descending	post	0.134328358208955
1944	INdesc_r 393182	43000	0	descending	post	0.149253731343284
1945	INdesc_r 393182	44000	0	descending	post	0.0746268656716418
1946	INdesc_r 393182	45000	0	descending	post	0.149253731343284
1947	INdesc_r 393182	46000	0	descending	post	0.0447761194029851
1948	INdesc_r 393182	47000	0	descending	post	0.0895522388059701
1949	INdesc_r 393182	48000	0	descending	post	0.0298507462686567
1950	INdesc_r 393182	49000	0	descending	post	0.0895522388059701
1951	INdesc_r 393182	50000	1	descending	post	0.194029850746269
1952	INdesc_r 393182	51000	0	descending	post	0.119402985074627
1953	INdesc_r 393182	52000	0	descending	post	0.149253731343284
1954	INdesc_r 393182	53000	0	descending	post	0.0597014925373134
1955	INdesc_r 393182	54000	2	descending	post	0.194029850746269
1956	INdesc_r 393182	55000	0	descending	post	0.149253731343284
1957	INdesc_r 393182	56000	0	descending	post	0.0895522388059701
1958	INdesc_r 393182	57000	0	descending	post	0.0597014925373134
1959	INdesc_r 393182	58000	0	descending	post	0.119402985074627
1960	INdesc_r 393182	59000	0	descending	post	0.0895522388059701
1961	INdesc_r 393182	60000	0	descending	post	0.208955223880597
1962	INdesc_r 393182	61000	0	descending	post	0.149253731343284
1963	INdesc_r 393182	62000	0	descending	post	0.104477611940299
1964	INdesc_r 393182	63000	0	descending	post	0.149253731343284
1965	INdesc_r 393182	64000	0	descending	post	0.0895522388059701
1966	INdesc_r 393182	65000	0	descending	post	0.0895522388059701
1967	INdesc_r 393182	66000	0	descending	post	0.0895522388059701
1968	INdesc_r 393182	67000	0	descending	post	0.149253731343284
1969	INdesc_r 393182	68000	0	descending	post	0.134328358208955
1970	INdesc_r 393182	69000	0	descending	post	0.134328358208955
1971	INdesc_r 393182	70000	0	descending	post	0.0597014925373134
1972	INdesc_r 393182	71000	0	descending	post	0.0447761194029851
1973	INdesc_r 393182	72000	1	descending	post	0.149253731343284
1974	INdesc_r 393182	73000	0	descending	post	0.104477611940299
1975	INdesc_r 393182	74000	0	descending	post	0.0746268656716418
1976	INdesc_r 393182	75000	0	descending	post	0.119402985074627
1977	INdesc_r 393182	76000	1	descending	post	0.0597014925373134
1978	INdesc_r 393182	77000	1	descending	post	0.0447761194029851
1979	INdesc_r 393182	78000	0	descending	post	0.0895522388059701
1980	INdesc_r 393182	79000	0	descending	post	0.0895522388059701
1981	INdesc_r 393182	80000	0	descending	post	0.0746268656716418
1982	INdesc_r 393182	81000	0	descending	post	0.0597014925373134
1983	INdesc_r 393182	82000	0	descending	post	0.0298507462686567
1984	INdesc_r 393182	83000	0	descending	post	0.0597014925373134
1985	INdesc_r 393182	84000	0	descending	post	0.0447761194029851
1986	INdesc_r 393182	85000	0	descending	post	0.0447761194029851
1987	INdesc_r 393182	86000	0	descending	post	0.119402985074627
1988	INdesc_r 393182	87000	0	descending	post	0.0149253731343284
1989	INdesc_r 393182	88000	0	descending	post	0.0597014925373134
1990	INdesc_r 393182	89000	0	descending	post	0.0895522388059701
1991	INdesc_r 393182	90000	0	descending	post	0.0298507462686567
1992	INdesc_r 393182	91000	0	descending	post	0.0298507462686567
1993	INdesc_r 393182	92000	0	descending	post	0.0298507462686567
1994	INdesc_r 393182	93000	0	descending	post	0.0298507462686567
1995	INdesc_r 393182	94000	0	descending	post	0.0895522388059701
1996	INdesc_r 393182	95000	0	descending	post	0.0149253731343284
1997	INdesc_r 393182	96000	0	descending	post	0.104477611940299
1998	INdesc_r 393182	97000	0	descending	post	0.0895522388059701
1999	INdesc_r 393182	98000	0	descending	post	0.0597014925373134
[truncated: 36,823 more rows]
