# Supplementary material for: Whole-body connectome of a segmented annelid larva
Source: eLife. 2025 Aug 27;13:RP97964. doi: 10.7554/eLife.97964 (PMC12387772; doi:10.7554/eLife.97964)
Supplement: Figure 10—figure supplement 3—source data 1. [file elife-97964-fig10-figsupp3-data1.txt]

	SN head	IN head	MN head	effector head	SN trunk	IN trunk	MN trunk	effector trunk
SN head	1024	1613	426	88	87	442	89	5
IN head	224	2141	551	122	80	518	379	16
MN head	8	127	157	623	24	143	54	573
effector head	0	2	0	0	1	0	0	0
SN trunk	43	107	115	58	424	1465	331	44
IN trunk	156	360	103	2	324	2358	1237	80
MN trunk	15	50	49	808	53	293	487	2903
effector trunk	0	4	1	0	5	19	9	1
