# Supplementary material for: Whole-body connectome of a segmented annelid larva
Source: eLife. 2025 Aug 27;13:RP97964. doi: 10.7554/eLife.97964 (PMC12387772; doi:10.7554/eLife.97964)
Supplement: Figure 10—figure supplement 4—source data 1. [file elife-97964-fig10-figsupp4-data1.txt]

	SN left	IN left	MN left	effector left	SN right	IN right	MN right	effector right
SN left	564	1264	228	55	212	452	230	8
IN left	253	1660	647	45	103	1010	482	64
MN left	20	157	177	1033	25	164	167	1488
effector left	1	3	0	0	0	1	1	0
SN right	240	407	169	2	521	1439	293	68
IN right	129	1032	488	41	255	1675	652	69
MN right	22	139	220	1454	19	153	180	945
effector right	0	6	5	0	4	15	4	1
