# Supplementary material for: Whole-body connectome of a segmented annelid larva
Source: eLife. 2025 Aug 27;13:RP97964. doi: 10.7554/eLife.97964 (PMC12387772; doi:10.7554/eLife.97964)
Supplement: Figure 11—source data 1. [file elife-97964-fig11-data1.txt]

SN-head	IN-head	MN-head	eff-head	SN-sg0	IN-sg0	MN-sg0	eff-sg0	SN-sg1	IN-sg1	MN-sg1	eff-sg1	SN-sg2	IN-sg2	MN-sg2	eff-sg2	SN-sg3	IN-sg3	MN-sg3	eff-sg3	SN-pyg	IN-pyg	MN-pyg	eff-pyg
SN-head	994	1547	423	83	3	34	0	2	65	287	74	3	10	92	15	2	0	10	0	0	9	14	0	0
IN-head	197	2024	550	115	12	16	0	2	18	235	199	12	6	128	107	10	2	67	64	5	36	11	3	0
MN-head	8	124	157	623	4	0	0	116	2	51	37	193	4	22	12	157	2	48	4	124	12	10	1	0
eff-head	0	1	0	0	0	0	0	0	0	0	0	0	0	0	0	0	0	0	0	0	1	0	0	0
SN-sg0	5	19	1	0	2	0	0	1	0	13	0	0	0	5	0	1	0	2	0	0	0	0	0	0
IN-sg0	5	20	9	0	1	2	0	0	0	11	6	0	0	3	0	0	0	0	0	0	0	1	0	0
MN-sg0	0	0	0	0	0	0	0	0	0	0	0	0	0	0	0	0	0	0	0	0	0	0	0	0
eff-sg0	0	0	0	0	0	0	0	0	0	0	0	0	0	0	0	0	0	0	0	0	0	0	0	0
SN-sg1	26	14	71	0	1	0	0	0	18	155	26	2	22	137	29	0	1	14	6	0	1	7	0	0
IN-sg1	83	190	64	1	9	6	0	3	18	260	169	4	9	251	165	9	7	106	60	0	34	42	1	0
MN-sg1	9	32	38	303	0	2	0	132	1	38	88	433	2	25	34	327	3	14	5	278	3	3	0	7
eff-sg1	0	1	0	0	0	0	0	0	0	1	0	1	0	0	0	0	0	0	0	0	0	0	0	0
SN-sg2	4	6	0	0	0	1	0	0	12	52	31	0	37	223	78	10	8	44	18	0	5	24	0	0
IN-sg2	29	62	9	1	0	0	0	0	25	196	145	2	33	441	254	15	23	207	82	0	50	51	2	0
MN-sg2	5	12	5	2	0	2	0	25	6	56	58	248	14	49	100	592	9	18	31	123	0	0	0	1
eff-sg2	0	5	1	0	0	0	0	0	0	6	6	0	3	12	1	0	2	4	1	0	0	0	0	0
SN-sg3	0	3	6	0	0	0	0	0	1	35	20	0	6	82	28	6	91	182	41	8	20	42	0	0
IN-sg3	2	33	7	0	0	3	0	0	0	47	48	3	8	104	83	10	23	194	96	2	54	35	4	10
MN-sg3	0	4	5	0	0	0	0	0	2	3	11	1	5	4	13	146	4	28	85	539	0	1	1	20
eff-sg3	0	0	0	0	0	0	0	0	0	0	0	0	0	4	0	0	0	0	0	0	0	0	0	0
SN-pyg	6	63	37	61	12	2	0	2	2	76	13	1	6	105	13	3	13	161	18	2	168	46	4	8
IN-pyg	37	18	10	0	0	1	0	0	0	51	36	0	1	23	13	2	2	31	8	0	14	21	1	0
MN-pyg	1	0	0	514	0	0	0	0	1	0	2	0	0	3	0	2	0	2	1	15	2	0	4	13
eff-pyg	0	0	0	0	0	0	0	0	0	0	0	0	0	0	0	0	0	0	0	0	0	0	0	0
