# Supplementary material for: Whole-body connectome of a segmented annelid larva
Source: eLife. 2025 Aug 27;13:RP97964. doi: 10.7554/eLife.97964 (PMC12387772; doi:10.7554/eLife.97964)
Supplement: Figure 11—source data 2. [file elife-97964-fig11-data2.txt]

synapses	presyn	postsyn
1	6846	head	head
2	189	head	sg0
3	1176	head	sg1
4	565	head	sg2
5	326	head	sg3
6	97	head	pyg
7	59	sg0	head
8	6	sg0	sg0
9	30	sg0	sg1
10	9	sg0	sg2
11	2	sg0	sg3
12	1	sg0	pyg
13	832	sg1	head
14	153	sg1	sg0
15	1214	sg1	sg1
16	1010	sg1	sg2
17	494	sg1	sg3
18	98	sg1	pyg
19	141	sg2	head
20	28	sg2	sg0
21	843	sg2	sg1
22	1862	sg2	sg2
23	570	sg2	sg3
24	133	sg2	pyg
25	60	sg3	head
26	3	sg3	sg0
27	171	sg3	sg1
28	499	sg3	sg2
29	1293	sg3	sg3
30	187	sg3	pyg
31	747	pyg	head
32	17	pyg	sg0
33	182	pyg	sg1
34	171	pyg	sg2
35	253	pyg	sg3
36	281	pyg	pyg
