# Supplementary material for: Whole-body connectome of a segmented annelid larva
Source: eLife. 2025 Aug 27;13:RP97964. doi: 10.7554/eLife.97964 (PMC12387772; doi:10.7554/eLife.97964)
Supplement: Figure 11—source data 3. [file elife-97964-fig11-data3.txt]

presyn	pigment cell	gland cell	muscle	ciliated cell
head	26	42	306	1029
sg0	0	0	0	1
sg1	73	8	483	933
sg2	0	130	875	0
sg3	12	2	705	13
pyg	570	0	34	22
