# Supplementary material for: Whole-body connectome of a segmented annelid larva
Source: eLife. 2025 Aug 27;13:RP97964. doi: 10.7554/eLife.97964 (PMC12387772; doi:10.7554/eLife.97964)
Supplement: Figure 11—source data 4. [file elife-97964-fig11-data4.txt]

source	target	value	source_class	target_class	sourcesegment	targetsegment	source_name
9	3	1	IN	effector	sg1	head
13	3	1	IN	effector	sg2	head
20	3	61	SN	effector	pygidium	head
14	3	2	MN	effector	sg2	head
1	3	115	IN	effector	head	head
22	3	514	MN	effector	pygidium	head
0	3	83	SN	effector	head	head
2	3	623	MN	effector	head	head
10	3	303	MN	effector	sg1	head
10	23	7	MN	effector	sg1	pygidium
14	23	1	MN	effector	sg2	pygidium
22	23	13	MN	effector	pygidium	pygidium
18	23	20	MN	effector	sg3	pygidium
20	23	8	SN	effector	pygidium	pygidium
17	23	10	IN	effector	sg3	pygidium
14	7	25	MN	effector	sg2	sg0
2	7	116	MN	effector	head	sg0
20	7	2	SN	effector	pygidium	sg0
10	7	132	MN	effector	sg1	sg0
1	7	2	IN	effector	head	sg0
9	7	3	IN	effector	sg1	sg0
4	7	1	SN	effector	sg0	sg0
0	7	2	SN	effector	head	sg0
9	11	4	IN	effector	sg1	sg1
1	11	12	IN	effector	head	sg1
17	11	3	IN	effector	sg3	sg1
14	11	248	MN	effector	sg2	sg1
0	11	3	SN	effector	head	sg1
11	11	1	effector	effector	sg1	sg1
18	11	1	MN	effector	sg3	sg1
2	11	193	MN	effector	head	sg1
8	11	2	SN	effector	sg1	sg1
10	11	433	MN	effector	sg1	sg1
20	11	1	SN	effector	pygidium	sg1
13	11	2	IN	effector	sg2	sg1
10	15	327	MN	effector	sg1	sg2
2	15	157	MN	effector	head	sg2
1	15	10	IN	effector	head	sg2
9	15	9	IN	effector	sg1	sg2
0	15	2	SN	effector	head	sg2
12	15	10	SN	effector	sg2	sg2
4	15	1	SN	effector	sg0	sg2
14	15	592	MN	effector	sg2	sg2
17	15	10	IN	effector	sg3	sg2
16	15	6	SN	effector	sg3	sg2
18	15	146	MN	effector	sg3	sg2
20	15	3	SN	effector	pygidium	sg2
13	15	15	IN	effector	sg2	sg2
22	15	2	MN	effector	pygidium	sg2
21	15	2	IN	effector	pygidium	sg2
1	19	5	IN	effector	head	sg3
10	19	278	MN	effector	sg1	sg3
22	19	15	MN	effector	pygidium	sg3
17	19	2	IN	effector	sg3	sg3
18	19	539	MN	effector	sg3	sg3
20	19	2	SN	effector	pygidium	sg3
2	19	124	MN	effector	head	sg3
14	19	123	MN	effector	sg2	sg3
16	19	8	SN	effector	sg3	sg3
3	1	1	effector	IN	head	head
15	1	5	effector	IN	sg2	head
11	1	1	effector	IN	sg1	head
14	1	12	MN	IN	sg2	head
1	1	2024	IN	IN	head	head
8	1	14	SN	IN	sg1	head
13	1	62	IN	IN	sg2	head
9	1	190	IN	IN	sg1	head
18	1	4	MN	IN	sg3	head
4	1	19	SN	IN	sg0	head
17	1	33	IN	IN	sg3	head
5	1	20	IN	IN	sg0	head
0	1	1547	SN	IN	head	head
20	1	63	SN	IN	pygidium	head
10	1	32	MN	IN	sg1	head
16	1	3	SN	IN	sg3	head
2	1	124	MN	IN	head	head
12	1	6	SN	IN	sg2	head
21	1	18	IN	IN	pygidium	head
8	21	7	SN	IN	sg1	pygidium
20	21	46	SN	IN	pygidium	pygidium
5	21	1	IN	IN	sg0	pygidium
12	21	24	SN	IN	sg2	pygidium
1	21	11	IN	IN	head	pygidium
10	21	3	MN	IN	sg1	pygidium
16	21	42	SN	IN	sg3	pygidium
0	21	14	SN	IN	head	pygidium
13	21	51	IN	IN	sg2	pygidium
2	21	10	MN	IN	head	pygidium
18	21	1	MN	IN	sg3	pygidium
17	21	35	IN	IN	sg3	pygidium
21	21	21	IN	IN	pygidium	pygidium
9	21	42	IN	IN	sg1	pygidium
14	5	2	MN	IN	sg2	sg0
20	5	2	SN	IN	pygidium	sg0
17	5	3	IN	IN	sg3	sg0
1	5	16	IN	IN	head	sg0
9	5	6	IN	IN	sg1	sg0
12	5	1	SN	IN	sg2	sg0
0	5	34	SN	IN	head	sg0
5	5	2	IN	IN	sg0	sg0
10	5	2	MN	IN	sg1	sg0
21	5	1	IN	IN	pygidium	sg0
15	9	6	effector	IN	sg2	sg1
11	9	1	effector	IN	sg1	sg1
4	9	13	SN	IN	sg0	sg1
9	9	260	IN	IN	sg1	sg1
14	9	56	MN	IN	sg2	sg1
21	9	51	IN	IN	pygidium	sg1
13	9	196	IN	IN	sg2	sg1
8	9	155	SN	IN	sg1	sg1
0	9	287	SN	IN	head	sg1
5	9	11	IN	IN	sg0	sg1
12	9	52	SN	IN	sg2	sg1
2	9	51	MN	IN	head	sg1
20	9	76	SN	IN	pygidium	sg1
16	9	35	SN	IN	sg3	sg1
1	9	235	IN	IN	head	sg1
17	9	47	IN	IN	sg3	sg1
10	9	38	MN	IN	sg1	sg1
18	9	3	MN	IN	sg3	sg1
10	13	25	MN	IN	sg1	sg2
17	13	104	IN	IN	sg3	sg2
5	13	3	IN	IN	sg0	sg2
19	13	4	effector	IN	sg3	sg2
18	13	4	MN	IN	sg3	sg2
21	13	23	IN	IN	pygidium	sg2
13	13	441	IN	IN	sg2	sg2
15	13	12	effector	IN	sg2	sg2
4	13	5	SN	IN	sg0	sg2
16	13	82	SN	IN	sg3	sg2
12	13	223	SN	IN	sg2	sg2
1	13	128	IN	IN	head	sg2
0	13	92	SN	IN	head	sg2
8	13	137	SN	IN	sg1	sg2
20	13	105	SN	IN	pygidium	sg2
22	13	3	MN	IN	pygidium	sg2
14	13	49	MN	IN	sg2	sg2
9	13	251	IN	IN	sg1	sg2
2	13	22	MN	IN	head	sg2
17	17	194	IN	IN	sg3	sg3
20	17	161	SN	IN	pygidium	sg3
21	17	31	IN	IN	pygidium	sg3
4	17	2	SN	IN	sg0	sg3
18	17	28	MN	IN	sg3	sg3
22	17	2	MN	IN	pygidium	sg3
1	17	67	IN	IN	head	sg3
8	17	14	SN	IN	sg1	sg3
12	17	44	SN	IN	sg2	sg3
9	17	106	IN	IN	sg1	sg3
10	17	14	MN	IN	sg1	sg3
16	17	182	SN	IN	sg3	sg3
14	17	18	MN	IN	sg2	sg3
13	17	207	IN	IN	sg2	sg3
15	17	4	effector	IN	sg2	sg3
0	17	10	SN	IN	head	sg3
2	17	48	MN	IN	head	sg3
13	2	9	IN	MN	sg2	head
14	2	5	MN	MN	sg2	head
1	2	550	IN	MN	head	head
10	2	38	MN	MN	sg1	head
20	2	37	SN	MN	pygidium	head
8	2	71	SN	MN	sg1	head
15	2	1	effector	MN	sg2	head
4	2	1	SN	MN	sg0	head
21	2	10	IN	MN	pygidium	head
16	2	6	SN	MN	sg3	head
2	2	157	MN	MN	head	head
5	2	9	IN	MN	sg0	head
9	2	64	IN	MN	sg1	head
0	2	423	SN	MN	head	head
17	2	7	IN	MN	sg3	head
18	2	5	MN	MN	sg3	head
22	22	4	MN	MN	pygidium	pygidium
1	22	3	IN	MN	head	pygidium
20	22	4	SN	MN	pygidium	pygidium
18	22	1	MN	MN	sg3	pygidium
9	22	1	IN	MN	sg1	pygidium
21	22	1	IN	MN	pygidium	pygidium
13	22	2	IN	MN	sg2	pygidium
2	22	1	MN	MN	head	pygidium
17	22	4	IN	MN	sg3	pygidium
9	10	169	IN	MN	sg1	sg1
0	10	74	SN	MN	head	sg1
8	10	26	SN	MN	sg1	sg1
16	10	20	SN	MN	sg3	sg1
2	10	37	MN	MN	head	sg1
5	10	6	IN	MN	sg0	sg1
17	10	48	IN	MN	sg3	sg1
22	10	2	MN	MN	pygidium	sg1
10	10	88	MN	MN	sg1	sg1
21	10	36	IN	MN	pygidium	sg1
12	10	31	SN	MN	sg2	sg1
1	10	199	IN	MN	head	sg1
13	10	145	IN	MN	sg2	sg1
15	10	6	effector	MN	sg2	sg1
20	10	13	SN	MN	pygidium	sg1
18	10	11	MN	MN	sg3	sg1
14	10	58	MN	MN	sg2	sg1
16	14	28	SN	MN	sg3	sg2
21	14	13	IN	MN	pygidium	sg2
10	14	34	MN	MN	sg1	sg2
12	14	78	SN	MN	sg2	sg2
8	14	29	SN	MN	sg1	sg2
17	14	83	IN	MN	sg3	sg2
20	14	13	SN	MN	pygidium	sg2
13	14	254	IN	MN	sg2	sg2
18	14	13	MN	MN	sg3	sg2
9	14	165	IN	MN	sg1	sg2
15	14	1	effector	MN	sg2	sg2
0	14	15	SN	MN	head	sg2
1	14	107	IN	MN	head	sg2
14	14	100	MN	MN	sg2	sg2
2	14	12	MN	MN	head	sg2
8	18	6	SN	MN	sg1	sg3
1	18	64	IN	MN	head	sg3
16	18	41	SN	MN	sg3	sg3
20	18	18	SN	MN	pygidium	sg3
14	18	31	MN	MN	sg2	sg3
21	18	8	IN	MN	pygidium	sg3
2	18	4	MN	MN	head	sg3
18	18	85	MN	MN	sg3	sg3
10	18	5	MN	MN	sg1	sg3
15	18	1	effector	MN	sg2	sg3
9	18	60	IN	MN	sg1	sg3
12	18	18	SN	MN	sg2	sg3
17	18	96	IN	MN	sg3	sg3
13	18	82	IN	MN	sg2	sg3
22	18	1	MN	MN	pygidium	sg3
8	0	26	SN	SN	sg1	head
17	0	2	IN	SN	sg3	head
10	0	9	MN	SN	sg1	head
0	0	994	SN	SN	head	head
5	0	5	IN	SN	sg0	head
14	0	5	MN	SN	sg2	head
12	0	4	SN	SN	sg2	head
21	0	37	IN	SN	pygidium	head
1	0	197	IN	SN	head	head
13	0	29	IN	SN	sg2	head
4	0	5	SN	SN	sg0	head
9	0	83	IN	SN	sg1	head
2	0	8	MN	SN	head	head
20	0	6	SN	SN	pygidium	head
22	0	1	MN	SN	pygidium	head
2	20	12	MN	SN	head	pygidium
21	20	14	IN	SN	pygidium	pygidium
3	20	1	effector	SN	head	pygidium
0	20	9	SN	SN	head	pygidium
13	20	50	IN	SN	sg2	pygidium
9	20	34	IN	SN	sg1	pygidium
20	20	168	SN	SN	pygidium	pygidium
22	20	2	MN	SN	pygidium	pygidium
12	20	5	SN	SN	sg2	pygidium
1	20	36	IN	SN	head	pygidium
17	20	54	IN	SN	sg3	pygidium
16	20	20	SN	SN	sg3	pygidium
10	20	3	MN	SN	sg1	pygidium
8	20	1	SN	SN	sg1	pygidium
8	4	1	SN	SN	sg1	sg0
2	4	4	MN	SN	head	sg0
0	4	3	SN	SN	head	sg0
1	4	12	IN	SN	head	sg0
9	4	9	IN	SN	sg1	sg0
20	4	12	SN	SN	pygidium	sg0
4	4	2	SN	SN	sg0	sg0
5	4	1	IN	SN	sg0	sg0
20	8	2	SN	SN	pygidium	sg1
18	8	2	MN	SN	sg3	sg1
13	8	25	IN	SN	sg2	sg1
16	8	1	SN	SN	sg3	sg1
12	8	12	SN	SN	sg2	sg1
14	8	6	MN	SN	sg2	sg1
22	8	1	MN	SN	pygidium	sg1
10	8	1	MN	SN	sg1	sg1
2	8	2	MN	SN	head	sg1
9	8	18	IN	SN	sg1	sg1
1	8	18	IN	SN	head	sg1
8	8	18	SN	SN	sg1	sg1
0	8	65	SN	SN	head	sg1
16	12	6	SN	SN	sg3	sg2
9	12	9	IN	SN	sg1	sg2
15	12	3	effector	SN	sg2	sg2
17	12	8	IN	SN	sg3	sg2
8	12	22	SN	SN	sg1	sg2
2	12	4	MN	SN	head	sg2
12	12	37	SN	SN	sg2	sg2
20	12	6	SN	SN	pygidium	sg2
21	12	1	IN	SN	pygidium	sg2
0	12	10	SN	SN	head	sg2
18	12	5	MN	SN	sg3	sg2
1	12	6	IN	SN	head	sg2
10	12	2	MN	SN	sg1	sg2
14	12	14	MN	SN	sg2	sg2
13	12	33	IN	SN	sg2	sg2
12	16	8	SN	SN	sg2	sg3
10	16	3	MN	SN	sg1	sg3
16	16	91	SN	SN	sg3	sg3
1	16	2	IN	SN	head	sg3
2	16	2	MN	SN	head	sg3
17	16	23	IN	SN	sg3	sg3
20	16	13	SN	SN	pygidium	sg3
21	16	2	IN	SN	pygidium	sg3
15	16	2	effector	SN	sg2	sg3
13	16	23	IN	SN	sg2	sg3
18	16	4	MN	SN	sg3	sg3
8	16	1	SN	SN	sg1	sg3
9	16	7	IN	SN	sg1	sg3
14	16	9	MN	SN	sg2	sg3
