# Supplementary material for: Whole-body connectome of a segmented annelid larva
Source: eLife. 2025 Aug 27;13:RP97964. doi: 10.7554/eLife.97964 (PMC12387772; doi:10.7554/eLife.97964)
Supplement: Figure 12—source data 1. [file elife-97964-fig12-data1.txt]

	MC3cover (sg1)	covercell_MC3target	MNladder (sg1)	MNladder_mus	MNsmile (sg1)	MNsmile_mus	INsplitBronto (sg1)	INsplitPB_RF_Ya (sg1)	INsplitPBant (sg1)	INCM (sg1)	INcomm_DownL (sg1)	INleucoPU (sg1)	SNblunt	SNbronto	INMC3	headCR	MNant	INrope	INpreLadderATO	INasc_pyg	chaeMech	MNspinning	MNspider	VentralParaPU	INsplitPB	INtorii	MNwave
MC3cover (sg1)	0	61	0	0	0	0	0	0	0	1	0	0	0	0	0	0	0	0	0	1	0	0	0	0	1	0	0
covercell_MC3target	0	0	0	0	0	0	0	0	0	0	0	0	0	0	0	0	0	0	0	0	0	0	0	0	0	0	0
MNladder (sg1)	0	0	0	11	1	0	0	0	0	0	0	1	0	0	0	0	0	0	3	0	0	0	0	0	0	0	0
MNladder_mus	0	0	0	0	0	0	0	0	0	0	0	0	0	0	0	0	0	0	0	0	0	0	0	0	0	0	0
MNsmile (sg1)	0	0	0	0	8	91	0	0	0	0	0	0	0	0	0	0	0	0	0	0	0	0	0	0	0	0	0
MNsmile_mus	0	0	0	0	0	0	0	0	0	0	0	0	0	0	0	0	0	0	0	0	0	0	0	0	0	0	0
INsplitBronto (sg1)	1	0	1	0	1	0	0	0	0	1	1	0	0	1	0	0	0	1	0	0	1	20	12	0	1	0	0
INsplitPB_RF_Ya (sg1)	5	0	0	0	0	0	0	1	22	0	0	1	1	0	0	1	0	0	0	6	0	0	0	0	17	1	0
INsplitPBant (sg1)	0	0	0	0	0	0	0	2	0	0	0	2	0	0	0	0	0	1	0	11	1	3	0	0	5	0	0
INCM (sg1)	0	0	0	0	1	0	2	0	0	0	0	2	0	3	3	0	29	2	0	1	0	0	0	0	0	0	0
INcomm_DownL (sg1)	0	0	0	0	0	0	0	0	0	0	0	0	0	0	0	1	0	0	0	3	5	0	0	0	2	0	0
INleucoPU (sg1)	0	0	26	0	5	0	0	0	0	0	0	0	0	0	0	0	0	0	0	0	0	0	1	5	0	0	25
SNblunt	8	0	0	0	0	0	2	0	0	2	0	0	0	0	1	0	1	0	0	0	0	3	0	1	4	0	0
SNbronto	21	0	0	0	0	0	20	0	0	3	0	0	0	0	1	0	0	12	0	4	5	5	0	0	2	0	0
INMC3	22	1	0	0	0	0	0	0	0	5	0	0	0	3	0	0	1	1	0	0	0	1	0	0	0	0	0
headCR	1	0	0	0	0	0	0	0	0	138	6	1	0	0	0	25	3	20	0	1	4	0	0	0	0	2	0
MNant	0	0	0	0	0	0	0	0	0	0	0	0	0	0	0	0	3	0	0	0	0	0	0	0	0	0	0
INrope	0	0	0	0	31	0	1	0	0	2	0	4	2	1	0	0	0	0	0	0	3	5	21	0	0	0	1
INpreLadderATO	0	0	49	0	0	0	0	0	0	0	0	0	0	0	0	0	0	0	0	0	0	0	0	0	0	0	1
INasc_pyg	0	0	0	0	0	0	1	2	3	0	1	0	1	0	0	4	3	0	0	10	1	1	0	0	5	1	0
chaeMech	5	0	0	0	0	0	45	0	0	11	7	0	0	1	0	1	1	4	0	46	71	29	0	6	2	1	0
MNspinning	6	0	1	0	1	0	2	0	0	2	0	0	4	0	2	1	1	2	0	0	8	0	0	3	9	1	0
MNspider	0	0	1	1	0	0	0	0	0	0	0	0	0	0	0	0	0	1	0	0	0	0	0	0	0	0	1
VentralParaPU	3	0	17	0	1	0	0	0	0	0	0	23	1	0	0	0	0	0	1	0	7	8	1	6	6	0	0
INsplitPB	10	0	0	0	0	0	0	4	5	1	0	14	0	0	0	1	1	1	0	22	3	16	4	2	60	0	0
INtorii	1	0	0	0	0	0	0	0	3	0	0	7	1	0	0	0	1	0	0	1	0	0	0	0	3	0	0
MNwave	0	0	0	0	0	0	0	0	0	0	0	0	0	0	0	0	0	0	0	0	0	0	0	0	0	0	2
