# Supplementary material for: Whole-body connectome of a segmented annelid larva
Source: eLife. 2025 Aug 27;13:RP97964. doi: 10.7554/eLife.97964 (PMC12387772; doi:10.7554/eLife.97964)
Supplement: Figure 12—source data 2. [file elife-97964-fig12-data2.txt]

	MNspinning	INsplitSpin	chaeMech	INsplitBronto	INsplitPB	spinGland	PB	INdescLuqinPDF
MNspinning	0	13	8	2	9	124	6	0
INsplitSpin	0	0	0	0	0	0	1	0
chaeMech	29	7	71	45	2	0	10	1
INsplitBronto	20	1	1	0	1	0	2	0
INsplitPB	16	1	3	0	60	2	9	0
spinGland	0	0	0	0	0	0	0	0
PB	23	1	9	0	206	1	48	0
INdescLuqinPDF	10	0	0	0	0	0	0	0
