# Supplementary material for: Whole-body connectome of a segmented annelid larva
Source: eLife. 2025 Aug 27;13:RP97964. doi: 10.7554/eLife.97964 (PMC12387772; doi:10.7554/eLife.97964)
Supplement: Figure 12—source data 3. [file elife-97964-fig12-data3.txt]

	SNpygM	SNPDFpyg	INasc-pyg	INdescLuqinPDF	INATOpyg	INFVa-pyg	MNladder	chaeMech	covercell	cioMNcover	pyg_cirrus_CR	pygPBunp	Ser-tr1	MNring	INsplitPB
SNpygM	0	13	18	0	0	0	0	0	0	0	0	1	0	0	3
SNPDFpyg	0	0	0	8	0	0	0	0	0	0	0	0	0	0	5
INasc-pyg	1	0	10	0	0	0	0	1	0	0	0	0	2	0	5
INdescLuqinPDF	0	0	0	0	0	0	0	0	0	0	0	0	7	1	0
INATOpyg	0	0	0	0	3	0	1	0	0	0	0	0	8	8	0
INFVa-pyg	0	0	0	1	0	0	17	0	0	0	0	0	1	0	1
MNladder	0	0	0	0	0	0	0	0	0	0	0	0	0	0	0
chaeMech	0	2	46	1	0	17	0	71	0	0	6	5	1	46	2
covercell	0	0	0	0	0	0	0	0	0	0	0	0	0	0	0
cioMNcover	0	0	0	0	0	0	0	0	521	4	2	0	0	0	0
pyg_cirrus_CR	1	2	6	0	0	0	0	12	0	4	42	8	0	0	0
pygPBunp	1	1	0	1	0	0	0	3	40	0	6	0	0	0	0
Ser-tr1	0	0	0	1	0	0	0	0	2	0	0	1	0	6	1
MNring	0	0	0	0	0	0	1	0	0	0	0	0	5	19	0
INsplitPB	1	14	22	0	0	0	0	3	0	0	1	0	0	6	60
