# Supplementary material for: Whole-body connectome of a segmented annelid larva
Source: eLife. 2025 Aug 27;13:RP97964. doi: 10.7554/eLife.97964 (PMC12387772; doi:10.7554/eLife.97964)
Supplement: Figure 15—source data 1. [file elife-97964-fig15-data1.txt]

	chaeMech	CR	SNbronto	INchaeMech	INsplitCR	INsplitBronto	INsplitCRATO	INasc-pyg	INCM	INFVa-pyg	INrope	MNhose	MNring	MNspinning	MNcrab	MNacicX	MNspider
chaeMech	69	8	1	51	141	45	16	46	10	17	4	8	46	28	7	0	0
CR	16	82	0	0	150	0	17	7	141	0	21	0	0	0	25	0	0
SNbronto	5	0	0	0	2	20	0	4	3	0	12	0	0	5	0	0	0
INchaeMech	2	0	0	0	0	2	0	0	0	1	0	1	0	0	3	13	3
INsplitCR	1	14	0	0	24	0	9	4	2	0	0	4	2	7	25	0	1
INsplitBronto	1	0	1	2	0	0	0	0	1	0	1	1	4	20	2	1	12
INsplitCRATO	0	0	0	0	2	0	1	0	0	0	1	0	0	3	3	0	2
INasc-pyg	1	4	0	0	0	1	1	9	0	0	0	0	0	1	0	0	0
INCM	0	0	3	0	2	2	0	1	0	0	2	0	0	0	0	0	0
INFVa-pyg	0	0	0	0	0	0	0	0	0	0	0	0	0	0	0	0	0
INrope	3	0	1	1	1	1	4	0	2	0	0	9	14	5	3	0	21
MNhose	0	0	0	0	0	0	1	0	0	0	0	0	0	0	0	5	0
MNring	0	0	0	0	0	0	0	0	0	0	0	0	19	0	2	0	0
MNspinning	8	1	0	0	0	2	0	0	2	0	2	0	0	0	0	0	0
MNcrab	0	0	0	0	0	0	0	0	0	0	1	1	5	0	0	0	0
MNacicX	0	0	0	0	0	0	0	0	0	0	0	0	0	0	0	0	2
MNspider	0	0	0	0	0	0	0	0	0	0	1	0	0	0	0	1	0
