# Supplementary material for: Whole-body connectome of a segmented annelid larva
Source: eLife. 2025 Aug 27;13:RP97964. doi: 10.7554/eLife.97964 (PMC12387772; doi:10.7554/eLife.97964)
Supplement: Figure 16—source data 1. [file elife-97964-fig16-data1.txt]

	CR	PB	SNbronto	hPU	interparaPM	SNblunt	INsplitPUh	INsplitCR	INsplitBronto	INsplitPB	INCM	Loop	MC3cover	MNant	MNbiramous	MNspinning	MNspider_ant	MNspider_post	MNcrab	spinGland	ciliary_band	MUSac	MUSchae	MUSlong	MUSob	cover_cells
CR	82	15	0	1	0	0	2	151	0	0	141	0	1	3	0	0	0	0	26	0	2	0	0	0	0	0
PB	9	48	0	1	0	2	6	4	0	195	0	8	6	7	0	23	0	0	7	1	15	1	0	0	3	40
SNbronto	0	1	0	0	0	0	1	2	20	2	3	2	21	0	0	5	0	0	0	0	0	0	0	0	0	0
hPU	0	0	1	10	0	2	14	1	0	0	3	0	4	3	0	0	0	0	0	0	0	0	0	0	0	0
interparaPM	0	0	0	0	0	0	0	0	0	30	0	0	0	0	0	0	0	0	0	0	0	0	0	0	0	0
SNblunt	0	3	0	0	0	0	5	0	2	4	2	1	8	1	0	3	0	0	0	0	0	0	0	0	0	0
INsplitPUh	1	0	0	0	0	0	0	0	0	5	0	0	2	1	0	0	0	0	0	0	0	0	0	0	0	0
INsplitCR	14	2	0	1	0	0	0	24	0	0	2	0	1	0	7	7	1	0	25	0	1	0	0	0	0	0
INsplitBronto	0	2	1	0	0	0	0	0	0	1	1	2	1	0	0	20	12	6	2	0	0	0	0	0	0	0
INsplitPB	2	9	0	0	0	0	1	4	0	60	1	8	10	1	0	16	4	0	0	2	0	0	0	0	0	0
INCM	0	0	3	0	0	0	0	2	2	0	0	31	0	29	2	0	0	0	0	0	0	0	0	0	0	0
Loop	0	1	0	0	0	1	0	0	0	0	0	0	2	7	0	1	0	2	1	0	471	0	0	1	2	2
MC3cover	0	0	0	2	0	0	0	0	0	1	1	0	0	0	0	0	0	0	0	0	6	0	0	0	0	61
MNant	0	0	0	0	0	0	0	0	0	0	0	7	0	3	0	0	0	0	0	0	202	0	0	0	0	1
MNbiramous	0	1	0	0	0	0	0	0	0	0	0	0	0	0	0	0	1	0	0	0	0	0	98	1	3	0
MNspinning	1	5	0	0	0	4	3	0	2	9	2	7	6	1	0	0	0	0	0	124	0	0	0	0	0	0
MNspider_ant	0	0	0	0	0	0	0	0	0	0	0	0	0	0	0	0	0	2	0	0	0	55	37	11	79	0
MNspider_post	0	1	0	0	0	0	0	0	0	0	0	0	0	0	1	0	2	0	0	0	0	12	5	3	59	0
MNcrab	0	0	0	0	0	0	0	0	0	0	0	1	0	0	0	0	0	0	0	0	0	103	67	120	19	0
spinGland	0	0	0	0	0	0	0	0	0	0	0	0	0	0	0	0	0	0	0	0	0	0	0	0	0	0
ciliary_band	0	1	0	0	0	0	0	0	0	0	0	0	0	0	0	0	0	0	0	0	0	0	0	0	0	0
MUSac	0	0	0	0	0	0	0	0	0	0	0	0	0	0	0	0	0	0	0	0	0	0	0	0	0	0
MUSchae	0	0	0	0	0	0	0	0	0	0	0	0	0	0	0	0	0	0	0	0	0	0	0	0	0	0
MUSlong	0	0	0	0	0	0	0	0	0	0	0	0	0	0	0	0	0	0	0	0	0	0	0	0	0	0
MUSob	0	0	0	0	0	0	0	0	0	0	0	0	0	0	0	0	0	0	0	0	0	0	0	0	0	0
cover_cells	0	0	0	0	0	0	0	0	0	0	0	0	0	0	0	0	0	0	0	0	0	0	0	0	0	0
