# Supplementary material for: Whole-body connectome of a segmented annelid larva
Source: eLife. 2025 Aug 27;13:RP97964. doi: 10.7554/eLife.97964 (PMC12387772; doi:10.7554/eLife.97964)
Supplement: Supplementary file 2. [file elife-97964-supp2.csv]

Section#	Picture#...2	Grid#	Grid_ID	BoxID	Box#	Immuno	Comment...8	Comment...9	CATMAID#	Missed#	Plexus#	Picture#...13
10	1	5	9C					Not Used		0_1		1
11	2	5	9C					Not Used		0_2		2
12	3	60	10A					Not Used		0_3		3
13	4	60	10A					Not Used		0_4		4
14	5	60	10A					Not Used		0_5		5
15	6	74	10B					Not Used		0_6		6
16	7	74	10B					Not Used		0_7		7
17	8	74	10B					Not Used		0_8		8
18	9	74	10B					Not Used		0_9		9
19	10	74	10B					Not Used		0_10		10
20	11	74	10B					Not Used		0_11		11
21	12	74	10B					Not Used		0_12		12
22	13	74	10B					Not Used		0_13		13
23	14	60	11A					Not Used		0_14		14
24	15	54	11B					Not Used		0_15		15
25	16	54	11B					Not Used		0_16		16
26	17	54	11B					Not Used		0_17		17
27	18	54	11B					Not Used		0_18		18
28	19	100	11C					Not Used		0_19		19
29	20	100	11C					Not Used		0_20		20
30	21	100	11C					Not Used		0_21		21
31	22	100	11C					Not Used		0_22		22
32	23	100	11C					Not Used		0_23		23
33	24	24	12A	1	001859				0			24
34	25	24	12A	1	001859				1			25
35	26	24	12A	1	001859				2			26
36	27	24	12A	1	001859				3			27
37	28	24	12A	1	001859				4			28
38	29	24	12A	1	001859				5			29
39	30	37	12B	1	001859				6			30
40	31	37	12B	1	001859				7			31
41	32	37	12B	1	001859				8			32
42	33	37	12B	1	001859				9			33
43	34	37	12B	1	001859				10			34
44	35	78	13A	1	001859				11			35
45	36	78	13A	1	001859				12			36
46	37	78	13A	1	001859				13			37
47	38	78	13A	1	001859				14			38
48	39	78	13A	1	001859				15			39
49	40	78	13A	1	001859				16			40
50	41	78	13A	1	001859				17			41
51	42	78	13A	1	001859				18			42
52	43	78	13A	1	001859				19			43
53	44	24	13B	1	001859				20			44
54	45	24	13B	1	001859				21			45
55	46	24	13B	1	001859				22			46
56	47	24	13B	1	001859				23			47
57	48	24	13B	1	001859				24			48
58	49	24	13B	1	001859				25			49
59	50	76	13C	1	001859				26			50
60	51	76	13C	1	001859				27			51
61	52	76	13C	1	001859				28			52
62	53	76	13C	1	001859				29			53
63	54	76	13C	1	001859				30			54
64	55	76	13C	1	001859				31			55
65	56	76	13C	1	001859				32			56
66	57	76	13C	1	001859				33			57
67	58	76	13C	1	001859				34			58
68	59	94	14A	1	001859				35			59
69	60	94	14A	1	001859				36			60
70	61	94	14A	1	001859				37			61
71	62	94	14A	1	001859				38			62
72	63	94	14A	1	001859				39			63
73	64	94	14A	1	001859				40			64
74	65	74	14B	1	001859		Immuno_resv			40_1		65
75	66	97	15A	1	001859				41			66
76	67	97	15A	1	001859				42			67
77	68	97	15A	1	001859				43			68
78	69	37	15B	1	001859				44			69
79	70	37	15B	1	001859				45			70
80	71	37	15B	1	001859				46			71
81	72	37	15B	1	001859				47			72
82	73	37	15B	1	001859				48			73
83	74	58	15C	1	001859				49			74
84	75	58	15C	1	001859				50			75
85	76	58	15C	1	001859				51			76
86	77	58	15C	1	001859				52			77
87	78	58	15C	1	001859				53			78
88	79	90	16A	1	001859				54			79
89	80	90	16A	1	001859				55			80
90	81	90	16A	1	001859				56			81
91	82	90	16A	1	001859				57			82
92	83	90	16A	1	001859				58			83
93	84	86	16B	1	001859				59			84
94	85	86	16B	1	001859				60			85
95	86	86	16B	1	001859				61			86
96	87	86	16B	1	001859				62			87
97	88	86	16B	1	001859				63			88
98	89	88	17A	1	001859				64			89
99	90	88	17A	1	001859				65			90
100	91	88	17A	1	001859		LOST			65_1
101	92	88	17A	1	001859		LOST			65_2
102	93	38	17B	1	001859				66			93
103	94	38	17B	1	001859				67			94
104	95	38	17B	1	001859				68			95
105	96	38	17B	1	001859				69			96
106	97	38	17B	1	001859				70			97
107	98	98	17C	1	001859				71			98
108	99	98	17C	1	001859				72			99
109	100	98	17C	1	001859				73			100
110	101	98	17C	1	001859				74			101
111	102	98	17C	1	001859				75			102
112	103	58	18A	1	001859				76			103
113	104	58	18A	1	001859				77			104
114	105	58	18A	1	001859				78			105
115	106	58	18A	1	001859				79			106
116	107	58	18A	1	001859				80			107
117	108	18	18B	1	001859		LOST			80_1
118	109	18	18B	1	001859		LOST			80_2
119	110	75	19A	1	001859				81			110
120	111	75	19A	1	001859				82			111
121	112	75	19A	1	001859				83			112
122	113	75	19A	1	001859				84			113
123	114	75	19A	1	001859				85			114
124	115	75	19A	1	001859				86			115
125	116	10	19B	1	001859		Immuno_resv			86_1		116
126	117	68	19C	1	001859				87			117
127	118	68	19C	1	001859				88			118
128	119	68	19C	1	001859				89			119
129	120	68	19C	1	001859				90			120
130	121	20	20A	1	001859				91			121
131	122	20	20A	1	001859				92			122
132	123	20	20A	1	001859				93			123
133	124	20	20A	1	001859				94			124
134	125	20	20A	1	001859		LOST			94_1
135	126	69	20B	1	001859				95			126
136	127	69	20B	1	001859				96			127
137	128	69	20B	1	001859				97			128
138	129	69	20B	1	001859				98			129
139	130	69	20B	1	001859				99			130
140	131	69	20B	1	001859				100			131
141	132	84	1A	2	001860				101			132
142	133	84	1A	2	001860				102			133
143	134	84	1A	2	001860				103			134
144	135	84	1A	2	001860				104			135
145	136	84	1A	2	001860				105			136
146	137	7	1B	2	001860		LOST			105_1
147	138	7	1B	2	001860		LOST			105_2
148	139	7	1B	2	001860				106			139
149	140	7	1B	2	001860		LOST			106_1
150	141	13	1C	2	001860		LOST			106_2
151	142	13	1C	2	001860				107			142
152	143	13	1C	2	001860				108			143
153	144	13	1C	2	001860				109			144
154	145	13	1C	2	001860				110			145
155	146	13	1C	2	001860				111			146
156	147	13	1C	2	001860				112			147
157	148	8	2A	2	001860				113			148
158	149	8	2A	2	001860				114			149
159	150	8	2A	2	001860				115			150
160	151	8	2A	2	001860				116			151
161	152	8	2A	2	001860				117			152
162	153	46	2B	2	001860				118			153
163	154	46	2B	2	001860				119			154
164	155	46	2B	2	001860				120			155
165	156	46	2B	2	001860				121			156
166	157	46	2B	2	001860				122			157
167	158	74	3A	2	001860				123			158
168	159	74	3A	2	001860				124			159
169	160	74	3A	2	001860				125			160
170	161	74	3A	2	001860		LOST			125_1
171	162	13	3B	2	001860				126			162
172	163	13	3B	2	001860				127			163
173	164	13	3B	2	001860				128			164
174	165	13	3B	2	001860				129			165
179	166	13	3B	2	001860				132			166
175	167	13	3B	2	001860				130			167
176	168	13	3B	2	001860				131			168
177	169	33	3C	2	001860		Immuno_resv			131_1		169
178	170	33	3C	2	001860		Immuno_resv			131_2		170
180	171	69	4A	2	001860				133			171
181	172	69	4A	2	001860				134			172
182	173	69	4A	2	001860				135			173
183	174	69	4A	2	001860				136			174
184	175	69	4A	2	001860				137			175
185	176	69	4A	2	001860				138			176
186	177	69	4A	2	001860				139			177
187	178	36	4B	2	001860				140			178
188	179	36	4B	2	001860				141			179
189	180	36	4B	2	001860				142			180
190	181	36	4B	2	001860				143			181
191	182	36	4B	2	001860				144			182
192	183	46	5A	2	001860				145			183
193	184	46	5A	2	001860				146			184
194	185	46	5A	2	001860				147			185
195	186	46	5A	2	001860				148			186
196	187	5	5B	2	001860				149			187
197	188	5	5B	2	001860				150			188
198	189	5	5B	2	001860				151			189
199	190	3	5C	2	001860				152			190
200	191	3	5C	2	001860				153			191
201	192	3	5C	2	001860				154			192
202	193	3	5C	2	001860				155			193
203	194	3	5C	2	001860				156			194
204	195	43	6A	2	001860				157			195
205	196	43	6A	2	001860				158			196
206	197	43	6A	2	001860				159			197
207	198	43	6A	2	001860				160			198
208	199	94	6B	2	001860				161			199
209	200	94	6B	2	001860				162			200
210	201	94	6B	2	001860				163			201
211	202	94	6B	2	001860				164			202
212	203	94	6B	2	001860				165			203
213	204	93	7A	2	001860		LOST			165_1
214	205	93	7A	2	001860		LOST			165_2
215	206	93	7A	2	001860				166			206
216	207	42	7B	2	001860				167			207
217	208	42	7B	2	001860				168			208
218	209	42	7B	2	001860				169			209
219	210	42	7B	2	001860				170			210
220	211	42	7B	2	001860				171			211
221	212	42	7B	2	001860				172			212
222	213	49	7C	2	001860				173			213
223	214	49	7C	2	001860				174			214
224	215	49	7C	2	001860				175			215
225	216	49	7C	2	001860				176			216
226	217	49	7C	2	001860				177			217
227	218	49	7C	2	001860				178			218
228	219	49	7C	2	001860				179			219
229	220	49	7C	2	001860				180			220
230	221	14	8A	2	001860		Immuno_resv			180_1		221
231	222	46	8B	2	001860				181			222
232	223	46	8B	2	001860				182			223
233	224	46	8B	2	001860				183			224
234	225	46	8B	2	001860				184			225
235	226	46	8B	2	001860				185			226
236	227	46	8B	2	001860				186			227
237	228	11	9A	2	001860				187			228
238	229	11	9A	2	001860				188			229
239	230	11	9A	2	001860				189			230
240	231	11	9A	2	001860				190			231
241	232	11	9A	2	001860				191			232
242	233	26	9B	2	001860				192			233
243	234	26	9B	2	001860				193			234
244	235	26	9B	2	001860				194			235
245	236	26	9B	2	001860				195			236
246	237	26	9B	2	001860				196			237
247	238	26	9B	2	001860				197			238
248	239	26	9B	2	001860				198			239
249	240	26	9B	2	001860				199			240
250	241	78	9C	2	001860				200			241
251	242	78	9C	2	001860				201			242
252	243	78	9C	2	001860				202			243
253	244	78	9C	2	001860				203			244
254	245	78	9C	2	001860				204			245
255	246	78	9C	2	001860				205			246
256	247	19	10A	2	001860				206			247
257	248	19	10A	2	001860				207			248
258	249	19	10A	2	001860				208			249
259	250	19	10A	2	001860				209			250
260	251	19	10A	2	001860				210			251
261	252	19	10A	2	001860				211			252
262	253	42	10B	2	001860				212			253
263	254	42	10B	2	001860				213			254
264	255	42	10B	2	001860				214			255
265	256	42	10B	2	001860				215			256
266	257	42	10B	2	001860				216			257
267	258	42	10B	2	001860				217			258
268	259	34	11A	2	001860				218			259
269	260	34	11A	2	001860				219			260
270	261	34	11A	2	001860				220			261
271	262	34	11A	2	001860				221			262
272	263	34	11A	2	001860				222			263
273	264	34	11A	2	001860				223			264
274	265	34	11A	2	001860				224			265
275	266	34	11A	2	001860				225			266
276	267	55	11B-2	2	001860		Immuno_resv			225_1		267
277	268	50	11C	2	001860				226			268
278	269	50	11C	2	001860				227			269
279	270	15	12A	2	001860				228			270
280	271	15	12A	2	001860				229			271
281	272	15	12A	2	001860				230			272
282	273	15	12A	2	001860				231			273
283	274	15	12A	2	001860				232			274
284	275	15	12A	2	001860				233			275
285	276	68	12B	2	001860				234			276
286	277	68	12B	2	001860				235			277
287	278	68	12B	2	001860				236			278
288	279	68	12B	2	001860				237			279
289	280	68	12B	2	001860				238			280
290	281	68	12B	2	001860				239			281
291	282	36	13A	2	001860				240			282
292	283	36	13A	2	001860				241			283
293	284	36	13A	2	001860				242			284
294	285	36	13A	2	001860				243			285
295	286	36	13A	2	001860				244			286
296	287	25	13B	2	001860				245			287
297	288	25	13B	2	001860				246			288
298	289	25	13B	2	001860				247			289
299	290	25	13B	2	001860				248			290
300	291	25	13B	2	001860				249			291
301	292	25	13B	2	001860				250			292
302	293	20	13C	2	001860				251			293
303	294	20	13C	2	001860				252			294
304	295	20	13C	2	001860				253			295
305	296	20	13C	2	001860				254			296
306	297	20	13C	2	001860				255			297
307	298	9	14A	2	001860				256			298
308	299	9	14A	2	001860				257			299
309	300	9	14A	2	001860				258			300
310	301	9	14A	2	001860				259			301
311	302	9	14A	2	001860				260			302
312	303	9	14A	2	001860				261			303
313	304	9	14A	2	001860				262			304
314	305	32	14B	2	001860				263			305
315	306	32	14B	2	001860				264			306
316	307	32	14B	2	001860				265			307
317	308	32	14B	2	001860				266			308
318	309	32	14B	2	001860				267			309
319	310	32	14B	2	001860				268			310
320	311	32	14B	2	001860				269			311
321	312	2	15A	2	001860				270			312
322	313	2	15A	2	001860				271			313
323	314	2	15A	2	001860				272			314
324	315	2	15A	2	001860				273			315
325	316	2	15A	2	001860				274			316
326	317	2	15A	2	001860				275			317
327	318	2	15A	2	001860				276			318
328	319	19	15B	2	001860				277			319
329	320	19	15B	2	001860				278			320
330	321	19	15B	2	001860				279			321
331	322	19	15B	2	001860				280			322
332	323	19	15B	2	001860				281			323
333	324	19	15B	2	001860				282			324
334	325	19	15B	2	001860				283			325
335	326	97	15C	2	001860		Immuno_resv			283_1		326
336	327	63	16A	2	001860				284			327
337	328	63	16A	2	001860				285			328
338	329	63	16A	2	001860				286			329
339	330	63	16A	2	001860				287			330
340	331	63	16A	2	001860				288			331
341	332	63	16A	2	001860				289			332
342	333	63	16A	2	001860				290			333
343	334	66	16B	2	001860				291			334
344	335	66	16B	2	001860				292			335
345	336	66	16B	2	001860				293			336
346	337	66	16B	2	001860				294			337
347	338	66	16B	2	001860				295			338
348	339	66	16B	2	001860				296			339
349	340	66	16B	2	001860				297			340
350	341	83	17A	2	001860				298			341
351	342	83	17A	2	001860				299			342
352	343	83	17A	2	001860				300			343
353	344	83	17A	2	001860				301			344
354	345	83	17A	2	001860				302			345
355	346	83	17A	2	001860				303			346
356	347	1	17B	2	001860				304			347
357	348	1	17B	2	001860				305			348
358	349	1	17B	2	001860				306			349
359	350	1	17B	2	001860				307			350
360	351	1	17B	2	001860				308			351
361	352	1	17B	2	001860				309			352
362	353	1	17B	2	001860				310			353
363	354	81	17C	2	001860				311			354
364	355	81	17C	2	001860				312			355
365	356	81	17C	2	001860				313			356
366	357	81	17C	2	001860				314			357
367	358	81	17C	2	001860				315			358
368	359	81	17C	2	001860				316			359
369	360	81	17C	2	001860				317			360
370	361	81	17C	2	001860				318			361
371	362	71	18A	2	001860				319			362
372	363	71	18A	2	001860				320			363
373	364	71	18A	2	001860				321			364
374	365	71	18A	2	001860				322			365
375	366	71	18A	2	001860				323			366
376	367	71	18A	2	001860				324			367
377	368	32	18B	2	001860				325			368
378	369	32	18B	2	001860				326			369
379	370	32	18B	2	001860				327			370
380	371	32	18B	2	001860				328			371
381	372	32	18B	2	001860				329			372
382	373	32	18B	2	001860				330			373
383	374	55	19A	2	001860				331			374
384	375	55	19A	2	001860				332			375
385	376	55	19A	2	001860				333			376
386	377	55	19A	2	001860				334			377
387	378	55	19A	2	001860				335			378
388	379	55	19A	2	001860				336			379
389	380	16	19B	2	001860				337			380
390	381	16	19B	2	001860				338			381
391	382	16	19B	2	001860				339			382
392	383	16	19B	2	001860				340			383
393	384	16	19B	2	001860				341			384
394	385	16	19B	2	001860				342			385
395	386	10	19C	2	001860				343			386
396	387	10	19C	2	001860				344			387
397	388	10	19C	2	001860				345			388
398	389	10	19C	2	001860				346			389
399	390	10	19C	2	001860				347			390
400	391	10	19C	2	001860				348			391
401	392	90	20A	2	001860		Immuno_resv			348_1		392
402	393	93	20B	2	001860				349			393
403	394	93	20B	2	001860				350			394
404	395	93	20B	2	001860				351			395
405	396	93	20B	2	001860				352			396
406	397	93	20B	2	001860				353			397
407	398	93	20B	2	001860				354			398
408	399	93	20B	2	001860				355			399
409	400	98	1A	3	002002				356			400
410	401	98	1A	3	002002				357			401
411	402	98	1A	3	002002				358			402
412	403	98	1A	3	002002				359			403
413	404	98	1A	3	002002				360			404
414	405	98	1A	3	002002				361			405
415	406	98	1A	3	002002				362			406
416	407	98	1A	3	002002				363			407
417	408	75	1B	3	002002				364			408
418	409	75	1B	3	002002				365			409
419	410	75	1B	3	002002				366			410
420	411	75	1B	3	002002				367			411
421	412	75	1B	3	002002				368			412
422	413	75	1B	3	002002				369			413
423	414	75	1B	3	002002				370			414
424	415	73	1C	3	002002		LOST			370_1
425	416	73	1C	3	002002		LOST			370_2
426	417	73	1C	3	002002				371			417
427	418	19	2A-2	3	002002		Immuno_resv			371_1		418
428	419	8	2B	3	002002				372		372	419
429	420	8	2B	3	002002				373		373	420
430	421	8	2B	3	002002				374		374	421
431	422	8	2B	3	002002				375		375	422
432	423	8	2B	3	002002				376		376	423
435	424	16	3A	3	002002				379		379	424
433	425	16	3A	3	002002				377		377	425
434	426	16	3A	3	002002				378		378	426
436	427	16	3A	3	002002				380		380	427
437	428	33	3B	3	002002				381		381	428
438	429	33	3B	3	002002				382		382	429
439	430	33	3B	3	002002				383		383	430
440	431	33	3B	3	002002				384		384	431
441	432	11	3C	3	002002				385		385	432
442	433	11	3C	3	002002				386		386	433
443	434	11	3C	3	002002				387		387	434
444	435	11	3C	3	002002				388		388	435
445	436	11	3C	3	002002				389		389	436
446	437	11	3C	3	002002				390		390	437
447	438	11	3C	3	002002				391		391	438
448	439	11	3C	3	002002				392		392	439
449	440	5	4A	3	002002				393		393	440
450	441	5	4A	3	002002				394		394	441
451	442	5	4A	3	002002				395		395	442
452	443	5	4A	3	002002				396		396	443
453	444	99	4B	3	002002				397		397	444
454	445	99	4B	3	002002				398		398	445
455	446	99	4B	3	002002				399		399	446
456	447	99	4B	3	002002				400		400	447
457	448	99	4B	3	002002				401		401	448
458	449	99	4B	3	002002				402		402	449
459	450	53	5A	3	002002				403		403	450
460	451	53	5A	3	002002				404		404	451
461	452	53	5A	3	002002				405		405	452
462	453	53	5A	3	002002				406		406	453
463	454	53	5A	3	002002				407		407	454
464	455	53	5A	3	002002				408		408	455
465	456	53	5A	3	002002				409		409	456
466	457	34	5B	3	002002				410		410	457
467	458	34	5B	3	002002				411		411	458
468	459	34	5B	3	002002				412		412	459
469	460	34	5B	3	002002				413		413	460
470	461	34	5B	3	002002				414		414	461
471	462	34	5B	3	002002				415		415	462
472	463	34	5B	3	002002				416		416	463
473	464	70	5C	3	002002	RGW	RGW	HI-RES		442_1		464
474	465	36	6A	3	002002				417		417	465
475	466	36	6A	3	002002				418		418	466
476	467	36	6A	3	002002				419		419	467
477	468	36	6A	3	002002				420		420	468
478	469	36	6A	3	002002				421		421	469
479	470	36	6A	3	002002				422		422	470
480	471	36	6A	3	002002				423		423	471
481	472	45	6B	3	002002				424		424	472
482	473	45	6B	3	002002				425		425	473
483	474	45	6B	3	002002				426		426	474
484	475	45	6B	3	002002				427		427	475
485	476	45	6B	3	002002				428		428	476
486	477	45	6B	3	002002				429		429	477
487	478	45	6B	3	002002				430		430	478
488	479	15	7A	3	002002				431		431	479
489	480	15	7A	3	002002				432		432	480
490	481	15	7A	3	002002				433		433	481
491	482	15	7A	3	002002				434		434	482
492	483	15	7A	3	002002				435		435	483
493	484	15	7A	3	002002				436		436	484
494	485	15	7A	3	002002				437		437	485
495	486	36	7B	3	002002				438		438	486
496	487	36	7B	3	002002				439		439	487
497	488	36	7B	3	002002				440		440	488
498	489	36	7B	3	002002				441		441	489
499	490	36	7B	3	002002				442		442	490
500	491	23	7C	3	002002				443		443	491
501	492	23	7C	3	002002				444		444	492
502	493	23	7C	3	002002				445		445	493
503	494	57	8A	3	002002				446		446	494
504	495	57	8A	3	002002				447		447	495
505	496	57	8A	3	002002				448		448	496
506	497	57	8A	3	002002				449		449	497
507	498	10	8B	3	002002				450		450	498
508	499	10	8B	3	002002				451		451	499
509	500	10	8B	3	002002				452		452	500
510	501	10	8B	3	002002				453		453	501
511	502	10	8B	3	002002				454		454	502
512	503	73	9A	3	002002				455		455	503
513	504	73	9A	3	002002				456		456	504
514	505	73	9A	3	002002				457		457	505
515	506	73	9A	3	002002				458		458	506
516	507	23	9B	3	002002				459		459	507
517	508	23	9B	3	002002				460		460	508
518	509	23	9B	3	002002				461		461	509
519	510	23	9B	3	002002				462		462	510
520	511	23	9B	3	002002				463		463	511
521	512	73	9C	3	002002	RGW	RGW	HI-RES		470_1		512
522	513	90	10A	3	002002				464		464	513
523	514	90	10A	3	002002				465		465	514
524	515	90	10A	3	002002				466		466	515
525	516	90	10A	3	002002				467		467	516
526	517	90	10A	3	002002				468		468	517
527	518	90	10A	3	002002				469		469	518
528	519	90	10A	3	002002				470		470	519
529	520	54	10B	3	002002				471		471	520
530	521	54	10B	3	002002				472		472	521
531	522	54	10B	3	002002				473		473	522
532	523	54	10B	3	002002				474		474	523
533	524	54	10B	3	002002				475		475	524
534	525	54	10B	3	002002				476		476	525
535	526	66	11A	3	002002				477		477	526
536	527	66	11A	3	002002				478		478	527
537	528	66	11A	3	002002				479		479	528
538	529	66	11A	3	002002				480		480	529
539	530	66	11A	3	002002				481		481	530
540	531	66	11A	3	002002				482		482	531
541	532	66	11A	3	002002				483		483	532
542	533	65	11B	3	002002				484		484	533
543	534	65	11B	3	002002				485		485	534
544	535	65	11B	3	002002				486		486	535
545	536	65	11B	3	002002				487		487	536
546	537	65	11B	3	002002				488		488	537
547	538	65	11B	3	002002				489		489	538
548	539	65	11B	3	002002				490		490	539
549	540	50	11C	3	002002				491		491	540
550	541	50	11C	3	002002				492		492	541
551	542	50	11C	3	002002				493		493	542
552	543	50	11C	3	002002				494		494	543
553	544	50	11C	3	002002				495		495	544
554	545	95	12A	3	002002				496		496	545
555	546	95	12A	3	002002				497		497	546
556	547	95	12A	3	002002				498		498	547
557	548	95	12A	3	002002				499		499	548
558	549	95	12A	3	002002				500		500	549
559	550	95	12A	3	002002				501		501	550
560	551	95	12A	3	002002				502		502	551
561	552	95	12A	3	002002				503		503	552
562	553	27	12B	3	002002				504		504	553
563	554	27	12B	3	002002				505		505	554
564	555	27	12B	3	002002				506		506	555
565	556	27	12B	3	002002				507		507	556
566	557	27	12B	3	002002				508		508	557
567	558	88	13A	3	002002				509		509	558
568	559	88	13A	3	002002				510		510	559
569	560	88	13A	3	002002				511		511	560
570	561	88	13A	3	002002				512		512	561
571	562	88	13A	3	002002				513		513	562
572	563	71	13B	3	002002				514		514	563
573	564	71	13B	3	002002				515		515	564
574	565	71	13B	3	002002				516		516	565
575	566	71	13B	3	002002				517		517	566
576	567	71	13B	3	002002				518		518	567
577	568	71	13B	3	002002				519		519	568
578	569	71	13B	3	002002				520		520	569
579	570	65	13C	3	002002	RGW	RGW	HI-RES		513_1		570
580	571	4	14A	3	002002				521		521	571
581	572	4	14A	3	002002				522		522	572
582	573	4	14A	3	002002				523		523	573
583	574	4	14A	3	002002				524		524	574
584	575	4	14A	3	002002				525		525	575
585	576	42	14B	3	002002				526		526	576
586	577	42	14B	3	002002				527		527	577
587	578	42	14B	3	002002				528		528	578
588	579	42	14B	3	002002				529		529	579
589	580	42	14B	3	002002				530		530	580
590	581	42	14B	3	002002				531		531	581
591	582	29	15A	3	002002				532		532	582
592	583	29	15A	3	002002				533		533	583
593	584	29	15A	3	002002				534		534	584
594	585	29	15A	3	002002				535		535	585
595	586	88	15B	3	002002				536		536	586
596	587	88	15B	3	002002				537		537	587
597	588	88	15B	3	002002				538		538	588
598	589	88	15B	3	002002				539		539	589
599	590	88	15B	3	002002				540		540	590
600	591	88	15B	3	002002				541		541	591
601	592	88	15B	3	002002				542		542	592
602	593	88	15B	3	002002				543		543	593
603	594	54	15C	3	002002				544		544	594
604	595	54	15C	3	002002				545		545	595
605	596	54	15C	3	002002				546		546	596
606	597	54	15C	3	002002				547		547	597
607	598	54	15C	3	002002				548		548	598
608	599	4	16A	3	002002				549		549	599
609	600	4	16A	3	002002				550		550	600
610	601	4	16A	3	002002				551		551	601
611	602	4	16A	3	002002				552		552	602
612	603	4	16A	3	002002				553		553	603
613	604	4	16A	3	002002				554		554	604
614	605	4	16A	3	002002				555		555	605
615	606	2	16B	3	002002				556		556	606
616	607	2	16B	3	002002				557		557	607
617	608	2	16B	3	002002				558		558	608
618	609	2	16B	3	002002				559		559	609
619	610	2	16B	3	002002				560		560	610
620	611	2	16B	3	002002				561		561	611
621	612	2	16B	3	002002				562		562	612
622	613	2	16B	3	002002				563		563	613
623	614	15	17A	3	002002	RYA	RYA		564		564	614
624	615	14	17B	3	002002				565		565	615
625	616	14	17B	3	002002				566		566	616
626	617	14	17B	3	002002				567		567	617
627	618	14	17B	3	002002				568		568	618
628	619	14	17B	3	002002				569		569	619
629	620	14	17B	3	002002				570		570	620
630	621	89	17C	3	002002				571		571	621
631	622	89	17C	3	002002				572		572	622
632	623	89	17C	3	002002				573		573	623
633	624	89	17C	3	002002				574		574	624
634	625	89	17C	3	002002				575		575	625
635	626	89	17C	3	002002				576		576	626
636	627	89	17C	3	002002				577		577	627
637	628	8	18A	3	002002				578		578	628
638	629	8	18A	3	002002				579		579	629
639	630	8	18A	3	002002				580		580	630
640	631	8	18A	3	002002				581		581	631
641	632	8	18A	3	002002				582		582	632
642	633	8	18A	3	002002				583		583	633
643	634	8	18A	3	002002				584		584	634
644	635	37	18B	3	002002				585		585	635
645	636	37	18B	3	002002				586		586	636
646	637	37	18B	3	002002				587		587	637
647	638	37	18B	3	002002				588		588	638
648	639	37	18B	3	002002				589		589	639
649	640	37	18B	3	002002				590		590	640
650	641	37	18B	3	002002				591		591	641
651	642	3	19A	3	002002				592		592	642
652	643	3	19A	3	002002				593		593	643
653	644	3	19A	3	002002				594		594	644
654	645	3	19A	3	002002				595		595	645
655	646	3	19A	3	002002				596		596	646
656	647	3	19A	3	002002				597		597	647
657	648	3	19A	3	002002				598		598	648
658	649	1	19B	3	002002				599		599	649
659	650	1	19B	3	002002				600		600	650
660	651	1	19B	3	002002				601		601	651
661	652	1	19B	3	002002				602		602	652
662	653	1	19B	3	002002				603		603	653
663	654	1	19B	3	002002				604		604	654
664	655	47	19C	3	002002				605		605	655
665	656	47	19C	3	002002				606		606	656
666	657	47	19C	3	002002				607		607	657
667	658	47	19C	3	002002				608		608	658
668	659	47	19C	3	002002				609		609	659
669	660	47	19C	3	002002				610		610	660
670	661	47	19C	3	002002				611		611	661
671	662	39	20A	3	002002	MIP	MIP	HI-RES		618_1		662
672	663	48	20B	3	002002				612		612	663
673	664	48	20B	3	002002				613		613	664
674	665	48	20B	3	002002				614		614	665
675	666	48	20B	3	002002				615		615	666
676	667	48	20B	3	002002				616		616	667
677	668	48	20B	3	002002				617		617	668
678	669	48	20B	3	002002				618		618	669
679	670	100	1A	4	002007				619		619	670
680	671	100	1A	4	002007				620		620	671
681	672	100	1A	4	002007				621		621	672
682	673	100	1A	4	002007				622		622	673
683	674	100	1A	4	002007				623		623	674
684	675	100	1A	4	002007				624		624	675
685	676	96	1B	4	002007				625		625	676
686	677	96	1B	4	002007				626		626	677
687	678	96	1B	4	002007				627		627	678
688	679	96	1B	4	002007				628		628	679
689	680	96	1B	4	002007				629		629	680
690	681	96	1B	4	002007				630		630	681
691	682	96	1B	4	002007				631		631	682
692	683	67	1C	4	002007				632		632	683
693	684	67	1C	4	002007				633		633	684
694	685	67	1C	4	002007				634		634	685
695	686	67	1C	4	002007				635		635	686
696	687	67	1C	4	002007				636		636	687
697	688	67	1C	4	002007				637		637	688
698	689	67	1C	4	002007				638		638	689
699	690	90	2A	4	002007				639		639	690
700	691	90	2A	4	002007				640		640	691
701	692	90	2A	4	002007				641		641	692
702	693	14	2B	4	002007				642		642	693
703	694	11	3A	4	002007				643		643	694
704	695	11	3A	4	002007				644		644	695
705	696	11	3A	4	002007				645		645	696
706	697	11	3A	4	002007				646		646	697
707	698	11	3A	4	002007				647		647	698
708	699	11	3A	4	002007				648		648	699
709	700	27	3B	4	002007				649		649	700
710	701	27	3B	4	002007				650		650	701
711	702	27	3B	4	002007				651		651	702
712	703	27	3B	4	002007				652		652	703
713	704	27	3B	4	002007				653		653	704
714	705	27	3B	4	002007				654		654	705
715	706	27	3B	4	002007				655		655	706
716	707	53	3C	4	002007				656		656	707
717	708	53	3C	4	002007				657		657	708
718	709	53	3C	4	002007				658		658	709
719	710	53	3C	4	002007				659		659	710
720	711	53	3C	4	002007				660		660	711
721	712	53	3C	4	002007				661		661	712
722	713	53	3C	4	002007				662		662	713
723	714	100	4A	4	002007				663		663	714
724	715	100	4A	4	002007				664		664	715
725	716	100	4A	4	002007				665		665	716
726	717	100	4A	4	002007				666		666	717
727	718	100	4A	4	002007				667		667	718
728	719	100	4A	4	002007				668		668	719
729	720	100	4A	4	002007				669		669	720
730	721	3	4B	4	002007				670		670	721
731	722	3	4B	4	002007				671		671	722
732	723	3	4B	4	002007				672		672	723
733	724	3	4B	4	002007				673		673	724
734	725	3	4B	4	002007				674		674	725
735	726	3	4B	4	002007				675		675	726
736	727	3	4B	4	002007				676		676	727
737	728	71	5A	4	002007				677		677	728
738	729	71	5A	4	002007				678		678	729
739	730	71	5A	4	002007				679		679	730
740	731	71	5A	4	002007				680		680	731
741	732	71	5A	4	002007				681		681	732
742	733	71	5A	4	002007				682		682	733
743	734	71	5A	4	002007				683		683	734
744	735	97	5B	4	002007		LOST			683_1
745	736	66	5C	4	002007				684		684	736
746	737	66	5C	4	002007				685		685	737
747	738	66	5C	4	002007				686		686	738
748	739	66	5C	4	002007				687		687	739
749	740	66	5C	4	002007				688		688	740
750	741	66	5C	4	002007				689		689	741
751	742	66	5C	4	002007				690		690	742
752	743	51	6A	4	002007				691		691	743
753	744	51	6A	4	002007				692		692	744
754	745	51	6A	4	002007				693		693	745
755	746	51	6A	4	002007				694		694	746
756	747	51	6A	4	002007				695		695	747
757	748	96	6B	4	002007	PDF	PDF	HI-RES		703_1		748
758	749	86	7A	4	002007				696		696	749
759	750	86	7A	4	002007				697		697	750
760	751	86	7A	4	002007				698		698	751
761	752	86	7A	4	002007				699		699	752
762	753	86	7A	4	002007				700		700	753
763	754	86	7A	4	002007				701		701	754
764	755	86	7A	4	002007				702		702	755
765	756	86	7A	4	002007				703		703	756
772	757	44	7B	4	002007				710		704	757
769	758	44	7B	4	002007				707		705	758
770	759	44	7B	4	002007				708		706	759
771	760	44	7B	4	002007				709		707	760
766	761	44	7B	4	002007				704		708	761
767	762	44	7B	4	002007				705		709	762
768	763	44	7B	4	002007				706		710	763
773	764	90	7C	4	002007				711		711	764
774	765	90	7C	4	002007				712		712	765
775	766	90	7C	4	002007				713		713	766
776	767	90	7C	4	002007				714		714	767
777	768	90	7C	4	002007				715		715	768
778	769	90	7C	4	002007				716		716	769
779	770	91	8A	4	002007				717		717	770
780	771	91	8A	4	002007				718		718	771
781	772	91	8A	4	002007				719		719	772
782	773	91	8A	4	002007				720		720	773
783	774	91	8A	4	002007				721		721	774
784	775	91	8A	4	002007				722		722	775
786	783	96	9B	4	002007				723		723	783
787	784	96	9B	4	002007				724		724	784
788	785	96	9B	4	002007				725		725	785
789	786	96	9B	4	002007				726		726	786
790	787	96	9B	4	002007				727		727	787
791	788	96	9B	4	002007				728		728	788
792	776	19	8B	4	002007				729		729	776
793	777	19	8B	4	002007				730		730	777
794	778	19	8B	4	002007				731		731	778
795	779	19	8B	4	002007				732		732	779
796	780	19	8B	4	002007				733		733	780
797	781	19	8B	4	002007				734		734	781
785	782	54	9A	4	002007	PDF	PDF	HI-RES		723_1		782
798	789	93	9C	4	002007				735		735	789
799	790	93	9C	4	002007				736		736	790
800	791	93	9C	4	002007				737		737	791
801	792	93	9C	4	002007				738		738	792
802	793	93	9C	4	002007				739		739	793
803	794	93	9C	4	002007				740		740	794
804	795	93	9C	4	002007				741		741	795
805	804	32	10B	4	002007				742		742	804
806	796	76	10A	4	002007				743		743	796
807	797	76	10A	4	002007				744		744	797
808	798	76	10A	4	002007				745		745	798
809	799	76	10A	4	002007				746		746	799
810	800	32	10B	4	002007				747		747	800
811	801	32	10B	4	002007				748		748	801
812	802	32	10B	4	002007				749		749	802
813	803	32	10B	4	002007				750		750	803
814	805	79	11A	4	002007				751		751	805
815	806	79	11A	4	002007				752		752	806
816	807	79	11A	4	002007				753		753	807
817	808	79	11A	4	002007				754		754	808
818	809	79	11A	4	002007				755		755	809
819	810	79	11A	4	002007				756		756	810
820	811	79	11A	4	002007				757		757	811
821	812	79	11A	4	002007				758		758	812
822	813	63	11B	4	002007				759		759	813
823	814	63	11B	4	002007				760		760	814
824	815	63	11B	4	002007				761		761	815
825	816	63	11B	4	002007				762		762	816
826	817	63	11B	4	002007				763		763	817
827	818	63	11B	4	002007				764		764	818
828	819	92	11C	4	002007				765		765	819
829	820	92	11C	4	002007				766		766	820
830	821	92	11C	4	002007				767		767	821
831	822	92	11C	4	002007				768		768	822
832	823	92	11C	4	002007				769		769	823
833	824	92	11C	4	002007				770		770	824
834	825	68	12A	4	002007				771		771	825
835	826	68	12A	4	002007				772		772	826
836	827	68	12A	4	002007				773		773	827
837	828	68	12A	4	002007				774		774	828
838	829	68	12A	4	002007				775		775	829
839	830	68	12A	4	002007				776		776	830
840	831	68	12A	4	002007				777		777	831
841	832	67	12B	4	002007				778		778	832
842	833	67	12B	4	002007				779		779	833
843	834	67	12B	4	002007				780		780	834
844	835	67	12B	4	002007				781		781	835
845	836	67	12B	4	002007				782		782	836
846	837	3	13A	4	002007				783		783	837
847	838	3	13A	4	002007				784		784	838
848	839	3	13A	4	002007				785		785	839
849	840	3	13A	4	002007				786		786	840
850	841	3	13A	4	002007				787		787	841
851	842	4	13B	4	002007	PDF	PDF	HI-RES		787_1		842
852	850	39	14A	4	002007				788		788	850
853	851	39	14A	4	002007				789		789	851
854	852	39	14A	4	002007				790		790	852
855	853	39	14A	4	002007				791		791	853
856	854	39	14A	4	002007				792		792	854
857	843	5	13C	4	002007				793		793	843
858	844	5	13C	4	002007				794		794	844
859	845	5	13C	4	002007				795		795	845
860	846	5	13C	4	002007				796		796	846
861	847	5	13C	4	002007				797		797	847
862	848	5	13C	4	002007				798		798	848
863	849	5	13C	4	002007				799		799	849
864	855	18	14B	4	002007				800		800	855
865	856	18	14B	4	002007				801		801	856
866	857	18	14B	4	002007				802		802	857
867	858	18	14B	4	002007				803		803	858
868	859	18	14B	4	002007				804		804	859
869	860	18	14B	4	002007				805		805	860
870	861	11	15A	4	002007				806		806	861
871	862	11	15A	4	002007				807		807	862
872	863	11	15A	4	002007				808		808	863
873	864	11	15A	4	002007				809		809	864
874	865	91	15B	4	002007				810		810	865
875	866	91	15B	4	002007				811		811	866
876	867	91	15B	4	002007				812		812	867
877	868	91	15B	4	002007				813		813	868
878	869	91	15B	4	002007				814		814	869
879	876	67	16A	4	002007				816		816	876
880	877	67	16A	4	002007				817		817	877
881	870	83	15C	4	002007				818		818	870
882	871	83	15C	4	002007				819		819	871
883	872	83	15C	4	002007				820		820	872
884	873	83	15C	4	002007				821		821	873
885	874	83	15C	4	002007				822		822	874
886	875	83	15C	4	002007				823		823	875
887	878	67	16A	4	002007				824		824	878
888	879	67	16A	4	002007				825		825	879
889	880	67	16A	4	002007				826		826	880
890	881	30	16B	4	002007				827		827	881
891	882	30	16B	4	002007				828		828	882
892	883	30	16B	4	002007				829		829	883
893	884	30	16B	4	002007				830		830	884
894	885	77	17A	4	002007	RGW	RGW	HI-RES		834_1		885
895	886	66	17B	4	002007				831		831	886
896	887	66	17B	4	002007				832		832	887
897	888	66	17B	4	002007				833		833	888
898	889	66	17B	4	002007				834		834	889
899	890	66	17B	4	002007		LOST			834_1
900	891	88	17C	4	002007				835		835	891
901	892	88	17C	4	002007				836		836	892
902	893	88	17C	4	002007				837		837	893
903	894	88	17C	4	002007				838		838	894
904	895	88	17C	4	002007				839		839	895
905	896	95	18A	4	002007				840		840	896
906	897	95	18A	4	002007				841		841	897
907	898	95	18A	4	002007				842		842	898
908	899	95	18A	4	002007				843		843	899
909	900	95	18A	4	002007				844		844	900
910	901	63	18B	4	002007				845		845	901
911	902	63	18B	4	002007				846		846	902
912	903	63	18B	4	002007				847		847	903
913	904	63	18B	4	002007				848		848	904
914	905	63	18B	4	002007				849		849	905
915	906	63	18B	4	002007				850		850	906
916	907	63	18B	4	002007				851		851	907
917	908	63	18B	4	002007				852		852	908
918	909	63	19A	4	002007				853		853	909
919	910	63	19A	4	002007				854		854	910
920	911	63	19A	4	002007				855		855	911
921	912	63	19A	4	002007				856		856	912
922	913	63	19A	4	002007				857		857	913
923	914	98	19B	4	002007				858		858	914
924	915	98	19B	4	002007				859		859	915
925	916	98	19B	4	002007				860		860	916
926	917	98	19B	4	002007				861		861	917
927	918	80	19C	4	002007				862		862	918
928	919	80	19C	4	002007				863		863	919
929	920	80	19C	4	002007		LOST			863_1
930	921	80	19C	4	002007		LOST			863_2
931	922	80	19C	4	002007		LOST			863_3
932	923	80	19C	4	002007		LOST			863_4
933	924	95	20A	4	002007				864		864	924
934	925	95	20A	4	002007				865		865	925
935	926	95	20A	4	002007				866		866	926
936	927	95	20A	4	002007				867		867	927
937	928	95	20A	4	002007				868		868	928
938	929	95	20A	4	002007				869		869	929
939	930	95	20A	4	002007				870		870	930
940	931	15	20B	4	002007				871		871	931
941	932	15	20B	4	002007				872		872	932
942	933	15	20B	4	002007				873		873	933
943	934	15	20B	4	002007				874		874	934
944	935	15	20B	4	002007				875		875	935
945	936	15	20B	4	002007				876		876	936
946	937	15	20B	4	002007				877		877	937
947	938	81	1A	5	009497				878			938
948	939	81	1A	5	009497				879			939
949	940	81	1A	5	009497				880			940
950	941	81	1A	5	009497				881			941
951	942	81	1A	5	009497				882			942
952	943	81	1A	5	009497				883			943
953	944	96	1B	5	009497				884			944
954	945	96	1B	5	009497				885			945
955	946	96	1B	5	009497				886			946
956	947	96	1B	5	009497				887			947
957	948	96	1B	5	009497				888			948
958	949	84	1C	5	009497				889			949
959	950	84	1C	5	009497				890			950
960	951	84	1C	5	009497				891			951
961	952	84	1C	5	009497				892			952
962	953	84	1C	5	009497				893			953
963	954	62	2A	5	009497		LOST			893_1
964	955	62	2A	5	009497				894			955
965	956	62	2A	5	009497				895			956
966	957	62	2A	5	009497				896			957
967	958	62	2A	5	009497				897			958
968	959	62	2A	5	009497				898			959
969	960	75	2B	5	009497				899			960
970	961	75	2B	5	009497				900			961
971	962	75	2B	5	009497				901			962
972	963	75	2B	5	009497				902			963
973	964	75	2B	5	009497				903			964
974	965	5	3A	5	009497				904			965
975	966	5	3A	5	009497				905			966
976	967	5	3A	5	009497				906			967
977	968	5	3A	5	009497				907			968
978	969	55	3B	5	009497	RGW	RGW	HI-RES		904_1		969
979	970	74	3C	5	009497				908			970
980	971	74	3C	5	009497				909			971
981	972	74	3C	5	009497				910			972
982	973	74	3C	5	009497				911			973
983	974	74	3C	5	009497				912			974
984	975	74	3C	5	009497				913			975
985	976	74	3C	5	009497				914			976
986	977	72	4A	5	009497				915			977
987	978	72	4A	5	009497				916			978
988	979	72	4A	5	009497				917			979
989	980	72	4A	5	009497				918			980
990	981	72	4A	5	009497				919			981
991	982	72	4A	5	009497				920			982
992	983	72	4A	5	009497				921			983
993	984	72	4A	5	009497				922			984
994	985	5	4B	5	009497				923		923	985
995	986	5	4B	5	009497				924		924	986
996	987	5	4B	5	009497				925		925	987
997	988	5	4B	5	009497				926		926	988
998	989	5	4B	5	009497				927		927	989
999	990	5	4B	5	009497				928		928	990
1000	991	5	4B	5	009497				929		929	991
1001	992	72	5A	5	009497	RYA	RYA		930		930	992
1002	993	72	5A	5	009497	RYA	RYA		931		931	993
1003	994	72	5A	5	009497	RYA	RYA		932		932	994
1004	995	72	5A	5	009497	RYA	RYA		933		933	995
1005	996	55	5B	5	009497				934		934	996
1006	997	55	5B	5	009497				935		935	997
1007	998	55	5B	5	009497				936		936	998
1008	999	55	5B	5	009497				937		937	999
1009	1000	55	5B	5	009497				938		938	1000
1010	1001	55	5B	5	009497				939		939	1001
1011	1002	84	5C	5	009497	RYa	RYa		940			1002
1012	1003	92	6A	5	009497				941		941	1003
1013	1004	92	6A	5	009497				942		942	1004
1014	1005	92	6A	5	009497				943			1005
1015	1006	92	6A	5	009497				944			1006
1016	1007	92	6A	5	009497				945			1007
1017	1008	92	6A	5	009497				946			1008
1018	1009	92	6A	5	009497				947			1009
1019	1010	92	6A	5	009497				948			1010
1020	1011	18	6B	5	009497				949			1011
1021	1012	18	6B	5	009497				950			1012
1022	1013	18	6B	5	009497				951			1013
1023	1014	18	6B	5	009497				952			1014
1024	1015	18	6B	5	009497				953			1015
1025	1016	18	6B	5	009497				954			1016
1026	1017	91	7A	5	009497				955			1017
1027	1018	91	7A	5	009497				956			1018
1028	1019	91	7A	5	009497				957			1019
1029	1020	91	7A	5	009497				958			1020
1030	1021	91	7A	5	009497				959			1021
1031	1022	91	7A	5	009497				960			1022
1032	1023	72	7B	5	009497				961			1023
1033	1024	72	7B	5	009497				962			1024
1034	1025	72	7B	5	009497				963			1025
1035	1026	72	7B	5	009497				964			1026
1036	1027	100	7C	5	009497				965			1027
1037	1028	100	7C	5	009497				966			1028
1038	1029	100	7C	5	009497				967			1029
1039	1030	100	7C	5	009497				968			1030
1040	1031	100	7C	5	009497				969			1031
1041	1032	100	7C	5	009497				970			1032
1042	1033	63	8A	5	009497				971			1033
1043	1034	63	8A	5	009497				972			1034
1044	1035	63	8A	5	009497				973			1035
1045	1036	63	8A	5	009497				974			1036
1046	1037	63	8A	5	009497				975			1037
1047	1038	63	8A	5	009497				976			1038
1048	1039	63	8A	5	009497				977			1039
1049	1040	63	8A	5	009497				978			1040
1050	1041	95	8B	5	009497				979			1041
1051	1042	95	8B	5	009497				980			1042
1052	1043	95	8B	5	009497				981			1043
1053	1044	95	8B	5	009497		LOST			981_1
1054	1045	95	8B	5	009497				982			1045
1055	1046	97	9A	5	009497	PDF	PDF		983			1046
1056	1047	97	9A	5	009497	PDF	PDF		984			1047
1057	1048	65	9B	5	009497				985			1048
1058	1049	65	9B	5	009497				986			1049
1059	1050	65	9B	5	009497				987			1050
1060	1051	65	9B	5	009497				988			1051
1061	1052	65	9B	5	009497				989			1052
1062	1053	65	9B	5	009497				990			1053
1063	1054	65	9B	5	009497				991			1054
1064	1055	65	9B	5	009497				992			1055
1065	1056	65	9B	5	009497				993			1056
1066	1057	74	9C	5	009497				994			1057
1067	1058	74	9C	5	009497				995			1058
1068	1059	74	9C	5	009497				996			1059
1069	1060	74	9C	5	009497				997			1060
1070	1061	74	9C	5	009497				998			1061
1071	1062	74	9C	5	009497				999			1062
1072	1063	57	10A	5	009497				1000			1063
1073	1064	57	10A	5	009497				1001			1064
1074	1065	57	10A	5	009497				1002			1065
1075	1066	57	10A	5	009497				1003			1066
1076	1067	57	10A	5	009497				1004			1067
1077	1068	67	10B	5	009497				1005			1068
1078	1069	67	10B	5	009497				1006			1069
1079	1070	67	10B	5	009497				1007			1070
1080	1071	67	10B	5	009497				1008			1071
1081	1072	67	10B	5	009497				1009			1072
1082	1073	67	10B	5	009497				1010			1073
1083	1074	88	11A	5	009497				1011			1074
1084	1075	88	11A	5	009497				1012			1075
1085	1076	88	11A	5	009497				1013			1076
1086	1077	88	11A	5	009497				1014			1077
1087	1078	88	11A	5	009497				1015			1078
1088	1079	88	11A	5	009497				1016			1079
1089	1080	59	11B	5	009497				1017			1080
1090	1081	59	11B	5	009497				1018			1081
1091	1082	59	11B	5	009497				1019			1082
1092	1083	59	11B	5	009497				1020			1083
1093	1084	59	11B	5	009497				1021			1084
1094	1085	59	11B	5	009497				1022			1085
1095	1086	61	11C	5	009497				1023			1086
1096	1087	61	11C	5	009497				1024			1087
1097	1088	61	11C	5	009497				1025			1088
1098	1089	61	11C	5	009497				1026			1089
1099	1090	61	11C	5	009497				1027			1090
1100	1091	61	11C	5	009497				1028			1091
1101	1092	85	12A	5	009497	FMRF	FMRF		1029			1092
1102	1093	83	12B	5	009497				1030			1093
1103	1094	83	12B	5	009497				1031			1094
1104	1095	83	12B	5	009497				1032			1095
1105	1096	83	12B	5	009497				1033			1096
1106	1097	83	12B	5	009497				1034			1097
1107	1098	83	12B	5	009497				1035			1098
1108	1099	44	13A	5	009497				1036			1099
1109	1100	44	13A	5	009497				1037			1100
1110	1101	44	13A	5	009497				1038			1101
1111	1102	44	13A	5	009497				1039			1102
1112	1103	44	13A	5	009497				1040			1103
1113	1104	44	13A	5	009497				1041			1104
1114	1105	19	13B	5	009497				1042			1105
1115	1106	19	13B	5	009497				1043			1106
1116	1107	19	13B	5	009497				1044			1107
1117	1108	19	13B	5	009497				1045			1108
1118	1109	19	13B	5	009497				1046			1109
1119	1110	19	13B	5	009497				1047			1110
1120	1111	6	13C	5	009497				1048			1111
1121	1112	6	13C	5	009497				1049			1112
1122	1113	6	13C	5	009497				1050			1113
1123	1114	6	13C	5	009497				1051			1114
1124	1115	6	13C	5	009497				1052			1115
1125	1116	6	13C	5	009497				1053			1116
1126	1117	81	14A	5	009497				1054			1117
1127	1118	81	14A	5	009497				1055			1118
1128	1119	81	14A	5	009497				1056			1119
1129	1120	81	14A	5	009497				1057			1120
1130	1121	81	14A	5	009497				1058			1121
1131	1122	81	14A	5	009497				1059			1122
1132	1123	84	14B	5	009497				1060			1123
1133	1124	84	14B	5	009497				1061			1124
1134	1125	84	14B	5	009497				1062			1125
1135	1126	84	14B	5	009497				1063			1126
1136	1127	84	14B	5	009497				1064			1127
1137	1128	84	14B	5	009497				1065			1128
1138	1129	38	15A	5	009497	PDF	PDF		1066			1129
1139	1130	16	15B	5	009497				1067			1130
1140	1131	16	15B	5	009497				1068			1131
1141	1132	16	15B	5	009497				1069			1132
1142	1133	16	15B	5	009497				1070			1133
1143	1134	16	15B	5	009497				1071			1134
1144	1135	16	15B	5	009497				1072			1135
1145	1136	25	15C	5	009497				1073			1136
1146	1137	25	15C	5	009497				1074			1137
1147	1138	25	15C	5	009497				1075			1138
1148	1139	25	15C	5	009497				1076			1139
1149	1140	25	15C	5	009497				1077			1140
1150	1141	25	15C	5	009497				1078			1141
1151	1142	52	16A	5	009497				1079			1142
1152	1143	52	16A	5	009497				1080			1143
1153	1144	52	16A	5	009497				1081			1144
1154	1145	52	16A	5	009497				1082			1145
1155	1146	52	16A	5	009497				1083			1146
1156	1147	56	16B	5	009497		LOST			1083_1
1157	1148	56	16B	5	009497				1084			1148
1158	1149	56	16B	5	009497				1085			1149
1159	1150	56	16B	5	009497				1086			1150
1160	1151	56	16B	5	009497				1087			1151
1161	1152	89	17A	5	009497				1088			1152
1162	1153	89	17A	5	009497				1089			1153
1163	1154	89	17A	5	009497				1090			1154
1164	1155	89	17A	5	009497				1091			1155
1165	1156	89	17A	5	009497				1092			1156
1166	1157	89	17A	5	009497				1093			1157
1167	1158	83	17B	5	009497				1094			1158
1168	1159	83	17B	5	009497				1095			1159
1169	1160	83	17B	5	009497				1096			1160
1170	1161	83	17B	5	009497				1097			1161
1171	1162	83	17B	5	009497				1098			1162
1172	1163	83	17B	5	009497				1099			1163
1173	1164	85	17C	5	009497	FMRF	FMRF		1100			1164
1174	1165	85	17C	5	009497	FMRF	FMRF		1101			1165
1175	1166	87	18A	5	009497				1102			1166
1176	1167	87	18A	5	009497				1103			1167
1177	1168	87	18A	5	009497				1104			1168
1178	1169	87	18A	5	009497				1105			1169
1179	1170	87	18A	5	009497				1106			1170
1180	1171	64	18B	5	009497				1107			1171
1181	1172	64	18B	5	009497				1108			1172
1182	1173	64	18B	5	009497				1109			1173
1183	1174	64	18B	5	009497				1110			1174
1184	1175	64	18B	5	009497				1111			1175
1185	1176	64	18B	5	009497				1112			1176
1186	1177	83	19A	5	009497				1113			1177
1187	1178	83	19A	5	009497				1114			1178
1188	1179	83	19A	5	009497				1115			1179
1189	1180	83	19A	5	009497				1116			1180
1190	1181	83	19A	5	009497				1117			1181
1191	1182	83	19A	5	009497				1118			1182
1192	1183	79	19B	5	009497				1119			1183
1193	1184	79	19B	5	009497				1120			1184
1194	1185	79	19B	5	009497				1121			1185
1195	1186	79	19B	5	009497				1122			1186
1196	1187	79	19B	5	009497				1123			1187
1197	1188	79	19B	5	009497				1124			1188
1198	1189	57	19C	5	009497				1125			1189
1199	1190	57	19C	5	009497				1126			1190
1200	1191	57	19C	5	009497				1127			1191
1201	1192	57	19C	5	009497				1128			1192
1202	1193	57	19C	5	009497				1129			1193
1203	1194	57	19C	5	009497				1130			1194
1204	1195	57	19C	5	009497				1131			1195
1205	1196	73	20A	5	009497	ATO	ATO		1132			1196
1206	1197	63	20B	5	009497				1133			1197
1207	1198	63	20B	5	009497				1134			1198
1208	1199	63	20B	5	009497				1135			1199
1209	1200	63	20B	5	009497				1136			1200
1210	1201	63	20B	5	009497				1137			1201
1211	1202	63	20B	5	009497				1138			1202
1212	1203	63	20B	5	009497				1139			1203
1213	1204	63	20B	5	009497				1140			1204
1214	1205	13	1A	6	009513				1141			1205
1215	1206	13	1A	6	009513				1142			1206
1216	1207	13	1A	6	009513				1143			1207
1217	1208	13	1A	6	009513				1144			1208
1218	1209	13	1A	6	009513				1145			1209
1219	1210	13	1A	6	009513				1146			1210
1220	1211	13	1A	6	009513				1147			1211
1221	1212	55	1B	6	009513				1148			1212
1222	1213	55	1B	6	009513				1149			1213
1223	1214	55	1B	6	009513				1150			1214
1224	1215	55	1B	6	009513				1151			1215
1225	1216	55	1B	6	009513				1152			1216
1226	1217	55	1B	6	009513				1153			1217
1227	1218	55	1B	6	009513				1154			1218
1228	1219	35	1C	6	009513				1155			1219
1229	1220	35	1C	6	009513				1156			1220
1230	1221	35	1C	6	009513				1157			1221
1231	1222	35	1C	6	009513				1158			1222
1232	1223	35	1C	6	009513				1159			1223
1233	1224	35	1C	6	009513				1160			1224
1234	1225	35	1C	6	009513				1161			1225
1235	1226	90	2A	6	009513				1162			1226
1236	1227	90	2A	6	009513				1163			1227
1237	1228	90	2A	6	009513				1164			1228
1238	1229	90	2A	6	009513				1165			1229
1239	1230	90	2A	6	009513				1166			1230
1240	1231	90	2A	6	009513				1167			1231
1241	1232	67	2B	6	009513				1168			1232
1242	1233	67	2B	6	009513				1169			1233
1243	1234	67	2B	6	009513				1170			1234
1244	1235	67	2B	6	009513				1171			1235
1245	1236	67	2B	6	009513				1172			1236
1246	1237	67	2B	6	009513				1173			1237
1247	1238	44	3A	6	009513				1174			1238
1248	1239	44	3A	6	009513				1175			1239
1249	1240	44	3A	6	009513				1176			1240
1250	1241	44	3A	6	009513				1177			1241
1251	1242	44	3A	6	009513				1178			1242
1252	1243	37	3B	6	009513				1179			1243
1253	1244	37	3B	6	009513				1180			1244
1254	1245	37	3B	6	009513				1181			1245
1255	1246	37	3B	6	009513				1182			1246
1256	1247	37	3B	6	009513				1183			1247
1257	1248	37	3B	6	009513				1184			1248
1258	1249	37	3B	6	009513				1185			1249
1259	1250	89	3C	6	009513				1186			1250
1260	1251	89	3C	6	009513				1187			1251
1261	1252	89	3C	6	009513				1188			1252
1262	1253	89	3C	6	009513				1189			1253
1263	1254	89	3C	6	009513				1190			1254
1264	1255	89	3C	6	009513				1191		1186	1255
1265	1256	89	3C	6	009513				1192		1187	1256
1266	1257	4	4A	6	009513		HI-RES	PLEXUS		1192_1		1257
1267	1258	4	4A	6	009513		HI-RES	PLEXUS		1192_2		1258
1268	1259	4	4A	6	009513		HI-RES	PLEXUS		1192_3		1259
1269	1260	4	4A	6	009513		HI-RES	PLEXUS		1192_4		1260
1270	1261	4	4A	6	009513		HI-RES	PLEXUS		1192_5		1261
1271	1262	4	4A	6	009513				1193		1193	1262
1272	1263	4	4A	6	009513				1194		1194	1263
1273	1264	18	4B	6	009513	ATO	ATO		1195			1264
1274	1265	70	5A	6	009513				1196		1196	1265
1275	1266	70	5A	6	009513				1197		1197	1266
1276	1267	70	5A	6	009513				1198		1198	1267
1277	1268	70	5A	6	009513				1199		1199	1268
1278	1269	70	5A	6	009513				1200		1200	1269
1279	1270	70	5A	6	009513				1201		1201	1270
1280	1277	63	5B	6	009513				1202		1202	1277
1281	1278	63	5B	6	009513				1203		1203	1278
1282	1279	63	5B	6	009513				1204		1204	1279
1283	1280	63	5B	6	009513				1205		1205	1280
1284	1281	63	5B	6	009513				1206		1206	1281
1285	1282	63	5B	6	009513				1207		1207	1282
1286	1271	95	5C	6	009513				1208		1208	1271
1287	1272	95	5C	6	009513				1209		1209	1272
1288	1273	95	5C	6	009513				1210		1210	1273
1289	1274	95	5C	6	009513				1211		1211	1274
1290	1275	95	5C	6	009513				1212		1212	1275
1291	1276	95	5C	6	009513				1213		1213	1276
1292	1283	65	6A	6	009513				1214		1214	1283
1293	1284	65	6A	6	009513				1215		1215	1284
1294	1285	65	6A	6	009513				1216		1216	1285
1295	1286	65	6A	6	009513				1217		1217	1286
1296	1287	65	6A	6	009513				1218		1218	1287
1297	1288	65	6A	6	009513				1219		1219	1288
1298	1289	56	6B	6	009513				1220		1220	1289
1299	1290	56	6B	6	009513				1221		1221	1290
1300	1291	56	6B	6	009513				1222		1222	1291
1301	1292	56	6B	6	009513				1223		1223	1292
1302	1293	56	6B	6	009513				1224		1224	1293
1303	1294	56	6B	6	009513				1225		1225	1294
1304	1295	53	7A	6	009513	ATO	ATO		1226		1226	1295
1305	1296	53	7A	6	009513	ATO	ATO		1227		1227	1296
1306	1297	53	7A	6	009513	ATO	ATO		1228		1228	1297
1307	1298	53	7A	6	009513	ATO	ATO		1229		1229	1298
1308	1299	15	7B	6	009513				1230		1230	1299
1309	1300	15	7B	6	009513				1231		1231	1300
1310	1301	15	7B	6	009513				1232		1232	1301
1311	1302	15	7B	6	009513				1233		1233	1302
1312	1303	15	7B	6	009513				1234		1234	1303
1313	1304	15	7B	6	009513				1235		1235	1304
1314	1305	15	7B	6	009513				1236		1236	1305
1315	1306	56	7C	6	009513				1237		1237	1306
1316	1307	56	7C	6	009513				1238		1238	1307
1317	1308	56	7C	6	009513				1239		1239	1308
1318	1309	56	7C	6	009513				1240		1240	1309
1319	1310	56	7C	6	009513				1241		1241	1310
1320	1311	56	7C	6	009513				1242		1242	1311
1321	1312	56	7C	6	009513				1243		1243	1312
1322	1313	93	8A	6	009513				1244		1244	1313
1323	1314	93	8A	6	009513				1245		1245	1314
1324	1315	93	8A	6	009513				1246		1246	1315
1325	1316	93	8A	6	009513				1247		1247	1316
1326	1317	93	8A	6	009513				1248		1248	1317
1327	1318	93	8A	6	009513				1249		1249	1318
1328	1319	93	8A	6	009513				1250		1250	1319
1329	1320	64	8B	6	009513				1251		1251	1320
1330	1321	64	8B	6	009513				1252		1252	1321
1331	1322	64	8B	6	009513				1253		1253	1322
1332	1323	64	8B	6	009513				1254		1254	1323
1333	1324	64	8B	6	009513				1255		1255	1324
1334	1325	64	8B	6	009513		LOST			1255_1
1335	1326	64	8B	6	009513				1256		1256	1326
1336	1327	83	9A	6	009513				1257		1257	1327
1337	1328	83	9A	6	009513				1258		1258	1328
1338	1329	83	9A	6	009513				1259		1259	1329
1339	1330	83	9A	6	009513				1260		1260	1330
1340	1331	83	9A	6	009513				1261		1261	1331
1341	1332	83	9A	6	009513				1262		1262	1332
1342	1333	60	9B	6	009513				1263		1263	1333
1343	1334	60	9B	6	009513				1264		1264	1334
1344	1335	60	9B	6	009513				1265		1265	1335
1345	1336	60	9B	6	009513				1266		1266	1336
1346	1337	60	9B	6	009513				1267		1267	1337
1347	1338	60	9B	6	009513				1268		1268	1338
1348	1339	60	9B	6	009513				1269		1269	1339
1349	1340	17	9C	6	009513	MIP	MIP	HI-RES		1269_1		1340
1350	1341	17	9C	6	009513	MIP	MIP	HI-RES		1269_2		1341
1351	1342	95	10A	6	009513	PDF	PDF		1270		1270	1342
1352	1343	95	10A	6	009513	PDF	PDF		1271		1271	1343
1353	1344	95	10A	6	009513	PDF	PDF		1272		1272	1344
1354	1345	95	10A	6	009513	PDF	PDF		1273		1273	1345
1355	1346	91	10B	6	009513				1274		1274	1346
1356	1347	91	10B	6	009513				1275		1275	1347
1357	1348	91	10B	6	009513				1276		1276	1348
1358	1349	91	10B	6	009513				1277		1277	1349
1359	1350	91	10B	6	009513				1278		1278	1350
1360	1351	91	10B	6	009513				1279		1279	1351
1361	1352	49	11A	6	009513				1280		1280	1352
1362	1353	49	11A	6	009513				1281		1281	1353
1363	1354	49	11A	6	009513				1282		1282	1354
1364	1355	49	11A	6	009513				1283		1283	1355
1365	1356	49	11A	6	009513				1284		1284	1356
1366	1357	75	11B	6	009513				1285		1285	1357
1367	1358	75	11B	6	009513				1286		1286	1358
1368	1359	75	11B	6	009513				1287		1287	1359
1369	1360	75	11B	6	009513				1288		1288	1360
1370	1361	75	11B	6	009513				1289		1289	1361
1371	1362	75	11B	6	009513				1290		1290	1362
1372	1363	75	11B	6	009513				1291		1291	1363
1373	1364	94	11C	6	009513	FMRF	FMRF		1292		1292	1364
1374	1365	94	11C	6	009513	FMRF	FMRF		1293		1293	1365
1375	1366	94	11C	6	009513	FMRF	FMRF		1294		1294	1366
1376	1367	94	11C	6	009513	FMRF	FMRF		1295		1295	1367
1377	1368	90	12A	6	009513				1296		1296	1368
1378	1369	90	12A	6	009513				1297		1297	1369
1379	1370	90	12A	6	009513				1298		1298	1370
1380	1371	90	12A	6	009513				1299		1299	1371
1381	1372	90	12A	6	009513				1300		1300	1372
1382	1373	71	12B	6	009513				1301		1301	1373
1383	1374	71	12B	6	009513				1302		1302	1374
1384	1375	71	12B	6	009513				1303		1303	1375
1385	1376	71	12B	6	009513				1304		1304	1376
1386	1377	71	12B	6	009513				1305		1305	1377
1387	1378	74	13A	6	009513	PRNK	PRNK	HI-RES		1311_1		1378
1388	1379	61	13B	6	009513	RYa	RYa		1306		1306	1379
1389	1380	61	13B	6	009513	RYa	RYa		1307		1307	1380
1390	1381	61	13B	6	009513	RYa	RYa		1308		1308	1381
1391	1382	97	13C	6	009513				1309		1309	1382
1392	1383	97	13C	6	009513				1310		1310	1383
1393	1384	97	13C	6	009513				1311		1311	1384
1394	1385	97	13C	6	009513				1312		1312	1385
1395	1386	97	13C	6	009513				1313		1313	1386
1396	1387	66	14A	6	009513				1314		1314	1387
1397	1388	66	14A	6	009513				1315		1315	1388
1398	1389	66	14A	6	009513				1316		1316	1389
1399	1390	66	14A	6	009513				1317		1317	1390
1400	1391	66	14A	6	009513				1318		1318	1391
1401	1392	66	14A	6	009513				1319		1319	1392
1402	1393	72	14B	6	009513				1320		1320	1393
1403	1394	72	14B	6	009513				1321		1321	1394
1404	1395	72	14B	6	009513				1322		1322	1395
1405	1396	72	14B	6	009513				1323		1323	1396
1406	1397	72	14B	6	009513				1324		1324	1397
1407	1398	72	14B	6	009513				1325		1325	1398
1408	1399	72	15A	6	009513				1326		1326	1399
1409	1400	72	15A	6	009513				1327		1327	1400
1410	1401	72	15A	6	009513				1328		1328	1401
1411	1402	72	15A	6	009513				1329		1329	1402
1412	1403	72	15A	6	009513				1330		1330	1403
1413	1404	72	15A	6	009513				1331		1331	1404
1414	1405	72	15A	6	009513				1332		1332	1405
1415	1406	72	15A	6	009513				1333		1333	1406
1416	1407	88	15B	6	009513				1334		1334	1407
1417	1408	88	15B	6	009513				1335		1335	1408
1418	1409	88	15B	6	009513				1336		1336	1409
1419	1410	88	15B	6	009513				1337		1337	1410
1420	1411	88	15B	6	009513				1338		1338	1411
1421	1412	88	15B	6	009513				1339		1339	1412
1422	1413	53	15C	6	009513				1340		1340	1413
1423	1414	53	15C	6	009513				1341		1341	1414
1424	1415	53	15C	6	009513				1342		1342	1415
1425	1416	53	15C	6	009513				1343		1343	1416
1426	1417	53	15C	6	009513				1344		1344	1417
1427	1418	53	15C	6	009513				1345		1345	1418
1428	1419	53	15C	6	009513				1346		1346	1419
1429	1420	57	16A	6	009513				1347		1347	1420
1430	1421	57	16A	6	009513				1348		1348	1421
1431	1422	57	16A	6	009513				1349		1349	1422
1432	1423	57	16A	6	009513				1350		1350	1423
1433	1424	57	16A	6	009513				1351		1351	1424
1434	1425	57	16A	6	009513				1352		1352	1425
1435	1426	57	16A	6	009513				1353		1353	1426
1436	1427	57	16A	6	009513		LOST			1353_1
1437	1428	80	16B	6	009513				1354		1354	1428
1438	1429	80	16B	6	009513				1355		1355	1429
1439	1430	80	16B	6	009513				1356		1356	1430
1440	1431	80	16B	6	009513				1357		1357	1431
1441	1432	80	16B	6	009513				1358		1358	1432
1442	1433	80	16B	6	009513				1359		1359	1433
1443	1434	44	17A	6	009513				1360		1360	1434
1444	1435	44	17A	6	009513				1361		1361	1435
1445	1436	44	17A	6	009513				1362		1362	1436
1446	1437	44	17A	6	009513				1363		1363	1437
1447	1438	44	17A	6	009513				1364		1364	1438
1448	1439	88	17B	6	009513				1365		1365	1439
1449	1440	88	17B	6	009513				1366		1366	1440
1450	1441	88	17B	6	009513				1367		1367	1441
1451	1442	88	17B	6	009513				1368		1368	1442
1452	1443	88	17B	6	009513				1369		1369	1443
1453	1444	88	17B	6	009513				1370		1370	1444
1454	1445	88	17B	6	009513				1371		1371	1445
1455	1446	51	17C	6	009513				1372		1372	1446
1456	1447	51	17C	6	009513				1373		1373	1447
1457	1448	51	17C	6	009513				1374		1374	1448
1458	1449	51	17C	6	009513				1375		1375	1449
1459	1450	51	17C	6	009513				1376		1376	1450
1460	1451	51	17C	6	009513				1377		1377	1451
1461	1452	51	17C	6	009513				1378		1378	1452
1462	1453	46	18A	6	009513				1379		1379	1453
1463	1454	46	18A	6	009513				1380		1380	1454
1464	1455	46	18A	6	009513				1381		1381	1455
1465	1456	46	18A	6	009513				1382		1382	1456
1466	1457	46	18A	6	009513				1383		1383	1457
1467	1458	46	18A	6	009513				1384		1384	1458
1468	1459	62	18B	6	009513				1385		1385	1459
1469	1460	62	18B	6	009513				1386		1386	1460
1470	1461	62	18B	6	009513				1387		1387	1461
1471	1462	62	18B	6	009513				1388		1388	1462
1472	1463	62	18B	6	009513				1389		1389	1463
1473	1464	62	18B	6	009513				1390		1390	1464
1474	1465	62	18B	6	009513				1391		1391	1465
1475	1466	99	19A	6	009513		Immuno_resv			1391_1		1466
1476	1467	48	19B	6	009513				1392		1392	1467
1477	1468	48	19B	6	009513				1393		1393	1468
1478	1469	48	19B	6	009513				1394		1394	1469
1479	1470	48	19B	6	009513				1395		1395	1470
1480	1471	48	19B	6	009513				1396		1396	1471
1481	1472	48	19B	6	009513				1397		1397	1472
1482	1473	39	19C	6	009513				1398		1398	1473
1483	1474	39	19C	6	009513				1399		1399	1474
1484	1475	39	19C	6	009513				1400		1400	1475
1485	1476	39	19C	6	009513				1401		1401	1476
1486	1477	39	19C	6	009513				1402		1402	1477
1487	1478	79	20A	6	009513				1403		1403	1478
1488	1479	79	20A	6	009513				1404		1404	1479
1489	1480	79	20A	6	009513				1405		1405	1480
1490	1481	79	20A	6	009513				1406		1406	1481
1491	1482	79	20A	6	009513				1407		1407	1482
1492	1483	74	20B	6	009513	ATO	ATO		1408		1408	1483
1493	1484	74	20B	6	009513	ATO	ATO		1409		1409	1484
1494	1485	74	20B	6	009513	ATO	ATO		1410		1410	1485
1495	1486	74	20B	6	009513	ATO	ATO		1411		1411	1486
1496	1487	55	1A	7	009515		Immuno_resv			1411_1		1487
1497	1488	55	1A	7	009515		Immuno_resv			1411_2		1488
1498	1489	71	1B	7	009515				1412		1412	1489
1499	1490	71	1B	7	009515				1413		1413	1490
1500	1491	71	1B	7	009515				1414		1414	1491
1501	1492	71	1B	7	009515				1415		1415	1492
1502	1493	71	1B	7	009515				1416		1416	1493
1503	1494	71	1B	7	009515				1417		1417	1494
1504	1495	56	1C	7	009515				1418		1418	1495
1505	1496	56	1C	7	009515				1419		1419	1496
1506	1497	56	1C	7	009515				1420		1420	1497
1507	1498	56	1C	7	009515				1421		1421	1498
1508	1499	56	1C	7	009515				1422		1422	1499
1509	1500	56	1C	7	009515				1423		1423	1500
1510	1501	56	1C	7	009515				1424		1424	1501
1511	1502	99	2A	7	009515				1425		1425	1502
1512	1503	99	2A	7	009515				1426		1426	1503
1513	1504	99	2A	7	009515				1427		1427	1504
1514	1505	99	2A	7	009515				1428		1428	1505
1515	1506	99	2A	7	009515				1429		1429	1506
1516	1507	99	2A	7	009515				1430		1430	1507
1517	1508	26	2B	7	009515				1431			1508
1518	1509	26	2B	7	009515				1432		1432	1509
1519	1510	26	2B	7	009515				1433			1510
1520	1511	26	2B	7	009515				1434			1511
1521	1512	26	2B	7	009515				1435			1512
1522	1513	81	3A	7	009515				1436			1513
1523	1514	81	3A	7	009515				1437			1514
1524	1515	81	3A	7	009515				1438			1515
1525	1516	81	3A	7	009515				1439			1516
1526	1517	81	3A	7	009515				1440			1517
1527	1518	81	3A	7	009515				1441			1518
1528	1519	77	3B	7	009515				1442			1519
1529	1520	77	3B	7	009515				1443			1520
1530	1521	77	3B	7	009515				1444			1521
1531	1522	77	3B	7	009515				1445			1522
1532	1523	77	3B	7	009515				1446			1523
1533	1524	77	3B	7	009515				1447			1524
1534	1525	53	3C	7	009515		Immuno_resv			1447_1		1525
1535	1526	94	4A	7	009515				1448			1526
1536	1527	94	4A	7	009515				1449			1527
1537	1528	94	4A	7	009515				1450			1528
1538	1529	94	4A	7	009515				1451			1529
1539	1530	94	4A	7	009515				1452			1530
1540	1531	94	4A	7	009515				1453			1531
1541	1532	94	4A	7	009515				1454			1532
1542	1533	94	4A	7	009515				1455			1533
1543	1534	70	4B	7	009515				1456			1534
1544	1535	70	4B	7	009515				1457			1535
1545	1536	70	4B	7	009515				1458			1536
1546	1537	70	4B	7	009515				1459			1537
1547	1538	70	4B	7	009515				1460			1538
1548	1539	70	4B	7	009515				1461			1539
1549	1540	80	5A	7	009515				1462			1540
1550	1541	80	5A	7	009515				1463			1541
1551	1542	80	5A	7	009515				1464			1542
1552	1543	80	5A	7	009515				1465			1543
1553	1544	80	5A	7	009515				1466			1544
1554	1545	80	5A	7	009515				1467			1545
1555	1546	69	5B	7	009515				1468			1546
1556	1547	69	5B	7	009515				1469			1547
1557	1548	69	5B	7	009515				1470			1548
1558	1549	69	5B	7	009515				1471			1549
1559	1550	69	5B	7	009515				1472			1550
1560	1551	69	5B	7	009515				1473			1551
1561	1552	87	5C	7	009515				1474			1552
1562	1553	87	5C	7	009515				1475			1553
1563	1554	87	5C	7	009515				1476			1554
1564	1555	87	5C	7	009515				1477			1555
1565	1556	87	5C	7	009515				1478			1556
1566	1557	87	5C	7	009515				1479			1557
1567	1558	27	6A	7	009515				1480			1558
1568	1559	27	6A	7	009515				1481			1559
1569	1560	27	6A	7	009515				1482			1560
1570	1561	27	6A	7	009515				1483			1561
1571	1562	27	6A	7	009515				1484			1562
1572	1563	76	6B	7	009515				1485			1563
1573	1564	76	6B	7	009515				1486			1564
1574	1565	76	6B	7	009515				1487			1565
1575	1566	76	6B	7	009515				1488			1566
1576	1567	76	6B	7	009515				1489			1567
1577	1568	76	6B	7	009515				1490			1568
1578	1569	67	7A	7	009515		Immuno_resv			1490_1		1569
1579	1570	36	7B	7	009515				1491			1570
1580	1571	36	7B	7	009515				1492			1571
1581	1572	36	7B	7	009515				1493			1572
1582	1573	36	7B	7	009515				1494			1573
1583	1574	36	7B	7	009515				1495			1574
1584	1575	36	7B	7	009515				1496			1575
1585	1576	36	7B	7	009515				1497			1576
1586	1577	56	7C	7	009515				1498			1577
1587	1578	56	7C	7	009515				1499			1578
1588	1579	56	7C	7	009515				1500			1579
1589	1580	56	7C	7	009515				1501			1580
1590	1581	56	7C	7	009515				1502			1581
1591	1582	56	7C	7	009515				1503			1582
1592	1583	92	8A	7	009515				1504			1583
1593	1584	92	8A	7	009515				1505			1584
1594	1585	92	8A	7	009515				1506			1585
1595	1586	92	8A	7	009515				1507			1586
1596	1587	92	8A	7	009515				1508			1587
1597	1588	68	8B	7	009515				1509			1588
1598	1589	68	8B	7	009515				1510			1589
1599	1590	68	8B	7	009515				1511			1590
1600	1591	68	8B	7	009515				1512			1591
1601	1592	68	8B	7	009515				1513			1592
1602	1593	68	8B	7	009515				1514			1593
1603	1594	36	9A	7	009515		Immuno_resv			1514_1		1594
1604	1595	73	9B	7	009515				1515			1595
1605	1596	73	9B	7	009515				1516			1596
1606	1597	73	9B	7	009515				1517			1597
1607	1598	73	9B	7	009515				1518			1598
1608	1599	73	9B	7	009515				1519			1599
1609	1600	73	9B	7	009515				1520			1600
1610	1601	73	9B	7	009515				1521			1601
1611	1602	3	9C	7	009515				1522			1602
1612	1603	3	9C	7	009515				1523			1603
1613	1604	3	9C	7	009515				1524			1604
1614	1605	3	9C	7	009515				1525			1605
1615	1606	3	9C	7	009515				1526			1606
1616	1607	3	9C	7	009515				1527			1607
1617	1608	54	10A	7	009515				1528			1608
1618	1609	54	10A	7	009515				1529			1609
1619	1610	54	10A	7	009515				1530			1610
1620	1611	54	10A	7	009515				1531			1611
1621	1612	54	10A	7	009515				1532			1612
1622	1613	54	10A	7	009515				1533			1613
1623	1614	54	10A	7	009515				1534			1614
1624	1615	91	10B	7	009515				1535			1615
1625	1616	91	10B	7	009515				1536			1616
1626	1617	91	10B	7	009515				1537			1617
1627	1618	91	10B	7	009515				1538			1618
1628	1619	91	10B	7	009515				1539			1619
1629	1620	91	10B	7	009515				1540			1620
1630	1621	97	11A	7	009515				1541			1621
1631	1622	97	11A	7	009515				1542			1622
1632	1623	97	11A	7	009515				1543			1623
1633	1624	97	11A	7	009515				1544			1624
1634	1625	97	11A	7	009515				1545			1625
1635	1626	97	11A	7	009515				1546			1626
1636	1627	81	11B	7	009515				1547			1627
1637	1628	81	11B	7	009515				1548		1548	1628
1638	1629	81	11B	7	009515				1549			1629
1639	1630	81	11B	7	009515				1550			1630
1640	1631	81	11B	7	009515				1551			1631
1641	1632	81	11B	7	009515				1552			1632
1642	1633	81	11B	7	009515				1553			1633
1643	1634	82	11C	7	009515		Immuno_resv			1553_1		1634
1644	1635	97	12A	7	009515				1554			1635
1645	1636	97	12A	7	009515				1555			1636
1646	1637	97	12A	7	009515				1556			1637
1647	1638	97	12A	7	009515				1557			1638
1648	1639	97	12A	7	009515				1558			1639
1649	1640	97	12A	7	009515				1559			1640
1650	1641	97	12A	7	009515				1560			1641
1651	1642	97	12B	7	009515				1561			1642
1652	1643	97	12B	7	009515				1562			1643
1653	1644	97	12B	7	009515				1563			1644
1654	1645	97	12B	7	009515				1564			1645
1655	1646	97	12B	7	009515				1565			1646
1656	1647	97	12B	7	009515				1566			1647
1657	1648	86	13A	7	009515				1567			1648
1658	1649	86	13A	7	009515				1568			1649
1659	1650	86	13A	7	009515				1569			1650
1660	1651	86	13A	7	009515				1570			1651
1661	1652	86	13A	7	009515				1571			1652
1662	1653	86	13A	7	009515				1572			1653
1663	1654	86	13A	7	009515				1573			1654
1664	1655	96	13B	7	009515		Immuno_resv			1573_1		1655
1665	1656	82	13C	7	009515				1574			1656
1666	1657	82	13C	7	009515				1575			1657
1667	1658	82	13C	7	009515				1576			1658
1668	1659	82	13C	7	009515				1577			1659
1669	1660	82	13C	7	009515				1578			1660
1670	1661	82	13C	7	009515				1579			1661
1671	1662	81	14A	7	009515				1580			1662
1672	1663	81	14A	7	009515				1581			1663
1673	1664	81	14A	7	009515				1582			1664
1674	1665	81	14A	7	009515				1583			1665
1675	1666	81	14A	7	009515				1584			1666
1676	1667	81	14A	7	009515				1585			1667
1677	1668	77	14B	7	009515				1586			1668
1678	1669	77	14B	7	009515				1587			1669
1679	1670	77	14B	7	009515				1588			1670
1680	1671	77	14B	7	009515				1589			1671
1681	1672	77	14B	7	009515				1590			1672
1682	1673	77	14B	7	009515				1591			1673
1683	1674	27	15A	7	009515				1592			1674
1684	1675	27	15A	7	009515				1593			1675
1685	1676	27	15A	7	009515				1594			1676
1686	1677	27	15A	7	009515				1595			1677
1687	1678	27	15A	7	009515				1596			1678
1688	1679	86	15B	7	009515				1597			1679
1689	1680	86	15B	7	009515				1598			1680
1690	1681	86	15B	7	009515				1599			1681
1691	1682	86	15B	7	009515				1600			1682
1692	1683	86	15B	7	009515				1601			1683
1693	1684	86	15B	7	009515				1602			1684
1694	1685	86	15B	7	009515				1603			1685
1695	1686	68	15C	7	009515				1604			1686
1696	1687	68	15C	7	009515				1605			1687
1697	1688	68	15C	7	009515				1606			1688
1698	1689	68	15C	7	009515				1607			1689
1699	1690	68	15C	7	009515				1608			1690
1700	1691	68	15C	7	009515				1609			1691
1701	1692	90	16A	7	009515				1610			1692
1702	1693	90	16A	7	009515				1611			1693
1703	1694	90	16A	7	009515				1612			1694
1704	1695	90	16A	7	009515				1613			1695
1705	1696	90	16A	7	009515				1614			1696
1706	1697	45	16B	7	009515				1615			1697
1707	1698	45	16B	7	009515				1616			1698
1708	1699	45	16B	7	009515				1617			1699
1709	1700	45	16B	7	009515				1618			1700
1710	1701	45	16B	7	009515				1619			1701
1711	1702	45	16B	7	009515				1620			1702
1712	1703	45	16B	7	009515				1621			1703
1713	1704	72	17A	7	009515		Immuno_resv			1621_1		1704
1714	1705	72	17A	7	009515		Immuno_resv			1621_2		1705
1715	1706	18	17B	7	009515				1622			1706
1716	1707	18	17B	7	009515				1623			1707
1717	1708	18	17B	7	009515				1624			1708
1718	1709	18	17B	7	009515				1625			1709
1719	1710	18	17B	7	009515				1626			1710
1720	1711	18	17B	7	009515				1627			1711
1721	1712	18	17B	7	009515				1628			1712
1722	1713	88	17C	7	009515				1629			1713
1723	1714	88	17C	7	009515				1630			1714
1724	1715	88	17C	7	009515				1631			1715
1725	1716	88	17C	7	009515				1632			1716
1726	1717	88	17C	7	009515				1633			1717
1727	1718	88	17C	7	009515				1634			1718
1728	1719	5	18A	7	009515				1635			1719
1729	1720	5	18A	7	009515				1636			1720
1730	1721	5	18A	7	009515				1637			1721
1731	1722	5	18A	7	009515				1638			1722
1732	1723	5	18A	7	009515				1639			1723
1733	1724	5	18A	7	009515				1640			1724
1734	1725	5	18A	7	009515				1641			1725
1735	1726	5	18A	7	009515				1642			1726
1736	1727	86	18B	7	009515				1643			1727
1737	1728	86	18B	7	009515				1644			1728
1738	1729	86	18B	7	009515				1645			1729
1739	1730	86	18B	7	009515				1646			1730
1740	1731	86	18B	7	009515				1647			1731
1741	1732	86	18B	7	009515				1648			1732
1742	1733	59	19A	7	009515		Immuno_resv			1648_1		1733
1743	1734	59	19A	7	009515		Immuno_resv			1648_2		1734
1744	1735	64	19B	7	009515				1649			1735
1745	1736	64	19B	7	009515				1650			1736
1746	1737	64	19B	7	009515				1651			1737
1747	1738	64	19B	7	009515				1652			1738
1748	1739	64	19B	7	009515				1653			1739
1749	1740	51	19C	7	009515				1654			1740
1750	1741	51	19C	7	009515				1655			1741
1751	1742	51	19C	7	009515				1656			1742
1752	1743	51	19C	7	009515				1657			1743
1753	1744	51	19C	7	009515				1658			1744
1754	1745	99	20A	7	009515				1659			1745
1755	1746	99	20A	7	009515				1660			1746
1756	1747	99	20A	7	009515				1661			1747
1757	1748	99	20A	7	009515				1662			1748
1758	1749	99	20A	7	009515				1663			1749
1759	1750	87	20B	7	009515				1664			1750
1760	1751	87	20B	7	009515				1665			1751
1761	1752	87	20B	7	009515				1666			1752
1762	1753	87	20B	7	009515				1667			1753
1763	1754	87	20B	7	009515				1668			1754
1764	1755	56	1A	8	009517				1669			1755
1765	1756	56	1A	8	009517				1670		1670	1756
1766	1757	56	1A	8	009517				1671		1671	1757
1767	1758	56	1A	8	009517				1672			1758
1768	1759	56	1A	8	009517				1673			1759
1769	1760	56	1A	8	009517				1674			1760
1770	1761	84	1B	8	009517		Immuno_resv			1674_1		1761
1771	1762	50	1C	8	009517				1675			1762
1772	1763	50	1C	8	009517				1676			1763
1773	1764	50	1C	8	009517				1677			1764
1774	1765	50	1C	8	009517				1678			1765
1775	1766	50	1C	8	009517				1679			1766
1776	1767	50	1C	8	009517				1680			1767
1777	1768	50	1C	8	009517				1681			1768
1778	1769	74	2A	8	009517	FMRF	FMRF		1682		1682	1769
1779	1770	74	2A	8	009517	FMRF	FMRF		1683		1683	1770
1780	1771	74	2A	8	009517	FMRF	FMRF		1684		1684	1771
1781	1772	74	2A	8	009517	FMRF	FMRF		1685		1685	1772
1782	1773	74	2A	8	009517	FMRF	FMRF		1686		1686	1773
1783	1774	87	2B	8	009517				1687			1774
1784	1775	87	2B	8	009517				1688			1775
1785	1776	87	2B	8	009517				1689			1776
1786	1777	87	2B	8	009517				1690			1777
1787	1778	87	2B	8	009517				1691			1778
1788	1779	87	2B	8	009517				1692			1779
1789	1780	51	3A	8	009517				1693			1780
1790	1781	51	3A	8	009517				1694			1781
1791	1782	51	3A	8	009517				1695			1782
1792	1783	51	3A	8	009517				1696			1783
1793	1784	51	3A	8	009517				1697			1784
1794	1785	51	3A	8	009517				1698			1785
1795	1786	18	3B	8	009517				1699			1786
1796	1787	18	3B	8	009517				1700			1787
1797	1788	18	3B	8	009517				1701			1788
1798	1789	18	3B	8	009517				1702			1789
1799	1790	18	3B	8	009517				1703			1790
1800	1791	18	3B	8	009517				1704			1791
1801	1792	53	3C	8	009517		Immuno_resv			1704_1		1792
1802	1793	79	4A	8	009517				1705			1793
1803	1794	79	4A	8	009517				1706			1794
1804	1795	79	4A	8	009517				1707			1795
1805	1796	79	4A	8	009517				1708			1796
1806	1797	79	4A	8	009517				1709			1797
1807	1798	79	4A	8	009517				1710			1798
1808	1799	55	4B	8	009517				1711			1799
1809	1800	55	4B	8	009517				1712			1800
1810	1801	55	4B	8	009517				1713			1801
1811	1802	55	4B	8	009517				1714			1802
1812	1803	55	4B	8	009517				1715			1803
1813	1804	55	4B	8	009517				1716			1804
1814	1805	92	5A	8	009517				1717			1805
1815	1806	92	5A	8	009517				1718			1806
1816	1807	92	5A	8	009517				1719			1807
1817	1808	92	5A	8	009517				1720			1808
1818	1809	92	5A	8	009517				1721			1809
1819	1810	92	5A	8	009517				1722			1810
1820	1811	92	5A	8	009517				1723			1811
1821	1812	42	5B	8	009517				1724			1812
1822	1813	42	5B	8	009517				1725			1813
1823	1814	42	5B	8	009517				1726			1814
1824	1815	42	5B	8	009517				1727			1815
1825	1816	42	5B	8	009517				1728			1816
1826	1817	42	5B	8	009517				1729			1817
1827	1818	54	5C	8	009517				1730			1818
1828	1819	54	5C	8	009517				1731			1819
1829	1820	54	5C	8	009517				1732			1820
1830	1821	54	5C	8	009517				1733			1821
1831	1822	54	5C	8	009517				1734			1822
1832	1823	54	5C	8	009517				1735			1823
1833	1824	54	5C	8	009517				1736			1824
1834	1825	4	6A	8	009517				1737			1825
1835	1826	4	6A	8	009517				1738			1826
1836	1827	4	6A	8	009517				1739			1827
1837	1828	4	6A	8	009517				1740			1828
1838	1829	4	6A	8	009517				1741			1829
1839	1830	4	6A	8	009517				1742			1830
1840	1831	71	6B	8	009517				1743			1831
1841	1832	71	6B	8	009517				1744			1832
1842	1833	71	6B	8	009517				1745			1833
1843	1834	71	6B	8	009517				1746			1834
1844	1835	71	6B	8	009517				1747			1835
1845	1836	71	6B	8	009517				1748			1836
1846	1837	52	7A	8	009517				1749			1837
1847	1838	52	7A	8	009517				1750			1838
1848	1839	52	7A	8	009517				1751			1839
1849	1840	52	7A	8	009517				1752			1840
1850	1841	52	7A	8	009517				1753			1841
1851	1842	52	7A	8	009517				1754			1842
1852	1843	52	7A	8	009517				1755			1843
1853	1844	52	7B	8	009517		Immuno_resv			1755_1		1844
1854	1845	63	7C	8	009517	PDF	PDF		1756		1756	1845
1855	1846	63	7C	8	009517	PDF	PDF		1757		1757	1846
1856	1847	63	7C	8	009517	PDF	PDF		1758		1758	1847
1857	1848	63	7C	8	009517	PDF	PDF		1759		1759	1848
1858	1849	63	7C	8	009517		LOST			1759_1
1859	1850	55	8A	8	009517				1760			1850
1860	1851	55	8A	8	009517				1761			1851
1861	1852	55	8A	8	009517				1762			1852
1862	1853	55	8A	8	009517				1763			1853
1863	1854	55	8A	8	009517				1764			1854
1864	1855	55	8A	8	009517				1765			1855
1865	1856	80	8B	8	009517				1766			1856
1866	1857	80	8B	8	009517				1767			1857
1867	1858	80	8B	8	009517				1768			1858
1868	1859	80	8B	8	009517				1769			1859
1869	1860	80	8B	8	009517				1770			1860
1870	1861	80	8B	8	009517				1771			1861
1871	1862	85	9A	8	009517				1772			1862
1872	1863	85	9A	8	009517				1773			1863
1873	1864	85	9A	8	009517				1774			1864
1874	1865	85	9A	8	009517				1775			1865
1875	1866	85	9A	8	009517				1776			1866
1876	1867	85	9A	8	009517				1777			1867
1877	1868	95	9B	8	009517				1778			1868
1878	1869	95	9B	8	009517				1779			1869
1879	1870	95	9B	8	009517				1780			1870
1880	1871	95	9B	8	009517				1781			1871
1881	1872	95	9B	8	009517				1782			1872
1882	1873	95	9B	8	009517				1783			1873
1883	1874	84	9C	8	009517	ATO	ATO		1784		1784	1874
1884	1875	84	9C	8	009517	ATO	ATO		1785		1785	1875
1885	1876	84	9C	8	009517	ATO	ATO		1786		1786	1876
1886	1877	84	9C	8	009517	ATO	ATO		1787		1787	1877
1887	1878	84	9C	8	009517	ATO	ATO		1788		1788	1878
1888	1879	83	10A	8	009517				1789			1879
1889	1880	83	10A	8	009517				1790			1880
1890	1881	83	10A	8	009517				1791			1881
1891	1882	83	10A	8	009517				1792			1882
1892	1883	83	10A	8	009517				1793			1883
1893	1884	62	10B	8	009517				1794			1884
1894	1885	62	10B	8	009517				1795			1885
1895	1886	62	10B	8	009517				1796			1886
1896	1887	62	10B	8	009517				1797			1887
1897	1888	62	10B	8	009517				1798			1888
1898	1889	62	10B	8	009517				1799			1889
1899	1890	62	10B	8	009517				1800			1890
1900	1891	74	11A	8	009517				1801			1891
1901	1892	74	11A	8	009517				1802			1892
1902	1893	74	11A	8	009517				1803			1893
1903	1894	74	11A	8	009517				1804			1894
1904	1895	74	11A	8	009517				1805			1895
1905	1896	74	11A	8	009517				1806			1896
1906	1897	74	11A	8	009517				1807			1897
1907	1898	79	11B	8	009517		Immuno_resv			1807_1		1898
1908	1899	88	11C	8	009517				1808			1899
1909	1900	88	11C	8	009517				1809			1900
1910	1901	88	11C	8	009517				1810			1901
1911	1902	88	11C	8	009517				1811			1902
1912	1903	88	11C	8	009517				1812			1903
1913	1904	88	11C	8	009517				1813			1904
1914	1905	88	11C	8	009517				1814			1905
1915	1906	31	12A	8	009517				1815			1906
1916	1907	31	12A	8	009517				1816			1907
1917	1908	31	12A	8	009517				1817			1908
1918	1909	31	12A	8	009517				1818			1909
1919	1910	31	12A	8	009517				1819			1910
1920	1911	31	12A	8	009517				1820			1911
1921	1912	31	12A	8	009517		LOST			1820_1
1922	1913	71	12B	8	009517				1821			1913
1923	1914	71	12B	8	009517				1822			1914
1924	1915	71	12B	8	009517				1823			1915
1925	1916	71	12B	8	009517				1824			1916
1926	1917	71	12B	8	009517				1825			1917
1927	1918	85	13A	8	009517	PDF	PDF		1826		1826	1918
1928	1919	85	13A	8	009517	PDF	PDF		1827		1827	1919
1929	1920	85	13A	8	009517	PDF	PDF		1828		1828	1920
1930	1921	85	13A	8	009517	PDF	PDF		1829		1829	1921
1931	1922	85	13A	8	009517	PDF	PDF		1830		1830	1922
1932	1923	67	13B	8	009517				1831			1923
1933	1924	67	13B	8	009517				1832			1924
1934	1925	67	13B	8	009517				1833			1925
1935	1926	67	13B	8	009517				1834			1926
1936	1927	67	13B	8	009517				1835			1927
1937	1928	67	13B	8	009517				1836			1928
1938	1929	58	13C	8	009517				1837			1929
1939	1930	58	13C	8	009517				1838			1930
1940	1931	58	13C	8	009517				1839			1931
1941	1932	58	13C	8	009517				1840			1932
1942	1933	58	13C	8	009517				1841			1933
1943	1934	58	13C	8	009517				1842			1934
1944	1935	81	14A	8	009517				1843			1935
1945	1936	81	14A	8	009517				1844			1936
1946	1937	81	14A	8	009517				1845			1937
1947	1938	81	14A	8	009517				1846			1938
1948	1939	81	14A	8	009517				1847			1939
1949	1940	81	14A	8	009517				1848			1940
1950	1941	80	14B	8	009517				1849			1941
1951	1942	80	14B	8	009517				1850			1942
1952	1943	80	14B	8	009517				1851			1943
1953	1944	80	14B	8	009517				1852			1944
1954	1945	80	14B	8	009517				1853			1945
1955	1946	80	14B	8	009517				1854		1854	1946
1956	1947	13	15A	8	009517			TrakEM only		1854_1		1947
1957	1948	13	15A	8	009517			TrakEM only		1854_2		1948
	1948	13	15A	8	009517			TrakEM only		1854_3
1958	1949	44	15B	8	009517				1855		1855	1949
1959	1950	44	15B	8	009517				1856		1856	1950
1960	1951	44	15B	8	009517				1857		1857	1951
1961	1952	44	15B	8	009517				1858		1858	1952
1962	1953	44	15B	8	009517				1859			1953
1963	1954	44	15B	8	009517				1860			1954
1964	1955	87	15C	8	009517				1861			1955
1965	1956	87	15C	8	009517				1862			1956
1966	1957	87	15C	8	009517				1863			1957
1967	1958	87	15C	8	009517				1864			1958
1968	1959	87	15C	8	009517				1865			1959
1969	1960	87	15C	8	009517				1866			1960
1970	1961	87	15C	8	009517				1867			1961
1971	1962	87	15C	8	009517				1868			1962
1972	1963	37	16A	8	009517	RYa	LOST			1868_1
1973	1964	37	16A	8	009517	RYa	LOST			1868_2
1974	1965	37	16A	8	009517	RYa		HI-RES		1868_3		1965
1975	1966	37	16A	8	009517	RYa	LOST			1868_4
1976	1967	29	16B	8	009517				1869			1967
1977	1968	29	16B	8	009517				1870			1968
1978	1969	29	16B	8	009517				1871			1969
1979	1970	29	16B	8	009517				1872			1970
1980	1971	29	16B	8	009517				1873			1971
1981	1972	29	16B	8	009517				1874			1972
1982	1973	29	16B	8	009517				1875			1973
1983	1974	85	17A	8	009517				1876			1974
1984	1975	85	17A	8	009517				1877			1975
1985	1976	85	17A	8	009517				1878			1976
1986	1977	85	17A	8	009517				1879			1977
1987	1978	85	17A	8	009517		LOST			1879_1
1988	1979	85	17A	8	009517				1880			1979
1989	1980	85	17A	8	009517				1881			1980
1990	1981	28	17B	8	009517				1882			1981
1991	1982	28	17B	8	009517				1883			1982
1992	1983	28	17B	8	009517				1884			1983
1993	1984	28	17B	8	009517				1885			1984
1994	1985	28	17B	8	009517				1886			1985
1995	1986	28	17B	8	009517				1887		1887	1986
1996	1987	95	17C	8	009517				1888		1888	1987
1997	1988	95	17C	8	009517				1889		1889	1988
1998	1989	95	17C	8	009517				1890		1890	1989
1999	1990	95	17C	8	009517				1891		1891	1990
2000	1991	95	17C	8	009517				1892		1892	1991
2001	1992	95	17C	8	009517				1893		1893	1992
2002	1993	95	17C	8	009517				1894		1894	1993
2003	1994	95	17C	8	009517				1895		1895	1994
2004	1995	95	17C	8	009517		LOST			1895_1
2005	1996	14	18A	8	009517		Immuno_resv			1895_2		1996
2006	1997	81	18B	8	009517				1896		1896	1997
2007	1998	81	18B	8	009517				1897		1897	1998
[truncated: 3,081 more rows]
